# Supplementary material for: Selective Influence of Hemp Fiber Ingestion on Post-Exercise Gut Permeability: A Metabolomics-Based Analysis
Source: Nutrients. 2025 Apr 19;17(8):1384. doi: 10.3390/nu17081384 (PMC12030204; doi:10.3390/nu17081384)
Supplement: Supplementary file 1 [file nutrients-17-01384-s001.zip › Supplementary Table S1.xlsx]

## Sheet: Title
Table S1 a. Metabolites identified or annotated using the in-house physical standards library using ADAP-KDB software.
Table S1 b. Metabolites annotated using the public databases using ADAP-KDB software.
Notes:
The following ontology levels provide the evidence for each match:
Matches against in-house physical standards library
OL_1: Annotation is based on matching with the in-house physical standards library by RT, exact MS, and MS/MS
OL_2a: Annotation is based on matching with the in-house physical standards library by RT and exact MS
OL_2b: Annotation is based on matching with exact mass and experimental MS/MS. Compounds labeled with OL2b indicate the isomer, conjugates, and/or derivatives of the named compound
Matches against public databases
PD_A: Annotation is based on matching with exact mass and experimental MS/MS. Compounds labeled with PDA could be the named metabolite itself or its isomer, conjugates, and derivatives.
PD_B: Annotation is based on matching with exact mass and theoretical MS/MS. (ADAP-KDB currently does not support this function)
PD_C: Annotation is based on matching with exact mass and isotopic similarity.
PD_D: Annotation is based on matching with exact mass only.
Mass spectrometry metabolomics platforms cannot always distinguish between isomers, and
multiple peaks may match the same compound. Additionally, one peak may match multiple metabolites due
to adduct formation or isobaric compounds.

## Sheet: In-House Matching Data
Table S1a. Metabolites identified or annotated using the in-house physical standards library using ADAP-KDB software.
Library matching results produced by ADAP-KDB version 1.8.5
			Signal information measured by instrument or calculated from the measured data						Library matching values							Compound information
File Index	Numerical Signal ID assigned by ADAP-KDB	Match #	Query Signal Name	Retention time (min)	Precursor m/z	Adduct	Neutral Mass (Da)	With Fragmentation Spectrum or not	Retention Time Error (min)	Precursor Mass Error (ppm)	Matching Adduct	Isotopic Similarity	Fragmentation Score by matching with Experimental spectra	Fragmentation Score by matching with theoretical spectra	Ontology Level	Compound ID	Compound Name	Chemical Formula	Library Monoisotopic Mass (Da)	Library Retention Time (min)	CASNO	HMDB ID	PubChem ID	InChI Key
1	1		1.59_182.1261m/z	1.595	182.126			Yes
1	2		3.55_349.6765m/z	3.545	349.676			Yes
1	3		17.98_767.5390m/z	17.975	767.539			Yes
1	4		15.71_284.6657m/z	15.707	284.666			Yes
1	7201	1	0.52_133.0972m/z	0.516	133.097			Yes	0.004	0.6778	[M+H]+	1000	411		OL_1	6262	6262 (L-ORNITHINE)	C5H12N2O2	132.09	0.52			6262
1	5	3	0.87_157.0972m/z	0.87	157.097			Yes
1	1188	1	0.60_105.0426n	0.6	106.0499, 150.0138	[M+H]+, [M+2Na-H]+	105.043	Yes	0.01	0.4684	[M+H]+, [M+2Na-H]+	999	503		OL_1	5951	5951 (Serine)	C3H7NO3	105.043	0.59			5951
1	2810	1	0.60_132.0535n	0.6	133.0608, 155.0427, 177.0247	[M+H]+, [M+Na]+, [M+2Na-H]+	132.054	Yes	0.01	0.2526	[M+H]+, [M+Na]+, [M+2Na-H]+	999	754		OL_1	11163	11163 (Glycyl-Glycine)	C4H8N2O3	132.054	0.59			11163
1	6		14.64_602.3471n	14.637	302.1808, 635.3759, 603.3554	[M+2H]2+, [M+CH3OH+H]+, [M+H]+	602.347	Yes
1	9		18.88_787.0038m/z	18.884	787.004			Yes
1	10		16.61_468.3815n	16.607	491.3707, 507.3447, 469.3885	[M+Na]+, [M+K]+, [M+H]+	468.382	Yes
1	2810	2	0.60_132.0535n	0.6	133.0608, 155.0427, 177.0247	[M+H]+, [M+Na]+, [M+2Na-H]+	132.054	Yes	0.32	3.9784	[M+H]+, [M+Na]+, [M+2Na-H]+	999	637		OL_1	111	111 (3-(carbamoylamino)propanoic acid)	C4H8N2O3	132.053	0.92			111
1	14		15.15_358.7388m/z	15.153	358.739			Yes
1	15		17.01_367.3177m/z	17.006	367.318			Yes
1	16		4.77_229.0381m/z	4.773	229.038			Yes
1	17	1	11.29_231.1589m/z	11.295	231.159			Yes
1	18	1	13.51_193.1221m/z	13.506	193.122			Yes
1	19		0.49_213.9814n	0.495	214.9886, 247.0122	[M+H]+, [M+CH3OH+H]+	213.981	Yes
1	2810	4	0.60_132.0535n	0.6	133.0608, 155.0427, 177.0247	[M+H]+, [M+Na]+, [M+2Na-H]+	132.054	Yes	0	3.9784	[M+H]+, [M+Na]+, [M+2Na-H]+	999	496		OL_1	6267	6267 (L-Asparagine)	C4H8N2O3	132.053	0.6			6267
1	4276	1	0.60_241.0309m/z	0.6	241.031			Yes	0.01	1.5665	[M+H]+	996	443		OL_1	67678	67678 (L-Cysteine)	C6H12N2O4S2	240.024	0.59			67678
1	24		6.93_993.5065m/z	6.928	993.506			Yes
1	25		19.06_415.7423m/z	19.059	415.742			Yes
1	26		15.71_467.3373n	15.707	468.345	[M+H]+	467.337	Yes
1	27		13.17_456.1268n	13.167	457.1341, 489.1606	[M+H]+, [M+CH3OH+H]+	456.127	Yes
1	29	1	1.98_450.3784m/z	1.977	450.378			Yes
1	29	2	1.98_450.3784m/z	1.977	450.378			Yes
1	30		15.36_366.2402n	15.356	389.2294, 399.2728, 331.2238	[M+Na]+, [M+CH3OH+H]+, [M+H-2H2O]+	366.24	Yes
1	33		1.02_211.0419m/z	1.017	211.042			Yes
1	34	1	13.45_155.1431m/z	13.454	155.143			Yes
1	35		18.23_761.5775m/z	18.23	761.577
1	36		16.68_284.2711n	16.684	267.2678, 285.2784, 317.3045, 249.2574	[M+H-H2O]+, [M+H]+, [M+CH3OH+H]+, [M+H-2H2O]+	284.271	Yes
1	40		13.25_373.3186n	13.246	374.3259, 396.3104	[M+H]+, [M+Na]+	373.319	Yes
1	42		5.56_294.1206n	5.557	278.1019, 295.1284	[M+H-NH3]+, [M+H]+	294.121	Yes
1	44		12.59_237.1700n	12.593	221.1513, 497.3236	[M+H-NH3]+, [2M+Na]+	237.17	Yes
1	46	1	9.02_130.0652m/z	9.024	130.065			Yes
1	46	2	9.02_130.0652m/z	9.024	130.065			Yes
1	46	3	9.02_130.0652m/z	9.024	130.065			Yes
1	47	1	13.87_163.1482m/z	13.875	163.148			Yes
1	48		0.48_320.2431n	0.476	343.2323, 359.2099	[M+Na]+, [M+K]+	320.243	Yes
1	50		7.77_472.2518n	7.771	473.2591, 495.2413, 490.2858	[M+H]+, [M+Na]+, [M+NH4]+	472.252	Yes
1	6579	1	0.60_146.0691n	0.6	130.0499, 147.0764, 169.0583, 185.0323, 191.0403, 315.1269	[M+H-NH3]+, [M+H]+, [M+Na]+, [M+K]+, [M+2Na-H]+, [2M+Na]+	146.069	Yes	0.01	0.7947	[M+H-NH3]+, [M+H]+, [M+Na]+, [M+K]+, [M+2Na-H]+, [2M+Na]+	998	839		OL_1	5961	5961 (Glutamine)	C5H10N2O3	146.069	0.59			5961
1	7063	1	0.60_155.0695n	0.6	156.0768, 178.0587, 200.0407, 194.0327	[M+H]+, [M+Na]+, [M+2Na-H]+, [M+K]+	155.07	Yes	0.04	0.4391	[M+H]+, [M+Na]+, [M+2Na-H]+, [M+K]+	998	981		OL_1	6274	6274 (L-Histidine)	C6H9N3O2	155.07	0.56			6274
1	9824	1	0.60_89.0477n	0.6	90.0550, 112.0369	[M+H]+, [M+Na]+	89.0477	Yes	0.01	3.2094	[M+H]+, [M+Na]+	1000	457		OL_1	71080	71080 (D-ALANINE)	C3H7NO2	89.048	0.59			71080
1	53	9	6.14_175.0366m/z	6.138	175.037
1	53	11	6.14_175.0366m/z	6.138	175.037
1	53	14	6.14_175.0366m/z	6.138	175.037
1	53	18	6.14_175.0366m/z	6.138	175.037
1	53	19	6.14_175.0366m/z	6.138	175.037
1	53	21	6.14_175.0366m/z	6.138	175.037
1	53	22	6.14_175.0366m/z	6.138	175.037
1	53	23	6.14_175.0366m/z	6.138	175.037
1	9824	2	0.60_89.0477n	0.6	90.0550, 112.0369	[M+H]+, [M+Na]+	89.0477	Yes	0.01	3.2094	[M+H]+, [M+Na]+	1000	325		OL_1	1088	1088 (Sarcosine)	C3H7NO2	89.048	0.59			1088
1	2324	1	0.61_119.0583n	0.614	84.0444, 120.0656, 142.0475	[M+H-2H2O]+, [M+H]+, [M+Na]+	119.058	Yes	0.044	0.2835	[M+H-2H2O]+, [M+H]+, [M+Na]+	1000	813		OL_1	2149	2149 (4-Amino-3-hydroxybutyric acid)	C4H9NO3	119.058	0.57			2149
1	53	30	6.14_175.0366m/z	6.138	175.037
1	53	31	6.14_175.0366m/z	6.138	175.037
1	54		7.61_619.3292m/z	7.613	619.329			Yes
1	55		7.46_768.8489m/z	7.455	768.849			Yes
1	56		17.45_678.5518m/z	17.447	678.552
1	57		0.60_390.9910m/z	0.6	390.991
1	58		15.90_291.6841m/z	15.902	291.684
1	59		18.76_813.0861m/z	18.759	813.086			Yes
1	60		8.84_402.2997m/z	8.842	402.3			Yes
1	61		3.18_127.0731m/z	3.179	127.073			Yes
1	62		0.54_1765.5831n	0.54	894.79		1765.58
1	63	1	4.90_271.0410m/z	4.9	271.041			Yes
1	64		14.37_255.2428m/z	14.374	255.243			Yes
1	65		12.67_352.2221n	12.67	353.2293, 375.2116, 397.1891	[M+H]+, [M+Na]+, [M+2Na-H]+	352.222	Yes
1	68		15.59_479.2512n	15.59	463.2325, 479.2613	[M+H-NH3]+, [M-e]+	479.251	Yes
1	70		10.64_174.1046n	10.635	175.112		174.105
1	71		10.88_272.2370n	10.876	311.2001, 317.2107	[M+K]+, [M+2Na-H]+	272.237	Yes
1	2322	1	0.61_119.0583n	0.614	120.0656, 142.0475, 84.0444	[M+H]+, [M+Na]+, [M+H-2H2O]+	119.058	Yes	0.014	2.3246	[M+H]+, [M+Na]+, [M+H-2H2O]+	1000	808		OL_1	99289	99289 (ALLOTHREONINE)	C4H9NO3	119.058	0.6			99289
1	74		12.54_947.9369m/z	12.54	947.937			Yes
1	75		16.01_268.6431m/z	16.014	268.643			Yes
1	76		0.67_421.1556m/z	0.671	421.156			Yes
1	77		15.52_427.7559m/z	15.52	427.756
1	78	1	18.11_397.2713m/z	18.108	397.271			Yes
1	79		0.55_122.9246m/z	0.554	122.925			Yes
1	80		18.53_259.2417m/z	18.528	259.242			Yes
1	81		15.73_223.1653n	15.731	223.169	[M-e]+	223.165	Yes
1	82		1.24_393.0016m/z	1.244	393.002			Yes
1	83	1	6.03_181.0737n	6.031	182.0810, 204.0631	[M+H]+, [M+Na]+	181.074	Yes
1	83	4	6.03_181.0737n	6.031	182.0810, 204.0631	[M+H]+, [M+Na]+	181.074	Yes
1	83	5	6.03_181.0737n	6.031	182.0810, 204.0631	[M+H]+, [M+Na]+	181.074	Yes
1	2322	2	0.61_119.0583n	0.614	120.0656, 142.0475, 84.0444	[M+H]+, [M+Na]+, [M+H-2H2O]+	119.058	Yes	0.006	2.3246	[M+H]+, [M+Na]+, [M+H-2H2O]+	1000	781		OL_1	6288	6288 (Threonine)	C4H9NO3	119.058	0.62			6288
1	86	1	2.25_263.0208m/z	2.251	263.021			Yes
1	86	3	2.25_263.0208m/z	2.251	263.021			Yes
1	86	7	2.25_263.0208m/z	2.251	263.021			Yes
1	87		4.77_194.1056n	4.773	195.1129, 217.0947	[M+H]+, [M+Na]+	194.106	Yes
1	89		15.43_522.3462m/z	15.431	522.346
1	2322	3	0.61_119.0583n	0.614	120.0656, 142.0475, 84.0444	[M+H]+, [M+Na]+, [M+H-2H2O]+	119.058	Yes	0.014	2.3246	[M+H]+, [M+Na]+, [M+H-2H2O]+	1000	442		OL_1	12647	12647 (L-Homoserine)	C4H9NO3	119.058	0.6			12647
1	5428	1	0.61_257.1025n	0.614	280.0916, 258.1097, 296.0655, 537.1952, 515.2131	[M+Na]+, [M+H]+, [M+K]+, [2M+Na]+, [2M+H]+	257.103	Yes	0.026	1.3694	[M+Na]+, [M+H]+, [M+K]+, [2M+Na]+, [2M+H]+	997	1000		OL_1	657272	657272 (Glycerophosphocholine)	C8H20NO6P	257.103	0.64			657272
1	90	7	16.49_369.2185m/z	16.487	369.219
1	90	12	16.49_369.2185m/z	16.487	369.219
1	91		14.06_529.1851n	14.06	530.1924, 552.1745	[M+H]+, [M+Na]+	529.185	Yes
1	93		16.22_298.2616n	16.221	299.2688, 321.2508	[M+H]+, [M+Na]+	298.262	Yes
1	95		4.37_216.9995m/z	4.365	217
1	96		7.67_347.1596m/z	7.665	347.16			Yes
1	97		15.73_371.2271m/z	15.731	371.227			Yes
1	98		17.84_476.3135m/z	17.844	476.313			Yes
1	99	1	14.06_131.0493m/z	14.06	131.049
1	99	3	14.06_131.0493m/z	14.06	131.049
1	99	5	14.06_131.0493m/z	14.06	131.049
1	99	6	14.06_131.0493m/z	14.06	131.049
1	99	7	14.06_131.0493m/z	14.06	131.049
1	99	8	14.06_131.0493m/z	14.06	131.049
1	99	9	14.06_131.0493m/z	14.06	131.049
1	99	11	14.06_131.0493m/z	14.06	131.049
1	99	12	14.06_131.0493m/z	14.06	131.049
1	99	15	14.06_131.0493m/z	14.06	131.049
1	99	17	14.06_131.0493m/z	14.06	131.049
1	99	18	14.06_131.0493m/z	14.06	131.049
1	99	21	14.06_131.0493m/z	14.06	131.049
1	99	24	14.06_131.0493m/z	14.06	131.049
1	100		17.68_391.2504m/z	17.683	391.25			Yes
1	101	1	1.87_274.0594m/z	1.87	274.059			Yes
1	101	2	1.87_274.0594m/z	1.87	274.059			Yes
1	101	4	1.87_274.0594m/z	1.87	274.059			Yes
1	101	6	1.87_274.0594m/z	1.87	274.059			Yes
1	102	1	13.82_512.2679m/z	13.821	512.268			Yes
1	103		13.59_887.6512m/z	13.585	887.651			Yes
1	104		17.71_448.3829n	17.71	471.371		448.383
1	105		15.26_544.3292m/z	15.257	544.329
1	106		15.08_608.3553n	15.081	609.3626, 631.3449	[M+H]+, [M+Na]+	608.355	Yes
1	108		0.49_191.9947n	0.495	174.991	[M+H-H2O]+	191.995	Yes
1	109		12.46_275.1250m/z	12.463	275.125			Yes
1	110	1	13.48_291.1562m/z	13.479	291.156			Yes
1	110	3	13.48_291.1562m/z	13.479	291.156			Yes
1	110	4	13.48_291.1562m/z	13.479	291.156			Yes
1	110	8	13.48_291.1562m/z	13.479	291.156			Yes
1	110	32	13.48_291.1562m/z	13.479	291.156			Yes
1	111		9.65_591.3178m/z	9.649	591.318			Yes
1	112		5.08_289.0889m/z	5.082	289.089			Yes
1	113		14.82_289.1770m/z	14.821	289.177			Yes
1	114	1	4.85_201.1234m/z	4.85	201.123
1	114	4	4.85_201.1234m/z	4.85	201.123
1	114	7	4.85_201.1234m/z	4.85	201.123
1	114	8	4.85_201.1234m/z	4.85	201.123
1	114	9	4.85_201.1234m/z	4.85	201.123
1	115		13.77_496.3038n	13.769	514.3376, 519.2931	[M+NH4]+, [M+Na]+	496.304	Yes
1	117	1	8.16_360.2130m/z	8.165	360.213			Yes
1	118	1	10.24_303.1334m/z	10.245	303.133			Yes
1	118	4	10.24_303.1334m/z	10.245	303.133			Yes
1	119		16.68_739.6054m/z	16.684	739.605			Yes
1	120		12.17_282.1465n	12.175	283.1538, 305.1353	[M+H]+, [M+Na]+	282.147	Yes
1	122	1	16.27_322.6747m/z	16.268	322.675			Yes
1	122	3	16.27_322.6747m/z	16.268	322.675			Yes
1	123		7.01_222.0315m/z	7.007	222.031			Yes
1	124		15.56_461.1982m/z	15.565	461.198			Yes
1	5917	1	0.61_184.0734m/z	0.614	184.073			Yes	0.096	0.4253	[M+H]+	999	758		OL_1	135437	135437 (PHOSPHORYLCHOLINE)	C5H14NO4P	183.066	0.71			135437
1	126		6.51_114.1278m/z	6.507	114.128			Yes
1	127		4.00_292.0655m/z	3.996	292.065			Yes
1	128		12.77_238.1203n	12.775	221.1170, 239.1275	[M+H-H2O]+, [M+H]+	238.12	Yes
1	130		1.04_203.9665n	1.039	203.972		203.966
1	131		1.04_157.1103n	1.039	158.1176, 180.0997	[M+H]+, [M+Na]+	157.11	Yes
1	133	1	10.77_349.2368m/z	10.769	349.237			Yes
1	133	4	10.77_349.2368m/z	10.769	349.237			Yes
1	134	1	4.37_193.0652m/z	4.365	193.065			Yes
1	134	4	4.37_193.0652m/z	4.365	193.065			Yes
1	134	5	4.37_193.0652m/z	4.365	193.065			Yes
1	134	6	4.37_193.0652m/z	4.365	193.065			Yes
1	135		10.37_134.1046m/z	10.373	134.105			Yes
1	136		6.74_1059.5623n	6.743	530.7884, 541.7795, 552.7706	[M+2H]2+, [M+H+Na]2+, [M+2Na]2+	1059.56	Yes
1	139		19.11_769.5613n	19.113	770.5686, 792.5502	[M+H]+, [M+Na]+	769.561	Yes
1	5880	1	0.63_182.0791n	0.635	183.0864, 165.0758, 205.0682	[M+H]+, [M+H-H2O]+, [M+Na]+	182.079	Yes	0.015	0.5192	[M+H]+, [M+H-H2O]+, [M+Na]+	1000	712		OL_1	5780	5780 (SORBITOL)	C6H14O6	182.079	0.65			5780
1	141	2	4.13_197.0669m/z	4.128	197.067			Yes
1	141	4	4.13_197.0669m/z	4.128	197.067			Yes
1	141	6	4.13_197.0669m/z	4.128	197.067			Yes
1	141	8	4.13_197.0669m/z	4.128	197.067			Yes
1	5880	3	0.63_182.0791n	0.635	183.0864, 205.0682, 165.0758	[M+H]+, [M+Na]+, [M+H-H2O]+	182.079	Yes	0.005	0.5192	[M+H]+, [M+Na]+, [M+H-H2O]+	1000	514		OL_1	11850	11850 (GALACTITOL)	C6H14O6	182.079	0.63			11850
1	142	3	12.49_345.1663m/z	12.489	345.166			Yes
1	6910	1	0.63_161.1052n	0.635	162.112	[M+H]+	161.105	Yes	0.005	1.0513	[M+H]+	997	998		OL_1	10917	10917 (L-CARNITINE)	C7H15NO3	161.105	0.63			10917
1	146		14.79_308.2736n	14.794	308.2791, 331.2626	[M-e]+, [M+Na]+	308.274	Yes
1	148		13.40_466.2560n	13.401	449.2527, 489.2458	[M+H-H2O]+, [M+Na]+	466.256	Yes
1	150		3.38_119.0497n	3.378	102.0464, 120.0567	[M+H-H2O]+, [M+H]+	119.05	Yes
1	152	1	18.00_335.1662m/z	18.002	335.166			Yes
1	153		0.57_301.8184n	0.575	324.808		301.818
1	154		0.55_413.8808n	0.554	436.8700, 452.8441	[M+Na]+, [M+K]+	413.881	Yes
1	156		11.94_201.1485m/z	11.94	201.149			Yes
1	157		13.66_616.2534n	13.663	599.2501, 616.2519	[M+H-H2O]+, [M-e]+	616.253	Yes
1	159		19.25_820.6193m/z	19.246	820.619			Yes
1	160		12.49_240.1360n	12.489	241.1433, 258.1697, 263.1250	[M+H]+, [M+NH4]+, [M+Na]+	240.136	Yes
1	163	1	5.95_185.1285m/z	5.954	185.129			Yes
1	163	2	5.95_185.1285m/z	5.954	185.129			Yes
1	163	3	5.95_185.1285m/z	5.954	185.129			Yes
1	163	4	5.95_185.1285m/z	5.954	185.129			Yes
1	163	7	5.95_185.1285m/z	5.954	185.129			Yes
1	164		3.15_382.0216m/z	3.152	382.022			Yes
1	165		15.06_505.2328m/z	15.055	505.233			Yes
1	166		3.02_217.9873m/z	3.02	217.987			Yes
1	167		0.55_345.8931n	0.554	368.8823, 384.8565	[M+Na]+, [M+K]+	345.893	Yes
1	169		15.73_328.2609n	15.731	329.2682, 346.2947, 367.2240, 351.2501	[M+H]+, [M+NH4]+, [M+K]+, [M+Na]+	328.261	Yes
1	173		4.00_211.0956n	3.996	212.1029, 234.0847	[M+H]+, [M+Na]+	211.096	Yes
1	175		13.74_316.0968n	13.742	317.1041, 349.1303	[M+H]+, [M+CH3OH+H]+	316.097	Yes
1	177		14.19_613.2649m/z	14.189	613.265			Yes
1	178		16.76_477.3932m/z	16.758	477.393			Yes
1	179		16.34_177.1638m/z	16.341	177.164
1	180		15.95_305.6621m/z	15.952	305.662
1	181		0.65_231.1450m/z	0.653	231.145			Yes
1	182		12.54_256.1305m/z	12.54	256.13			Yes
1	183		18.23_84.2979m/z	18.23	84.2979
1	184	1	5.16_217.0969m/z	5.161	217.097			Yes
1	184	2	5.16_217.0969m/z	5.161	217.097			Yes
1	184	3	5.16_217.0969m/z	5.161	217.097			Yes
1	6910	3	0.63_161.1052n	0.635	162.112	[M+H]+	161.105	Yes	0.025	0.1467	[M+H]+	997	996		OL_1	2724480	2724480 (L-Cartinine)	C7H15NO3	161.105	0.61			2724480
1	185		16.13_343.1716n	16.13	343.177	[M-e]+	343.172	Yes
1	7444	1	0.63_325.1124m/z	0.635	325.112			Yes	0.055	0.8589	[M+H-H2O]+	999	758		OL_1	439559	439559 (PALATINOSE)	C12H22O11	342.116	0.69			439559
1	187		15.66_308.6591m/z	15.662	308.659			Yes
1	188		15.18_457.2771m/z	15.179	457.277			Yes
1	189	1	16.54_163.1481m/z	16.537	163.148
1	190		0.93_298.1315m/z	0.931	298.132			Yes
1	191		9.02_278.0318m/z	9.024	278.032			Yes
1	192		16.81_641.4622m/z	16.812	641.462			Yes
1	193	1	16.36_376.1695m/z	16.363	376.17
1	194		6.90_549.7888m/z	6.902	549.789			Yes
1	195		3.49_319.1396m/z	3.494	319.14			Yes
1	196		3.02_203.0794n	3.02	204.087	[M+H]+	203.079	Yes
1	8656	1	0.63_147.0532n	0.635	148.0604, 170.0424	[M+H]+, [M+Na]+	147.053	Yes	0.025	0.0568	[M+H]+, [M+Na]+	1000	962		OL_1	33032	33032 (Glutamic acid)	C5H9NO4	147.053	0.61			33032
1	198		17.60_541.3867m/z	17.604	541.387			Yes
1	199		7.22_245.1357m/z	7.216	245.136			Yes
1	200		4.59_219.0539m/z	4.592	219.054			Yes
1	201		0.57_773.6469n	0.575	796.6361, 812.6100	[M+Na]+, [M+K]+	773.647	Yes
1	203		15.56_442.2929n	15.565	465.2821, 907.5753, 481.2561, 407.2785, 460.3267	[M+Na]+, [2M+Na]+, [M+K]+, [M+H-2H2O]+, [M+NH4]+	442.293	Yes
1	208		16.15_494.3604m/z	16.154	494.36			Yes
1	209		16.56_635.4855m/z	16.56	635.486			Yes
1	210		0.71_294.3601m/z	0.71	294.36			Yes
1	211	1	11.50_334.2140n	11.504	317.2107, 352.2478, 373.1771, 691.4174	[M+H-H2O]+, [M+NH4]+, [M+K]+, [2M+Na]+	334.214	Yes
1	211	6	11.50_334.2140n	11.504	317.2107, 352.2478, 373.1771, 691.4174	[M+H-H2O]+, [M+NH4]+, [M+K]+, [2M+Na]+	334.214	Yes
1	211	7	11.50_334.2140n	11.504	317.2107, 352.2478, 373.1771, 691.4174	[M+H-H2O]+, [M+NH4]+, [M+K]+, [2M+Na]+	334.214	Yes
1	215	1	12.98_243.2106m/z	12.981	243.211			Yes
1	215	4	12.98_243.2106m/z	12.981	243.211			Yes
1	215	5	12.98_243.2106m/z	12.981	243.211			Yes
1	216		13.87_237.1760m/z	13.875	237.176			Yes
1	217		13.56_119.0856m/z	13.559	119.086			Yes
1	218		14.16_343.2243m/z	14.164	343.224			Yes
1	219		0.49_160.0049n	0.495	143.0016, 161.0121	[M+H-H2O]+, [M+H]+	160.005	Yes
1	221		17.08_386.3391n	17.083	369.3358, 425.3023, 409.3283, 404.3730, 387.3464	[M+H-H2O]+, [M+K]+, [M+Na]+, [M+NH4]+, [M+H]+	386.339	Yes
1	226		5.48_287.1604m/z	5.479	287.16			Yes
1	227		0.60_200.8592m/z	0.6	200.859
1	228		15.11_296.2348n	15.105	335.198	[M+K]+	296.235	Yes
1	229		13.51_465.1926m/z	13.506	465.193
1	230		0.75_145.1052m/z	0.748	145.105			Yes
1	231		9.57_168.1100m/z	9.572	168.11
1	232		14.06_231.1742m/z	14.06	231.174			Yes
1	233		7.53_448.1961m/z	7.535	448.196			Yes
1	234		1.27_220.9742m/z	1.268	220.974
1	235		14.90_369.2333n	14.901	352.2300, 370.2407	[M+H-H2O]+, [M+H]+	369.233	Yes
1	237		2.28_180.0525n	2.277	164.034	[M+H-NH3]+	180.053	Yes
1	238		0.54_1307.7125n	0.54	676.8555, 665.8607	[M+2Na]2+, [M+H+Na]2+	1307.71	Yes
1	240		5.56_165.0140m/z	5.557	165.014			Yes
1	241		14.56_321.2031m/z	14.558	321.203			Yes
1	242		17.06_364.2947n	17.056	365.3020, 397.3307	[M+H]+, [M+CH3OH+H]+	364.295	Yes
1	8656	4	0.63_147.0532n	0.635	148.0604, 170.0424	[M+H]+, [M+Na]+	147.053	Yes	0.035	0.0568	[M+H]+, [M+Na]+	1000	465		OL_1	440064	440064 (L-threo-3-Methylaspartate)	C5H9NO4	147.053	0.67			440064
1	9228	1	0.63_180.0633n	0.635	383.1155, 203.0526, 219.0264, 145.0496	[2M+Na]+, [M+Na]+, [M+K]+, [M+H-2H2O]+	180.063	Yes	0.035	1.864	[2M+Na]+, [M+Na]+, [M+K]+, [M+H-2H2O]+	1000	441		OL_1	439357	439357 (GALACTOSE)	C6H12O6	180.063	0.67			439357
1	9228	2	0.63_180.0633n	0.635	383.1155, 203.0526, 219.0264, 145.0496	[2M+Na]+, [M+Na]+, [M+K]+, [M+H-2H2O]+	180.063	Yes	0.015	1.864	[2M+Na]+, [M+Na]+, [M+K]+, [M+H-2H2O]+	1000	350		OL_1	18950	18950 (MANNOSE)	C6H12O6	180.063	0.62			18950
1	9326	1	0.63_175.0957n	0.635	176.1030, 198.0849, 220.0667, 159.0765	[M+H]+, [M+Na]+, [M+2Na-H]+, [M+H-NH3]+	175.096	Yes	0.015	1.7405	[M+H]+, [M+Na]+, [M+2Na-H]+, [M+H-NH3]+	998	988		OL_1	9750	9750 (L-Citrulline)	C6H13N3O3	175.096	0.62			9750
1	6743	1	0.65_166.0532m/z	0.653	166.053			Yes	0.007	0.313	[M+H]+	996	503		OL_1	158980	158980 (DL-Methionine sulfoxide)	C5H11NO3S	165.046	0.66			158980
1	7290	1	0.65_113.0589n	0.653	136.0482, 114.0662, 227.1249	[M+Na]+, [M+H]+, [2M+H]+	113.059	Yes	0.003	0.6109	[M+Na]+, [M+H]+, [2M+H]+	999	691		OL_1	588	588 (Creatinine)	C4H7N3O	113.059	0.65			588
1	246		1.17_505.0430m/z	1.171	505.043			Yes
1	21	1	0.69_131.0695n	0.691	132.0768, 154.0587, 263.1458	[M+H]+, [M+Na]+, [2M+H]+	131.07	Yes	0.011	3.8648	[M+H]+, [M+Na]+, [2M+H]+	999	753		OL_1	586	586 (Creatine)	C4H9N3O2	131.069	0.68			586
1	248		1.71_101.0791m/z	1.714	101.079
1	249		16.91_485.3599m/z	16.912	485.36			Yes
1	250	1	2.02_105.0547m/z	2.02	105.055			Yes
1	250	2	2.02_105.0547m/z	2.02	105.055			Yes
1	5495	1	0.69_104.0706m/z	0.691	104.071			Yes	0.071	2.9377	[M+H]+	1000	520		OL_1	673	673 (dimethylglycine)	C4H9NO2	103.063	0.62			673
1	250	5	2.02_105.0547m/z	2.02	105.055			Yes
1	251		18.29_432.7556m/z	18.292	432.756			Yes
1	252		13.32_389.1099m/z	13.324	389.11			Yes
1	253		15.49_419.2766m/z	15.495	419.277			Yes
1	254	1	16.89_129.0699m/z	16.887	129.07
1	254	3	16.89_129.0699m/z	16.887	129.07
1	255	1	3.15_373.1599m/z	3.152	373.16			Yes
1	256		15.68_795.9723m/z	15.685	795.972
1	257		16.27_298.6535m/z	16.268	298.654			Yes
1	258		16.34_365.2658m/z	16.341	365.266			Yes
1	259		13.53_388.1881n	13.533	371.1848, 389.1954, 411.1773	[M+H-H2O]+, [M+H]+, [M+Na]+	388.188	Yes
1	262		18.73_444.7632m/z	18.733	444.763			Yes
1	263		17.11_355.2578m/z	17.107	355.258			Yes
1	264		2.25_243.0044n	2.251	243.011	[M-e]+	243.004	Yes
1	265	1	5.56_317.1490m/z	5.557	317.149			Yes
1	266		4.29_420.0830n	4.286	420.0885, 443.0740	[M-e]+, [M+Na]+	420.083	Yes
1	268		5.16_254.1181m/z	5.161	254.118			Yes
1	269	1	4.00_110.0601m/z	3.996	110.06			Yes
1	269	3	4.00_110.0601m/z	3.996	110.06			Yes
1	269	4	4.00_110.0601m/z	3.996	110.06			Yes
1	269	5	4.00_110.0601m/z	3.996	110.06			Yes
1	269	7	4.00_110.0601m/z	3.996	110.06			Yes
1	269	8	4.00_110.0601m/z	3.996	110.06			Yes
1	269	37	4.00_110.0601m/z	3.996	110.06			Yes
1	270		15.21_263.1615m/z	15.205	263.161			Yes
1	271		14.16_215.1793m/z	14.164	215.179			Yes
1	272		18.81_767.5458n	18.812	768.5530, 790.5350	[M+H]+, [M+Na]+	767.546	Yes
1	274		4.29_446.0742m/z	4.286	446.074			Yes
1	275		18.55_814.0757m/z	18.553	814.076			Yes
1	276		15.18_530.3607n	15.179	513.3574, 553.3505	[M+H-H2O]+, [M+Na]+	530.361	Yes
1	5495	5	0.69_104.0706m/z	0.691	104.071			Yes	0.021	2.9377	[M+H]+	1000	361		OL_1	6119	6119 (2-AMINOISOBUTYRATE, DIMETHYLGLYCINE)	C4H9NO2	103.063	0.67			6119
1	5495	7	0.69_104.0706m/z	0.691	104.071			Yes	0.009	0.2545	[M+H]+	1000	346		OL_1	80283	80283 (L-alpha-Aminobutyric acid)	C4H9NO2	103.063	0.7			80283
1	279	1	14.98_397.3095m/z	14.977	397.31			Yes
1	279	2	14.98_397.3095m/z	14.977	397.31			Yes
1	279	7	14.98_397.3095m/z	14.977	397.31			Yes
1	280		11.84_158.0727m/z	11.835	158.073			Yes
1	281		14.66_304.1581n	14.662	327.1473, 343.1197	[M+Na]+, [M+K]+	304.158	Yes
1	283		18.55_423.7580m/z	18.553	423.758			Yes
1	284		18.53_581.4538m/z	18.528	581.454
1	285		1.17_389.9750m/z	1.171	389.975			Yes
1	286		15.13_390.2613n	15.13	373.2580, 413.2507	[M+H-H2O]+, [M+Na]+	390.261	Yes
1	288		13.14_230.1882n	13.14	213.1849, 253.1770	[M+H-H2O]+, [M+Na]+	230.188	Yes
1	290	1	5.43_253.0554m/z	5.427	253.055			Yes
1	290	4	5.43_253.0554m/z	5.427	253.055			Yes
1	291		13.32_552.2270n	13.324	575.2162, 591.1888, 288.1115	[M+Na]+, [M+K]+, [M+H+Na]2+	552.227	Yes
1	294		0.54_1731.5416n	0.54	888.771		1731.54
1	295		1.20_286.1393m/z	1.196	286.139			Yes
1	296	1	5.95_259.0429m/z	5.954	259.043			Yes
1	296	2	5.95_259.0429m/z	5.954	259.043			Yes
1	297		3.55_168.0597m/z	3.545	168.06			Yes
1	298		15.97_149.1325m/z	15.975	149.132
1	299	1	14.29_323.2001m/z	14.295	323.2			Yes
1	299	2	14.29_323.2001m/z	14.295	323.2			Yes
1	300		16.06_435.3079m/z	16.059	435.308			Yes
1	5495	8	0.69_104.0706m/z	0.691	104.071			Yes	0.031	0.2545	[M+H]+	1000	313		OL_1	5288725	5288725 (N-Methylalanine)	C4H9NO2	103.063	0.66			5288725
1	303	1	11.76_327.0522m/z	11.76	327.052			Yes
1	304		18.88_813.5596m/z	18.884	813.56			Yes
1	10089	1	0.69_138.0549m/z	0.691	138.055			Yes	0.009	2.7761	[M+H]+	997	782		OL_1	5570	5570 (TRIGONELLINE)	C7H7NO2	137.048	0.7			5570
1	5053	1	0.71_162.0761m/z	0.71	162.076			Yes	0.03	1.3915	[M+H]+	998	319		OL_1	439377	439377 (N-Methyl-L-glutamic acid)	C6H11NO4	161.069	0.68			439377
1	5053	2	0.71_162.0761m/z	0.71	162.076			Yes	0.01	1.3915	[M+H]+	998	318		OL_1	92136	92136 (DL-2-Aminoadipic acid)	C6H11NO4	161.069	0.7			92136
1	8849	1	0.71_275.1113n	0.71	298.1004, 276.1186	[M+Na]+, [M+H]+	275.111	Yes	0.02	1.4823	[M+Na]+, [M+H]+	998	622		OL_1	150914	150914 (N2-gamma-Glutamylglutamine)	C10H17N3O6	275.112	0.73			150914
1	9137	1	0.71_115.0633n	0.71	116.0706, 138.0526, 160.0345, 231.1337	[M+H]+, [M+Na]+, [M+2Na-H]+, [2M+H]+	115.063	Yes	0	0.275	[M+H]+, [M+Na]+, [M+2Na-H]+, [2M+H]+	998	718		OL_1	145742	145742 (Proline)	C5H9NO2	115.063	0.71			145742
1	7641	1	0.73_205.1182m/z	0.728	205.118			Yes	0.042	0.4738	[M+H]+	998	376		OL_1	139506	139506 (Valyl-Serine)	C8H16N2O4	204.111	0.77			139506
1	85	1	0.75_230.0955m/z	0.748	230.095			Yes	0.002	1.1977	[M+H]+	968	682		OL_1	5351619	5351619 (Ergothioneine)	C9H15N3O2S	229.089	0.75			5351619
1	5575	1	0.75_353.1337m/z	0.748	353.134			Yes	0.018	1.8556	[M-e]+	998	852		OL_1	3037355	3037355 (Cotinine N-Î²-D-glucuronide)	C16H21N2O7+	353.135	0.73			3037355
1	305	11	5.50_182.0579n	5.505	205.047	[M+Na]+	182.058	Yes
1	305	15	5.50_182.0579n	5.505	205.047	[M+Na]+	182.058	Yes
1	305	16	5.50_182.0579n	5.505	205.047	[M+Na]+	182.058	Yes
1	306	1	4.77_115.0542m/z	4.773	115.054			Yes
1	306	2	4.77_115.0542m/z	4.773	115.054			Yes
1	306	3	4.77_115.0542m/z	4.773	115.054			Yes
1	306	5	4.77_115.0542m/z	4.773	115.054			Yes
1	306	6	4.77_115.0542m/z	4.773	115.054			Yes
1	306	7	4.77_115.0542m/z	4.773	115.054			Yes
1	307		18.65_797.0847m/z	18.652	797.085			Yes
1	308		17.74_450.2976m/z	17.737	450.298			Yes
1	1647	1	0.87_100.0216m/z	0.87	100.022			Yes	0.15	0.3762	[M+H-H2O]+	997	576		OL_1	134505	134505 (Homocysteine thiolactone)	C4H7NOS	117.025	0.72			134505
1	10265	1	0.89_219.0974m/z	0.892	219.097			Yes	0.058	0.7012	[M+H]+	999	886		OL_1	440103	440103 (Gamma-Glutamylalanine)	C8H14N2O5	218.09	0.95			440103
1	310		19.19_751.5503n	19.193	752.5576, 774.5399, 796.5220	[M+H]+, [M+Na]+, [M+2Na-H]+	751.55	Yes
1	313	1	4.41_231.0737m/z	4.41	231.074			Yes
1	313	4	4.41_231.0737m/z	4.41	231.074			Yes
1	314	1	12.57_241.1949m/z	12.566	241.195			Yes
1	315	1	12.23_307.0287m/z	12.227	307.029			Yes
1	316		15.95_350.1750n	15.952	315.1611, 351.1833	[M+H-2H2O]+, [M+H]+	350.175	Yes
1	318		7.14_237.0019m/z	7.138	237.002			Yes
1	319		15.06_357.2955n	15.055	357.299	[M-e]+	357.296	Yes
1	320		0.57_586.7294m/z	0.575	586.729			Yes
1	321		0.57_303.8156n	0.575	326.8048, 342.7788	[M+Na]+, [M+K]+	303.816	Yes
1	323		15.88_493.3536n	15.878	494.361	[M+H]+	493.354	Yes
1	324		14.87_553.2460n	14.874	277.63	[M+2H]2+	553.246	Yes
1	325		18.81_412.7399m/z	18.812	412.74			Yes
1	326		0.54_609.9300m/z	0.54	609.93			Yes
1	327		0.57_780.6613m/z	0.575	780.661			Yes
1	328	1	5.00_231.1702m/z	5.005	231.17			Yes
1	329		15.30_480.2988m/z	15.304	480.299
1	330	1	12.33_585.2709m/z	12.334	585.271			Yes
1	330	2	12.33_585.2709m/z	12.334	585.271			Yes
1	331		14.14_351.1287m/z	14.138	351.129			Yes
1	332	1	3.29_267.1336m/z	3.286	267.134			Yes
1	333		12.17_281.1146m/z	12.175	281.115			Yes
1	334	1	10.90_370.1215m/z	10.903	370.122			Yes
1	334	4	10.90_370.1215m/z	10.903	370.122			Yes
1	335		15.15_274.6632m/z	15.153	274.663			Yes
1	336		6.06_195.0330m/z	6.058	195.033			Yes
1	337		11.91_157.1013m/z	11.914	157.101			Yes
1	338	1	4.43_197.1285m/z	4.433	197.129			Yes
1	338	3	4.43_197.1285m/z	4.433	197.129			Yes
1	338	4	4.43_197.1285m/z	4.433	197.129			Yes
1	338	10	4.43_197.1285m/z	4.433	197.129			Yes
1	338	11	4.43_197.1285m/z	4.433	197.129			Yes
1	338	17	4.43_197.1285m/z	4.433	197.129			Yes
1	338	21	4.43_197.1285m/z	4.433	197.129			Yes
1	339		0.49_105.0038n	0.495	106.011		105.004
1	340		13.51_324.1123m/z	13.506	324.112
1	341		18.65_408.7554m/z	18.652	408.755			Yes
1	342		0.49_147.9685n	0.495	130.9652, 148.9758	[M+H-H2O]+, [M+H]+	147.969	Yes
1	344		12.10_252.0446n	12.096	253.0518, 285.0780	[M+H]+, [M+CH3OH+H]+	252.045	Yes
1	346		4.49_278.1327m/z	4.49	278.133			Yes
1	2683	1	0.91_244.0925m/z	0.91	244.093			Yes	0	3.2855	[M+H]+	999	885		OL_1	6175	6175 (Cytidine)	C9H13N3O5	243.086	0.91			6175
1	9203	1	0.91_117.0789n	0.91	118.0862, 140.0683, 162.0501, 235.1651	[M+H]+, [M+Na]+, [M+2Na-H]+, [2M+H]+	117.079	Yes	0.14	0.3138	[M+H]+, [M+Na]+, [M+2Na-H]+, [2M+H]+	998	552		OL_1	75725	75725 (N-Methyl-a-aminoisobutyric)	C5H11NO2	117.079	0.77			75725
1	348	1	10.30_327.0530m/z	10.297	327.053			Yes
1	349		1.08_256.9958n	1.083	221.9820, 279.9872	[M+H-2H2O]+, [M+Na]+	256.996	Yes
1	351		0.52_895.8283m/z	0.516	895.828
1	352		11.50_434.1390n	11.504	435.1463, 467.1727	[M+H]+, [M+CH3OH+H]+	434.139	Yes
1	347	1	0.97_156.0768m/z	0.972	156.077			Yes	0.432	3.3268	[M+H]+	999	438		OL_1	6274	6274 (HISTIDINE)	C6H9N3O2	155.069	0.54			6274
1	9130	3	0.97_154.0502m/z	0.972	154.05			Yes	0.188	0.5366	[M+H]+	999	534		OL_1	65083	65083 (3-amino-4-hydroxybenzoic acid)	C7H7NO3	153.043	1.16			65083
1	361		18.55_833.5860m/z	18.553	833.586			Yes
1	362		3.42_286.9772n	3.42	269.9739, 287.9845	[M+H-H2O]+, [M+H]+	286.977	Yes
1	7114	1	1.00_132.0535n	0.995	133.0607, 115.0503	[M+H]+, [M+H-H2O]+	132.054	Yes	0.405	0.3669	[M+H]+, [M+H-H2O]+	999	528		OL_1	11163	11163 (Glycyl-Glycine)	C4H8N2O3	132.054	0.59			11163
1	7114	2	1.00_132.0535n	0.995	133.0607, 115.0503	[M+H]+, [M+H-H2O]+	132.054	Yes	0.075	4.0927	[M+H]+, [M+H-H2O]+	999	508		OL_1	111	111 (3-(carbamoylamino)propanoic acid)	C4H8N2O3	132.053	0.92			111
1	7114	3	1.00_132.0535n	0.995	133.0607, 115.0503	[M+H]+, [M+H-H2O]+	132.054	Yes	0.135	0.3669	[M+H]+, [M+H-H2O]+	999	494		OL_1	439375	439375 (N-Carbamoylsarcosine)	C4H8N2O3	132.054	1.13			439375
1	366		7.03_361.6455m/z	7.034	361.646			Yes
1	367		19.01_614.4898n	19.006	615.4971, 632.5243, 637.4797, 597.4878	[M+H]+, [M+NH4]+, [M+Na]+, [M+H-H2O]+	614.49	Yes
1	7277	1	1.00_244.0693n	0.995	245.0766, 209.0556, 267.0584	[M+H]+, [M+H-2H2O]+, [M+Na]+	244.069	Yes	0.015	1.0152	[M+H]+, [M+H-2H2O]+, [M+Na]+	997	988		OL_1	15047	15047 (Pseudouridine)	C9H12N2O6	244.07	1.01			15047
1	372		6.56_408.1607m/z	6.559	408.161
1	373	1	1.59_266.0333m/z	1.595	266.033			Yes
1	373	5	1.59_266.0333m/z	1.595	266.033			Yes
1	374	1	15.03_363.2887m/z	15.031	363.289			Yes
1	374	5	15.03_363.2887m/z	15.031	363.289			Yes
1	375		1.04_99.0417m/z	1.039	99.0417			Yes
1	376		0.69_379.0131m/z	0.691	379.013
1	381	1	1.04_129.0790n	1.039	130.0863, 152.0684, 259.1648	[M+H]+, [M+Na]+, [2M+H]+	129.079	Yes	0.079	0.2651	[M+H]+, [M+Na]+, [2M+H]+	998	1000		OL_1	849	849 (Pipecolic acid)	C6H11NO2	129.079	0.96			849
1	378		12.77_202.1570n	12.775	225.146	[M+Na]+	202.157	Yes
1	381	2	1.04_129.0790n	1.039	130.0863, 152.0684, 259.1648	[M+H]+, [M+Na]+, [2M+H]+	129.079	Yes	0.099	0.4278	[M+H]+, [M+Na]+, [2M+H]+	998	999		OL_1	439227	439227 (L-Pipecolic acid)	C6H11NO2	129.079	0.94			439227
1	379	4	11.11_181.1587m/z	11.111	181.159			Yes
1	379	5	11.11_181.1587m/z	11.111	181.159			Yes
1	380	1	7.80_291.0338m/z	7.798	291.034			Yes
1	380	4	7.80_291.0338m/z	7.798	291.034			Yes
1	380	5	7.80_291.0338m/z	7.798	291.034			Yes
1	381	5	1.04_129.0790n	1.039	130.0863, 152.0684, 259.1648	[M+H]+, [M+Na]+, [2M+H]+	129.079	Yes	0.289	0.4278	[M+H]+, [M+Na]+, [2M+H]+	998	843		OL_1	643474	643474 (N-Methyl-L-proline)	C6H11NO2	129.079	0.75			643474
1	6157	1	1.04_174.0999n	1.039	175.1077, 158.0812	[M+H]+, [M+H-NH3]+	174.1	Yes	0.011	3.1823	[M+H]+, [M+H-NH3]+	999	607		OL_1	439378	439378 (L-Theanine)	C7H14N2O3	174.1	1.05			439378
1	1193	1	1.06_149.0510n	1.063	150.0583, 172.0403, 194.0222, 133.0318	[M+H]+, [M+Na]+, [M+2Na-H]+, [M+H-NH3]+	149.051	Yes	0.033	0.1299	[M+H]+, [M+Na]+, [M+2Na-H]+, [M+H-NH3]+	997	498		OL_1	876	876 (Methionine)	C5H11NO2S	149.051	1.03			876
1	384		12.98_256.1670n	12.981	221.1531, 257.1744, 274.2009, 279.1563	[M+H-2H2O]+, [M+H]+, [M+NH4]+, [M+Na]+	256.167	Yes
1	388	1	18.88_434.2746m/z	18.884	434.275			Yes
1	389	1	7.19_241.1545m/z	7.19	241.155			Yes
1	390		13.59_210.1251n	13.585	211.1324, 233.1147	[M+H]+, [M+Na]+	210.125	Yes
1	392		11.76_328.0830n	11.76	311.0798, 329.0903, 373.0577	[M+H-H2O]+, [M+H]+, [M+2Na-H]+	328.083	Yes
1	1193	2	1.06_149.0510n	1.063	150.0583, 172.0403, 194.0222, 133.0318	[M+H]+, [M+Na]+, [M+2Na-H]+, [M+H-NH3]+	149.051	Yes	0.013	0.2055	[M+H]+, [M+Na]+, [M+2Na-H]+, [M+H-NH3]+	997	467		OL_1	6137	6137 (L-Methionine)	C5H11NO2S	149.051	1.05			6137
1	395	2	2.20_151.0479m/z	2.199	151.048			Yes
1	396	1	13.30_228.1037n	13.299	229.1110, 261.1370	[M+H]+, [M+CH3OH+H]+	228.104	Yes
1	398	1	18.24_758.1858m/z	18.24	758.186			Yes
1	399	1	9.21_195.0650m/z	9.208	195.065			Yes
1	399	2	9.21_195.0650m/z	9.208	195.065			Yes
1	399	3	9.21_195.0650m/z	9.208	195.065			Yes
1	399	4	9.21_195.0650m/z	9.208	195.065			Yes
1	399	6	9.21_195.0650m/z	9.208	195.065			Yes
1	399	8	9.21_195.0650m/z	9.208	195.065			Yes
1	399	9	9.21_195.0650m/z	9.208	195.065			Yes
1	399	13	9.21_195.0650m/z	9.208	195.065			Yes
1	399	16	9.21_195.0650m/z	9.208	195.065			Yes
1	399	19	9.21_195.0650m/z	9.208	195.065			Yes
1	399	26	9.21_195.0650m/z	9.208	195.065			Yes
1	399	33	9.21_195.0650m/z	9.208	195.065			Yes
1	400		12.72_704.2638m/z	12.723	704.264			Yes
1	401	1	4.59_172.0662m/z	4.592	172.066
1	401	2	4.59_172.0662m/z	4.592	172.066
1	402		17.98_747.5629m/z	17.975	747.563
1	403		15.03_278.6388m/z	15.031	278.639			Yes
1	404		11.32_257.1567m/z	11.321	257.157			Yes
1	405		14.45_497.2720m/z	14.452	497.272			Yes
1	406		1.06_292.0270n	1.063	257.0132, 315.0185	[M+H-2H2O]+, [M+Na]+	292.027	Yes
1	408		7.88_275.9950m/z	7.876	275.995			Yes
1	10246	1	1.08_102.0550m/z	1.083	102.055			Yes	0.463	2.468	[M+H-H2O]+	1000	604		OL_1	6288	6288 (Threonine)	C4H9NO3	119.058	0.62			6288
1	10246	2	1.08_102.0550m/z	1.083	102.055			Yes	0.483	2.468	[M+H-H2O]+	1000	567		OL_1	99289	99289 (ALLOTHREONINE)	C4H9NO3	119.058	0.6			99289
1	410		16.54_593.3498m/z	16.537	593.35
1	411		9.08_225.1460m/z	9.075	225.146			Yes
1	412		14.14_225.1392m/z	14.138	225.139
1	413		13.61_988.0476m/z	13.612	988.048			Yes
1	414		13.11_347.1824m/z	13.113	347.182			Yes
1	415	1	7.40_159.0918m/z	7.402	159.092			Yes
1	415	2	7.40_159.0918m/z	7.402	159.092			Yes
1	415	5	7.40_159.0918m/z	7.402	159.092			Yes
1	416		5.43_190.9905n	5.427	191.9978, 213.9797	[M+H]+, [M+Na]+	190.99	Yes
1	10246	3	1.08_102.0550m/z	1.083	102.055			Yes	0.483	2.468	[M+H-H2O]+	1000	386		OL_1	12647	12647 (L-Homoserine)	C4H9NO3	119.058	0.6			12647
1	3123	1	1.10_148.0373n	1.103	131.0340, 171.0265	[M+H-H2O]+, [M+Na]+	148.037	Yes	0.337	0.5948	[M+H-H2O]+, [M+Na]+	999	557		OL_1	43	43 (2-hydroxyglutarate)	C5H8O5	148.037	1.44			43
1	421		0.93_118.1664m/z	0.931	118.166			Yes
1	422		18.98_409.3824m/z	18.979	409.382			Yes
1	423		16.51_123.0797n	16.512	247.169		123.08
1	3123	3	1.10_148.0373n	1.103	131.0340, 171.0265	[M+H-H2O]+, [M+Na]+	148.037	Yes	0.037	0.5948	[M+H-H2O]+, [M+Na]+	999	498		OL_1	439939	439939 (2-Hydroxyglutaric acid)	C5H8O5	148.037	1.14			439939
1	3123	4	1.10_148.0373n	1.103	131.0340, 171.0265	[M+H-H2O]+, [M+Na]+	148.037	Yes	0.097	0.5948	[M+H-H2O]+, [M+Na]+	999	356		OL_1	181976	181976 (3-Hydroxyglutarate)	C5H8O5	148.037	1.2			181976
1	354	1	1.15_168.0283n	1.148	169.0356, 191.0175, 359.0454, 337.0635, 152.0090	[M+H]+, [M+Na]+, [2M+Na]+, [2M+H]+, [M+H-NH3]+	168.028	Yes	0.018	1.701	[M+H]+, [M+Na]+, [2M+Na]+, [2M+H]+, [M+H-NH3]+	998	753		OL_1	1175	1175 (Uric acid)	C5H4N4O3	168.028	1.13			1175
1	8380	1	1.17_193.0972m/z	1.171	193.097			Yes	0.031	0.0688	[M+H]+	997	608		OL_1	107963	107963 (Hydroxycotinine)	C10H12N2O2	192.09	1.14			107963
1	9051	1	1.17_369.1288m/z	1.171	369.129			Yes	0.081	1.2139	[M+H]+	999	691		OL_1	183115	183115 (trans-3-hydroxycotinine glucuronide)	C16H20N2O8	368.122	1.09			183115
1	8754	1	1.27_136.0385n	1.268	159.0278, 137.0458, 273.0840, 175.0017, 295.0658	[M+Na]+, [M+H]+, [2M+H]+, [M+K]+, [2M+Na]+	136.038	Yes	0.038	3.4003	[M+Na]+, [M+H]+, [2M+H]+, [M+K]+, [2M+Na]+	998	496		OL_1	790	790 (Hypoxanthine)	C5H4N4O	136.039	1.23			790
1	495	1	1.37_129.0427n	1.369	130.0499, 152.0319, 259.0921	[M+H]+, [M+Na]+, [2M+H]+	129.043	Yes	0.039	2.6953	[M+H]+, [M+Na]+, [2M+H]+	998	1000		OL_1	439685	439685 (OXOPROLINE)	C5H7NO3	129.043	1.33			439685
1	424	9	7.67_182.0577n	7.665	165.0544, 183.0649, 147.0442	[M+H-H2O]+, [M+H]+, [M+H-2H2O]+	182.058	Yes
1	424	15	7.67_182.0577n	7.665	165.0544, 183.0649, 147.0442	[M+H-H2O]+, [M+H]+, [M+H-2H2O]+	182.058	Yes
1	424	20	7.67_182.0577n	7.665	165.0544, 183.0649, 147.0442	[M+H-H2O]+, [M+H]+, [M+H-2H2O]+	182.058	Yes
1	424	38	7.67_182.0577n	7.665	165.0544, 183.0649, 147.0442	[M+H-H2O]+, [M+H]+, [M+H-2H2O]+	182.058	Yes
1	427	1	15.49_198.0891m/z	15.495	198.089
1	427	5	15.49_198.0891m/z	15.495	198.089
1	427	10	15.49_198.0891m/z	15.495	198.089
1	428	1	12.62_360.1932n	12.618	361.2005, 383.1825	[M+H]+, [M+Na]+	360.193	Yes
1	430		17.26_550.4598n	17.263	533.4565, 551.4674	[M+H-H2O]+, [M+H]+	550.46	Yes
1	432		12.51_224.5983m/z	12.515	224.598			Yes
1	433	1	4.45_205.0433m/z	4.451	205.043			Yes
1	434		7.88_309.0521n	7.876	292.0488, 293.0341	[M+H-H2O]+, [M+H-NH3]+	309.052	Yes
1	436		16.51_566.4374m/z	16.512	566.437
1	437		5.85_313.1067m/z	5.848	313.107			Yes
1	495	2	1.37_129.0427n	1.369	130.0499, 259.0921, 152.0319	[M+H]+, [2M+H]+, [M+Na]+	129.043	Yes	0.011	2.6953	[M+H]+, [2M+H]+, [M+Na]+	998	1000		OL_1	7405	7405 (5-Oxoproline)	C5H7NO3	129.043	1.38			7405
1	6767	1	1.37_174.0165n	1.369	197.006	[M+Na]+	174.017	Yes	0.111	0.2011	[M+Na]+	998	318		OL_1	643757	643757 (Aconitic acid)	C6H6O6	174.016	1.48			643757
1	438	5	1.59_181.0739n	1.595	182.0812, 220.0369, 204.0631, 363.1546, 385.1365, 165.0545	[M+H]+, [M+K]+, [M+Na]+, [2M+H]+, [2M+Na]+, [M+H-NH3]+	181.074	Yes
1	4232	1	1.39_129.0427n	1.394	174.0138, 281.0740	[M+2Na-H]+, [2M+Na]+	129.043	Yes	0.014	2.4993	[M+2Na-H]+, [2M+Na]+	1000	425		OL_1	7405	7405 (5-Oxoproline)	C5H7NO3	129.043	1.38			7405
1	447	1	1.64_141.0659m/z	1.637	141.066
1	447	3	1.64_141.0659m/z	1.637	141.066
1	447	4	1.64_141.0659m/z	1.637	141.066
1	447	5	1.64_141.0659m/z	1.637	141.066
1	448		14.45_484.3034n	14.452	467.3001, 507.2929	[M+H-H2O]+, [M+Na]+	484.303	Yes
1	450	1	19.43_341.1775m/z	19.433	341.178
1	451		16.36_549.3799n	16.363	550.3872, 572.3684	[M+H]+, [M+Na]+	549.38	Yes
1	453		0.55_1225.6795n	0.554	624.846	[M+H+Na]2+	1225.68	Yes
1	454	1	13.56_167.1430m/z	13.559	167.143			Yes
1	454	5	13.56_167.1430m/z	13.559	167.143			Yes
1	455	1	14.95_449.2193m/z	14.951	449.219			Yes
1	455	2	14.95_449.2193m/z	14.951	449.219			Yes
1	456		19.41_420.2893m/z	19.407	420.289			Yes
1	457		4.29_312.0147m/z	4.286	312.015			Yes
1	458		18.88_421.7634m/z	18.884	421.763			Yes
1	4033	1	1.42_161.0688n	1.42	162.0761, 184.0581	[M+H]+, [M+Na]+	161.069	Yes	0.04	0.1093	[M+H]+, [M+Na]+	1000	663		OL_1	152204	152204 (N-Acetylthreonine)	C6H11NO4	161.069	1.46			152204
1	461	1	6.72_276.1227m/z	6.717	276.123			Yes
1	462		2.12_190.0902m/z	2.121	190.09
1	463		0.97_275.0871m/z	0.972	275.087			Yes
1	464		6.40_354.1521n	6.402	355.1593, 377.1413, 372.1859, 393.1149	[M+H]+, [M+Na]+, [M+NH4]+, [M+K]+	354.152	Yes
1	468		0.49_215.9432n	0.495	216.9505, 248.9765, 198.9400	[M+H]+, [M+CH3OH+H]+, [M+H-H2O]+	215.943	Yes
1	471		14.45_296.1070n	14.452	297.114	[M+H]+	296.107	Yes
1	472		8.14_502.2991n	8.139	503.3064, 520.3331, 525.2886, 274.1383	[M+H]+, [M+NH4]+, [M+Na]+, [M+2Na]2+	502.299	Yes
1	476	1	16.10_240.0993m/z	16.104	240.099			Yes
1	476	3	16.10_240.0993m/z	16.104	240.099			Yes
1	476	16	16.10_240.0993m/z	16.104	240.099			Yes
1	476	21	16.10_240.0993m/z	16.104	240.099			Yes
1	476	22	16.10_240.0993m/z	16.104	240.099			Yes
1	477		15.41_433.2558m/z	15.407	433.256			Yes
1	478		5.87_297.1263m/z	5.875	297.126			Yes
1	479	1	10.98_335.1848m/z	10.981	335.185			Yes
1	479	6	10.98_335.1848m/z	10.981	335.185			Yes
1	480		8.11_827.8948m/z	8.113	827.895			Yes
1	481		19.11_822.0913m/z	19.113	822.091			Yes
1	482		8.79_261.0644m/z	8.788	261.064			Yes
1	483		13.82_486.3787m/z	13.821	486.379			Yes
1	484		13.64_966.6067m/z	13.638	966.607			Yes
1	485		12.51_737.5085m/z	12.515	737.509			Yes
1	486		12.51_829.4458m/z	12.515	829.446			Yes
1	7841	1	1.42_269.1605m/z	1.42	269.161			Yes	0.21	1.2855	[M+H]+	998	744		OL_1	9900065	9900065 (Histidinyl-Isoleucine)	C12H20N4O3	268.154	1.21			9900065
1	490		1.04_282.0260n	1.039	265.0227, 266.0079	[M+H-H2O]+, [M+H-NH3]+	282.026	Yes
1	1226	1	1.45_131.0584n	1.446	154.048	[M+Na]+	131.058	Yes	0.014	0.8214	[M+Na]+	1000	697		OL_1	76406	76406 (N-Acetyl-beta-alanine)	C5H9NO3	131.058	1.46			76406
1	1226	2	1.45_131.0584n	1.446	154.048	[M+Na]+	131.058	Yes	0.284	0.8214	[M+Na]+	1000	671		OL_1	98681	98681 (Propionyl Glycine)	C5H9NO3	131.058	1.73			98681
1	492	5	0.69_146.0450m/z	0.691	146.045			Yes
1	1226	7	1.45_131.0584n	1.446	154.048	[M+Na]+	131.058	Yes	0.304	2.6756	[M+Na]+	1000	557		OL_1	88064	88064 (N-ACETYLALANINE)	C5H9NO3	131.058	1.75			88064
1	8880	1	1.47_102.0318n	1.472	103.0390, 125.0210, 227.0525, 147.0029, 140.9949	[M+H]+, [M+Na]+, [2M+Na]+, [M+2Na-H]+, [M+K]+	102.032	Yes	0.022	2.0811	[M+H]+, [M+Na]+, [2M+Na]+, [M+2Na-H]+, [M+K]+	1000	950		OL_1	96	96 (Acetoacetic acid)	C4H6O3	102.032	1.45			96
1	496	1	3.47_213.0733m/z	3.469	213.073			Yes
1	2284	1	1.53_190.0710m/z	1.525	190.071			Yes	0.035	1.4562	[M+H]+	996	642		OL_1	70914	70914 (N-ACETYLGLUTAMATE)	C7H11NO5	189.064	1.56			70914
1	498		16.63_240.2683m/z	16.633	240.268			Yes
1	499	1	14.27_454.2926m/z	14.268	454.293			Yes
1	500	1	17.34_273.2572m/z	17.34	273.257			Yes
1	500	2	17.34_273.2572m/z	17.34	273.257			Yes
1	500	3	17.34_273.2572m/z	17.34	273.257			Yes
1	501		5.56_162.0109n	5.557	163.018	[M+H]+	162.011	Yes
1	502		2.04_204.9793m/z	2.043	204.979			Yes
1	503		18.53_207.2107m/z	18.528	207.211
1	504		18.95_876.5695m/z	18.952	876.569			Yes
1	505		6.01_271.8251m/z	6.007	271.825
1	506		16.27_304.6638m/z	16.268	304.664
1	507		12.59_310.1775n	12.593	333.1667, 349.1407, 311.1849	[M+Na]+, [M+K]+, [M+H]+	310.178	Yes
1	510		14.77_326.1539n	14.768	327.1612, 359.1875	[M+H]+, [M+CH3OH+H]+	326.154	Yes
1	512	1	1.02_232.0471m/z	1.017	232.047			Yes
1	513	1	10.72_217.1433m/z	10.715	217.143			Yes
1	514	1	18.88_335.1662m/z	18.884	335.166			Yes
1	515		18.79_820.5819m/z	18.786	820.582			Yes
1	516		13.61_971.6023m/z	13.612	971.602			Yes
1	517		14.64_320.2068n	14.637	343.1960, 359.1735	[M+Na]+, [M+K]+	320.207	Yes
1	4811	1	1.53_153.0408m/z	1.525	153.041			Yes	0.075	3.158	[M+H]+	998	514		OL_1	1188	1188 (Xanthine)	C5H4N4O2	152.033	1.45			1188
1	519	4	5.08_225.1232m/z	5.082	225.123			Yes
1	519	8	5.08_225.1232m/z	5.082	225.123			Yes
1	519	14	5.08_225.1232m/z	5.082	225.123			Yes
1	520	2	1.74_169.0972m/z	1.74	169.097			Yes
1	520	4	1.74_169.0972m/z	1.74	169.097			Yes
1	9236	1	1.55_118.0267n	1.55	141.0157, 101.0234	[M+Na]+, [M+H-H2O]+	118.027	Yes	0.04	2.9196	[M+Na]+, [M+H-H2O]+	1000	680		OL_1	1110	1110 (Succinic acid)	C4H6O4	118.027	1.51			1110
1	520	7	1.74_169.0972m/z	1.74	169.097			Yes
1	520	9	1.74_169.0972m/z	1.74	169.097			Yes
1	520	13	1.74_169.0972m/z	1.74	169.097			Yes
1	520	16	1.74_169.0972m/z	1.74	169.097			Yes
1	521	1	14.53_367.1409m/z	14.532	367.141			Yes
1	522		1.59_120.0575n	1.595	103.0542, 121.0649	[M+H-H2O]+, [M+H]+	120.058	Yes
1	524		12.02_368.2791m/z	12.018	368.279			Yes
1	525	1	0.69_255.1072m/z	0.691	255.107			Yes
1	525	2	0.69_255.1072m/z	0.691	255.107			Yes
1	526		18.08_756.5406m/z	18.081	756.541
1	527		13.53_596.3574n	13.533	597.3647, 619.3460	[M+H]+, [M+Na]+	596.357	Yes
1	529		0.54_1357.6604n	0.54	690.828	[M+H+Na]2+	1357.66	Yes
1	530		6.48_365.1567m/z	6.481	365.157			Yes
1	531		8.66_449.1414m/z	8.659	449.141			Yes
1	532		6.06_273.9594n	6.058	306.993		273.959
1	533		19.25_842.6022m/z	19.246	842.602			Yes
1	534		1.37_201.9797m/z	1.369	201.98
1	438	1	1.59_181.0739n	1.595	182.0812, 165.0545, 220.0369, 204.0631, 363.1546, 385.1365	[M+H]+, [M+H-NH3]+, [M+K]+, [M+Na]+, [2M+H]+, [2M+Na]+	181.074	Yes	0.035	0.6128	[M+H]+, [M+H-NH3]+, [M+K]+, [M+Na]+, [2M+H]+, [2M+Na]+	1000	641		OL_1	6057	6057 (L-Tyrosine)	C9H11NO3	181.074	1.56			6057
1	536		15.15_203.0213m/z	15.153	203.021
1	537		3.38_87.0361n	3.378	105.0699, 120.0701	[M+NH4]+, [M+CH3OH+H]+	87.0361	Yes
1	539		0.87_191.0252n	0.87	192.0325, 214.0144	[M+H]+, [M+Na]+	191.025	Yes
1	541		3.94_112.1121m/z	3.943	112.112			Yes
1	440	1	1.59_181.0739n	1.595	204.0631, 182.0812, 220.0369, 363.1546, 385.1365, 165.0545	[M+Na]+, [M+H]+, [M+K]+, [2M+H]+, [2M+Na]+, [M+H-NH3]+	181.074	Yes	0.325	0.0218	[M+Na]+, [M+H]+, [M+K]+, [2M+H]+, [2M+Na]+, [M+H-NH3]+	1000	345		OL_1	440311	440311 (Beta-Tyrosine)	C9H11NO3	181.074	1.27			440311
1	543		16.89_159.1169m/z	16.887	159.117
1	544		10.27_250.1113n	10.27	273.1006, 289.0728	[M+Na]+, [M+K]+	250.111	Yes
1	546		0.69_246.0675m/z	0.691	246.067			Yes
1	1533	1	1.71_244.0692n	1.714	245.0766, 267.0584, 283.0322, 511.1286	[M+H]+, [M+Na]+, [M+K]+, [2M+Na]+	244.069	Yes	0.104	3.4391	[M+H]+, [M+Na]+, [M+K]+, [2M+Na]+	1000	840		OL_1	6029	6029 (Uridine)	C9H12N2O6	244.07	1.61			6029
1	908	1	1.87_104.0474n	1.87	149.0186, 87.0441, 127.0367, 105.0547, 122.0813	[M+2Na-H]+, [M+H-H2O]+, [M+Na]+, [M+H]+, [M+NH4]+	104.047	Yes	0.11	0.1629	[M+2Na-H]+, [M+H-H2O]+, [M+Na]+, [M+H]+, [M+NH4]+	1000	877		OL_1	87	87 (3-hydroxyisobutyrate)	C4H8O3	104.047	1.98			87
1	547	5	3.89_282.1191m/z	3.891	282.119			Yes
1	548		10.01_255.1200m/z	10.015	255.12			Yes
1	549	1	16.22_432.3234n	16.221	433.3306, 455.3129	[M+H]+, [M+Na]+	432.323	Yes
1	551	1	13.64_185.1537m/z	13.638	185.154			Yes
1	551	2	13.64_185.1537m/z	13.638	185.154			Yes
1	552		0.00_127.9560m/z	0.003	127.956			Yes
1	553		14.56_225.2212m/z	14.558	225.221			Yes
1	554		14.77_460.3549n	14.768	443.3516, 499.3242	[M+H-H2O]+, [M+K]+	460.355	Yes
1	556		0.54_426.8928m/z	0.54	426.893
1	557		0.49_458.8556m/z	0.495	458.856			Yes
1	558		17.45_365.7361m/z	17.447	365.736			Yes
1	559		15.64_533.7822n	15.638	534.791		533.782
1	560		5.24_262.1475m/z	5.24	262.147
1	561		1.02_188.0392m/z	1.017	188.039			Yes
1	562		1.13_344.0135m/z	1.128	344.014			Yes
1	563	1	7.51_224.1410n	7.508	207.1377, 247.1302	[M+H-H2O]+, [M+Na]+	224.141	Yes
1	565	1	12.62_339.1773m/z	12.618	339.177			Yes
1	565	3	12.62_339.1773m/z	12.618	339.177			Yes
1	565	4	12.62_339.1773m/z	12.618	339.177			Yes
1	566		16.36_490.3656n	16.363	513.355	[M+Na]+	490.366	Yes
1	567	1	6.74_354.1939m/z	6.743	354.194
1	568		2.70_164.0541m/z	2.7	164.054
1	569		16.66_197.1900m/z	16.659	197.19			Yes
1	570		14.90_261.6554m/z	14.901	261.655			Yes
1	571	1	5.21_211.0478m/z	5.215	211.048			Yes
1	571	3	5.21_211.0478m/z	5.215	211.048			Yes
1	572	2	5.69_177.0545m/z	5.691	177.054			Yes
1	572	3	5.69_177.0545m/z	5.691	177.054			Yes
1	3628	1	1.87_307.0829m/z	1.87	307.083			Yes	0.06	1.3235	[M+2H]2+	992	340		OL_1	65359	65359 (Oxidized glutathione)	C20H32N6O12S2	612.152	1.81			65359
1	572	6	5.69_177.0545m/z	5.691	177.054			Yes
1	572	8	5.69_177.0545m/z	5.691	177.054			Yes
1	572	9	5.69_177.0545m/z	5.691	177.054			Yes
1	572	12	5.69_177.0545m/z	5.691	177.054			Yes
1	8292	1	1.87_131.0583n	1.87	154.048	[M+Na]+	131.058	Yes	0.41	0.547	[M+Na]+	1000	851		OL_1	76406	76406 (N-Acetyl-beta-alanine)	C5H9NO3	131.058	1.46			76406
1	572	15	5.69_177.0545m/z	5.691	177.054			Yes
1	572	18	5.69_177.0545m/z	5.691	177.054			Yes
1	8292	2	1.87_131.0583n	1.87	154.048	[M+Na]+	131.058	Yes	0.14	0.547	[M+Na]+	1000	821		OL_1	98681	98681 (Propionyl Glycine)	C5H9NO3	131.058	1.73			98681
1	572	26	5.69_177.0545m/z	5.691	177.054			Yes
1	572	33	5.69_177.0545m/z	5.691	177.054			Yes
1	8292	5	1.87_131.0583n	1.87	154.048	[M+Na]+	131.058	Yes	0.12	2.4012	[M+Na]+	1000	727		OL_1	88064	88064 (N-ACETYLALANINE)	C5H9NO3	131.058	1.75			88064
1	572	70	5.69_177.0545m/z	5.691	177.054			Yes
1	573		15.33_549.2787m/z	15.329	549.279
1	574		16.20_522.4282n	16.199	505.4250, 523.4358	[M+H-H2O]+, [M+H]+	522.428	Yes
1	576		12.02_263.0935m/z	12.018	263.094			Yes
1	577	1	13.38_316.2398n	13.376	317.247	[M+H]+	316.24	Yes
1	578	1	16.98_367.3353m/z	16.982	367.335			Yes
1	9808	1	1.94_161.0506n	1.939	162.0584, 184.0404, 145.0319	[M+H]+, [M+Na]+, [M+H-NH3]+	161.051	Yes	0.039	3.03	[M+H]+, [M+Na]+, [M+H-NH3]+	996	719		OL_1	9793905	9793905 (S-Allylcysteine)	C6H11NO2S	161.051	1.9			9793905
1	578	3	16.98_367.3353m/z	16.982	367.335			Yes
1	578	4	16.98_367.3353m/z	16.982	367.335			Yes
1	578	9	16.98_367.3353m/z	16.982	367.335			Yes
1	8144	1	1.96_131.0946n	1.957	154.0839, 132.1018	[M+Na]+, [M+H]+	131.095	Yes	0.237	0.5696	[M+Na]+, [M+H]+	998	668		OL_1	99288	99288 (L-Alloisoleucine)	C6H13NO2	131.095	1.72			99288
1	578	15	16.98_367.3353m/z	16.982	367.335			Yes
1	579		18.00_809.5268m/z	18.002	809.527			Yes
1	580		17.76_451.3755m/z	17.764	451.375			Yes
1	8144	2	1.96_131.0946n	1.957	154.0839, 132.1018	[M+Na]+, [M+H]+	131.095	Yes	0.357	0.5696	[M+Na]+, [M+H]+	998	661		OL_1	193411	193411 (Beta-Leucine)	C6H13NO2	131.095	1.6			193411
1	581	4	4.21_168.0997m/z	4.207	168.1			Yes
1	582		0.57_117.9143n	0.575	140.904		117.914
1	583		13.82_139.1481m/z	13.821	139.148			Yes
1	584		13.51_307.0623m/z	13.506	307.062			Yes
1	585	1	2.81_188.1281m/z	2.806	188.128			Yes
1	586		5.24_249.0668n	5.24	250.0741, 272.0559	[M+H]+, [M+Na]+	249.067	Yes
1	588		12.75_412.2842m/z	12.75	412.284			Yes
1	589		15.76_533.3479n	15.756	534.355	[M+H]+	533.348	Yes
1	590		15.83_521.8501n	15.831	560.807		521.85
1	591		14.66_261.6172m/z	14.662	261.617			Yes
1	592		4.41_304.1750m/z	4.41	304.175			Yes
1	8144	3	1.96_131.0946n	1.957	154.0839, 132.1018	[M+Na]+, [M+H]+	131.095	Yes	0.217	3.3996	[M+Na]+, [M+H]+	998	593		OL_1	6306	6306 (L-Isoleucine)	C6H13NO2	131.095	1.74			6306
1	597	1	6.51_191.0315m/z	6.507	191.031			Yes
1	597	4	6.51_191.0315m/z	6.507	191.031			Yes
1	597	5	6.51_191.0315m/z	6.507	191.031			Yes
1	597	7	6.51_191.0315m/z	6.507	191.031			Yes
1	597	8	6.51_191.0315m/z	6.507	191.031			Yes
1	597	9	6.51_191.0315m/z	6.507	191.031			Yes
1	8144	4	1.96_131.0946n	1.957	154.0839, 132.1018	[M+Na]+, [M+H]+	131.095	Yes	0.067	3.3996	[M+Na]+, [M+H]+	998	568		OL_1	6106	6106 (DL-Leucine)	C6H13NO2	131.095	1.89			6106
1	597	14	6.51_191.0315m/z	6.507	191.031			Yes
1	597	15	6.51_191.0315m/z	6.507	191.031			Yes
1	597	21	6.51_191.0315m/z	6.507	191.031			Yes
1	8144	5	1.96_131.0946n	1.957	154.0839, 132.1018	[M+Na]+, [M+H]+	131.095	Yes	0.083	3.3996	[M+Na]+, [M+H]+	998	544		OL_1	21236	21236 (NORLEUCINE)	C6H13NO2	131.095	2.04			21236
1	597	29	6.51_191.0315m/z	6.507	191.031			Yes
1	597	30	6.51_191.0315m/z	6.507	191.031			Yes
1	598		13.61_979.4986m/z	13.612	979.499			Yes
1	599	1	14.56_276.1334n	14.558	259.1301, 277.1407	[M+H-H2O]+, [M+H]+	276.133	Yes
1	601		19.33_777.5663n	19.326	778.5736, 800.5559	[M+H]+, [M+Na]+	777.566	Yes
1	603		4.57_142.1101n	4.567	126.0914, 143.1180, 125.1074	[M+H-NH3]+, [M+H]+, [M+H-H2O]+	142.11	Yes
1	606		15.71_459.2795m/z	15.707	459.279			Yes
1	1172	1	2.00_181.0608m/z	1.995	181.061			Yes	0.025	0.0791	[M+H]+	1000	693		OL_1	68499	68499 (Nicotinuric acid)	C8H8N2O3	180.054	1.97			68499
1	395	1	2.20_151.0479m/z	2.199	151.048			Yes	0.009	0.7859	[M+Na]+	998	677		OL_1	93556	93556 (Dihydrothymine)	C5H8N2O2	128.059	2.19			93556
1	6986	1	2.23_176.0950n	2.225	199.0833, 177.1023	[M+Na]+, [M+H]+	176.095	Yes	0.155	0.1527	[M+Na]+, [M+H]+	998	388		OL_1	HMDB01046	HMDB01046 (Cotinine)	C10H12N2O	176.095	2.07		HMDB01046
1	608	1	3.15_176.0707m/z	3.152	176.071
1	608	6	3.15_176.0707m/z	3.152	176.071
1	608	13	3.15_176.0707m/z	3.152	176.071
1	608	14	3.15_176.0707m/z	3.152	176.071
1	608	18	3.15_176.0707m/z	3.152	176.071
1	608	26	3.15_176.0707m/z	3.152	176.071
1	608	32	3.15_176.0707m/z	3.152	176.071
1	608	38	3.15_176.0707m/z	3.152	176.071
1	6985	1	2.23_176.0950n	2.225	177.1023, 199.0833	[M+H]+, [M+Na]+	176.095	Yes	0.135	0.1527	[M+H]+, [M+Na]+	998	482		OL_1	854019	854019 (Cotinine)	C10H12N2O	176.095	2.09			854019
1	608	55	3.15_176.0707m/z	3.152	176.071
1	1371	1	2.25_168.0634m/z	2.251	168.063			Yes	0.179	1.2594	[M+Na]+	998	686		OL_1	18189	18189 (4-acetamidobutanoic acid)	C6H11NO3	145.074	2.43			18189
1	609	1	11.14_357.2033m/z	11.137	357.203			Yes
1	609	2	11.14_357.2033m/z	11.137	357.203			Yes
1	609	3	11.14_357.2033m/z	11.137	357.203			Yes
1	610		14.45_182.1671n	14.452	165.1638, 183.1744	[M+H-H2O]+, [M+H]+	182.167	Yes
1	612		4.80_149.0575m/z	4.797	149.058			Yes
1	1225	1	2.54_167.0315m/z	2.543	167.031			Yes	0.033	0.3685	[M+Na]+	999	736		OL_1	194109	194109 (3-Hydroxyadipic 3,6 lactone)	C6H8O4	144.042	2.51			194109
1	8240	1	2.54_168.0632m/z	2.543	168.063			Yes	0.023	0.1468	[M+Na]+	1000	885		OL_1	18189	18189 (4-Acetamidobutanoic acid)	C6H11NO3	145.074	2.52			18189
1	614		0.57_610.7343m/z	0.575	610.734			Yes
1	615		0.61_259.1130m/z	0.614	259.113
1	616	1	5.93_399.1260m/z	5.927	399.126			Yes
1	617		0.54_816.8435m/z	0.54	816.843			Yes
1	618		12.77_265.1793m/z	12.775	265.179			Yes
1	619		16.54_402.3349n	16.537	425.3241, 447.3077, 385.3306	[M+Na]+, [M+2Na-H]+, [M+H-H2O]+	402.335	Yes
1	622	1	11.76_183.0925m/z	11.76	183.093
1	622	3	11.76_183.0925m/z	11.76	183.093
1	622	7	11.76_183.0925m/z	11.76	183.093
1	623		2.99_138.0293n	2.993	161.018	[M+Na]+	138.029	Yes
1	624		15.47_998.6251n	15.472	1021.63	[M+Na]+	998.625	Yes
1	625		19.01_400.7581m/z	19.006	400.758			Yes
1	626		14.74_316.1700n	14.742	317.1773, 339.1596	[M+H]+, [M+Na]+	316.17	Yes
1	8571	1	2.57_176.0944n	2.569	177.1023, 160.0757	[M+H]+, [M+H-NH3]+	176.094	Yes	0.009	3.2077	[M+H]+, [M+H-NH3]+	997	694		OL_1	5202	5202 (SEROTONIN)	C10H12N2O	176.095	2.56			5202
1	631		12.70_272.0934n	12.697	273.1007, 305.1263	[M+H]+, [M+CH3OH+H]+	272.093	Yes
1	633		17.01_437.3234m/z	17.006	437.323			Yes
1	634		12.59_181.1012m/z	12.593	181.101			Yes
1	635		11.22_214.1567n	11.216	237.1459, 253.1198, 215.1641, 197.1536	[M+Na]+, [M+K]+, [M+H]+, [M+H-H2O]+	214.157	Yes
1	639		12.65_456.3318m/z	12.645	456.332			Yes
1	640	1	4.08_230.0423m/z	4.075	230.042			Yes
1	641		15.36_449.3244m/z	15.356	449.324			Yes
1	3078	1	2.60_175.0478m/z	2.595	175.048			Yes	0.075	0.2308	[M+Na]+	997	668		OL_1	69698	69698 (N1-Methyl-2-pyridone-5-carboxamide)	C7H8N2O2	152.059	2.67			69698
1	642	2	14.58_181.1587m/z	14.584	181.159
1	642	3	14.58_181.1587m/z	14.584	181.159
1	1818	1	2.62_203.1390m/z	2.622	203.139			Yes	0.128	0.1858	[M+H]+	999	320		OL_1	81721	81721 (Leucyl-Alanine)	C9H18N2O3	202.132	2.75			81721
1	643	2	5.58_245.1857m/z	5.585	245.186			Yes
1	3864	1	2.65_152.0586n	2.648	327.1060, 153.0659, 305.1240	[2M+Na]+, [M+H]+, [2M+H]+	152.059	Yes	0.022	0.2657	[2M+Na]+, [M+H]+, [2M+H]+	997	741		OL_1	69698	69698 (N1-Methyl-2-pyridone-5-carboxamide)	C7H8N2O2	152.059	2.67			69698
1	8219	1	2.65_268.1037m/z	2.648	268.104			Yes	0.068	2.2182	[M+H]+	999	1000		OL_1	60961	60961 (ADENOSINE)	C10H13N5O4	267.097	2.58			60961
1	651		0.60_290.7654m/z	0.6	290.765
1	652		1.55_201.1597m/z	1.55	201.16			Yes
1	653	1	1.37_192.1019m/z	1.369	192.102			Yes
1	653	2	1.37_192.1019m/z	1.369	192.102			Yes
1	653	5	1.37_192.1019m/z	1.369	192.102			Yes
1	654		15.61_117.0699m/z	15.615	117.07
1	655		16.13_291.2677m/z	16.13	291.268
1	656		15.81_550.2910m/z	15.806	550.291			Yes
1	657	1	4.29_271.0410m/z	4.286	271.041			Yes
1	658		14.74_464.2477n	14.742	487.2370, 503.2092	[M+Na]+, [M+K]+	464.248	Yes
1	660		17.45_638.4513m/z	17.447	638.451			Yes
1	661		16.18_257.2471m/z	16.177	257.247			Yes
1	662		16.13_418.3077n	16.13	419.3150, 441.2971	[M+H]+, [M+Na]+	418.308	Yes
1	664	1	6.74_198.1125m/z	6.743	198.113			Yes
1	664	3	6.74_198.1125m/z	6.743	198.113			Yes
1	664	4	6.74_198.1125m/z	6.743	198.113			Yes
1	664	7	6.74_198.1125m/z	6.743	198.113			Yes
1	664	9	6.74_198.1125m/z	6.743	198.113			Yes
1	664	14	6.74_198.1125m/z	6.743	198.113			Yes
1	664	15	6.74_198.1125m/z	6.743	198.113			Yes
1	664	18	6.74_198.1125m/z	6.743	198.113			Yes
1	665		0.54_641.8236m/z	0.54	641.824
1	666		18.13_742.5347m/z	18.134	742.535			Yes
1	667		8.74_341.1102m/z	8.737	341.11			Yes
1	668		11.76_308.0743n	11.76	309.0815, 341.1077	[M+H]+, [M+CH3OH+H]+	308.074	Yes
1	670	1	17.87_124.9999m/z	17.871	125			Yes
1	671	1	5.98_189.1121m/z	5.981	189.112			Yes
1	672		6.43_288.1318n	6.429	289.1390, 311.1210	[M+H]+, [M+Na]+	288.132	Yes
1	674		16.68_613.4571m/z	16.684	613.457			Yes
1	675		18.50_788.5556m/z	18.502	788.556			Yes
1	676		0.57_426.7405m/z	0.575	426.74			Yes
1	677	1	16.18_151.1482m/z	16.177	151.148			Yes
1	678		17.45_713.4986m/z	17.447	713.499			Yes
1	679		0.55_597.8294n	0.554	598.837	[M+H]+	597.829	Yes
1	680		17.84_593.4786n	17.844	594.4859, 616.4670	[M+H]+, [M+Na]+	593.479	Yes
1	682	1	14.90_226.1589m/z	14.901	226.159			Yes
1	683	1	13.17_359.1663m/z	13.167	359.166			Yes
1	683	2	13.17_359.1663m/z	13.167	359.166			Yes
1	683	3	13.17_359.1663m/z	13.167	359.166			Yes
1	684		0.55_529.8421n	0.554	530.849	[M+H]+	529.842	Yes
1	685		6.98_272.1852m/z	6.981	272.185			Yes
1	686		13.80_366.2013n	13.795	331.1875, 367.2086	[M+H-2H2O]+, [M+H]+	366.201	Yes
1	688		15.30_266.6094m/z	15.304	266.609			Yes
1	689		17.01_374.2124n	17.006	375.22	[M+H]+	374.212	Yes
1	690		16.27_314.0293m/z	16.268	314.029			Yes
1	691		0.75_121.0120m/z	0.748	121.012			Yes
1	692	1	17.29_531.4409m/z	17.288	531.441
1	843	1	2.70_183.0532n	2.7	184.0604, 206.0424	[M+H]+, [M+Na]+	183.053	Yes	0.01	0.0331	[M+H]+, [M+Na]+	1000	962		OL_1	6723	6723 (4-pyridoxic acid)	C8H9NO4	183.053	2.69			6723
1	7357	1	2.75_268.0805n	2.753	291.0697, 269.0878	[M+Na]+, [M+H]+	268.08	Yes	0.083	1.8044	[M+Na]+, [M+H]+	999	350		OL_1	6021	6021 (Inosine)	C10H12N4O5	268.081	2.67			6021
1	695		17.11_366.2064n	17.107	367.2137, 399.2399	[M+H]+, [M+CH3OH+H]+	366.206	Yes
1	697		15.71_509.2636m/z	15.707	509.264			Yes
1	698		14.56_373.2425m/z	14.558	373.243			Yes
1	699		12.07_299.1909n	12.07	283.1722, 300.1987	[M+H-NH3]+, [M+H]+	299.191	Yes
1	701		5.19_206.0737n	5.188	207.081	[M+H]+	206.074	Yes
1	702		15.08_320.2323n	15.081	343.223	[M+Na]+	320.232	Yes
1	703	1	2.33_227.1389m/z	2.329	227.139			Yes
1	703	2	2.33_227.1389m/z	2.329	227.139			Yes
1	704		13.19_284.1254n	13.193	267.1222, 285.1324	[M+H-H2O]+, [M+H]+	284.125	Yes
1	8098	1	2.75_284.0986m/z	2.753	284.099			Yes	0.093	2.4259	[M+H]+	998	718		OL_1	6802	6802 (Guanosine)	C10H13N5O5	283.092	2.66			6802
1	706	4	16.01_392.2921n	16.014	375.2888, 415.2815, 393.2993, 357.2784	[M+H-H2O]+, [M+Na]+, [M+H]+, [M+H-2H2O]+	392.292	Yes
1	706	8	16.01_392.2921n	16.014	375.2888, 415.2815, 393.2993, 357.2784	[M+H-H2O]+, [M+Na]+, [M+H]+, [M+H-2H2O]+	392.292	Yes
1	706	11	16.01_392.2921n	16.014	375.2888, 415.2815, 393.2993, 357.2784	[M+H-H2O]+, [M+Na]+, [M+H]+, [M+H-2H2O]+	392.292	Yes
1	706	15	16.01_392.2921n	16.014	375.2888, 415.2815, 393.2993, 357.2784	[M+H-H2O]+, [M+Na]+, [M+H]+, [M+H-2H2O]+	392.292	Yes
1	706	17	16.01_392.2921n	16.014	375.2888, 415.2815, 393.2993, 357.2784	[M+H-H2O]+, [M+Na]+, [M+H]+, [M+H-2H2O]+	392.292	Yes
1	710		10.53_247.1598n	10.531	231.1411, 248.1676	[M+H-NH3]+, [M+H]+	247.16	Yes
1	712		13.25_177.1638m/z	13.246	177.164			Yes
1	713	1	14.11_201.1638m/z	14.113	201.164
1	714		15.66_312.0289m/z	15.662	312.029			Yes
1	715		16.46_344.2921n	16.461	327.2888, 383.2553, 367.2814, 362.3260, 345.2994	[M+H-H2O]+, [M+K]+, [M+Na]+, [M+NH4]+, [M+H]+	344.292	Yes
1	720	1	1.98_165.0652n	1.977	166.0724, 188.0543	[M+H]+, [M+Na]+	165.065	Yes
1	722		1.81_86.0463m/z	1.806	86.0463			Yes
1	723		14.01_531.2564n	14.007	554.2456, 570.2181	[M+Na]+, [M+K]+	531.256	Yes
1	725		7.03_231.1105n	7.034	232.1178, 254.0996	[M+H]+, [M+Na]+	231.111	Yes
1	727	1	16.13_339.1814m/z	16.13	339.181			Yes
1	728		1.69_241.0681m/z	1.688	241.068
1	729	1	13.98_448.3419m/z	13.98	448.342			Yes
1	730		15.49_595.2574n	15.495	596.265		595.257
1	731	2	6.53_168.1019m/z	6.533	168.102			Yes
1	731	4	6.53_168.1019m/z	6.533	168.102			Yes
1	731	5	6.53_168.1019m/z	6.533	168.102			Yes
1	731	6	6.53_168.1019m/z	6.533	168.102			Yes
1	731	11	6.53_168.1019m/z	6.533	168.102			Yes
1	731	13	6.53_168.1019m/z	6.533	168.102			Yes
1	732		16.81_436.3165n	16.812	419.3132, 469.3499	[M+H-H2O]+, [M+CH3OH+H]+	436.317	Yes
1	734	1	1.53_218.1134m/z	1.525	218.113			Yes
1	735	1	13.61_227.0701m/z	13.612	227.07			Yes
1	735	2	13.61_227.0701m/z	13.612	227.07			Yes
1	735	4	13.61_227.0701m/z	13.612	227.07			Yes
1	736	1	8.27_198.0889n	8.27	181.0856, 231.1225, 199.0962	[M+H-H2O]+, [M+CH3OH+H]+, [M+H]+	198.089	Yes
1	739		11.61_330.2634m/z	11.609	330.263			Yes
1	740	1	2.28_129.0740m/z	2.277	129.074
1	309	1	2.81_183.0513m/z	2.806	183.051			Yes	0.086	0.1913	[M+H]+	999	571		OL_1	69160	69160 (7-methyluric acid)	C6H6N4O3	182.044	2.72			69160
1	741	4	12.88_181.1587m/z	12.875	181.159			Yes
1	741	5	12.88_181.1587m/z	12.875	181.159			Yes
1	742	1	17.01_165.1274m/z	17.006	165.127
1	743		1.59_134.0606n	1.595	117.0573, 135.0679	[M+H-H2O]+, [M+H]+	134.061	Yes
1	745		16.27_314.1629m/z	16.268	314.163
1	746		16.18_238.2294n	16.177	239.2367, 271.2627, 221.2262	[M+H]+, [M+CH3OH+H]+, [M+H-H2O]+	238.229	Yes
1	749		9.00_265.1043m/z	8.998	265.104			Yes
1	750		15.78_521.2258m/z	15.78	521.226			Yes
1	751		10.40_432.0832n	10.4	455.0724, 471.0448	[M+Na]+, [M+K]+	432.083	Yes
1	753		15.66_283.6597m/z	15.662	283.66			Yes
1	754		19.14_823.6055m/z	19.14	823.606			Yes
1	755		6.43_280.1056n	6.429	281.1129, 303.0947	[M+H]+, [M+Na]+	280.106	Yes
1	757		15.68_453.2852n	15.685	454.2925, 476.2745, 436.2818	[M+H]+, [M+Na]+, [M+H-H2O]+	453.285	Yes
1	5021	1	2.86_149.0598m/z	2.86	149.06			Yes	0.45	3.0662	[M+H-NH3]+	1000	734		OL_1	6140	6140 (L-Phenylalanine)	C9H11NO2	165.079	3.31			6140
1	7074	1	2.86_211.0836n	2.86	212.0917, 195.0649	[M+H]+, [M+H-NH3]+	211.084	Yes	0.04	1.9485	[M+H]+, [M+H-NH3]+	997	998		OL_1	9307	9307 (3-METHOXYTYROSINE)	C10H13NO4	211.084	2.82			9307
1	7074	2	2.86_211.0836n	2.86	212.0917, 195.0649	[M+H]+, [M+H-NH3]+	211.084	Yes	0.02	4.1182	[M+H]+, [M+H-NH3]+	997	990		OL_1	1670	1670 (2-amino-3-(4-hydroxy-3-methoxyphenyl)propanoic acid)	C10H13NO4	211.084	2.84			1670
1	761	1	10.82_219.1743m/z	10.823	219.174			Yes
1	10292	1	2.86_155.0313m/z	2.86	155.031			Yes	0.04	0.9019	[M+Na]+	999	788		OL_1	743	743 (Glutaric acid)	C5H8O4	132.042	2.82			743
1	6412	1	2.94_330.0593m/z	2.94	330.059			Yes	0.12	2.9754	[M+H]+	999	966		OL_1	6076	6076 (CYCLIC AMP)	C10H12N5O6P	329.053	2.82			6076
1	7498	1	3.02_192.0655m/z	3.02	192.065			Yes	0.04	3.7624	[M+H-NH3]+	1000	998		OL_1	846	846 (Kynurenine)	C10H12N2O3	208.085	2.98			846
1	765		1.17_207.0125m/z	1.171	207.012			Yes
1	7498	2	3.02_192.0655m/z	3.02	192.065			Yes	0.05	3.7624	[M+H-NH3]+	1000	971		OL_1	161166	161166 (Kynurenine)	C10H12N2O3	208.085	2.97			161166
1	7111	1	3.05_118.0631n	3.045	141.0523, 101.0598	[M+Na]+, [M+H-H2O]+	118.063	Yes	0.275	0.5739	[M+Na]+, [M+H-H2O]+	1000	675		OL_1	69362	69362 (3-Hydroxyisovaleric acid)	C5H10O3	118.063	3.32			69362
1	7224	1	3.10_166.0491n	3.099	189.0387, 167.0564	[M+Na]+, [M+H]+	166.049	Yes	0.461	0.149	[M+Na]+, [M+H]+	998	619		OL_1	80220	80220 (1-Methylxanthine)	C6H6N4O2	166.049	3.56			80220
1	768		13.56_225.2086n	13.559	209.1899, 225.2121, 208.2059	[M+H-NH3]+, [M-e]+, [M+H-H2O]+	225.209	Yes
1	771		18.50_818.5669m/z	18.502	818.567			Yes
1	772		5.45_299.0315n	5.453	264.0176, 283.0134, 282.0282	[M+H-2H2O]+, [M+H-NH3]+, [M+H-H2O]+	299.031	Yes
1	775		0.54_418.8797m/z	0.54	418.88			Yes
1	776		9.83_595.3492m/z	9.832	595.349			Yes
1	777		11.66_389.2289m/z	11.66	389.229			Yes
1	778		8.97_277.2249n	8.971	278.2322, 300.2165	[M+H]+, [M+Na]+	277.225	Yes
1	780	1	12.59_287.0937m/z	12.593	287.094			Yes
1	780	4	12.59_287.0937m/z	12.593	287.094			Yes
1	781		17.08_477.3160m/z	17.083	477.316			Yes
1	782		4.98_130.0581m/z	4.978	130.058
1	783	1	16.54_251.2003m/z	16.537	251.2			Yes
1	784		4.77_201.1386m/z	4.773	201.139			Yes
1	785		3.34_240.0857n	3.338	241.0929, 263.0747	[M+H]+, [M+Na]+	240.086	Yes
1	787		13.56_316.2759n	13.559	317.2832, 339.2677, 299.2727	[M+H]+, [M+Na]+, [M+H-H2O]+	316.276	Yes
1	790	1	11.11_313.1642m/z	11.111	313.164			Yes
1	790	5	11.11_313.1642m/z	11.111	313.164			Yes
1	791	1	12.17_289.1492m/z	12.175	289.149			Yes
1	791	2	12.17_289.1492m/z	12.175	289.149			Yes
1	791	8	12.17_289.1492m/z	12.175	289.149			Yes
1	792		18.16_759.5669n	18.161	402.7727, 782.5687	[M+2Na]2+, [M+Na]+	759.567	Yes
1	794		12.02_294.1114m/z	12.018	294.111			Yes
1	795		15.54_369.2609m/z	15.54	369.261			Yes
1	796		14.98_300.2297n	14.977	301.2370, 323.2188	[M+H]+, [M+Na]+	300.23	Yes
1	798		10.95_547.2155m/z	10.954	547.216			Yes
1	799	1	18.53_219.2106m/z	18.528	219.211
1	800		14.58_332.1507n	14.584	316.133	[M+H-NH3]+	332.151	Yes
1	801		15.06_595.2353n	15.055	298.6249, 596.2436	[M+2H]2+, [M+H]+	595.235	Yes
1	803		18.16_363.1624m/z	18.161	363.162			Yes
1	804	1	16.84_251.2003m/z	16.839	251.2			Yes
1	805		2.91_266.7959m/z	2.913	266.796
1	806		11.29_229.1255m/z	11.295	229.125			Yes
1	807		0.57_321.8761n	0.575	344.8653, 360.8394	[M+Na]+, [M+K]+	321.876	Yes
1	809	1	7.96_197.1285m/z	7.956	197.129			Yes
1	809	2	7.96_197.1285m/z	7.956	197.129			Yes
1	809	3	7.96_197.1285m/z	7.956	197.129			Yes
1	809	4	7.96_197.1285m/z	7.956	197.129			Yes
1	809	7	7.96_197.1285m/z	7.956	197.129			Yes
1	809	10	7.96_197.1285m/z	7.956	197.129			Yes
1	809	18	7.96_197.1285m/z	7.956	197.129			Yes
1	7223	1	3.10_166.0491n	3.099	167.0564, 189.0387	[M+H]+, [M+Na]+	166.049	Yes	0.001	0.149	[M+H]+, [M+Na]+	998	758		OL_1	68374	68374 (7-Methylxanthine)	C6H6N4O2	166.049	3.1			68374
1	810	3	2.07_171.0264m/z	2.068	171.026			Yes
1	810	4	2.07_171.0264m/z	2.068	171.026			Yes
1	7224	2	3.10_166.0491n	3.099	189.0387, 167.0564	[M+Na]+, [M+H]+	166.049	Yes	0.261	0.149	[M+Na]+, [M+H]+	998	578		OL_1	70639	70639 (3-Methylxanthine)	C6H6N4O2	166.049	3.36			70639
1	811	1	15.45_582.2956m/z	15.45	582.296			Yes
1	7600	1	3.13_183.0513m/z	3.125	183.051			Yes	0.085	0.1203	[M+H]+	997	819		OL_1	69726	69726 (1-methyluric acid)	C6H6N4O3	182.044	3.04			69726
1	3361	1	3.15_258.0849n	3.152	259.0921, 281.0740	[M+H]+, [M+Na]+	258.085	Yes	0.012	1.2184	[M+H]+, [M+Na]+	998	535		OL_1	445408	445408 (Ribothymidine)	C10H14N2O6	258.085	3.14			445408
1	5741	1	3.15_350.0841m/z	3.152	350.084			Yes	0.022	1.5198	[M+Na]+	1000	1000		OL_1	83944	83944 (p-Acetamidophenyl-Î²-D-glucuronide)	C14H17NO8	327.095	3.13			83944
1	813	1	2.57_148.0758m/z	2.569	148.076
1	813	5	2.57_148.0758m/z	2.569	148.076
1	813	6	2.57_148.0758m/z	2.569	148.076
1	813	15	2.57_148.0758m/z	2.569	148.076
1	813	17	2.57_148.0758m/z	2.569	148.076
1	814		17.87_396.2636m/z	17.871	396.264			Yes
1	815		15.43_483.2484m/z	15.431	483.248			Yes
1	816		1.02_156.0535n	1.017	139.0502, 157.0608	[M+H-H2O]+, [M+H]+	156.054	Yes
1	818		3.47_574.5024m/z	3.469	574.502			Yes
1	819		13.64_966.3834m/z	13.638	966.383			Yes
1	820		0.54_323.9627n	0.54	346.9519, 362.9258	[M+Na]+, [M+K]+	323.963	Yes
1	822		18.34_793.5581m/z	18.345	793.558			Yes
1	823	1	2.65_206.0481m/z	2.648	206.048			Yes
1	823	2	2.65_206.0481m/z	2.648	206.048			Yes
1	823	4	2.65_206.0481m/z	2.648	206.048			Yes
1	823	7	2.65_206.0481m/z	2.648	206.048			Yes
1	823	11	2.65_206.0481m/z	2.648	206.048			Yes
1	824	1	16.10_333.2783m/z	16.104	333.278			Yes
1	7932	1	3.15_327.0950n	3.152	328.1022, 372.0661, 345.1287, 366.0577, 655.1978, 677.1785	[M+H]+, [M+2Na-H]+, [M+NH4]+, [M+K]+, [2M+H]+, [2M+Na]+	327.095	Yes	0.022	1.3981	[M+H]+, [M+2Na-H]+, [M+NH4]+, [M+K]+, [2M+H]+, [2M+Na]+	999	1000		OL_1	83944	83944 (p-Acetamidophenyl-Î²-D-glucuronide)	C14H17NO8	327.095	3.13			83944
1	825		4.23_274.1183m/z	4.234	274.118			Yes
1	1862	1	3.21_220.0842n	3.206	221.0920, 204.0655	[M+H]+, [M+H-NH3]+	220.084	Yes	0.486	3.7397	[M+H]+, [M+H-NH3]+	998	711		OL_1	144	144 (5-HYDROXYTRYPTOPHAN)	C11H12N2O3	220.085	2.72			144
1	9760	1	3.23_168.0634m/z	3.233	168.063			Yes	0.033	2.0552	[M+Na]+	991	846		OL_1	10855600	10855600 (N-Isobutyrylglycine)	C6H11NO3	145.074	3.2			10855600
1	827	1	6.06_221.0919m/z	6.058	221.092			Yes
1	827	3	6.06_221.0919m/z	6.058	221.092			Yes
1	828		15.49_312.6405m/z	15.495	312.64
1	829		17.39_837.6805m/z	17.393	837.681			Yes
1	830		0.97_206.1267n	0.972	189.1234, 190.1074	[M+H-H2O]+, [M+H-NH3]+	206.127	Yes
1	832		17.71_606.4126n	17.71	629.4018, 651.3840, 624.4464	[M+Na]+, [M+2Na-H]+, [M+NH4]+	606.413	Yes
1	835		15.30_373.2344m/z	15.304	373.234			Yes
1	9760	2	3.23_168.0634m/z	3.233	168.063			Yes	0.147	2.0552	[M+Na]+	991	789		OL_1	88412	88412 (N-Butyrylglycine)	C6H11NO3	145.074	3.38			88412
1	836	2	9.02_220.0967m/z	9.024	220.097			Yes
1	9760	4	3.23_168.0634m/z	3.233	168.063			Yes	0.017	2.0552	[M+Na]+	991	728		OL_1	321155	321155 (N-Propionylalanine)	C6H11NO3	145.074	3.25			321155
1	836	4	9.02_220.0967m/z	9.024	220.097			Yes
1	837		6.43_329.6685m/z	6.429	329.668			Yes
1	838		0.54_975.1473m/z	0.54	975.147
1	839		15.99_467.3340m/z	15.993	467.334			Yes
1	840		11.76_272.1257n	11.76	255.1224, 317.0972, 237.1118	[M+H-H2O]+, [M+2Na-H]+, [M+H-2H2O]+	272.126	Yes
1	6131	1	3.29_285.0826m/z	3.286	285.083			Yes	0.056	2.5482	[M+H]+	998	499		OL_1	64959	64959 (XANTHOSINE)	C10H12N4O6	284.076	3.23			64959
1	1038	1	3.36_247.1286m/z	3.36	247.129			Yes	0.04	1.1136	[M+H]+	998	994		OL_1	7015683	7015683 (gamma-glutamylvaline)	C10H18N2O5	246.122	3.32			7015683
1	847		16.54_543.4025m/z	16.537	543.403			Yes
1	848		6.74_371.8310m/z	6.743	371.831			Yes
1	849		18.37_784.1822m/z	18.371	784.182			Yes
1	850		15.54_446.2637n	15.54	429.2607, 447.2715	[M+H-H2O]+, [M+H]+	446.264	Yes
1	852		16.06_358.7446m/z	16.059	358.745			Yes
1	853		12.65_365.1630m/z	12.645	365.163			Yes
1	854		13.43_150.1359m/z	13.427	150.136			Yes
1	855		15.56_308.2344n	15.565	291.2311, 331.2237	[M+H-H2O]+, [M+Na]+	308.234	Yes
1	857		16.27_623.2873n	16.268	624.295		623.287
1	858		14.64_375.1460m/z	14.637	375.146			Yes
1	859		16.68_369.2984m/z	16.684	369.298			Yes
1	860		4.08_357.1055n	4.075	380.0947, 715.2187, 396.0684, 375.1392, 358.1126	[M+Na]+, [2M+H]+, [M+K]+, [M+NH4]+, [M+H]+	357.106	Yes
1	865		16.44_359.1883m/z	16.436	359.188			Yes
1	866		15.76_507.3332n	15.756	530.3224, 540.3655	[M+Na]+, [M+CH3OH+H]+	507.333	Yes
1	868		18.50_833.5936n	18.502	816.5903, 834.6003	[M+H-H2O]+, [M+H]+	833.594	Yes
1	870		12.83_286.2319m/z	12.826	286.232			Yes
1	871		16.10_402.2975n	16.104	403.3048, 447.2713, 425.2870, 420.3313	[M+H]+, [M+2Na-H]+, [M+Na]+, [M+NH4]+	402.298	Yes
1	875	1	2.89_230.1385m/z	2.887	230.138			Yes
1	875	2	2.89_230.1385m/z	2.887	230.138			Yes
1	875	3	2.89_230.1385m/z	2.887	230.138			Yes
1	875	4	2.89_230.1385m/z	2.887	230.138			Yes
1	10321	1	3.36_141.0523m/z	3.36	141.052			Yes	0.04	1.0017	[M+Na]+	999	460		OL_1	69362	69362 (3-Hydroxyisovaleric acid)	C5H10O3	118.063	3.32			69362
1	876		17.01_179.1794m/z	17.006	179.179
1	877		18.63_336.1746n	18.626	369.208	[M+CH3OH+H]+	336.175	Yes
1	878	1	7.93_189.0739m/z	7.93	189.074			Yes
1	6658	1	3.47_159.0652m/z	3.469	159.065			Yes	0.331	0.0174	[M+H]+	959	641		OL_1	5312	5312 (Succinylacetone)	C7H10O4	158.058	3.8			5312
1	878	3	7.93_189.0739m/z	7.93	189.074			Yes
1	879		11.61_346.1774n	11.609	329.1742, 347.1847	[M+H-H2O]+, [M+H]+	346.177	Yes
1	881		11.35_415.1521m/z	11.347	415.152			Yes
1	882		13.53_328.1556n	13.533	329.1629, 361.1893	[M+H]+, [M+CH3OH+H]+	328.156	Yes
1	884	1	17.82_441.3701m/z	17.817	441.37			Yes
1	885		17.66_716.5181m/z	17.657	716.518			Yes
1	886		0.76_190.0904m/z	0.765	190.09			Yes
1	887		17.16_551.4075m/z	17.157	551.408			Yes
1	888		13.64_981.0579m/z	13.638	981.058			Yes
1	889		5.19_330.0987n	5.188	331.1060, 353.0879	[M+H]+, [M+Na]+	330.099	Yes
1	891		13.77_332.2614m/z	13.769	332.261			Yes
1	8537	1	3.52_197.0670m/z	3.52	197.067			Yes	0.01	0.223	[M+H]+	996	541		OL_1	83126	83126 (3,7-Dimethyluric acid)	C7H8N4O3	196.06	3.53			83126
1	6671	1	3.55_166.0491n	3.545	189.0383, 167.0563	[M+Na]+, [M+H]+	166.049	Yes	0.015	0.0373	[M+Na]+, [M+H]+	998	663		OL_1	80220	80220 (1-Methylxanthine)	C6H6N4O2	166.049	3.56			80220
1	892	4	4.23_177.0460n	4.234	178.0533, 200.0352	[M+H]+, [M+Na]+	177.046	Yes
1	894		4.72_220.0582n	4.721	221.0655, 243.0473	[M+H]+, [M+Na]+	220.058	Yes
1	896		16.58_518.3969n	16.584	501.3937, 541.3867	[M+H-H2O]+, [M+Na]+	518.397	Yes
1	898		15.15_285.1144m/z	15.153	285.114			Yes
1	899		12.77_519.2566m/z	12.775	519.257			Yes
1	900		5.56_264.0520n	5.557	247.0487, 248.0339	[M+H-H2O]+, [M+H-NH3]+	264.052	Yes
1	6671	2	3.55_166.0491n	3.545	189.0383, 167.0563	[M+Na]+, [M+H]+	166.049	Yes	0.185	0.0373	[M+Na]+, [M+H]+	998	650		OL_1	70639	70639 (3-Methylxanthine)	C6H6N4O2	166.049	3.36			70639
1	902	3	0.75_263.1235m/z	0.748	263.123			Yes
1	5762	1	3.65_169.0374n	3.651	192.0267, 170.0447, 152.0342	[M+Na]+, [M+H]+, [M+H-H2O]+	169.037	Yes	0.001	0.3893	[M+Na]+, [M+H]+, [M+H-H2O]+	1000	790		OL_1	21863	21863 (2-Furoylglycine)	C7H7NO4	169.037	3.65			21863
1	6896	1	3.68_290.1594m/z	3.677	290.159			Yes	0.217	1.5567	[M+H]+	999	747		OL_1	71296139	71296139 (Adipoyl-L-carnitine)	C13H23NO6	289.152	3.46			71296139
1	3580	1	3.70_155.0313m/z	3.704	155.031			Yes	0.316	1.3291	[M+Na]+	999	711		OL_1	11686	11686 (Dimethylmalonic acid)	C5H8O4	132.042	4.02			11686
1	902	10	0.75_263.1235m/z	0.748	263.123			Yes
1	902	19	0.75_263.1235m/z	0.748	263.123			Yes
1	8365	1	3.70_168.0633m/z	3.704	168.063			Yes	0.324	1.2886	[M+Na]+	998	715		OL_1	88412	88412 (N-Butyrylglycine)	C6H11NO3	145.074	3.38			88412
1	8365	2	3.70_168.0633m/z	3.704	168.063			Yes	0.454	1.2886	[M+Na]+	998	674		OL_1	321155	321155 (N-Propionylalanine)	C6H11NO3	145.074	3.25			321155
1	278	1	3.76_254.1360m/z	3.757	254.136			Yes	0.167	1.1714	[M+Na]+	1000	546		OL_1	168379	168379 (Isobutyryl-L-carnitine)	C11H21NO4	231.147	3.59			168379
1	278	2	3.76_254.1360m/z	3.757	254.136			Yes	0.057	1.1714	[M+Na]+	1000	525		OL_1	213144	213144 (Butanoylcarnitine)	C11H21NO4	231.147	3.7			213144
1	3495	1	3.76_353.0838m/z	3.757	353.084			Yes	0.343	1.3871	[M+Na]+	1000	987		OL_1	102186808	102186808 (Hydroxytyrosol 4'-glucuronide)	C14H18O9	330.095	4.1			102186808
1	8097	1	3.76_189.1234m/z	3.757	189.123			Yes	0.297	0.0991	[M+H]+	1000	407		OL_1	88079	88079 (Glycyl-Isoleucine)	C8H16N2O3	188.116	3.46			88079
1	8097	2	3.76_189.1234m/z	3.757	189.123			Yes	0.067	0.0991	[M+H]+	1000	396		OL_1	92843	92843 (Glycylleucine)	C8H16N2O3	188.116	3.69			92843
1	3819	1	3.78_154.0498m/z	3.784	154.05			Yes	0.064	0.5853	[M+H]+	998	388		OL_1	11182709	11182709 (2-Amino-4-hydroxybenzoic Acid)	C7H7NO3	153.043	3.72			11182709
1	3819	2	3.78_154.0498m/z	3.784	154.05			Yes	0.124	3.2447	[M+H]+	998	347		OL_1	86	86 (3-HYDROXYANTHRANILATE)	C7H7NO3	153.043	3.66			86
1	547	1	3.89_282.1191m/z	3.891	282.119			Yes	0.061	0.7424	[M+H]+	999	770		OL_1	27476	27476 (1-METHYLADENOSINE)	C11H15N5O4	281.112	3.83			27476
1	4375	1	3.92_155.0312m/z	3.916	155.031			Yes	0.104	1.7877	[M+Na]+	1000	734		OL_1	11686	11686 (Dimethylmalonic acid)	C5H8O4	132.042	4.02			11686
1	903	16	3.76_165.0544m/z	3.757	165.054			Yes
1	903	22	3.76_165.0544m/z	3.757	165.054			Yes
1	903	24	3.76_165.0544m/z	3.757	165.054			Yes
1	903	25	3.76_165.0544m/z	3.757	165.054			Yes
1	903	26	3.76_165.0544m/z	3.757	165.054			Yes
1	903	30	3.76_165.0544m/z	3.757	165.054			Yes
1	903	39	3.76_165.0544m/z	3.757	165.054			Yes
1	903	48	3.76_165.0544m/z	3.757	165.054			Yes
1	904		9.29_204.1362n	9.285	187.1329, 227.1252	[M+H-H2O]+, [M+Na]+	204.136	Yes
1	10043	1	3.94_247.1286m/z	3.943	247.129			Yes	0.447	1.1534	[M+H]+	999	420		OL_1	7016063	7016063 (L-beta-aspartyl-L-leucine)	C10H18N2O5	246.122	4.39			7016063
1	244	1	3.97_195.0531n	3.969	196.0604, 218.0423	[M+H]+, [M+Na]+	195.053	Yes	0.321	0.1433	[M+H]+, [M+Na]+	999	918		OL_1	450268	450268 (3-Hydroxyhippuric acid)	C9H9NO4	195.053	4.29			450268
1	244	4	3.97_195.0531n	3.969	196.0604, 218.0423	[M+H]+, [M+Na]+	195.053	Yes	0.089	0.1433	[M+H]+, [M+Na]+	999	594		OL_1	HMDB0006116	HMDB0006116 (3-Hydroxyhippuric acid)	C9H9NO4	195.053	3.88		HMDB0006116
1	911		6.01_241.0681m/z	6.007	241.068			Yes
1	912		2.86_293.0353m/z	2.86	293.035			Yes
1	913		1.69_212.1161n	1.688	213.123	[M+H]+	212.116	Yes
1	914		15.49_534.2961m/z	15.495	534.296			Yes
1	915		18.08_345.1727m/z	18.081	345.173
1	916	1	17.01_341.1978m/z	17.006	341.198			Yes
1	917		4.29_267.0571m/z	4.286	267.057			Yes
1	244	5	3.97_195.0531n	3.969	196.0604, 218.0423	[M+H]+, [M+Na]+	195.053	Yes	0.009	0.1433	[M+H]+, [M+Na]+	999	576		OL_1	151012	151012 (4-Hydroxyhippuric acid)	C9H9NO4	195.053	3.96			151012
1	918	2	16.06_429.3089m/z	16.059	429.309
1	919		12.98_270.1826n	12.981	253.1793, 271.1900	[M+H-H2O]+, [M+H]+	270.183	Yes
1	921		16.68_95.4479m/z	16.684	95.4479			Yes
1	922	1	10.17_251.1250m/z	10.168	251.125			Yes
1	922	2	10.17_251.1250m/z	10.168	251.125			Yes
1	922	5	10.17_251.1250m/z	10.168	251.125			Yes
1	923		15.78_413.1982m/z	15.78	413.198			Yes
1	924		15.83_298.6460m/z	15.831	298.646			Yes
1	244	6	3.97_195.0531n	3.969	196.0604, 218.0423	[M+H]+, [M+Na]+	195.053	Yes	0.261	0.1433	[M+H]+, [M+Na]+	999	534		OL_1	HMDB0013678	HMDB0013678 (4-Hydroxyhippuric acid)	C9H9NO4	195.053	4.23		HMDB0013678
1	925	4	10.30_236.1047n	10.297	219.1014, 275.0676, 254.1384, 259.0937	[M+H-H2O]+, [M+K]+, [M+NH4]+, [M+Na]+	236.105	Yes
1	925	8	10.30_236.1047n	10.297	219.1014, 275.0676, 254.1384, 259.0937	[M+H-H2O]+, [M+K]+, [M+NH4]+, [M+Na]+	236.105	Yes
1	929		2.23_176.0377m/z	2.225	176.038
1	930	1	2.52_213.1233m/z	2.516	213.123			Yes
1	931		16.27_562.8224m/z	16.268	562.822
1	932		15.97_202.1358n	15.975	203.143		202.136
1	933		15.47_525.2857n	15.472	526.2930, 548.2755	[M+H]+, [M+Na]+	525.286	Yes
1	935	1	7.61_271.0785m/z	7.613	271.079			Yes
1	935	2	7.61_271.0785m/z	7.613	271.079			Yes
1	935	3	7.61_271.0785m/z	7.613	271.079			Yes
1	935	7	7.61_271.0785m/z	7.613	271.079			Yes
1	935	9	7.61_271.0785m/z	7.613	271.079			Yes
1	936		18.11_805.5618n	18.108	806.5690, 844.5240	[M+H]+, [M+K]+	805.562	Yes
1	938		15.45_543.3328n	15.45	544.3401, 566.3214, 526.3294	[M+H]+, [M+Na]+, [M+H-H2O]+	543.333	Yes
1	941		15.06_429.1930m/z	15.055	429.193
1	942		17.03_563.4312n	17.03	564.4384, 586.4207	[M+H]+, [M+Na]+	563.431	Yes
1	944		15.95_571.3634n	15.952	572.3707, 594.3529	[M+H]+, [M+Na]+	571.363	Yes
1	946		16.89_112.0677n	16.887	145.101		112.068
1	947		0.65_292.0901n	0.653	315.0794, 331.0532	[M+Na]+, [M+K]+	292.09	Yes
1	949		16.87_537.4515m/z	16.865	537.452
1	950	1	15.78_273.2573m/z	15.78	273.257			Yes
1	950	2	15.78_273.2573m/z	15.78	273.257			Yes
1	950	3	15.78_273.2573m/z	15.78	273.257			Yes
1	951		4.67_124.0475m/z	4.67	124.047			Yes
1	952		15.49_293.6438m/z	15.495	293.644
1	8371	1	4.00_151.0633n	3.996	174.0526, 152.0706, 303.1334, 325.1154	[M+Na]+, [M+H]+, [2M+H]+, [2M+Na]+	151.063	Yes	0.096	2.1713	[M+Na]+, [M+H]+, [2M+H]+, [2M+Na]+	1000	741		OL_1	1983	1983 (Acetaminophen)	C8H9NO2	151.063	3.9			1983
1	955		16.66_358.1809n	16.659	341.1776, 359.1903	[M+H-H2O]+, [M+H]+	358.181	Yes
1	957	1	1.22_232.1178m/z	1.218	232.118
1	958		1.13_112.0761n	1.128	247.14	[2M+Na]+	112.076	Yes
1	8823	2	4.05_120.0445m/z	4.049	120.044			Yes	0.469	0.7667	[M+H-H2O]+	997	420		OL_1	978	978 (p-Aminobenzoic acid)	C7H7NO2	137.048	3.58			978
1	141	1	4.13_197.0669m/z	4.128	197.067			Yes	0.028	0.0905	[M+H]+	999	660		OL_1	70346	70346 (1,3-dimethyluric acid)	C7H8N4O3	196.06	4.1			70346
1	1207	1	4.15_219.1106n	4.155	220.1179, 242.0997, 202.1074	[M+H]+, [M+Na]+, [M+H-H2O]+	219.111	Yes	0.105	1.9275	[M+H]+, [M+Na]+, [M+H-H2O]+	998	860		OL_1	6613	6613 (PANTOTHENATE)	C9H17NO5	219.111	4.05			6613
1	9696	1	4.18_246.1215n	4.181	247.1286, 211.1076	[M+H]+, [M+H-2H2O]+	246.121	Yes	0.209	0.3119	[M+H]+, [M+H-2H2O]+	1000	392		OL_1	7016063	7016063 (L-beta-aspartyl-L-leucine)	C10H18N2O5	246.122	4.39			7016063
1	581	1	4.21_168.0997m/z	4.207	168.1			Yes	0.023	1.6904	[M+Na]+	997	753		OL_1	5312965	5312965 (2-Aminoheptanoate)	C7H15NO2	145.11	4.23			5312965
1	892	1	4.23_177.0460n	4.234	178.0533, 200.0352	[M+H]+, [M+Na]+	177.046	Yes	0.104	0.048	[M+H]+, [M+Na]+	998	519		OL_1	6995182	6995182 (N-FORMYL-L-METHIONINE)	C6H11NO3S	177.046	4.13			6995182
1	961		14.58_383.2939m/z	14.584	383.294			Yes
1	962	1	3.81_131.0493m/z	3.811	131.049
1	962	3	3.81_131.0493m/z	3.811	131.049
1	962	5	3.81_131.0493m/z	3.811	131.049
1	962	6	3.81_131.0493m/z	3.811	131.049
1	962	7	3.81_131.0493m/z	3.811	131.049
1	962	10	3.81_131.0493m/z	3.811	131.049
1	962	11	3.81_131.0493m/z	3.811	131.049
1	962	14	3.81_131.0493m/z	3.811	131.049
1	962	17	3.81_131.0493m/z	3.811	131.049
1	962	19	3.81_131.0493m/z	3.811	131.049
1	962	20	3.81_131.0493m/z	3.811	131.049
1	962	22	3.81_131.0493m/z	3.811	131.049
1	962	23	3.81_131.0493m/z	3.811	131.049
1	962	24	3.81_131.0493m/z	3.811	131.049
1	892	2	4.23_177.0460n	4.234	178.0533, 200.0352	[M+H]+, [M+Na]+	177.046	Yes	0.014	0.1554	[M+H]+, [M+Na]+	998	396		OL_1	439750	439750 (N-Formylmethionine)	C6H11NO3S	177.046	4.22			439750
1	3199	1	4.26_173.0245m/z	4.261	173.024			Yes	0.109	2.0281	[M+Na]+	997	833		OL_1	11427	11427 (2-HYDROXY-4-(METHYLTHIO)BUTANOATE)	C5H10O3S	150.035	4.37			11427
1	963	4	1.13_110.0601m/z	1.128	110.06			Yes
1	963	5	1.13_110.0601m/z	1.128	110.06			Yes
1	963	16	1.13_110.0601m/z	1.128	110.06			Yes
1	963	19	1.13_110.0601m/z	1.128	110.06			Yes
1	963	23	1.13_110.0601m/z	1.128	110.06			Yes
1	964		3.42_253.0018n	3.42	254.0090, 275.9909, 291.9648	[M+H]+, [M+Na]+, [M+K]+	253.002	Yes
1	967		15.95_479.3374n	15.952	480.3447, 959.6816, 502.3268	[M+H]+, [2M+H]+, [M+Na]+	479.337	Yes
1	6700	1	4.29_180.0647n	4.286	181.0720, 225.0358, 361.1363, 383.1182	[M+H]+, [M+2Na-H]+, [2M+H]+, [2M+Na]+	180.065	Yes	0.056	1.771	[M+H]+, [M+2Na-H]+, [2M+H]+, [2M+Na]+	997	492		OL_1	5429	5429 (THEOBROMINE)	C7H8N4O2	180.065	4.23			5429
1	970	2	16.68_184.0734m/z	16.684	184.073			Yes
1	970	6	16.68_184.0734m/z	16.684	184.073			Yes
1	970	7	16.68_184.0734m/z	16.684	184.073			Yes
1	970	8	16.68_184.0734m/z	16.684	184.073			Yes
1	971		11.45_178.1358n	11.451	161.1325, 179.1431	[M+H-H2O]+, [M+H]+	178.136	Yes
1	973	1	8.27_213.1117m/z	8.27	213.112			Yes
1	973	3	8.27_213.1117m/z	8.27	213.112			Yes
1	973	5	8.27_213.1117m/z	8.27	213.112			Yes
1	973	7	8.27_213.1117m/z	8.27	213.112			Yes
1	973	8	8.27_213.1117m/z	8.27	213.112			Yes
1	974		18.65_338.1749n	18.652	339.1822, 371.2085	[M+H]+, [M+CH3OH+H]+	338.175	Yes
1	976		0.55_1057.7071n	0.554	551.847	[M+2Na]2+	1057.71	Yes
1	977		0.54_1159.7152n	0.54	591.8558, 602.8526	[M+H+Na]2+, [M+2Na]2+	1159.72	Yes
1	979		1.08_105.0562m/z	1.083	105.056
1	959	1	4.31_195.0532n	4.312	196.0604, 218.0423	[M+H]+, [M+Na]+	195.053	Yes	0.022	0.0059	[M+H]+, [M+Na]+	998	963		OL_1	450268	450268 (3-Hydroxyhippuric acid)	C9H9NO4	195.053	4.29			450268
1	959	4	4.31_195.0532n	4.312	196.0604, 218.0423	[M+H]+, [M+Na]+	195.053	Yes	0.432	0.0059	[M+H]+, [M+Na]+	998	726		OL_1	HMDB0006116	HMDB0006116 (3-Hydroxyhippuric acid)	C9H9NO4	195.053	3.88		HMDB0006116
1	959	5	4.31_195.0532n	4.312	196.0604, 218.0423	[M+H]+, [M+Na]+	195.053	Yes	0.352	0.0059	[M+H]+, [M+Na]+	998	715		OL_1	151012	151012 (4-Hydroxyhippuric acid)	C9H9NO4	195.053	3.96			151012
1	959	6	4.31_195.0532n	4.312	196.0604, 218.0423	[M+H]+, [M+Na]+	195.053	Yes	0.082	0.0059	[M+H]+, [M+Na]+	998	683		OL_1	HMDB0013678	HMDB0013678 (4-Hydroxyhippuric acid)	C9H9NO4	195.053	4.23		HMDB0013678
1	981		13.98_268.0986n	13.98	269.1059, 301.1320	[M+H]+, [M+CH3OH+H]+	268.099	Yes
1	983		15.13_454.3290n	15.13	437.3257, 477.3186	[M+H-H2O]+, [M+Na]+	454.329	Yes
1	985		8.87_259.0008m/z	8.868	259.001			Yes
1	986		19.27_769.5977n	19.273	770.6050, 792.5870	[M+H]+, [M+Na]+	769.598	Yes
1	988	1	12.12_223.1690m/z	12.122	223.169			Yes
1	989	1	16.54_377.3022m/z	16.537	377.302			Yes
1	990		5.03_289.0373m/z	5.03	289.037			Yes
1	991		14.06_339.1248m/z	14.06	339.125			Yes
1	992		11.76_368.0554m/z	11.76	368.055			Yes
1	993		12.07_272.1278m/z	12.07	272.128			Yes
1	994		17.39_529.4231m/z	17.393	529.423			Yes
1	995		18.32_858.5996m/z	18.319	858.6			Yes
1	996		7.72_244.1210n	7.719	245.1282, 267.1102	[M+H]+, [M+Na]+	244.121	Yes
1	998	1	11.76_139.0390m/z	11.76	139.039			Yes
1	998	2	11.76_139.0390m/z	11.76	139.039			Yes
1	998	3	11.76_139.0390m/z	11.76	139.039			Yes
1	998	4	11.76_139.0390m/z	11.76	139.039			Yes
1	998	5	11.76_139.0390m/z	11.76	139.039			Yes
1	999		0.54_675.8167m/z	0.54	675.817
1	1000		16.27_307.6593m/z	16.268	307.659			Yes
1	1001		12.51_253.6360n	12.515	237.6173, 276.6240	[M+H-NH3]+, [M+Na]+	253.636	Yes
1	1003		2.04_246.0421n	2.043	247.049	[M+H]+	246.042	Yes
1	1004		0.63_163.1158m/z	0.635	163.116			Yes
1	1005	1	14.06_191.1064m/z	14.06	191.106			Yes
1	1005	2	14.06_191.1064m/z	14.06	191.106			Yes
1	1006		12.54_616.1763m/z	12.54	616.176			Yes
1	1007	1	3.97_190.0265m/z	3.969	190.026			Yes
1	2020	1	4.34_367.0631m/z	4.339	367.063			Yes	0.492	1.2731	[M+Na]+	1000	918		OL_1	122402643	122402643 (Isovanillic acidglucuronide)	C14H16O10	344.074	4.83			122402643
1	1007	6	3.97_190.0265m/z	3.969	190.026			Yes
1	1008		3.38_166.1255m/z	3.378	166.125			Yes
1	1009		7.35_442.2047n	7.349	443.2120, 487.1761, 460.2386	[M+H]+, [M+2Na-H]+, [M+NH4]+	442.205	Yes
1	1012	1	8.74_312.2166m/z	8.737	312.217			Yes
1	1013		0.55_634.8144m/z	0.554	634.814
1	1014		8.45_546.3242n	8.452	296.1513, 547.3331, 564.3588, 569.3143	[M+2Na]2+, [M+H]+, [M+NH4]+, [M+Na]+	546.324	Yes
1	1018		0.57_255.8859n	0.575	278.8751, 294.8491	[M+Na]+, [M+K]+	255.886	Yes
1	1020	1	7.96_168.0654m/z	7.956	168.065			Yes
1	1020	3	7.96_168.0654m/z	7.956	168.065			Yes
1	1020	6	7.96_168.0654m/z	7.956	168.065			Yes
1	1021	1	7.01_273.1305m/z	7.007	273.13			Yes
1	1022		5.82_619.2896m/z	5.822	619.29
1	1023		5.43_255.0535m/z	5.427	255.054
1	1024		6.11_263.1332n	6.111	263.139	[M-e]+	263.133	Yes
1	1025		15.83_290.6385m/z	15.831	290.639			Yes
1	1026		6.32_464.7823m/z	6.323	464.782			Yes
1	1027	1	4.52_237.1231m/z	4.516	237.123			Yes
1	5746	1	4.43_247.1286m/z	4.433	247.129			Yes	0.043	1.1533	[M+H]+	999	813		OL_1	7016063	7016063 (L-beta-aspartyl-L-leucine)	C10H18N2O5	246.122	4.39			7016063
1	10056	1	4.45_204.0898n	4.451	188.0706, 205.0971, 227.0789, 243.0528, 249.0607, 431.1687, 409.1866	[M+H-NH3]+, [M+H]+, [M+Na]+, [M+K]+, [M+2Na-H]+, [2M+Na]+, [2M+H]+	204.09	Yes	0.011	0.9265	[M+H-NH3]+, [M+H]+, [M+Na]+, [M+K]+, [M+2Na-H]+, [2M+Na]+, [2M+H]+	993	797		OL_1	6305	6305 (L-Tryptophan)	C11H12N2O2	204.09	4.44			6305
1	1027	10	4.52_237.1231m/z	4.516	237.123			Yes
1	1027	14	4.52_237.1231m/z	4.516	237.123			Yes
1	1028		6.06_209.9961n	6.058	232.9853, 248.9592, 442.9816, 211.0033	[M+Na]+, [M+K]+, [2M+Na]+, [M+H]+	209.996	Yes
1	1032		8.74_352.1579m/z	8.737	352.158
1	1033	1	6.06_108.0570m/z	6.058	108.057			Yes
1	1034		15.30_634.3087m/z	15.304	634.309			Yes
1	1035		15.95_314.2301n	15.952	347.264	[M+CH3OH+H]+	314.23	Yes
1	1036	1	3.97_207.1259n	3.969	208.1332, 230.1151	[M+H]+, [M+Na]+	207.126	Yes
1	1036	2	3.97_207.1259n	3.969	208.1332, 230.1151	[M+H]+, [M+Na]+	207.126	Yes
1	10056	2	4.45_204.0898n	4.451	188.0706, 205.0971, 227.0789, 243.0528, 249.0607, 431.1687, 409.1866	[M+H-NH3]+, [M+H]+, [M+Na]+, [M+K]+, [M+2Na-H]+, [2M+Na]+, [2M+H]+	204.09	Yes	0.031	0.9265	[M+H-NH3]+, [M+H]+, [M+Na]+, [M+K]+, [M+2Na-H]+, [2M+Na]+, [2M+H]+	993	754		OL_1	9060	9060 (Tryptophan)	C11H12N2O2	204.09	4.42			9060
1	1038	2	3.36_247.1286m/z	3.36	247.129			Yes
1	1038	5	3.36_247.1286m/z	3.36	247.129			Yes
1	1038	9	3.36_247.1286m/z	3.36	247.129			Yes
1	1039		0.55_1393.6817n	0.554	697.848		1393.68
1	1040		0.60_442.7221m/z	0.6	442.722
1	1041		18.42_452.3622m/z	18.424	452.362			Yes
1	1042		8.74_318.1211n	8.737	301.1178, 302.1018, 319.1283, 283.1074	[M+H-H2O]+, [M+H-NH3]+, [M+H]+, [M+H-2H2O]+	318.121	Yes
1	1046		1.94_132.1968m/z	1.939	132.197			Yes
1	1047	1	4.62_176.0685n	4.618	176.074	[M-e]+	176.069	Yes
1	8430	1	4.52_168.0997m/z	4.516	168.1			Yes	0.286	1.652	[M+Na]+	834	706		OL_1	5312965	5312965 (2-Aminoheptanoate)	C7H15NO2	145.11	4.23			5312965
1	1047	4	4.62_176.0685n	4.618	176.074	[M-e]+	176.069	Yes
1	1048	1	11.76_269.1379m/z	11.76	269.138			Yes
1	1560	1	4.67_182.0578n	4.67	227.0289, 165.0545, 221.0209, 183.0651	[M+2Na-H]+, [M+H-H2O]+, [M+K]+, [M+H]+	182.058	Yes	0.09	1.11	[M+2Na-H]+, [M+H-H2O]+, [M+K]+, [M+H]+	998	339		OL_1	9378	9378 (4-Hydroxyphenyllactate)	C9H10O4	182.058	4.58			9378
1	1558	1	4.67_182.0578n	4.67	165.0545, 221.0209, 227.0289, 183.0651	[M+H-H2O]+, [M+K]+, [M+2Na-H]+, [M+H]+	182.058	Yes	0.09	0.6101	[M+H-H2O]+, [M+K]+, [M+2Na-H]+, [M+H]+	998	824		OL_1	102959	102959 (3-(3-Hydroxyphenyl)-3-hydroxypropanoic acid)	C9H10O4	182.058	4.58			102959
1	1049		16.73_551.3956n	16.732	552.4029, 574.3841	[M+H]+, [M+Na]+	551.396	Yes
1	1051	1	1.96_216.0542m/z	1.957	216.054			Yes
1	1052		18.53_646.4777n	18.528	611.4638, 679.5109	[M+H-2H2O]+, [M+CH3OH+H]+	646.478	Yes
1	1054		17.24_435.3442m/z	17.236	435.344			Yes
1	1055		4.75_112.1121m/z	4.747	112.112
1	1056	1	4.45_192.0899n	4.451	157.0761, 407.1710	[M+H-2H2O]+, [2M+Na]+	192.09	Yes
1	1058	1	13.43_416.3647n	13.427	399.3614, 417.3721	[M+H-H2O]+, [M+H]+	416.365	Yes
1	1060		0.57_412.7619n	0.575	396.7432, 412.7633	[M+H-NH3]+, [M-e]+	412.762	Yes
1	1062		15.73_636.3245m/z	15.731	636.324			Yes
1	1063	1	13.14_485.1653m/z	13.14	485.165			Yes
1	1064		16.98_523.3758m/z	16.982	523.376			Yes
1	1065		9.73_728.8722m/z	9.728	728.872			Yes
1	1066	1	4.80_293.1491m/z	4.797	293.149			Yes
1	1067		15.33_531.3665m/z	15.329	531.366
1	1068		15.61_261.2171n	15.615	261.221	[M-e]+	261.217	Yes
1	1069		7.22_274.0557m/z	7.216	274.056			Yes
1	1070		12.67_357.2395m/z	12.67	357.24			Yes
1	1071	1	2.75_189.1234m/z	2.753	189.123			Yes
1	1071	2	2.75_189.1234m/z	2.753	189.123			Yes
1	1071	6	2.75_189.1234m/z	2.753	189.123			Yes
1	1071	7	2.75_189.1234m/z	2.753	189.123			Yes
1	8581	1	4.67_243.1468n	4.67	244.1541, 276.1802	[M+H]+, [M+CH3OH+H]+	243.147	Yes	0.09	0.9872	[M+H]+, [M+CH3OH+H]+	1000	869		OL_1	91825636	91825636 (Tiglylcarnitine)	C12H21NO4	243.147	4.58			91825636
1	1071	16	2.75_189.1234m/z	2.753	189.123			Yes
1	1071	19	2.75_189.1234m/z	2.753	189.123			Yes
1	1071	20	2.75_189.1234m/z	2.753	189.123			Yes
1	1072		16.01_636.3871n	16.014	659.376	[M+Na]+	636.387	Yes
1	1073	1	14.53_165.1274m/z	14.532	165.127			Yes
1	1074		17.42_591.4628n	17.42	592.4701, 614.4511	[M+H]+, [M+Na]+	591.463	Yes
1	1076		8.58_336.1231m/z	8.581	336.123			Yes
1	1077	1	17.79_385.2502m/z	17.79	385.25			Yes
1	1078		15.30_506.3069n	15.304	506.312		506.307
1	8037	2	4.70_196.0602m/z	4.695	196.06			Yes	0.405	1.2589	[M+H]+	973	908		OL_1	450268	450268 (3-Hydroxyhippuric acid)	C9H9NO4	195.053	4.29			450268
1	1079	2	1.29_155.0815m/z	1.291	155.082			Yes
1	1079	6	1.29_155.0815m/z	1.291	155.082			Yes
1	1079	7	1.29_155.0815m/z	1.291	155.082			Yes
1	8037	6	4.70_196.0602m/z	4.695	196.06			Yes	0.465	1.2589	[M+H]+	973	501		OL_1	HMDB0013678	HMDB0013678 (4-Hydroxyhippuric acid)	C9H9NO4	195.053	4.23		HMDB0013678
1	1079	10	1.29_155.0815m/z	1.291	155.082			Yes
1	1079	12	1.29_155.0815m/z	1.291	155.082			Yes
1	1079	18	1.29_155.0815m/z	1.291	155.082			Yes
1	1079	26	1.29_155.0815m/z	1.291	155.082			Yes
1	1080		12.93_553.2098m/z	12.928	553.21			Yes
1	1081		16.76_587.4281m/z	16.758	587.428			Yes
1	1082		12.15_166.1359n	12.148	149.1326, 167.1431	[M+H-H2O]+, [M+H]+	166.136	Yes
1	1084		0.57_689.6303n	0.575	734.594	[M+2Na-H]+	689.63	Yes
1	1085		18.50_782.0598m/z	18.502	782.06
1	1086	1	13.32_355.0834m/z	13.324	355.083			Yes
1	1087		18.81_837.5589m/z	18.812	837.559
1	1088		0.85_348.0483n	0.852	175.0314, 331.0445	[M+2H]2+, [M+H-H2O]+	348.048	Yes
1	1090		14.03_229.0731m/z	14.034	229.073			Yes
1	1091		16.94_286.2292n	16.936	287.2365, 269.2260	[M+H]+, [M+H-H2O]+	286.229	Yes
1	1093		15.26_281.6432m/z	15.257	281.643			Yes
1	1094		13.06_243.1952m/z	13.061	243.195			Yes
1	1095	1	11.35_180.0809m/z	11.347	180.081			Yes
1	1096		15.45_303.6466m/z	15.45	303.647			Yes
1	1097	1	6.51_185.1285m/z	6.507	185.129			Yes
1	1097	2	6.51_185.1285m/z	6.507	185.129			Yes
1	1097	3	6.51_185.1285m/z	6.507	185.129			Yes
1	1097	4	6.51_185.1285m/z	6.507	185.129			Yes
1	1097	5	6.51_185.1285m/z	6.507	185.129			Yes
1	2478	1	4.77_202.0862m/z	4.773	202.086			Yes	0.407	4.9304	[M+H-NH3]+	999	358		OL_1	903	903 (N-ACETYLSEROTONIN)	C12H14N2O2	218.106	5.18			903
1	1099		16.04_482.3548n	16.037	482.3602, 505.3467	[M-e]+, [M+Na]+	482.355	Yes
1	1101		4.29_279.9886n	4.286	280.996	[M+H]+	279.989	Yes
1	1102		13.45_257.2260m/z	13.454	257.226			Yes
1	1103	1	12.17_273.1006m/z	12.175	273.101			Yes
1	1104		0.48_116.9632m/z	0.476	116.963
1	1105		2.04_206.9798m/z	2.043	206.98			Yes
1	1106		18.50_806.6296n	18.502	807.6369, 829.6188	[M+H]+, [M+Na]+	806.63	Yes
1	1947	1	4.85_182.0577n	4.85	165.0544, 183.0649	[M+H-H2O]+, [M+H]+	182.058	Yes	0.43	1.2553	[M+H-H2O]+, [M+H]+	1000	786		OL_1	96384	96384 (3-(2,4-dihydroxyphenyl)propanoic acid)	C9H10O4	182.058	5.28			96384
1	1947	5	4.85_182.0577n	4.85	165.0544, 183.0649	[M+H-H2O]+, [M+H]+	182.058	Yes	0.21	1.2553	[M+H-H2O]+, [M+H]+	1000	573		OL_1	102959	102959 (3-(3-Hydroxyphenyl)-3-hydroxypropanoic acid)	C9H10O4	182.058	4.64			102959
1	1109		13.25_232.0774n	13.246	233.0847, 265.1107	[M+H]+, [M+CH3OH+H]+	232.077	Yes
1	1111		6.90_239.0118m/z	6.902	239.012
1	1112		17.26_676.4899m/z	17.263	676.49			Yes
1	1113		17.16_436.3540n	17.157	419.3508, 459.3442	[M+H-H2O]+, [M+Na]+	436.354	Yes
1	1115		10.64_455.2248m/z	10.635	455.225			Yes
1	3644	1	4.85_246.1214n	4.85	247.1286, 229.1181	[M+H]+, [M+H-H2O]+	246.121	Yes	0.46	0.6104	[M+H]+, [M+H-H2O]+	998	508		OL_1	7016063	7016063 (L-beta-aspartyl-L-leucine)	C10H18N2O5	246.122	4.39			7016063
1	1116	5	15.54_300.2660n	15.54	283.2627, 323.2551, 301.2732	[M+H-H2O]+, [M+Na]+, [M+H]+	300.266	Yes
1	1119		16.44_543.3657m/z	16.436	543.366
1	1120		12.17_462.1987n	12.175	485.1879, 501.1605	[M+Na]+, [M+K]+	462.199	Yes
1	1122		17.55_379.2425m/z	17.551	379.243			Yes
1	1123		0.54_282.9046m/z	0.54	282.905			Yes
1	1124		16.81_386.3012n	16.812	351.2873, 409.2920, 404.3366	[M+H-2H2O]+, [M+Na]+, [M+NH4]+	386.301	Yes
1	1127		1.15_169.0123n	1.148	169.018	[M-e]+	169.012	Yes
1	1128		10.98_478.2071m/z	10.981	478.207			Yes
1	1129		10.98_351.0885m/z	10.981	351.089			Yes
1	6069	1	4.85_191.0616n	4.85	192.0689, 214.0507	[M+H]+, [M+Na]+	191.062	Yes	0.14	2.0149	[M+H]+, [M+Na]+	997	590		OL_1	448580	448580 (N-ACETYLMETHIONINE)	C7H13NO3S	191.062	4.71			448580
1	3157	1	4.90_180.0538n	4.9	203.0427, 181.0611	[M+Na]+, [M+H]+	180.054	Yes	0.01	1.7506	[M+Na]+, [M+H]+	1000	645		OL_1	11788622	11788622 (Picolinoylglycine)	C8H8N2O3	180.054	4.89			11788622
1	4492	1	4.90_180.0647n	4.9	181.0719, 383.1181	[M+H]+, [2M+Na]+	180.065	Yes	0.02	0.3677	[M+H]+, [2M+Na]+	997	624		OL_1	4687	4687 (1,7-dimethylxanthine)	C7H8N4O2	180.065	4.88			4687
1	1131		15.13_362.1743m/z	15.13	362.174
1	1132		17.01_221.2262m/z	17.006	221.226
1	4492	3	4.90_180.0647n	4.9	181.0719, 383.1181	[M+H]+, [2M+Na]+	180.065	Yes	0.14	0.3677	[M+H]+, [2M+Na]+	997	517		OL_1	2153	2153 (1,3-dimethylxanthine)	C7H8N4O2	180.065	5.04			2153
1	1134		2.30_237.0867m/z	2.303	237.087			Yes
1	1135	1	7.80_323.1097m/z	7.798	323.11			Yes
1	1136		13.38_256.2035n	13.376	257.2108, 279.1925	[M+H]+, [M+Na]+	256.204	Yes
1	1138		0.57_280.8469m/z	0.575	280.847
1	1139		3.13_343.0444m/z	3.125	343.044			Yes
1	1140		15.78_420.2992n	15.78	443.288	[M+Na]+	420.299	Yes
1	1141		11.35_272.2137n	11.347	255.2104, 273.2209	[M+H-H2O]+, [M+H]+	272.214	Yes
1	1143		18.53_346.2267n	18.528	364.2605, 369.2214	[M+NH4]+, [M+Na]+	346.227	Yes
1	1145		11.76_224.0958n	11.76	225.103		224.096
1	1146		16.56_339.3364m/z	16.56	339.336			Yes
1	1575	1	4.95_229.1545m/z	4.951	229.155			Yes	0.081	0.8446	[M+H]+	998	347		OL_1	3977067	3977067 (leucyl-proline)	C11H20N2O3	228.147	4.87			3977067
1	1150	1	5.29_140.1071m/z	5.294	140.107			Yes
1	1151	1	1.92_188.1282m/z	1.917	188.128			Yes
1	1152		0.06_282.9411m/z	0.06	282.941			Yes
1	1153		16.34_121.1012m/z	16.341	121.101
1	1154		10.48_323.1386m/z	10.479	323.139			Yes
1	1155		13.06_250.1564n	13.061	233.1531, 283.1874, 251.1612	[M+H-H2O]+, [M+CH3OH+H]+, [M+H]+	250.156	Yes
1	1158		14.24_314.1543n	14.241	315.1616, 337.1439	[M+H]+, [M+Na]+	314.154	Yes
1	1160		18.53_147.1169m/z	18.528	147.117			Yes
1	1161		1.15_168.8977m/z	1.148	168.898			Yes
1	1575	2	4.95_229.1545m/z	4.951	229.155			Yes	0.031	0.878	[M+H]+	998	340		OL_1	80817	80817 (Leucyl-Proline)	C11H20N2O3	228.147	4.92			80817
1	1949	1	5.00_298.0964m/z	5.005	298.096			Yes	0.035	3.0385	[M+H]+	998	524		OL_1	439176	439176 (METHYLTHIOADENOSINE)	C11H15N5O3S	297.09	4.97			439176
1	3649	1	5.00_191.0582n	5.005	192.0654, 214.0474	[M+H]+, [M+Na]+	191.058	Yes	0.145	0.8868	[M+H]+, [M+Na]+	999	675		OL_1	1826	1826 (5-HYDROXYINDOLEACETATE)	C10H9NO3	191.058	4.86			1826
1	1163	1	1.32_136.0632n	1.317	120.044	[M+H-NH3]+	136.063	Yes
1	1164		17.13_288.2449n	17.132	289.2522, 321.2783, 271.2416	[M+H]+, [M+CH3OH+H]+, [M+H-H2O]+	288.245	Yes
1	1167		0.57_376.8132m/z	0.575	376.813			Yes
1	1168	1	14.06_175.0754m/z	14.06	175.075
1	1168	7	14.06_175.0754m/z	14.06	175.075
1	1168	11	14.06_175.0754m/z	14.06	175.075
1	1169		16.27_524.5913m/z	16.268	524.591			Yes
1	1170		10.07_466.1974m/z	10.065	466.197
1	1171		13.61_983.4983m/z	13.612	983.498			Yes
1	7358	1	5.00_261.1441m/z	5.005	261.144			Yes	0.215	1.5759	[M+H]+	1000	697		OL_1	151023	151023 (Gamma-glutamylleucine)	C11H20N2O5	260.137	5.22			151023
1	9833	1	5.03_268.1516m/z	5.03	268.152			Yes	0.04	1.3188	[M+Na]+	1000	950		OL_1	6426851	6426851 (Isovalerylcarnitine)	C12H23NO4	245.163	4.99			6426851
1	1172	6	2.00_181.0608m/z	1.995	181.061			Yes
1	1173		15.81_479.3707m/z	15.806	479.371			Yes
1	1174		18.53_386.3543n	18.528	369.3510, 409.3437, 387.3618	[M+H-H2O]+, [M+Na]+, [M+H]+	386.354	Yes
1	1177		8.45_304.1572m/z	8.452	304.157			Yes
1	1178		17.74_392.7318m/z	17.737	392.732			Yes
1	1179		18.13_720.5535m/z	18.134	720.553			Yes
1	1180	1	1.20_200.0085m/z	1.196	200.008			Yes
1	1181		5.85_296.1467n	5.848	297.1540, 319.1358, 314.1805	[M+H]+, [M+Na]+, [M+NH4]+	296.147	Yes
1	1184	1	6.43_190.0674m/z	6.429	190.067			Yes
1	1184	2	6.43_190.0674m/z	6.429	190.067			Yes
1	1185	1	7.90_211.0940m/z	7.903	211.094			Yes
1	1185	8	7.90_211.0940m/z	7.903	211.094			Yes
1	1186		13.77_548.1715n	13.769	549.1788, 581.2044	[M+H]+, [M+CH3OH+H]+	548.172	Yes
1	9833	2	5.03_268.1516m/z	5.03	268.152			Yes	0.19	1.3188	[M+Na]+	1000	903		OL_1	6426901	6426901 (2-Methylbutyroylcarnitine)	C12H23NO4	245.163	4.84			6426901
1	1190		16.49_468.3354m/z	16.487	468.335
1	9833	3	5.03_268.1516m/z	5.03	268.152			Yes	0.05	1.3188	[M+Na]+	1000	560		OL_1	53481619	53481619 (Valeryl-L-carnitine)	C12H23NO4	245.163	5.08			53481619
1	5390	1	5.06_159.0896n	5.057	182.0788, 160.0969	[M+Na]+, [M+H]+	159.09	Yes	0.037	0.2287	[M+Na]+, [M+H]+	999	819		OL_1	227752	227752 (N-Acetylvaline)	C7H13NO3	159.089	5.02			227752
1	1195		11.56_482.2385m/z	11.556	482.238			Yes
1	1196		16.41_312.2051n	16.411	313.2124, 345.2394	[M+H]+, [M+CH3OH+H]+	312.205	Yes
1	1198	1	10.74_291.1198m/z	10.742	291.12			Yes
1	5390	2	5.06_159.0896n	5.057	182.0788, 160.0969	[M+Na]+, [M+H]+	159.09	Yes	0.303	0.2287	[M+Na]+, [M+H]+	999	811		OL_1	4737557	4737557 (Valerylglycine)	C7H13NO3	159.089	5.36			4737557
1	5390	3	5.06_159.0896n	5.057	182.0788, 160.0969	[M+Na]+, [M+H]+	159.09	Yes	0.087	0.2287	[M+Na]+, [M+H]+	999	789		OL_1	546304	546304 (Isovalerylglycine)	C7H13NO3	159.089	4.97			546304
1	1202		16.49_389.1778m/z	16.487	389.178			Yes
1	5390	4	5.06_159.0896n	5.057	182.0788, 160.0969	[M+Na]+, [M+H]+	159.09	Yes	0.287	0.2287	[M+Na]+, [M+H]+	999	753		OL_1	193872	193872 (2-Methylbutyrylglycine)	C7H13NO3	159.089	4.77			193872
1	1204		14.11_191.0855m/z	14.113	191.085			Yes
1	1205	1	1.08_150.0920m/z	1.083	150.092			Yes
1	1206		0.55_236.0745n	0.554	259.064	[M+Na]+	236.075	Yes
1	2246	1	5.24_260.1368n	5.24	261.1441, 283.1260, 244.1177	[M+H]+, [M+Na]+, [M+H-NH3]+	260.137	Yes	0.02	1.4657	[M+H]+, [M+Na]+, [M+H-NH3]+	992	818		OL_1	151023	151023 (Gamma-glutamylleucine)	C11H20N2O5	260.137	5.22			151023
1	5697	1	5.45_179.0583n	5.453	180.0655, 224.0293, 218.0213, 202.0474, 359.1233, 381.1052	[M+H]+, [M+2Na-H]+, [M+K]+, [M+Na]+, [2M+H]+, [2M+Na]+	179.058	Yes	0.153	1.5178	[M+H]+, [M+2Na-H]+, [M+K]+, [M+Na]+, [2M+H]+, [2M+Na]+	1000	597		OL_1	464	464 (Hippuric acid)	C9H9NO3	179.058	5.3			464
1	1210	5	16.73_332.2710n	16.732	333.2783, 350.3049, 355.2602	[M+H]+, [M+NH4]+, [M+Na]+	332.271	Yes
1	1213		18.42_445.3673m/z	18.424	445.367			Yes
1	1214		11.01_365.1701m/z	11.007	365.17			Yes
1	1215	1	6.61_371.0758m/z	6.612	371.076			Yes
1	1216		0.48_185.0001n	0.476	167.997	[M+H-H2O]+	185	Yes
1	1217		0.57_558.7214m/z	0.575	558.721			Yes
1	1218	1	12.65_276.1721n	12.645	277.1794, 299.1613	[M+H]+, [M+Na]+	276.172	Yes
1	1220		18.19_782.1688m/z	18.187	782.169			Yes
1	1221	1	4.34_186.0526m/z	4.339	186.053			Yes
1	1221	2	4.34_186.0526m/z	4.339	186.053			Yes
1	1221	5	4.34_186.0526m/z	4.339	186.053			Yes
1	1222		5.95_734.4090n	5.954	379.2027, 390.1937	[M+H+Na]2+, [M+2Na]2+	734.409	Yes
1	1224		7.90_277.1179m/z	7.903	277.118			Yes
1	5702	1	5.45_179.0583n	5.453	381.1052, 180.0655, 359.1233, 224.0293, 218.0213, 202.0474	[2M+Na]+, [M+H]+, [2M+H]+, [M+2Na-H]+, [M+K]+, [M+Na]+	179.058	Yes	0.093	0.1607	[2M+Na]+, [M+H]+, [2M+H]+, [M+2Na-H]+, [M+K]+, [M+Na]+	1000	931		OL_1	HMDB0000714	HMDB0000714 (Hippuric acid)	C9H9NO3	179.058	5.36		HMDB0000714
1	305	3	5.50_182.0579n	5.505	205.047	[M+Na]+	182.058	Yes	0.325	0.2858	[M+Na]+	1000	554		OL_1	1738	1738 (Homovanillic acid)	C9H10O4	182.058	5.83			1738
1	305	4	5.50_182.0579n	5.505	205.047	[M+Na]+	182.058	Yes	0.125	0.2858	[M+Na]+	1000	529		OL_1	348154	348154 (3,4-Dihydroxyhydrocinnamic acid)	C9H10O4	182.058	5.38			348154
1	305	5	5.50_182.0579n	5.505	205.047	[M+Na]+	182.058	Yes	0.225	0.214	[M+Na]+	1000	433		OL_1	96384	96384 (3-(2,4-dihydroxyphenyl)propanoic acid)	C9H10O4	182.058	5.28			96384
1	4501	1	5.50_189.0426n	5.505	190.0499, 212.0318	[M+H]+, [M+Na]+	189.043	Yes	0.125	2.0921	[M+H]+, [M+Na]+	997	971		OL_1	3845	3845 (KYNURENATE)	C10H7NO3	189.043	5.38			3845
1	643	1	5.58_245.1857m/z	5.585	245.186			Yes	0.375	1.1176	[M+H]+	999	439		OL_1	7019083	7019083 (Isoleucyl-Leucine)	C12H24N2O3	244.179	5.96			7019083
1	1226	18	1.45_131.0584n	1.446	154.048	[M+Na]+	131.058	Yes
1	1226	29	1.45_131.0584n	1.446	154.048	[M+Na]+	131.058	Yes
1	1227	1	15.38_401.1981m/z	15.38	401.198			Yes
1	1228	1	12.75_197.1081m/z	12.75	197.108
1	1229		17.68_749.5499n	17.683	749.5554, 788.5192, 794.5298, 772.5475	[M-e]+, [M+K]+, [M+2Na-H]+, [M+Na]+	749.55	Yes
1	1233		19.01_802.5816m/z	19.006	802.582			Yes
1	1234	1	13.32_153.0547m/z	13.324	153.055			Yes
1	1234	2	13.32_153.0547m/z	13.324	153.055			Yes
1	1234	3	13.32_153.0547m/z	13.324	153.055			Yes
1	1234	6	13.32_153.0547m/z	13.324	153.055			Yes
1	1234	8	13.32_153.0547m/z	13.324	153.055			Yes
1	1234	9	13.32_153.0547m/z	13.324	153.055			Yes
1	1234	10	13.32_153.0547m/z	13.324	153.055			Yes
1	1234	11	13.32_153.0547m/z	13.324	153.055			Yes
1	1234	13	13.32_153.0547m/z	13.324	153.055			Yes
1	1234	14	13.32_153.0547m/z	13.324	153.055			Yes
1	1234	15	13.32_153.0547m/z	13.324	153.055			Yes
1	1234	17	13.32_153.0547m/z	13.324	153.055			Yes
1	1234	20	13.32_153.0547m/z	13.324	153.055			Yes
1	1234	28	13.32_153.0547m/z	13.324	153.055			Yes
1	1234	29	13.32_153.0547m/z	13.324	153.055			Yes
1	1234	32	13.32_153.0547m/z	13.324	153.055			Yes
1	1234	38	13.32_153.0547m/z	13.324	153.055			Yes
1	1234	42	13.32_153.0547m/z	13.324	153.055			Yes
1	1234	43	13.32_153.0547m/z	13.324	153.055			Yes
1	694	1	5.58_173.0476n	5.585	196.0369, 174.0549	[M+Na]+, [M+H]+	173.048	Yes	0.065	2.393	[M+Na]+, [M+H]+	993	914		OL_1	7124	7124 (Quinaldic acid)	C10H7NO2	173.048	5.52			7124
1	3532	1	5.69_264.1107n	5.691	265.1179, 287.0998, 309.0819, 303.0737, 551.2116, 247.1075	[M+H]+, [M+Na]+, [M+2Na-H]+, [M+K]+, [2M+Na]+, [M+H-H2O]+	264.111	Yes	0.021	1.3008	[M+H]+, [M+Na]+, [M+2Na-H]+, [M+K]+, [2M+Na]+, [M+H-H2O]+	990	968		OL_1	92258	92258 (Phenylacetylglutamine)	C13H16N2O4	264.111	5.67			92258
1	1236		9.08_269.1719m/z	9.075	269.172			Yes
1	1237	1	10.93_375.2138m/z	10.929	375.214			Yes
1	1238	1	13.53_180.1019m/z	13.533	180.102			Yes
1	1238	2	13.53_180.1019m/z	13.533	180.102			Yes
1	1238	3	13.53_180.1019m/z	13.533	180.102			Yes
1	1238	5	13.53_180.1019m/z	13.533	180.102			Yes
1	1238	6	13.53_180.1019m/z	13.533	180.102			Yes
1	1238	9	13.53_180.1019m/z	13.533	180.102			Yes
1	1238	15	13.53_180.1019m/z	13.533	180.102			Yes
1	1238	16	13.53_180.1019m/z	13.533	180.102			Yes
1	1238	18	13.53_180.1019m/z	13.533	180.102			Yes
1	1238	19	13.53_180.1019m/z	13.533	180.102			Yes
1	1238	20	13.53_180.1019m/z	13.533	180.102			Yes
1	1239		15.52_418.7695m/z	15.52	418.769
1	1240		16.89_493.3531n	16.887	494.3604, 516.3425	[M+H]+, [M+Na]+	493.353	Yes
1	1242	1	2.81_217.1181m/z	2.806	217.118			Yes
1	1243		9.78_368.1422m/z	9.78	368.142			Yes
1	1244		17.52_323.3303m/z	17.525	323.33			Yes
1	1245		7.43_174.0293n	7.429	175.0366, 197.0186	[M+H]+, [M+Na]+	174.029	Yes
1	1247	1	14.45_327.1473m/z	14.452	327.147			Yes
1	1247	2	14.45_327.1473m/z	14.452	327.147			Yes
1	1248	1	10.82_201.0547m/z	10.823	201.055			Yes
1	1249		2.94_139.0304n	2.94	177.993	[M+K]+	139.03	Yes
1	1250		4.26_198.0505n	4.261	198.0560, 231.0837	[M-e]+, [M+CH3OH+H]+	198.05	Yes
1	1252		2.89_447.1065m/z	2.887	447.106			Yes
1	1253	1	4.34_300.1461m/z	4.339	300.146			Yes
1	1254		0.54_363.9352n	0.54	402.902	[M+K]+	363.935	Yes
1	1255		1.22_305.9668m/z	1.218	305.967			Yes
1	1256	1	12.17_188.1413n	12.175	211.13	[M+Na]+	188.141	Yes
1	7449	2	5.77_395.0943m/z	5.769	395.094			Yes	0.059	1.4441	[M+Na]+	999	754		OL_1	190069	190069 (Dihydroferulic acid 4-O-glucuronide)	C16H20O10	372.106	5.71			190069
1	1257		2.57_184.0848n	2.569	185.0921, 207.0740	[M+H]+, [M+Na]+	184.085	Yes
1	1259		5.56_249.0417m/z	5.557	249.042			Yes
1	1260		1.06_144.9583m/z	1.063	144.958			Yes
1	1261		16.08_466.3658n	16.081	489.3550, 511.3387, 467.3728, 431.3514	[M+Na]+, [M+2Na-H]+, [M+H]+, [M+H-2H2O]+	466.366	Yes
1	1265	1	5.08_286.0232m/z	5.082	286.023			Yes
1	1266	3	3.73_168.0899n	3.73	169.0972, 191.0791	[M+H]+, [M+Na]+	168.09	Yes
1	1268		16.87_398.3755n	16.865	381.3722, 421.3645	[M+H-H2O]+, [M+Na]+	398.375	Yes
1	1270		0.55_796.7810m/z	0.554	796.781
1	1271		15.66_1517.9322n	15.662	770.964	[M+H+Na]2+	1517.93	Yes
1	1272		14.64_337.2520m/z	14.637	337.252			Yes
1	1273		0.93_180.0456n	0.931	181.0529, 203.0348	[M+H]+, [M+Na]+	180.046	Yes
1	1275		4.39_219.9881n	4.392	220.9954, 253.0214	[M+H]+, [M+CH3OH+H]+	219.988	Yes
1	1277		3.86_413.1235m/z	3.864	413.123			Yes
1	1278		2.04_203.9716m/z	2.043	203.972			Yes
1	1279		15.30_268.6632m/z	15.304	268.663			Yes
1	1280		11.89_343.0257m/z	11.887	343.026			Yes
1	1281		10.01_688.9668m/z	10.015	688.967			Yes
1	1282		11.91_177.1638m/z	11.914	177.164			Yes
1	1283		15.81_420.3077n	15.806	403.3044, 443.2970	[M+H-H2O]+, [M+Na]+	420.308	Yes
1	1285		17.50_728.5208m/z	17.498	728.521			Yes
1	1286		0.49_414.8830m/z	0.495	414.883			Yes
1	1287		17.98_585.3761m/z	17.975	585.376			Yes
1	1288		15.08_475.2699n	15.081	476.2771, 498.2593	[M+H]+, [M+Na]+	475.27	Yes
1	1290		15.85_485.2639m/z	15.855	485.264			Yes
1	9010	1	5.85_169.0494m/z	5.848	169.049			Yes	0.232	0.5226	[M+H]+	1000	412		OL_1	12575	12575 (3-hydroxy-4-methoxybenzoic acid)	C8H8O4	168.042	6.08			12575
1	1292		4.62_87.0263m/z	4.618	87.0263
1	1293		1.27_189.5209m/z	1.268	189.521			Yes
1	1294		18.19_739.5152n	18.187	740.5225, 762.5028	[M+H]+, [M+Na]+	739.515	Yes
1	1296		1.24_335.0187m/z	1.244	335.019			Yes
1	1297		15.61_549.3764m/z	15.615	549.376
1	1298		16.13_250.1932n	16.13	251.2	[M+H]+	250.193	Yes
1	1299		11.84_316.1156n	11.835	317.1229, 349.1491	[M+H]+, [M+CH3OH+H]+	316.116	Yes
1	8758	1	6.01_217.0695m/z	6.007	217.07			Yes	0.027	0.421	[M+Na]+	996	424		OL_1	2519	2519 (1,3,7-trimethylxanthine)	C8H10N4O2	194.08	5.98			2519
1	1302		12.10_253.1282m/z	12.096	253.128			Yes
1	1303		15.03_571.2354n	15.031	286.6250, 572.2432	[M+2H]2+, [M+H]+	571.235	Yes
1	1305		6.93_993.3057m/z	6.928	993.306
1	1306		19.14_401.7659m/z	19.14	401.766			Yes
1	1307	1	1.02_243.1449m/z	1.017	243.145			Yes
1	1308		15.30_277.6684m/z	15.304	277.668			Yes
1	1309		15.13_195.1744m/z	15.13	195.174
1	1310		13.61_344.2347n	13.612	345.2419, 377.2680	[M+H]+, [M+CH3OH+H]+	344.235	Yes
1	1312		19.14_400.7656m/z	19.14	400.766			Yes
1	1313		0.57_634.6575m/z	0.575	634.658			Yes
1	1314		15.71_565.3283m/z	15.707	565.328			Yes
1	1315	1	13.25_253.0528m/z	13.246	253.053			Yes
1	1316		1.59_181.9270m/z	1.595	181.927			Yes
1	1317		15.59_444.3076n	15.59	427.3043, 467.2983, 445.3158	[M+H-H2O]+, [M+Na]+, [M+H]+	444.308	Yes
1	1320		5.56_263.1420m/z	5.557	263.142			Yes
1	1321		16.81_252.2087n	16.812	235.2054, 253.2160	[M+H-H2O]+, [M+H]+	252.209	Yes
1	1323		17.66_718.5625n	17.657	719.5698, 741.5515	[M+H]+, [M+Na]+	718.562	Yes
1	1325		0.65_334.0659n	0.653	335.0732, 357.0552	[M+H]+, [M+Na]+	334.066	Yes
1	1327		16.54_410.3368n	16.537	393.3335, 433.3287	[M+H-H2O]+, [M+Na]+	410.337	Yes
1	1329		3.15_413.0803n	3.152	396.0770, 436.0714	[M+H-H2O]+, [M+Na]+	413.08	Yes
1	1331	1	6.03_132.0787n	6.031	115.0754, 133.0860, 155.0680	[M+H-H2O]+, [M+H]+, [M+Na]+	132.079	Yes
1	1331	2	6.03_132.0787n	6.031	115.0754, 133.0860, 155.0680	[M+H-H2O]+, [M+H]+, [M+Na]+	132.079	Yes
1	1334		10.61_522.1796m/z	10.609	522.18			Yes
1	1335		7.88_243.0380n	7.876	244.0453, 276.0713	[M+H]+, [M+CH3OH+H]+	243.038	Yes
1	1337	1	18.32_361.1666m/z	18.319	361.167			Yes
1	1338	1	3.38_426.3211m/z	3.378	426.321			Yes
1	1338	6	3.38_426.3211m/z	3.378	426.321			Yes
1	1338	9	3.38_426.3211m/z	3.378	426.321			Yes
1	1338	13	3.38_426.3211m/z	3.378	426.321			Yes
1	1338	21	3.38_426.3211m/z	3.378	426.321			Yes
1	1338	27	3.38_426.3211m/z	3.378	426.321			Yes
1	1339		11.35_547.2156m/z	11.347	547.216			Yes
1	1340		17.71_844.5062m/z	17.71	844.506			Yes
1	1341		0.48_345.1942m/z	0.476	345.194			Yes
1	1342	1	0.85_166.0261m/z	0.852	166.026			Yes
1	1342	4	0.85_166.0261m/z	0.852	166.026			Yes
1	1342	8	0.85_166.0261m/z	0.852	166.026			Yes
1	1343		15.73_456.2750m/z	15.731	456.275			Yes
1	1344		11.97_275.1910n	11.966	259.1723, 276.1988	[M+H-NH3]+, [M+H]+	275.191	Yes
1	1346		8.50_551.1445m/z	8.503	551.144			Yes
1	1347	1	11.45_282.1697m/z	11.451	282.17
1	1347	6	11.45_282.1697m/z	11.451	282.17
1	1348		18.65_798.5401m/z	18.652	798.54			Yes
1	1349	1	17.95_583.4697m/z	17.949	583.47			Yes
1	1349	2	17.95_583.4697m/z	17.949	583.47			Yes
1	1349	3	17.95_583.4697m/z	17.949	583.47			Yes
1	1350		18.00_786.5808m/z	18.002	786.581
1	1351		5.69_281.0989m/z	5.691	281.099			Yes
1	1352		13.35_329.2375n	13.349	313.2188, 330.2457	[M+H-NH3]+, [M+H]+	329.238	Yes
1	1354		11.19_489.1999n	11.189	490.2072, 512.1892	[M+H]+, [M+Na]+	489.2	Yes
1	1356	1	7.69_210.0760m/z	7.692	210.076			Yes
1	1357		1.08_131.0226m/z	1.083	131.023
1	1358		2.04_166.0219n	2.043	149.0186, 167.0297	[M+H-H2O]+, [M+H]+	166.022	Yes
1	1360	1	5.95_237.0612m/z	5.954	237.061			Yes
1	1360	3	5.95_237.0612m/z	5.954	237.061			Yes
1	1360	4	5.95_237.0612m/z	5.954	237.061			Yes
1	1361		0.71_117.0739m/z	0.71	117.074			Yes
1	1362	1	3.10_210.0760m/z	3.099	210.076			Yes
1	1363		16.36_504.3380m/z	16.363	504.338
1	1364		19.27_258.6042m/z	19.273	258.604			Yes
1	1365	1	10.32_291.1198m/z	10.321	291.12			Yes
1	1366	1	6.06_342.0144m/z	6.058	342.014			Yes
1	1366	2	6.06_342.0144m/z	6.058	342.014			Yes
1	1367		15.95_250.1932n	15.952	273.18	[M+Na]+	250.193	Yes
1	1368		16.49_442.4017n	16.487	407.3878, 465.3914	[M+H-2H2O]+, [M+Na]+	442.402	Yes
1	1370		6.98_205.0908m/z	6.981	205.091			Yes
1	7652	2	6.11_205.0471m/z	6.111	205.047			Yes	0.281	0.5332	[M+Na]+	997	630		OL_1	1738	1738 (Homovanillic acid)	C9H10O4	182.058	5.83			1738
1	2063	1	6.51_160.1332m/z	6.507	160.133			Yes	0.037	0.1096	[M+H]+	1000	821		OL_1	69522	69522 (DL-2-Aminooctanoic acid)	C8H17NO2	159.126	6.47			69522
1	9374	1	6.56_325.1905m/z	6.559	325.19			Yes	0.069	1.8138	[M+H]+	986	917		OL_1	3034034	3034034 (Quinine)	C20H24N2O2	324.184	6.49			3034034
1	7154	1	6.64_260.1853m/z	6.638	260.185			Yes	0.078	1.449	[M+H]+	1000	664		OL_1	3246938	3246938 (Hexanoylcarnitine)	C13H25NO4	259.178	6.56			3246938
1	1371	32	2.25_168.0634m/z	2.251	168.063			Yes
1	7593	1	6.72_284.0894n	6.717	307.0783, 249.0755	[M+Na]+, [M+H-2H2O]+	284.089	Yes	0.003	0.7465	[M+Na]+, [M+H-2H2O]+	999	947		OL_1	46781078	46781078 (O-Cresol)	C13H16O7	284.09	6.72			46781078
1	8752	1	6.85_134.0601m/z	6.849	134.06			Yes	0.039	0.2718	[M+H]+	996	432		OL_1	321710	321710 (1,3-Dihydro-(2H)-indol-2-one)	C8H7NO	133.053	6.81			321710
1	1372	3	16.89_279.2315m/z	16.887	279.231			Yes
1	1372	11	16.89_279.2315m/z	16.887	279.231			Yes
1	1373		14.27_314.1879n	14.268	297.1846, 337.1770	[M+H-H2O]+, [M+Na]+	314.188	Yes
1	1375		4.29_231.1647n	4.286	231.1702, 232.1735	[M-e]+, [M+H]+	231.165	Yes
1	1377		12.51_829.8221m/z	12.515	829.822			Yes
1	1378		16.84_637.4408m/z	16.839	637.441
1	1379		16.18_515.3963m/z	16.177	515.396			Yes
1	1380		16.34_464.3576m/z	16.341	464.358			Yes
1	1381		0.57_406.7720m/z	0.575	406.772			Yes
1	1382		0.55_1559.5991n	0.554	780.807		1559.6
1	1383		16.13_537.4145m/z	16.13	537.414			Yes
1	1384	1	10.45_247.0937m/z	10.452	247.094			Yes
1	1385	1	18.45_394.2660m/z	18.45	394.266			Yes
1	1385	5	18.45_394.2660m/z	18.45	394.266			Yes
1	1385	9	18.45_394.2660m/z	18.45	394.266			Yes
1	1385	10	18.45_394.2660m/z	18.45	394.266			Yes
1	1385	13	18.45_394.2660m/z	18.45	394.266			Yes
1	1385	16	18.45_394.2660m/z	18.45	394.266			Yes
1	1385	19	18.45_394.2660m/z	18.45	394.266			Yes
1	1385	20	18.45_394.2660m/z	18.45	394.266			Yes
1	1386		12.51_223.6199m/z	12.515	223.62			Yes
1	1387		0.55_514.8147m/z	0.554	514.815
1	1388		4.29_219.0539m/z	4.286	219.054			Yes
1	9741	1	6.90_377.1452m/z	6.902	377.145			Yes	0.062	0.3002	[M+H]+	998	990		OL_1	493570	493570 (RIBOFLAVIN)	C17H20N4O6	376.138	6.84			493570
1	1389	5	9.96_203.0946n	9.962	204.1019, 226.0838, 186.0914	[M+H]+, [M+Na]+, [M+H-H2O]+	203.095	Yes
1	7093	1	6.93_179.0701m/z	6.928	179.07			Yes	0.152	0.6854	[M+H-H2O]+	1000	333		OL_1	14340	14340 (Dihydroferulic acid)	C10H12O4	196.074	7.08			14340
1	760	1	7.09_196.0946m/z	7.086	196.095			Yes	0.344	1.2386	[M+Na]+	998	855		OL_1	99463	99463 (Hexanoyl Glycine)	C8H15NO3	173.105	7.43			99463
1	1392	3	7.90_131.0492m/z	7.903	131.049			Yes
1	1392	4	7.90_131.0492m/z	7.903	131.049			Yes
1	760	3	7.09_196.0946m/z	7.086	196.095			Yes	0.056	2.3535	[M+Na]+	998	800		OL_1	70912	70912 (N-Acetylleucine)	C8H15NO3	173.105	7.03			70912
1	760	7	7.09_196.0946m/z	7.086	196.095			Yes	0.296	1.2386	[M+Na]+	998	610		OL_1	7036275	7036275 (N-Acetylisoleucine)	C8H15NO3	173.105	6.79			7036275
1	1392	7	7.90_131.0492m/z	7.903	131.049			Yes
1	1392	8	7.90_131.0492m/z	7.903	131.049			Yes
1	8485	1	7.11_219.0627m/z	7.112	219.063			Yes	0.032	0.3984	[M+Na]+	998	756		OL_1	14340	14340 (Dihydroferulic acid)	C10H12O4	196.074	7.08			14340
1	8813	1	7.22_205.0738n	7.216	206.0811, 228.0630, 244.0368, 250.0448	[M+H]+, [M+Na]+, [M+K]+, [M+2Na-H]+	205.074	Yes	0.066	0.364	[M+H]+, [M+Na]+, [M+K]+, [M+2Na-H]+	997	898		OL_1	92904	92904 (Indolelactic acid)	C11H11NO3	205.074	7.15			92904
1	1392	18	7.90_131.0492m/z	7.903	131.049			Yes
1	1392	20	7.90_131.0492m/z	7.903	131.049			Yes
1	1392	21	7.90_131.0492m/z	7.903	131.049			Yes
1	1392	24	7.90_131.0492m/z	7.903	131.049			Yes
1	1393		14.45_342.1124n	14.452	343.1197, 375.1460	[M+H]+, [M+CH3OH+H]+	342.112	Yes
1	1395		16.27_535.3559m/z	16.268	535.356			Yes
1	1396	1	17.01_165.0909m/z	17.006	165.091
1	1396	2	17.01_165.0909m/z	17.006	165.091
1	1396	3	17.01_165.0909m/z	17.006	165.091
1	1397		12.95_264.1930m/z	12.954	264.193			Yes
1	1398		18.79_504.3449m/z	18.786	504.345			Yes
1	6937	1	7.30_233.1259m/z	7.296	233.126			Yes	0.144	0.6143	[M+Na]+	999	541		OL_1	7074739	7074739 (L,L-Cyclo(leucylprolyl))	C11H18N2O2	210.137	7.44			7074739
1	1399	4	11.94_181.1587m/z	11.94	181.159			Yes
1	1399	5	11.94_181.1587m/z	11.94	181.159			Yes
1	1400		13.64_981.1690m/z	13.638	981.169			Yes
1	1401		16.81_504.3791n	16.812	469.3652, 505.3864	[M+H-2H2O]+, [M+H]+	504.379	Yes
1	1403	1	11.91_219.1743m/z	11.914	219.174			Yes
1	1404		18.95_794.5692m/z	18.952	794.569			Yes
1	1405		0.55_1367.6170n	0.554	706.803		1367.62
1	1406		15.59_508.2311n	15.59	531.2203, 553.2024	[M+Na]+, [M+2Na-H]+	508.231	Yes
1	1408		11.76_339.0360m/z	11.76	339.036			Yes
1	1409		1.59_137.0791m/z	1.595	137.079
1	1410		3.07_270.0848n	3.072	271.0921, 293.0740, 309.0479	[M+H]+, [M+Na]+, [M+K]+	270.085	Yes
1	1413		7.09_590.0329m/z	7.086	590.033			Yes
1	1414		18.53_410.7602m/z	18.528	410.76
1	1415		6.85_246.1077n	6.849	229.1044, 269.0992	[M+H-H2O]+, [M+Na]+	246.108	Yes
1	1417		1.87_163.0662n	1.87	147.0475, 164.0740	[M+H-NH3]+, [M+H]+	163.066	Yes
1	1419		13.30_330.2400n	13.299	295.2261, 331.2474, 313.2369, 348.2740, 369.2031	[M+H-2H2O]+, [M+H]+, [M+H-H2O]+, [M+NH4]+, [M+K]+	330.24	Yes
1	1424		16.13_477.3194m/z	16.13	477.319			Yes
1	1425		14.53_245.1510m/z	14.532	245.151			Yes
1	1426		0.57_342.8682m/z	0.575	342.868			Yes
1	1427		15.71_292.6543m/z	15.707	292.654			Yes
1	1428		4.34_264.6277m/z	4.339	264.628			Yes
1	1429		2.25_181.0454m/z	2.251	181.045			Yes
1	1430		1.04_159.9939n	1.039	193.029		159.994
1	1431	1	4.45_234.0997n	4.451	218.0810, 235.1075	[M+H-NH3]+, [M+H]+	234.1	Yes
1	1433		7.30_538.7820m/z	7.296	538.782			Yes
1	1434		9.94_253.0969m/z	9.936	253.097			Yes
1	10285	3	7.38_191.0315m/z	7.376	191.031			Yes	0.164	1.8835	[M+Na]+	996	317		OL_1	591524	591524 (2-hydroxy-6-methoxybenzoic acid)	C8H8O4	168.042	7.54			591524
1	6728	1	7.40_207.0895n	7.402	208.0967, 230.0786	[M+H]+, [M+Na]+	207.089	Yes	0.172	2.575	[M+H]+, [M+Na]+	996	796		OL_1	74839	74839 (N-ACETYLPHENYLALANINE)	C11H13NO3	207.09	7.23			74839
1	1437		15.66_515.3130m/z	15.662	515.313			Yes
1	1438		0.57_270.8432m/z	0.575	270.843
1	1439		4.45_117.0573m/z	4.451	117.057			Yes
1	1440		1.06_271.1650m/z	1.063	271.165			Yes
1	1441		15.73_538.4077n	15.731	556.4416, 561.3971, 539.4158	[M+NH4]+, [M+Na]+, [M+H]+	538.408	Yes
1	1444		5.43_195.9920m/z	5.427	195.992			Yes
1	1445		13.64_977.7160m/z	13.638	977.716			Yes
1	1446		13.32_352.0831n	13.324	353.0903, 385.1166	[M+H]+, [M+CH3OH+H]+	352.083	Yes
1	1448	1	4.45_188.1177m/z	4.451	188.118			Yes
1	1448	5	4.45_188.1177m/z	4.451	188.118			Yes
1	1449		3.26_278.0933n	3.259	279.1006, 301.0824	[M+H]+, [M+Na]+	278.093	Yes
1	1451		0.49_102.9511m/z	0.495	102.951			Yes
1	1452	1	11.91_285.2209m/z	11.914	285.221			Yes
1	1452	3	11.91_285.2209m/z	11.914	285.221			Yes
1	1452	16	11.91_285.2209m/z	11.914	285.221			Yes
1	1453		8.50_219.1324n	8.503	219.138	[M-e]+	219.132	Yes
1	1454		13.77_332.1894n	13.769	355.1786, 371.1510	[M+Na]+, [M+K]+	332.189	Yes
1	1456		16.84_474.3707n	16.839	492.4045, 497.3600	[M+NH4]+, [M+Na]+	474.371	Yes
1	1458		17.84_775.5710n	17.844	776.5783, 798.5614, 814.5354	[M+H]+, [M+Na]+, [M+K]+	775.571	Yes
1	1461		4.00_153.0699n	3.996	154.077	[M+H]+	153.07	Yes
1	1462		1.02_348.0643n	1.017	348.07	[M-e]+	348.064	Yes
1	1463	1	15.38_315.2525m/z	15.38	315.252			Yes
1	1464		0.73_426.0878n	0.728	214.0512, 427.0950	[M+2H]2+, [M+H]+	426.088	Yes
1	1466	1	10.61_329.2109m/z	10.609	329.211			Yes
1	1466	4	10.61_329.2109m/z	10.609	329.211			Yes
1	1467		0.48_125.9630n	0.476	158.996	[M+CH3OH+H]+	125.963	Yes
1	1468		16.13_452.3495n	16.13	497.3213, 435.3462	[M+2Na-H]+, [M+H-H2O]+	452.349	Yes
1	1470		8.43_560.3034n	8.426	303.1409, 561.3112, 583.2935	[M+2Na]2+, [M+H]+, [M+Na]+	560.303	Yes
1	1473	1	14.90_269.6441m/z	14.901	269.644			Yes
1	1473	3	14.90_269.6441m/z	14.901	269.644			Yes
1	1473	6	14.90_269.6441m/z	14.901	269.644			Yes
1	1474		18.05_778.5413n	18.055	823.527	[M+2Na-H]+	778.541	Yes
1	1475	1	4.34_132.0445m/z	4.339	132.044			Yes
1	1475	3	4.34_132.0445m/z	4.339	132.044			Yes
1	1476	1	11.50_357.2032m/z	11.504	357.203			Yes
1	1476	2	11.50_357.2032m/z	11.504	357.203			Yes
1	1476	3	11.50_357.2032m/z	11.504	357.203			Yes
1	1477		18.45_734.6147m/z	18.45	734.615
1	1478		15.66_284.6762m/z	15.662	284.676			Yes
1	1479	1	8.50_179.0700m/z	8.503	179.07			Yes
1	1479	2	8.50_179.0700m/z	8.503	179.07			Yes
1	1479	5	8.50_179.0700m/z	8.503	179.07			Yes
1	1479	6	8.50_179.0700m/z	8.503	179.07			Yes
1	1479	7	8.50_179.0700m/z	8.503	179.07			Yes
1	1479	10	8.50_179.0700m/z	8.503	179.07			Yes
1	1479	13	8.50_179.0700m/z	8.503	179.07			Yes
1	1479	17	8.50_179.0700m/z	8.503	179.07			Yes
1	1479	27	8.50_179.0700m/z	8.503	179.07			Yes
1	2038	1	7.46_246.1002n	7.455	247.1075, 269.0893	[M+H]+, [M+Na]+	246.1	Yes	0.125	0.9155	[M+H]+, [M+Na]+	998	591		OL_1	2002	2002 (N-Acetyl-DL-tryptophan)	C13H14N2O3	246.1	7.33			2002
1	1480	1	11.84_115.0542m/z	11.835	115.054			Yes
1	1480	2	11.84_115.0542m/z	11.835	115.054			Yes
1	1480	3	11.84_115.0542m/z	11.835	115.054			Yes
1	1480	5	11.84_115.0542m/z	11.835	115.054			Yes
1	1480	6	11.84_115.0542m/z	11.835	115.054			Yes
1	1480	7	11.84_115.0542m/z	11.835	115.054			Yes
1	1481	1	1.37_157.0473m/z	1.369	157.047
1	1482		2.25_239.9932n	2.251	204.9793, 273.0265	[M+H-2H2O]+, [M+CH3OH+H]+	239.993	Yes
1	1484		15.66_507.3242m/z	15.662	507.324			Yes
1	1485	1	15.21_367.2814m/z	15.205	367.281			Yes
1	1486		15.15_547.2355n	15.153	274.6250, 548.2441	[M+2H]2+, [M+H]+	547.236	Yes
1	1488		4.45_117.0699m/z	4.451	117.07			Yes
1	1489		9.26_290.2231m/z	9.259	290.223			Yes
1	1490		5.56_234.0191n	5.557	235.026	[M+H]+	234.019	Yes
1	1491		5.56_316.1097n	5.557	317.1170, 349.1432	[M+H]+, [M+CH3OH+H]+	316.11	Yes
1	1493		8.01_489.7665m/z	8.008	489.767			Yes
1	1494		11.08_340.2477m/z	11.085	340.248			Yes
1	1495		14.77_301.1626n	14.768	301.168	[M-e]+	301.163	Yes
1	1496	1	1.87_262.0131m/z	1.87	262.013			Yes
1	1496	2	1.87_262.0131m/z	1.87	262.013			Yes
1	1497		13.64_393.2971m/z	13.638	393.297			Yes
1	1498	1	1.47_179.0295m/z	1.472	179.03			Yes
1	1499	1	10.01_237.1231m/z	10.015	237.123			Yes
1	1499	3	10.01_237.1231m/z	10.015	237.123			Yes
1	1499	7	10.01_237.1231m/z	10.015	237.123			Yes
1	1499	10	10.01_237.1231m/z	10.015	237.123			Yes
1	1499	14	10.01_237.1231m/z	10.015	237.123			Yes
1	1500		14.72_288.2529m/z	14.715	288.253			Yes
1	1501		3.15_383.0527n	3.152	366.0494, 384.0597	[M+H-H2O]+, [M+H]+	383.053	Yes
1	1503	1	18.25_335.1662m/z	18.25	335.166			Yes
1	1504	1	7.93_194.0943n	7.93	177.0911, 212.1281	[M+H-H2O]+, [M+NH4]+	194.094	Yes
1	1504	2	7.93_194.0943n	7.93	177.0911, 212.1281	[M+H-H2O]+, [M+NH4]+	194.094	Yes
1	1506	1	0.49_147.0503m/z	0.495	147.05			Yes
1	1507		18.29_431.7553m/z	18.292	431.755			Yes
1	1508		4.45_205.2813m/z	4.451	205.281			Yes
1	1521	1	7.48_210.1367n	7.482	233.1259, 211.1440	[M+Na]+, [M+H]+	210.137	Yes	0.042	0.463	[M+Na]+, [M+H]+	1000	680		OL_1	7074739	7074739 (L,L-Cyclo(leucylprolyl))	C11H18N2O2	210.137	7.44			7074739
1	1509	2	12.83_285.1361n	12.826	286.1434, 324.0992, 308.1252, 593.2624, 571.2802	[M+H]+, [M+K]+, [M+Na]+, [2M+Na]+, [2M+H]+	285.136	Yes
1	1509	3	12.83_285.1361n	12.826	286.1434, 324.0992, 308.1252, 593.2624, 571.2802	[M+H]+, [M+K]+, [M+Na]+, [2M+Na]+, [2M+H]+	285.136	Yes
1	1514	1	1.39_230.0508m/z	1.394	230.051			Yes
1	1515	1	1.08_156.0059n	1.083	139.0026, 189.0394	[M+H-H2O]+, [M+CH3OH+H]+	156.006	Yes
1	1517		15.49_496.7795m/z	15.495	496.779			Yes
1	1518		1.74_113.0573m/z	1.74	113.057			Yes
1	1519	1	10.98_302.1746m/z	10.981	302.175			Yes
1	1519	2	10.98_302.1746m/z	10.981	302.175			Yes
1	1871	1	7.53_219.0627m/z	7.535	219.063			Yes	0.455	0.3217	[M+Na]+	998	788		OL_1	14340	14340 (Dihydroferulic acid)	C10H12O4	196.074	7.08			14340
1	1522		4.67_284.0205n	4.67	267.0172, 285.0278	[M+H-H2O]+, [M+H]+	284.021	Yes
1	1524		8.27_323.1617m/z	8.27	323.162			Yes
1	1525		15.61_247.1691m/z	15.615	247.169			Yes
1	1526		18.03_732.5993m/z	18.028	732.599
1	1871	2	7.53_219.0627m/z	7.535	219.063			Yes	0.125	0.3217	[M+Na]+	998	740		OL_1	7139	7139 (3,4-dimethoxyphenylacetic acid)	C10H12O4	196.074	7.66			7139
1	1528		1.04_191.1522n	1.039	230.113	[M+K]+	191.152	Yes
1	1529		0.52_138.9914m/z	0.516	138.991			Yes
1	424	3	7.67_182.0577n	7.665	165.0544, 183.0649, 147.0442	[M+H-H2O]+, [M+H]+, [M+H-2H2O]+	182.058	Yes	0.055	1.4946	[M+H-H2O]+, [M+H]+, [M+H-2H2O]+	999	679		OL_1	7121	7121 (3,4-dimethoxybenzoic acid)	C9H10O4	182.058	7.61			7121
1	424	4	7.67_182.0577n	7.665	165.0544, 183.0649, 147.0442	[M+H-H2O]+, [M+H]+, [M+H-2H2O]+	182.058	Yes	0.295	1.4946	[M+H-H2O]+, [M+H]+, [M+H-2H2O]+	999	660		OL_1	7052	7052 (2,4-dimethoxybenzoic acid)	C9H10O4	182.058	7.96			7052
1	1534	1	7.19_209.1284m/z	7.19	209.128			Yes
1	1534	2	7.19_209.1284m/z	7.19	209.128			Yes
1	1534	3	7.19_209.1284m/z	7.19	209.128			Yes
1	1534	6	7.19_209.1284m/z	7.19	209.128			Yes
1	1535	1	5.56_203.0765m/z	5.557	203.077			Yes
1	1536	1	11.56_263.1250m/z	11.556	263.125			Yes
1	1536	3	11.56_263.1250m/z	11.556	263.125			Yes
1	1536	5	11.56_263.1250m/z	11.556	263.125			Yes
1	1537	1	3.13_184.0547m/z	3.125	184.055
1	1538		8.45_1357.7574n	8.452	690.8769, 701.8678	[M+H+Na]2+, [M+2Na]2+	1357.76	Yes
1	1540		15.43_279.6466m/z	15.431	279.647			Yes
1	1541		6.22_478.2069m/z	6.217	478.207			Yes
1	1542		16.46_447.2247m/z	16.461	447.225			Yes
1	1543		16.13_292.1711n	16.13	325.204	[M+CH3OH+H]+	292.171	Yes
1	1544		0.54_550.9154m/z	0.54	550.915			Yes
1	1545		14.95_611.4277m/z	14.951	611.428			Yes
1	1546		0.54_715.8216n	0.54	748.8551, 760.7858	[M+CH3OH+H]+, [M+2Na-H]+	715.822	Yes
1	1548		0.54_1607.6033n	0.54	826.803		1607.6
1	10211	2	7.72_219.0626m/z	7.719	219.063			Yes	0.059	0.7163	[M+Na]+	914	722		OL_1	7139	7139 (3,4-dimethoxyphenylacetic acid)	C10H12O4	196.074	7.66			7139
1	1549	4	15.97_280.2398n	15.975	263.2366, 281.2471, 245.2261	[M+H-H2O]+, [M+H]+, [M+H-2H2O]+	280.24	Yes
1	1549	8	15.97_280.2398n	15.975	263.2366, 281.2471, 245.2261	[M+H-H2O]+, [M+H]+, [M+H-2H2O]+	280.24	Yes
1	1552		16.66_336.1746n	16.659	337.1819, 369.2081	[M+H]+, [M+CH3OH+H]+	336.175	Yes
1	1554	1	12.93_346.2143n	12.928	329.2110, 347.2212	[M+H-H2O]+, [M+H]+	346.214	Yes
1	1554	5	12.93_346.2143n	12.928	329.2110, 347.2212	[M+H-H2O]+, [M+H]+	346.214	Yes
1	1556		15.21_266.1875n	15.205	267.1947, 289.1770	[M+H]+, [M+Na]+	266.188	Yes
1	1130	3	7.80_393.0786m/z	7.798	393.079			Yes	0.238	1.5844	[M+Na]+	999	380		OL_1	71750794	71750794 (Monoethyl Phthalate O-Î²-D-glucuronide)	C16H18O10	370.09	7.56			71750794
1	9864	1	7.80_218.1151n	7.798	241.1044, 219.1225, 201.1118	[M+Na]+, [M+H]+, [M+H-H2O]+	218.115	Yes	0.028	1.5198	[M+Na]+, [M+H]+, [M+H-H2O]+	999	646		OL_1	3017884	3017884 (3-Hydroxydecanedioic acid)	C10H18O5	218.115	7.77			3017884
1	2253	1	7.88_175.0634n	7.876	176.0706, 220.0344, 198.0526, 214.0264, 193.0973, 373.1159	[M+H]+, [M+2Na-H]+, [M+Na]+, [M+K]+, [M+NH4]+, [2M+Na]+	175.063	Yes	0.016	0.2443	[M+H]+, [M+2Na-H]+, [M+Na]+, [M+K]+, [M+NH4]+, [2M+Na]+	1000	916		OL_1	802	802 (Indoleacetic acid)	C10H9NO2	175.063	7.86			802
1	4225	1	7.90_205.0738n	7.903	228.0629, 206.0811	[M+Na]+, [M+H]+	205.074	Yes	0.013	0.3944	[M+Na]+, [M+H]+	1000	808		OL_1	709625	709625 (Cinnamoylglycine)	C11H11NO3	205.074	7.89			709625
1	8590	2	7.98_196.0733n	7.983	219.0628, 197.0806	[M+Na]+, [M+H]+	196.073	Yes	0.323	1.1155	[M+Na]+, [M+H]+	997	711		OL_1	7139	7139 (3,4-dimethoxyphenylacetic acid)	C10H12O4	196.074	7.66			7139
1	4432	1	8.14_228.0629m/z	8.139	228.063			Yes	0.249	0.8912	[M+Na]+	999	827		OL_1	709625	709625 (Cinnamoylglycine)	C11H11NO3	205.074	7.89			709625
1	4041	1	8.66_210.0890n	8.659	211.0962, 233.0782, 228.1229	[M+H]+, [M+Na]+, [M+NH4]+	210.089	Yes	0.049	1.1338	[M+H]+, [M+Na]+, [M+NH4]+	1000	739		OL_1	75019	75019 (3,4-dimethoxyphenylpropanoic acid)	C11H14O4	210.089	8.61			75019
1	1558	10	4.67_182.0578n	4.67	165.0545, 221.0209, 227.0289, 183.0651	[M+H-H2O]+, [M+K]+, [M+2Na-H]+, [M+H]+	182.058	Yes
1	1558	11	4.67_182.0578n	4.67	165.0545, 221.0209, 227.0289, 183.0651	[M+H-H2O]+, [M+K]+, [M+2Na-H]+, [M+H]+	182.058	Yes
1	1558	17	4.67_182.0578n	4.67	165.0545, 221.0209, 227.0289, 183.0651	[M+H-H2O]+, [M+K]+, [M+2Na-H]+, [M+H]+	182.058	Yes
1	1558	23	4.67_182.0578n	4.67	165.0545, 221.0209, 227.0289, 183.0651	[M+H-H2O]+, [M+K]+, [M+2Na-H]+, [M+H]+	182.058	Yes
1	1562	1	14.06_193.1220m/z	14.06	193.122			Yes
1	1563		18.42_780.0763m/z	18.424	780.076			Yes
1	1564	1	4.98_323.1208m/z	4.978	323.121			Yes
1	1565		0.83_170.0336m/z	0.828	170.034
1	1566		18.53_193.1952m/z	18.528	193.195
1	1567		0.49_589.8145m/z	0.495	589.814
1	1568		15.33_385.2733m/z	15.329	385.273			Yes
1	1569	1	16.68_95.0855m/z	16.684	95.0855			Yes
1	1690	1	8.79_217.0470m/z	8.788	217.047			Yes	0.108	0.5725	[M+Na]+	997	304		OL_1	HMDB02120	HMDB02120 (Monoethyl phthalate)	C10H10O4	194.058	8.68		HMDB02120
1	1570	3	3.13_276.1437m/z	3.125	276.144			Yes
1	1571	1	12.28_235.1302m/z	12.281	235.13			Yes
1	1572		18.25_406.7475m/z	18.25	406.748			Yes
1	1573		17.06_472.3104n	17.056	473.3177, 495.2998	[M+H]+, [M+Na]+	472.31	Yes
1	3637	2	8.79_185.0210m/z	8.788	185.021			Yes	0.108	0.5584	[M+Na]+	1000	490		OL_1	54682930	54682930 (4-Hydroxycoumarin)	C9H6O3	162.032	8.68			54682930
1	4428	1	8.81_286.2009m/z	8.815	286.201			Yes	0.035	1.3584	[M+H]+	987	950		OL_1	131801515	131801515 (Octenoyl-L-carnitine)	C15H27NO4	285.194	8.78			131801515
1	1575	6	4.95_229.1545m/z	4.951	229.155			Yes
1	1576	1	17.37_553.4233m/z	17.367	553.423			Yes
1	1577		16.34_420.3234n	16.341	443.313	[M+Na]+	420.323	Yes
1	1578		7.80_379.1495m/z	7.798	379.149			Yes
1	1579		16.15_503.2979m/z	16.154	503.298			Yes
1	1580		3.76_106.0652m/z	3.757	106.065
1	3299	1	8.97_288.2165m/z	8.971	288.216			Yes	0.289	1.6331	[M+H]+	998	451		OL_1	11953814	11953814 (L-Octanoylcarnitine)	C15H29NO4	287.21	9.26			11953814
1	1582		1.08_161.5118m/z	1.083	161.512
1	1583		16.87_373.2708m/z	16.865	373.271			Yes
1	1584		14.27_591.3139m/z	14.268	591.314			Yes
1	1585	1	12.23_181.0859m/z	12.227	181.086			Yes
1	1585	2	12.23_181.0859m/z	12.227	181.086			Yes
1	1585	3	12.23_181.0859m/z	12.227	181.086			Yes
1	1585	5	12.23_181.0859m/z	12.227	181.086			Yes
1	1585	6	12.23_181.0859m/z	12.227	181.086			Yes
1	1585	8	12.23_181.0859m/z	12.227	181.086			Yes
1	1585	15	12.23_181.0859m/z	12.227	181.086			Yes
1	1585	16	12.23_181.0859m/z	12.227	181.086			Yes
1	1586	1	1.89_227.0662m/z	1.894	227.066			Yes
1	1586	10	1.89_227.0662m/z	1.894	227.066			Yes
1	1586	12	1.89_227.0662m/z	1.894	227.066			Yes
1	7543	1	9.02_189.0790n	9.024	190.0863, 172.0757, 234.0500, 228.0420, 212.0681	[M+H]+, [M+H-H2O]+, [M+2Na-H]+, [M+K]+, [M+Na]+	189.079	Yes	0.044	0.1081	[M+H]+, [M+H-H2O]+, [M+2Na-H]+, [M+K]+, [M+Na]+	994	1000		OL_1	3744	3744 (Indole-3-propionic acid)	C11H11NO2	189.079	8.98			3744
1	1586	15	1.89_227.0662m/z	1.894	227.066			Yes
1	1587		19.22_408.2817m/z	19.219	408.282			Yes
1	1588		9.73_313.0212m/z	9.728	313.021			Yes
1	1589		9.02_292.0110m/z	9.024	292.011			Yes
1	1590		15.66_275.6709m/z	15.662	275.671			Yes
1	1591		13.25_233.1146m/z	13.246	233.115			Yes
1	1592		16.94_149.0962m/z	16.936	149.096			Yes
1	1593		0.57_621.6351n	0.575	666.6071, 622.6504	[M+2Na-H]+, [M+H]+	621.635	Yes
1	1595		16.36_570.3983n	16.363	603.423		570.398
1	1596		5.40_326.0372m/z	5.4	326.037			Yes
1	1597		16.89_342.2553n	16.887	343.2626, 360.2891, 365.2445	[M+H]+, [M+NH4]+, [M+Na]+	342.255	Yes
1	1600		17.47_751.5139n	17.472	752.5212, 774.5033	[M+H]+, [M+Na]+	751.514	Yes
1	1602		16.46_445.2244m/z	16.461	445.224			Yes
1	1603	1	10.53_269.1896m/z	10.531	269.19			Yes
1	1604		15.21_433.3220m/z	15.205	433.322
1	1605		7.43_251.9718n	7.429	252.979	[M+H]+	251.972	Yes
1	1606		18.00_418.7473m/z	18.002	418.747			Yes
1	1607		0.63_75.0684n	0.635	76.0757, 151.1442	[M+H]+, [2M+H]+	75.0684	Yes
1	1609		13.25_284.0708n	13.246	249.0570, 267.0675, 285.0788	[M+H-2H2O]+, [M+H-H2O]+, [M+H]+	284.071	Yes
1	1612		5.87_227.0794n	5.875	210.0761, 250.0683	[M+H-H2O]+, [M+Na]+	227.079	Yes
1	1614		15.11_261.1306m/z	15.105	261.131
1	1615		14.93_312.2295n	14.927	277.2157, 295.2258, 330.2634, 313.2357, 351.1926, 357.2008, 647.4369	[M+H-2H2O]+, [M+H-H2O]+, [M+NH4]+, [M+H]+, [M+K]+, [M+2Na-H]+, [2M+Na]+	312.229	Yes
1	1622		7.51_418.0733m/z	7.508	418.073			Yes
1	1623		15.23_345.2401m/z	15.231	345.24			Yes
1	1624		1.08_400.0189n	1.083	212.0077, 438.9806	[M+H+Na]2+, [M+K]+	400.019	Yes
1	1626		1.22_276.9806n	1.218	276.986	[M-e]+	276.981	Yes
1	1627		6.51_265.0263n	6.507	248.0230, 266.0333	[M+H-H2O]+, [M+H]+	265.026	Yes
1	1629		15.93_259.6492m/z	15.928	259.649			Yes
1	1630		6.93_827.7551m/z	6.928	827.755
1	1631		4.70_338.0864m/z	4.695	338.086			Yes
1	1632		12.57_382.2947m/z	12.566	382.295			Yes
1	1633		8.50_286.0749n	8.503	309.0641, 325.0364	[M+Na]+, [M+K]+	286.075	Yes
1	9472	1	9.08_188.1049n	9.075	206.1387, 189.1122, 211.0940	[M+NH4]+, [M+H]+, [M+Na]+	188.105	Yes	0.035	0.5286	[M+NH4]+, [M+H]+, [M+Na]+	998	853		OL_1	2266	2266 (1,7-Dicarboxyheptane)	C9H16O4	188.105	9.04			2266
1	1635	7	16.01_407.3146m/z	16.014	407.315
1	1636		14.53_279.0886m/z	14.532	279.089
1	1822	1	9.13_242.0801n	9.129	243.0874, 265.0692	[M+H]+, [M+Na]+	242.08	Yes	0.109	0.5642	[M+H]+, [M+Na]+	999	535		OL_1	5326566	5326566 (LUMICHROME)	C12H10N4O2	242.08	9.02			5326566
1	1637	4	0.69_131.0583n	0.691	114.0550, 132.0656	[M+H-H2O]+, [M+H]+	131.058	Yes
1	1637	9	0.69_131.0583n	0.691	114.0550, 132.0656	[M+H-H2O]+, [M+H]+	131.058	Yes
1	5633	1	9.26_288.2165m/z	9.259	288.216			Yes	0.001	1.5681	[M+H]+	1000	999		OL_1	11953814	11953814 (L-Octanoylcarnitine)	C15H29NO4	287.21	9.26			11953814
1	5797	1	9.36_178.0631n	9.364	201.0523, 161.0598, 179.0703	[M+Na]+, [M+H-H2O]+, [M+H]+	178.063	Yes	0.114	0.3967	[M+Na]+, [M+H-H2O]+, [M+H]+	1000	500		OL_1	HMDB0002040	HMDB0002040 (4-Methoxycinnamic acid)	C10H10O3	178.063	9.25		HMDB0002040
1	3861	1	9.47_217.0835m/z	9.468	217.083			Yes	0.348	0.0952	[M+Na]+	999	387		OL_1	7016423	7016423 (5-(4-hydroxyphenyl)pentanoic acid)	C11H14O3	194.094	9.12			7016423
1	1637	27	0.69_131.0583n	0.691	114.0550, 132.0656	[M+H-H2O]+, [M+H]+	131.058	Yes
1	1639		16.56_488.3477n	16.56	489.3550, 511.3381	[M+H]+, [M+Na]+	488.348	Yes
1	1641		4.62_159.0475m/z	4.618	159.048			Yes
1	1642		0.57_654.7165m/z	0.575	654.716			Yes
1	1643		16.32_413.2192m/z	16.317	413.219			Yes
1	1644	1	6.27_176.0317m/z	6.27	176.032
1	1644	10	6.27_176.0317m/z	6.27	176.032
1	1644	12	6.27_176.0317m/z	6.27	176.032
1	1644	15	6.27_176.0317m/z	6.27	176.032
1	1644	17	6.27_176.0317m/z	6.27	176.032
1	1644	19	6.27_176.0317m/z	6.27	176.032
1	1644	20	6.27_176.0317m/z	6.27	176.032
1	1645		12.77_220.1463n	12.775	221.153	[M+H]+	220.146	Yes
1	1646		8.48_453.7064m/z	8.477	453.706			Yes
1	1389	1	9.96_203.0946n	9.962	204.1019, 226.0838, 186.0914	[M+H]+, [M+Na]+, [M+H-H2O]+	203.095	Yes	0.062	0.0177	[M+H]+, [M+Na]+, [M+H-H2O]+	999	764		OL_1	8617	8617 (Indole-3-butyric acid)	C12H13NO2	203.095	9.9			8617
1	925	1	10.30_236.1047n	10.297	219.1014, 275.0676, 259.0937, 254.1384	[M+H-H2O]+, [M+K]+, [M+Na]+, [M+NH4]+	236.105	Yes	0.097	0.5357	[M+H-H2O]+, [M+K]+, [M+Na]+, [M+NH4]+	1000	856		OL_1	10444113	10444113 (Carboxyibuprofen)	C13H16O4	236.105	10.2			10444113
1	7096	1	10.37_360.1932n	10.373	361.2005, 383.1825	[M+H]+, [M+Na]+	360.193	Yes	0.103	1.3282	[M+H]+, [M+Na]+	999	745		OL_1	222786	222786 (Cortisone)	C21H28O5	360.194	10.27			222786
1	9783	1	10.53_165.0908m/z	10.531	165.091			Yes	0.299	1.3336	[M+H]+	1000	725		OL_1	853433	853433 (Isoeugenol)	C10H12O2	164.084	10.83			853433
1	5525	1	10.69_362.2088n	10.689	363.2161, 385.1981, 401.1720, 327.1950	[M+H]+, [M+Na]+, [M+K]+, [M+H-2H2O]+	362.209	Yes	0.129	0.5409	[M+H]+, [M+Na]+, [M+K]+, [M+H-2H2O]+	999	964		OL_1	5754	5754 (CORTISOL)	C21H30O5	362.209	10.56			5754
1	1852	1	10.98_264.1357n	10.981	247.1325, 265.1426, 287.1249, 303.0988	[M+H-H2O]+, [M+H]+, [M+Na]+, [M+K]+	264.136	Yes	0.031	1.6597	[M+H-H2O]+, [M+H]+, [M+Na]+, [M+K]+	999	741		OL_1	133098	133098 (gamma-CEHC)	C15H20O4	264.136	10.95			133098
1	3718	1	11.11_315.2405n	11.111	316.2477, 338.2296	[M+H]+, [M+Na]+	315.24	Yes	0.021	1.5912	[M+H]+, [M+Na]+	1000	999		OL_1	10245190	10245190 (Decanoylcarnitine)	C17H33NO4	315.241	11.09			10245190
1	1653		15.52_689.3867m/z	15.52	689.387
1	1654	1	1.37_167.0339m/z	1.369	167.034			Yes
1	1654	5	1.37_167.0339m/z	1.369	167.034			Yes
1	1654	10	1.37_167.0339m/z	1.369	167.034			Yes
1	1654	11	1.37_167.0339m/z	1.369	167.034			Yes
1	1654	12	1.37_167.0339m/z	1.369	167.034			Yes
1	1655		14.74_422.2645n	14.742	405.2612, 445.2558	[M+H-H2O]+, [M+Na]+	422.264	Yes
1	1657		4.39_220.0260n	4.392	203.0227, 204.0080, 221.0331	[M+H-H2O]+, [M+H-NH3]+, [M+H]+	220.026	Yes
1	1660		6.03_334.1337n	6.031	334.139	[M-e]+	334.134	Yes
1	1661	1	7.32_352.1650m/z	7.323	352.165			Yes
1	1661	4	7.32_352.1650m/z	7.323	352.165			Yes
1	1662		18.88_797.5896m/z	18.884	797.59			Yes
1	1663		2.97_164.0508n	2.966	187.04	[M+Na]+	164.051	Yes
1	1664		18.65_340.1703n	18.652	341.1776, 373.2039	[M+H]+, [M+CH3OH+H]+	340.17	Yes
1	1666		0.55_1475.6382n	0.554	738.8264, 760.8202	[M+2H]2+, [M+2Na]2+	1475.64	Yes
1	1668		7.27_272.1852m/z	7.269	272.185			Yes
1	1669	1	11.45_181.0860m/z	11.451	181.086			Yes
1	1669	2	11.45_181.0860m/z	11.451	181.086			Yes
1	1669	3	11.45_181.0860m/z	11.451	181.086			Yes
1	1669	5	11.45_181.0860m/z	11.451	181.086			Yes
1	1669	6	11.45_181.0860m/z	11.451	181.086			Yes
1	1669	9	11.45_181.0860m/z	11.451	181.086			Yes
1	1669	11	11.45_181.0860m/z	11.451	181.086			Yes
1	1669	12	11.45_181.0860m/z	11.451	181.086			Yes
1	1670		16.20_375.3244m/z	16.199	375.324			Yes
1	1671		4.57_163.1426n	4.567	186.1318, 208.1137	[M+Na]+, [M+2Na-H]+	163.143	Yes
1	1673	1	3.29_211.0712m/z	3.286	211.071			Yes
1	1673	2	3.29_211.0712m/z	3.286	211.071			Yes
1	1674		0.55_1459.6736n	0.554	741.835		1459.67
1	1675		14.90_358.2116n	14.901	341.2083, 359.2182	[M+H-H2O]+, [M+H]+	358.212	Yes
1	1677		3.10_124.0507m/z	3.099	124.051			Yes
1	1678		19.03_796.6208m/z	19.032	796.621			Yes
1	1679		15.06_543.3237n	15.055	544.331		543.324
1	1680		1.04_131.0897m/z	1.039	131.09			Yes
1	1681	1	17.55_378.2423m/z	17.551	378.242			Yes
1	1681	2	17.55_378.2423m/z	17.551	378.242			Yes
1	1682		13.45_359.2561m/z	13.454	359.256			Yes
1	4774	1	11.22_222.0889n	11.216	245.0782, 223.0962	[M+Na]+, [M+H]+	222.089	Yes	0.146	1.3381	[M+Na]+, [M+H]+	999	362		OL_1	92272	92272 (Monoisobutyl phthalate)	C12H14O4	222.089	11.07			92272
1	4022	1	11.29_239.1251m/z	11.295	239.125			Yes	0.014	1.1794	[M+Na]+	993	399		OL_1	15816	15816 (Undecanedioic acid)	C11H20O4	216.136	11.28			15816
1	1685		15.43_1070.6031n	15.431	547.2998, 558.2956	[M+H+Na]2+, [M+2Na]2+	1070.6	Yes
1	1687		18.11_896.5384m/z	18.108	896.538			Yes
1	1688		9.34_384.1370m/z	9.337	384.137			Yes
1	1689		2.07_145.1053m/z	2.068	145.105
1	2147	1	11.58_346.2139n	11.583	347.2212, 369.2032, 329.2109	[M+H]+, [M+Na]+, [M+H-H2O]+	346.214	Yes	0.073	1.4261	[M+H]+, [M+Na]+, [M+H-H2O]+	999	778		OL_1	5753	5753 (Corticosterone)	C21H30O4	346.214	11.51			5753
1	2147	5	11.58_346.2139n	11.583	347.2212, 369.2032, 329.2109	[M+H]+, [M+Na]+, [M+H-H2O]+	346.214	Yes	0.003	0.2448	[M+H]+, [M+Na]+, [M+H-H2O]+	999	437		OL_1	53477676	53477676 (CORTEXOLONE)	C21H30O4	346.214	11.58			53477676
1	1690	3	8.79_217.0470m/z	8.788	217.047			Yes
1	1690	6	8.79_217.0470m/z	8.788	217.047			Yes
1	1690	8	8.79_217.0470m/z	8.788	217.047			Yes
1	3785	1	11.76_279.0626m/z	11.76	279.063			Yes	0.02	1.542	[M+K]+	999	362		OL_1	123979	123979 (3-Carboxy-4-methyl-5-propyl-2-furanpropionic acid)	C12H16O5	240.1	11.74			123979
1	1693		13.09_225.1459m/z	13.087	225.146			Yes
1	1694		14.06_498.3555m/z	14.06	498.356			Yes
1	1695		4.45_143.0730m/z	4.451	143.073			Yes
1	1696		6.06_297.0379m/z	6.058	297.038			Yes
1	1697		14.03_496.3399m/z	14.034	496.34			Yes
1	1698		16.56_457.3391m/z	16.56	457.339
1	1699		16.68_269.2745m/z	16.684	269.274
1	4900	1	11.76_240.0996n	11.76	241.1069, 223.0963, 285.0706, 263.0887, 503.1885	[M+H]+, [M+H-H2O]+, [M+2Na-H]+, [M+Na]+, [2M+Na]+	240.1	Yes	0.11	1.7565	[M+H]+, [M+H-H2O]+, [M+2Na-H]+, [M+Na]+, [2M+Na]+	1000	968		OL_1	123979	123979 (2-(2-carboxyethyl)-4-methyl-5-propylfuran-3-carboxylic acid (CMPF))	C12H16O5	240.1	11.65			123979
1	1702		13.35_411.2500m/z	13.349	411.25			Yes
1	1703		15.83_289.6406m/z	15.831	289.641			Yes
1	1704		0.61_198.0292n	0.614	221.018	[M+Na]+	198.029	Yes
1	1705		15.21_399.2983m/z	15.205	399.298
1	6538	1	11.81_777.6934m/z	11.811	777.693			Yes	0.051	1.1639	[M+H]+	1000	739		OL_1	5819	5819 (L-Thyroxine)	C15H11I4NO4	776.687	11.76			5819
1	1707		19.41_421.2896m/z	19.407	421.29			Yes
1	1708		14.66_276.2210n	14.662	299.209	[M+Na]+	276.221	Yes
1	1709		18.53_215.1793m/z	18.528	215.179
1	1710		15.13_394.3054n	15.13	377.3021, 394.3061	[M+H-H2O]+, [M-e]+	394.305	Yes
1	3146	1	11.84_230.0940n	11.835	231.1014, 275.0650, 253.0832, 269.0571, 483.1777	[M+H]+, [M+2Na-H]+, [M+Na]+, [M+K]+, [2M+Na]+	230.094	Yes	0.115	1.2672	[M+H]+, [M+2Na-H]+, [M+Na]+, [M+K]+, [2M+Na]+	1000	652		OL_1	156391	156391 (Naproxen)	C14H14O3	230.094	11.72			156391
1	9742	1	11.84_342.2640m/z	11.835	342.264			Yes	0.335	0.2371	[M+H]+	990	792		OL_1	53481671	53481671 (Dodecenoylcarnitine)	C19H35NO4	341.257	12.17			53481671
1	1399	1	11.94_181.1587m/z	11.94	181.159			Yes	0.37	1.7798	[M+H-2H2O]+	997	378		OL_1	79034	79034 (12-Hydroxydodecanoic acid)	C12H24O3	216.173	12.31			79034
1	1716	3	5.06_169.0972m/z	5.057	169.097			Yes
1	1716	5	5.06_169.0972m/z	5.057	169.097			Yes
1	1716	6	5.06_169.0972m/z	5.057	169.097			Yes
1	1716	8	5.06_169.0972m/z	5.057	169.097			Yes
1	1716	10	5.06_169.0972m/z	5.057	169.097			Yes
1	1716	12	5.06_169.0972m/z	5.057	169.097			Yes
1	1716	15	5.06_169.0972m/z	5.057	169.097			Yes
1	1717		1.87_216.9996m/z	1.87	217
1	143	1	12.15_230.1516n	12.148	231.1589, 253.1408, 248.1854	[M+H]+, [M+Na]+, [M+NH4]+	230.152	Yes	0.118	0.7346	[M+H]+, [M+Na]+, [M+NH4]+	1000	484		OL_1	12736	12736 (Dodecanedioic acid)	C12H22O4	230.152	12.03			12736
1	3008	1	12.20_181.1587m/z	12.2	181.159			Yes	0.11	1.7696	[M+H-2H2O]+	998	408		OL_1	79034	79034 (12-Hydroxydodecanoic acid)	C12H24O3	216.173	12.31			79034
1	3413	1	12.44_344.2790m/z	12.438	344.279			Yes	0.202	1.6275	[M+H]+	986	930		OL_1	168381	168381 (LAUROYLCARNITINE, DODECANOYLCARNITINE)	C19H37NO4	343.272	12.64			168381
1	6822	3	12.67_449.3138n	12.67	432.3106, 414.2999, 450.3213, 472.3034	[M+H-H2O]+, [M+H-2H2O]+, [M+H]+, [M+Na]+	449.314	Yes	0.03	0.7393	[M+H-H2O]+, [M+H-2H2O]+, [M+H]+, [M+Na]+	998	923		OL_1	12310288	12310288 (Glycoursodeoxycholic acid)	C26H43NO5	449.314	12.64			12310288
1	6820	3	12.67_449.3138n	12.67	414.2999, 432.3106, 450.3213, 472.3034	[M+H-2H2O]+, [M+H-H2O]+, [M+H]+, [M+Na]+	449.314	Yes	0.22	0.7393	[M+H-2H2O]+, [M+H-H2O]+, [M+H]+, [M+Na]+	998	746		OL_1	114611	114611 (Glycohyodeoxcholic acid)	C26H43NO5	449.314	12.89			114611
1	1509	1	12.83_285.1361n	12.826	286.1434, 593.2624, 324.0992, 308.1252, 571.2802	[M+H]+, [2M+Na]+, [M+K]+, [M+Na]+, [2M+H]+	285.136	Yes	0.046	1.4212	[M+H]+, [2M+Na]+, [M+K]+, [M+Na]+, [2M+H]+	1000	992		OL_1	638024	638024 (Piperine)	C17H19NO3	285.137	12.78			638024
1	1719		19.14_363.1823m/z	19.14	363.182			Yes
1	1720		0.93_118.0843m/z	0.931	118.084			Yes
1	1721		16.49_579.4232m/z	16.487	579.423
1	1722		1.39_131.0533m/z	1.394	131.053
1	1723	1	1.87_178.0482m/z	1.87	178.048			Yes
1	1724		15.36_490.3269n	15.356	491.334	[M+H]+	490.327	Yes
1	1725	1	0.73_353.1017m/z	0.728	353.102
1	1726		13.72_380.2613m/z	13.717	380.261			Yes
1	1727		12.67_298.2292n	12.67	281.226	[M+H-H2O]+	298.229	Yes
1	1728		9.44_377.1338m/z	9.442	377.134			Yes
1	1729		16.06_527.3863n	16.059	527.392	[M-e]+	527.386	Yes
1	1730		17.71_446.3757n	17.71	469.3649, 915.7407, 485.3391, 429.3723	[M+Na]+, [2M+Na]+, [M+K]+, [M+H-H2O]+	446.376	Yes
1	1734		18.50_704.5536n	18.502	704.559	[M-e]+	704.554	Yes
1	1735	1	15.03_432.3235n	15.031	415.3203, 455.3131	[M+H-H2O]+, [M+Na]+	432.324	Yes
1	1737		14.93_335.2188m/z	14.927	335.219			Yes
1	1738	1	10.98_551.2103m/z	10.981	551.21			Yes
1	1739		10.30_289.0357m/z	10.297	289.036			Yes
1	1740		15.45_311.6328m/z	15.45	311.633			Yes
1	1741		7.22_344.2063m/z	7.216	344.206			Yes
1	1742	1	1.87_209.1019m/z	1.87	209.102			Yes
1	1742	2	1.87_209.1019m/z	1.87	209.102			Yes
1	9296	1	12.95_370.2948m/z	12.954	370.295			Yes	0.266	1.1432	[M+H]+	999	797		OL_1	53481677	53481677 (Tetradecenoyl-L-carnitine)	C21H39NO4	369.288	13.22			53481677
1	1742	6	1.87_209.1019m/z	1.87	209.102			Yes
1	1742	9	1.87_209.1019m/z	1.87	209.102			Yes
1	1742	14	1.87_209.1019m/z	1.87	209.102			Yes
1	1743	1	13.77_431.2764m/z	13.769	431.276			Yes
1	1743	3	13.77_431.2764m/z	13.769	431.276			Yes
1	10021	1	13.09_229.0858m/z	13.087	229.086			Yes	0.077	0.6979	[M+H]+	999	482		OL_1	HMDB15497	HMDB15497 (Oxybenzone)	C14H12O3	228.079	13.01		HMDB15497
1	1743	7	13.77_431.2764m/z	13.769	431.276			Yes
1	1743	11	13.77_431.2764m/z	13.769	431.276			Yes
1	7875	2	13.25_373.2732m/z	13.246	373.273			Yes	0.494	1.1229	[M+H-2H2O]+	997	562		OL_1	92805	92805 (Gamma-Muricholic acid)	C24H40O5	408.288	13.74			92805
1	1744		5.19_346.0705m/z	5.188	346.07			Yes
1	1745		13.74_731.2874m/z	13.742	731.287			Yes
1	1746		1.39_157.0053n	1.394	140.002	[M+H-H2O]+	157.005	Yes
1	1747		0.54_647.8344n	0.54	680.868	[M+CH3OH+H]+	647.834	Yes
1	1748		15.11_283.1576m/z	15.105	283.158			Yes
1	7875	7	13.25_373.2732m/z	13.246	373.273			Yes	0.066	1.1229	[M+H-2H2O]+	997	500		OL_1	5283853	5283853 (Beta-Muricholic acid)	C24H40O5	408.288	13.18			5283853
1	7875	9	13.25_373.2732m/z	13.246	373.273			Yes	0.206	1.1229	[M+H-2H2O]+	997	466		OL_1	53477700	53477700 (Alpha-Muricholic acid)	C24H40O5	408.288	13.04			53477700
1	6409	7	13.32_449.3137n	13.324	432.3104, 450.3212	[M+H-H2O]+, [M+H]+	449.314	Yes	0.434	0.9681	[M+H-H2O]+, [M+H]+	997	764		OL_1	114611	114611 (Glycohyodeoxcholic acid)	C26H43NO5	449.314	12.89			114611
1	4372	1	13.38_465.3088n	13.376	466.3163, 448.3056, 430.2949, 488.2982, 483.3429	[M+H]+, [M+H-H2O]+, [M+H-2H2O]+, [M+Na]+, [M+NH4]+	465.309	Yes	0.126	0.5078	[M+H]+, [M+H-H2O]+, [M+H-2H2O]+, [M+Na]+, [M+NH4]+	998	914		OL_1	10140	10140 (GLYCOCHOLATE)	C26H43NO6	465.309	13.25			10140
1	4370	1	13.38_465.3088n	13.376	430.2949, 448.3056, 466.3163, 488.2982, 483.3429	[M+H-2H2O]+, [M+H-H2O]+, [M+H]+, [M+Na]+, [M+NH4]+	465.309	Yes	0.036	0.5895	[M+H-2H2O]+, [M+H-H2O]+, [M+H]+, [M+Na]+, [M+NH4]+	998	953		OL_1	23617285	23617285 (Glycylcholic acid)	C26H43NO6	465.309	13.34			23617285
1	1757		18.95_834.0910m/z	18.952	834.091			Yes
1	1758		13.09_316.1194n	13.087	299.1162, 300.1013	[M+H-H2O]+, [M+H-NH3]+	316.119	Yes
1	1760	3	7.67_203.1278m/z	7.665	203.128			Yes
1	1761		13.25_194.1307n	13.246	195.1380, 217.1199, 177.1274, 159.1169	[M+H]+, [M+Na]+, [M+H-H2O]+, [M+H-2H2O]+	194.131	Yes
1	1765		6.38_419.0031m/z	6.376	419.003			Yes
1	1766		9.08_226.0517n	9.075	227.0590, 259.0850	[M+H]+, [M+CH3OH+H]+	226.052	Yes
1	1768		16.01_166.0943m/z	16.014	166.094
1	1769		13.43_198.1853m/z	13.427	198.185			Yes
1	1770		13.25_281.0830m/z	13.246	281.083			Yes
1	1771		18.88_420.7631m/z	18.884	420.763			Yes
1	1772	1	18.08_367.3355m/z	18.081	367.336			Yes
1	1772	2	18.08_367.3355m/z	18.081	367.336			Yes
1	1772	3	18.08_367.3355m/z	18.081	367.336			Yes
1	1772	4	18.08_367.3355m/z	18.081	367.336			Yes
1	1772	5	18.08_367.3355m/z	18.081	367.336			Yes
1	1772	11	18.08_367.3355m/z	18.081	367.336			Yes
1	1772	15	18.08_367.3355m/z	18.081	367.336			Yes
1	1773		15.81_392.3133n	15.806	357.2994, 415.3050, 375.3094	[M+H-2H2O]+, [M+Na]+, [M+H-H2O]+	392.313	Yes
1	1776		14.98_371.2187m/z	14.977	371.219			Yes
1	1777		4.00_248.9737m/z	3.996	248.974			Yes
1	1778	1	2.52_161.1325m/z	2.516	161.132
1	1779		15.76_252.2085n	15.756	275.1977, 297.1796, 253.2160	[M+Na]+, [M+2Na-H]+, [M+H]+	252.208	Yes
1	1782		18.53_721.5017n	18.528	754.535	[M+CH3OH+H]+	721.502	Yes
1	1783		15.97_438.2920n	15.975	438.298	[M-e]+	438.292	Yes
1	1784		14.56_331.2712n	14.558	315.2525, 370.2372	[M+H-NH3]+, [M+K]+	331.271	Yes
1	1786	1	5.32_281.1128m/z	5.32	281.113			Yes
1	1786	5	5.32_281.1128m/z	5.32	281.113			Yes
1	1787		18.76_587.4645m/z	18.759	587.465			Yes
1	1788		14.29_386.3180n	14.295	369.3147, 387.3253	[M+H-H2O]+, [M+H]+	386.318	Yes
1	1790		0.69_292.8348m/z	0.691	292.835			Yes
1	1791		1.02_246.0849n	1.017	229.0816, 269.0740	[M+H-H2O]+, [M+Na]+	246.085	Yes
1	1793		15.33_471.3079m/z	15.329	471.308			Yes
1	1794		18.73_445.7635m/z	18.733	445.764			Yes
1	1795		0.63_256.1997n	0.635	221.1858, 279.1910	[M+H-2H2O]+, [M+Na]+	256.2	Yes
1	1797		0.55_900.8077m/z	0.554	900.808
1	8517	1	13.40_372.3104m/z	13.401	372.31			Yes	0.029	1.2865	[M+H]+	999	888		OL_1	53477791	53477791 (Tetradecanoylcarnitine)	C21H41NO4	371.304	13.43			53477791
1	1799		3.36_231.6208m/z	3.36	231.621			Yes
1	1800		12.36_322.2352n	12.361	323.2425, 345.2243	[M+H]+, [M+Na]+	322.235	Yes
1	1802		16.49_475.3778m/z	16.487	475.378			Yes
1	1803		1.59_225.0428m/z	1.595	225.043			Yes
1	1804	1	7.01_469.1717m/z	7.007	469.172			Yes
1	1805		14.29_331.1874m/z	14.295	331.187			Yes
1	1806		15.78_464.3496n	15.78	429.336		464.35
1	1807		16.81_468.4045m/z	16.812	468.404
1	1808		1.24_369.0404m/z	1.244	369.04			Yes
1	1809		15.83_1564.0314n	15.831	794.0140, 805.0107	[M+H+Na]2+, [M+2Na]2+	1564.03	Yes
1	1811		15.97_532.3376m/z	15.975	532.338			Yes
1	1812		15.13_390.3341n	15.13	355.3202, 429.2996	[M+H-2H2O]+, [M+K]+	390.334	Yes
1	1814		11.58_439.1936m/z	11.583	439.194			Yes
1	1815	1	1.13_228.0865m/z	1.128	228.087			Yes
1	1815	2	1.13_228.0865m/z	1.128	228.087			Yes
1	1815	3	1.13_228.0865m/z	1.128	228.087			Yes
1	1815	6	1.13_228.0865m/z	1.128	228.087			Yes
1	1815	7	1.13_228.0865m/z	1.128	228.087			Yes
1	1815	12	1.13_228.0865m/z	1.128	228.087			Yes
1	1816		0.57_528.7708m/z	0.575	528.771			Yes
1	1817		14.32_321.2573m/z	14.322	321.257			Yes
[truncated: 9,194 more rows]

## Sheet: Public Database Annotation Data
Table S1b. Metabolites annotated using the public databases using ADAP-KDB software.
Library matching results produced by ADAP-KDB version 1.8.5
			Signal information measured by instrument or calculated from the measured data						Library matching values							Compound information
File Index	Numerical Signal ID assigned by ADAP-KDB	Match #	Query Signal Name	Retention time (min)	Precursor m/z	Adduct	Neutral Mass (Da)	With Fragmentation Spectrum or not	Retention Time Error (min)	Precursor Mass Error (ppm)	Matching Adduct	Isotopic Similarity	Fragmentation Score by matching with Experimental spectra	Fragmentation Score by matching with theoretical spectra	Ontology Level	Compound ID	Compound Name	Chemical Formula	Library Monoisotopic Mass (Da)	Library Retention Time (min)	CASNO	HMDB ID	PubChem ID	InChI Key
1	468	1	0.49_215.9432n	0.495	216.9505, 248.9765, 198.9400	[M+H]+, [M+CH3OH+H]+, [M+H-H2O]+	215.943	Yes		4.5561	[M+H]+, [M+CH3OH+H]+, [M+H-H2O]+	798	404		PD_A	3883952	3-Bromo-2-hydroxybenzoic acid	C7H5BrO3	215.942		3883952			BHPSQWRVKOPSOQ-UHFFFAOYSA-N
1	7201	1	0.52_133.0972m/z	0.516	133.097			Yes		0.2459	[M+H]+	1000	534		PD_A		D-Ornithine	C5H12N2O2	132.09		348-66-3	HMDB0003374	71082	AHLPHDHHMVZTML-SCSAIBSYSA-N
1	7201	2	0.52_133.0972m/z	0.516	133.097			Yes		0.2459	[M+H]+	1000	534		PD_A		Ornithine	C5H12N2O2	132.09		3184-13-2	HMDB0000214	6262	AHLPHDHHMVZTML-BYPYZUCNSA-N
1	7201	3	0.52_133.0972m/z	0.516	133.097			Yes		0.2459	[M+H]+	1000	532		PD_A	616079	DL-Ornithine	C5H12N2O2	132.09		616079			AHLPHDHHMVZTML-UHFFFAOYSA-N
1	4276	1	0.60_241.0309m/z	0.6	241.031			Yes		0.9333	[M+H]+	996	477		PD_A		Cystine	C6H12N2O4S2	240.024			HMDB0250712	595	LEVWYRKDKASIDU-UHFFFAOYSA-N
1	4276	2	0.60_241.0309m/z	0.6	241.031			Yes		0.9333	[M+H]+	996	439		PD_A		L-Cystine	C6H12N2O4S2	240.024		56-89-3	HMDB0000192	67678	LEVWYRKDKASIDU-IMJSIDKUSA-N
1	2		3.55_349.6765m/z	3.545	349.676			Yes
1	6578	1	0.60_146.0691n	0.6	147.0764, 315.1269, 130.0499	[M+H]+, [2M+Na]+, [M+H-NH3]+	146.069	Yes		0.1774	[M+H]+, [2M+Na]+, [M+H-NH3]+	998	979		PD_A		L-Glutamine	C5H10N2O3	146.069		56-85-9	HMDB0000641	5961	ZDXPYRJPNDTMRX-VKHMYHEASA-N
1	6576	1	0.60_146.0691n	0.6	191.0403, 169.0583, 315.1269, 147.0764, 130.0499	[M+2Na-H]+, [M+Na]+, [2M+Na]+, [M+H]+, [M+H-NH3]+	146.069	Yes		0.1774	[M+2Na-H]+, [M+Na]+, [2M+Na]+, [M+H]+, [M+H-NH3]+	998	424		PD_A	7175340	N-Methyl-L-asparagine	C5H10N2O3	146.069		7175340			CFRMVEKWKKDNAH-VKHMYHEASA-N
1	6578	13	0.60_146.0691n	0.6	147.0764, 169.0583, 185.0323, 191.0403, 315.1269, 130.0499	[M+H]+, [M+Na]+, [M+K]+, [M+2Na-H]+, [2M+Na]+, [M+H-NH3]+	146.069	Yes		0.1774	[M+H]+, [M+Na]+, [M+K]+, [M+2Na-H]+, [2M+Na]+, [M+H-NH3]+	998	411		PD_A	56859	L-Glutamine	C5H10N2O3	146.069		56859			ZDXPYRJPNDTMRX-VKHMYHEASA-N
1	7063	1	0.60_155.0695n	0.6	156.0768, 178.0587, 200.0407, 194.0327	[M+H]+, [M+Na]+, [M+2Na-H]+, [M+K]+	155.07	Yes		0.4391	[M+H]+, [M+Na]+, [M+2Na-H]+, [M+K]+	998	978		PD_A		L-Histidine	C6H9N3O2	155.07		71-00-1	HMDB0000177	6274	HNDVDQJCIGZPNO-YFKPBYRVSA-N
1	7063	10	0.60_155.0695n	0.6	156.0768, 178.0587, 200.0407, 194.0327	[M+H]+, [M+Na]+, [M+2Na-H]+, [M+K]+	155.07	Yes		0.4391	[M+H]+, [M+Na]+, [M+2Na-H]+, [M+K]+	998	804		PD_A		D-Histidine	C6H9N3O2	155.07			HMDB0250763	773	HNDVDQJCIGZPNO-UHFFFAOYSA-N
1	7063	17	0.60_155.0695n	0.6	156.0768, 178.0587, 200.0407, 194.0327	[M+H]+, [M+Na]+, [M+2Na-H]+, [M+K]+	155.07	Yes		0.4456	[M+H]+, [M+Na]+, [M+2Na-H]+, [M+K]+	998	516		PD_A	71001	L-Histidine	C6H9N3O2	155.07		71001			HNDVDQJCIGZPNO-YFKPBYRVSA-N
1	7063	20	0.60_155.0695n	0.6	156.0768, 178.0587, 200.0407, 194.0327	[M+H]+, [M+Na]+, [M+2Na-H]+, [M+K]+	155.07	Yes		0.4456	[M+H]+, [M+Na]+, [M+2Na-H]+, [M+K]+	998	380		PD_A	28024604	2-Amino-3-(1H-pyrazol-1-yl)propanoic acid	C6H9N3O2	155.07		28024604			PIGOPELHGLPKLL-UHFFFAOYSA-N
1	9829	1	0.60_160.1212n	0.6	161.1285, 183.1104, 205.0923	[M+H]+, [M+Na]+, [M+2Na-H]+	160.121	Yes		0.1361	[M+H]+, [M+Na]+, [M+2Na-H]+	999	378		PD_A	1188074	N.epsilon.-Methyl-L-lysine	C7H16N2O2	160.121		1188074			PQNASZJZHFPQLE-UHFFFAOYSA-N
1	9829	8	0.60_160.1212n	0.6	161.1285, 205.0923	[M+H]+, [M+2Na-H]+	160.121	Yes		0.1361	[M+H]+, [M+2Na-H]+	999	352		PD_A		N(6)-Methyllysine	C7H16N2O2	160.121		1188-07-4	HMDB0002038	164795	PQNASZJZHFPQLE-LURJTMIESA-N
1	2322	1	0.61_119.0583n	0.614	120.0656, 84.0444	[M+H]+, [M+H-2H2O]+	119.058	Yes		0.2835	[M+H]+, [M+H-2H2O]+	1000	953		PD_A		L-Threonine	C4H9NO3	119.058		72-19-5	HMDB0000167	6288	AYFVYJQAPQTCCC-GBXIJSLDSA-N
1	2322	2	0.61_119.0583n	0.614	120.0656, 84.0444	[M+H]+, [M+H-2H2O]+	119.058	Yes		0.2835	[M+H]+, [M+H-2H2O]+	1000	900		PD_A	2480264	N-Methyl-L-serine	C4H9NO3	119.058		2480264			PSFABYLDRXJYID-VKHMYHEASA-N
1	2322	6	0.61_119.0583n	0.614	120.0656, 84.0444	[M+H]+, [M+H-2H2O]+	119.058	Yes		0.2835	[M+H]+, [M+H-2H2O]+	1000	891		PD_A		L-Allothreonine	C4H9NO3	119.058		24830-94-2	HMDB0004041	99289	AYFVYJQAPQTCCC-HRFVKAFMSA-N
1	2322	13	0.61_119.0583n	0.614	120.0656, 142.0475, 84.0444	[M+H]+, [M+Na]+, [M+H-2H2O]+	119.058	Yes		0.2835	[M+H]+, [M+Na]+, [M+H-2H2O]+	1000	851		PD_A	672151	L-Homoserine	C4H9NO3	119.058		672151			UKAUYVFTDYCKQA-VKHMYHEASA-N
1	2322	17	0.61_119.0583n	0.614	120.0656, 84.0444	[M+H]+, [M+H-2H2O]+	119.058	Yes		0.2835	[M+H]+, [M+H-2H2O]+	1000	838		PD_A		L-Homoserine	C4H9NO3	119.058		672-15-1	HMDB0000719	12647	UKAUYVFTDYCKQA-VKHMYHEASA-N
1	2322	35	0.61_119.0583n	0.614	120.066	[M+H]+	119.058	Yes		0.2835	[M+H]+	1000	686		PD_A		D-Threonine	C4H9NO3	119.058			HMDB0250801	205	AYFVYJQAPQTCCC-UHFFFAOYSA-N
1	2322	45	0.61_119.0583n	0.614	120.0656, 142.0475, 84.0444	[M+H]+, [M+Na]+, [M+H-2H2O]+	119.058	Yes		0.2835	[M+H]+, [M+Na]+, [M+H-2H2O]+	1000	624		PD_A	19794537	O-Methyl-DL-serine	C4H9NO3	119.058		19794537			KNTFCRCCPLEUQZ-UHFFFAOYSA-N
1	2322	49	0.61_119.0583n	0.614	120.0656, 142.0475, 84.0444	[M+H]+, [M+Na]+, [M+H-2H2O]+	119.058	Yes		0.2835	[M+H]+, [M+Na]+, [M+H-2H2O]+	1000	577		PD_A	72195	L-Threonine	C4H9NO3	119.058		72195			AYFVYJQAPQTCCC-UHFFFAOYSA-N
1	5426	1	0.61_257.1025n	0.614	258.1097, 515.2131, 280.0916, 296.0655, 537.1952	[M+H]+, [2M+H]+, [M+Na]+, [M+K]+, [2M+Na]+	257.103	Yes		1.3655	[M+H]+, [2M+H]+, [M+Na]+, [M+K]+, [2M+Na]+	997	998		PD_A	28319779	Glycerophosphocholine	C8H20NO6P	257.103		28319779			SUHOQUVVVLNYQR-MRVPVSSYSA-N
1	5917	1	0.61_184.0734m/z	0.614	184.073			Yes		0.0481	[M-e]+	999	792		PD_A		Phosphorylcholine	C5H15NO4P	184.074		626852	HMDB0001565	1014	YHHSONZFOIEMCP-UHFFFAOYSA-O
1	7883	1	0.61_104.1070m/z	0.614	104.107			Yes		0.4707	[M-e]+	998	851		PD_A	62497	Choline cation	C5H14NO	104.108		62497			OEYIOHPDSNJKLS-UHFFFAOYSA-N
1	7883	5	0.61_104.1070m/z	0.614	104.107			Yes		0.2328	[M+H]+	998	337		PD_A	15521183	2-(Dimethylamino)propanol	C5H13NO	103.1		15521183			PBKGYWLWIJLDGZ-UHFFFAOYSA-N
1	1607	1	0.63_75.0684n	0.635	76.0757, 151.1442	[M+H]+, [2M+H]+	75.0684	Yes		0.325	[M+H]+, [2M+H]+	1000	994		PD_A		Trimethylamine N-oxide	C3H9NO	75.0684		1184-78-7	HMDB0000925	1145	UYPYRKYUKCHHIB-UHFFFAOYSA-N
1	5882	1	0.63_182.0791n	0.635	165.0758, 183.0864, 205.0682	[M+H-H2O]+, [M+H]+, [M+Na]+	182.079	Yes		0.305	[M+H-H2O]+, [M+H]+, [M+Na]+	1000	643		PD_A	69658	D-Mannitol	C6H14O6	182.079		69658			FBPFZTCFMRRESA-KVTDHHQDSA-N
1	5880	1	0.63_182.0791n	0.635	183.0864, 205.0682, 165.0758	[M+H]+, [M+Na]+, [M+H-H2O]+	182.079	Yes		0.3105	[M+H]+, [M+Na]+, [M+H-H2O]+	1000	776		PD_A		Mannitol	C6H14O6	182.079		69-65-8	HMDB0000765	6251	FBPFZTCFMRRESA-KVTDHHQDSA-N
1	5882	10	0.63_182.0791n	0.635	165.0758, 183.0864, 205.0682	[M+H-H2O]+, [M+H]+, [M+Na]+	182.079	Yes		0.305	[M+H-H2O]+, [M+H]+, [M+Na]+	1000	498		PD_A	488459	L-Iditol	C6H14O6	182.079		488459			FBPFZTCFMRRESA-UNTFVMJOSA-N
1	5882	12	0.63_182.0791n	0.635	165.0758, 183.0864, 205.0682	[M+H-H2O]+, [M+H]+, [M+Na]+	182.079	Yes		0.305	[M+H-H2O]+, [M+H]+, [M+Na]+	1000	483		PD_A	50704	D-Sorbitol	C6H14O6	182.079		50704			FBPFZTCFMRRESA-JGWLITMVSA-N
1	5880	39	0.63_182.0791n	0.635	183.0864, 165.0758	[M+H]+, [M+H-H2O]+	182.079	Yes		0.3105	[M+H]+, [M+H-H2O]+	1000	444		PD_A		Galactitol	C6H14O6	182.079		608-66-2	HMDB0000107	11850	FBPFZTCFMRRESA-GUCUJZIJSA-N
1	5880	64	0.63_182.0791n	0.635	183.0864, 165.0758	[M+H]+, [M+H-H2O]+	182.079	Yes		0.3105	[M+H]+, [M+H-H2O]+	1000	384		PD_A		Sorbitol	C6H14O6	182.079		50-70-4	HMDB0000247	5780	FBPFZTCFMRRESA-JGWLITMVSA-N
1	6337	1	0.63_117.0789n	0.635	118.0862, 235.1651	[M+H]+, [2M+H]+	117.079	Yes		0.7568	[M+H]+, [2M+H]+	998	387		PD_A	2566349	N-Methyl-.alpha.-aminoisobutyric acid	C5H11NO2	117.079		2566349			DLAMVQGYEVKIRE-UHFFFAOYSA-N
1	6910	1	0.63_161.1052n	0.635	162.112	[M+H]+	161.105	Yes		0.1467	[M+H]+	997	1000		PD_A	541151	L-Carnitine	C7H15NO3	161.105		541151			PHIQHXFUZVPYII-ZCFIWIBFSA-N
1	7441	1	0.63_121.0720m/z	0.635	121.072			Yes		0.1104	[2M+H]+	1000	1000		PD_A	57136	Urea	CH4N2O	60.0324		57136			XSQUKJJJFZCRTK-UHFFFAOYSA-N
1	7444	16	0.63_325.1124m/z	0.635	325.112			Yes		1.4727	[M+H-H2O]+	999	874		PD_A	5996009	.beta.-Gentiobiose	C12H22O11	342.116		5996009			DLRVVLDZNNYCBX-LIZSDCNHSA-N
1	7444	26	0.63_325.1124m/z	0.635	325.112			Yes		1.4727	[M+H-H2O]+	999	830		PD_A	528507	D-(+)-Cellobiose	C12H22O11	342.116		528507			GUBGYTABKSRVRQ-QRZGKKJRSA-N
1	7444	51	0.63_325.1124m/z	0.635	325.112			Yes		1.4727	[M+H-H2O]+	999	767		PD_A	69794	Maltose	C12H22O11	342.116		69794			DKXNBNKWCZZMJT-WUJBLJFYSA-N
1	7444	64	0.63_325.1124m/z	0.635	325.112			Yes		1.4727	[M+H-H2O]+	999	700		PD_A	15548397	2.alpha.-Mannobiose	C12H22O11	342.116		15548397			HIWPGCMGAMJNRG-VXSGSMIHSA-N
1	8656	1	0.63_147.0532n	0.635	148.0604, 170.0424	[M+H]+, [M+Na]+	147.053	Yes		0.0568	[M+H]+, [M+Na]+	1000	996		PD_A		L-Glutamic acid	C5H9NO4	147.053		56-86-0	HMDB0000148	33032	WHUUTDBJXJRKMK-VKHMYHEASA-N
1	4		15.71_284.6657m/z	15.707	284.666			Yes
1	8656	3	0.63_147.0532n	0.635	148.0604, 170.0424	[M+H]+, [M+Na]+	147.053	Yes		0.0568	[M+H]+, [M+Na]+	1000	961		PD_A		DL-Glutamate	C5H9NO4	147.053			HMDB0060475	611	WHUUTDBJXJRKMK-UHFFFAOYSA-N
1	9229	1	0.63_180.0633n	0.635	145.0496, 203.0526, 219.0264, 383.1155	[M+H-2H2O]+, [M+Na]+, [M+K]+, [2M+Na]+	180.063	Yes		0.2908	[M+H-2H2O]+, [M+Na]+, [M+K]+, [2M+Na]+	1000	540		PD_A	551688	D-Psicose	C6H12O6	180.063		551688			BJHIKXHVCXFQLS-PUFIMZNGSA-N
1	9229	11	0.63_180.0633n	0.635	145.05	[M+H-2H2O]+	180.063	Yes		0.2908	[M+H-2H2O]+	1000	429		PD_A	3615563	D-Sorbose	C6H12O6	180.063		3615563			BJHIKXHVCXFQLS-PYWDMBMJSA-N
1	9229	13	0.63_180.0633n	0.635	145.0496, 203.0526, 219.0264, 383.1155	[M+H-2H2O]+, [M+Na]+, [M+K]+, [2M+Na]+	180.063	Yes		0.2908	[M+H-2H2O]+, [M+Na]+, [M+K]+, [2M+Na]+	1000	392		PD_A	57487	D-Fructose	C6H12O6	180.063		57487			BJHIKXHVCXFQLS-UYFOZJQFSA-N
1	9326	1	0.63_175.0957n	0.635	176.1030, 198.0849, 220.0667, 159.0765	[M+H]+, [M+Na]+, [M+2Na-H]+, [M+H-NH3]+	175.096	Yes		0.0185	[M+H]+, [M+Na]+, [M+2Na-H]+, [M+H-NH3]+	998	986		PD_A	372758	L-Citrulline	C6H13N3O3	175.096		372758			RHGKLRLOHDJJDR-BYPYZUCNSA-N
1	9326	2	0.63_175.0957n	0.635	176.1030, 198.0849, 220.0667, 159.0765	[M+H]+, [M+Na]+, [M+2Na-H]+, [M+H-NH3]+	175.096	Yes		0.0242	[M+H]+, [M+Na]+, [M+2Na-H]+, [M+H-NH3]+	998	985		PD_A		Citrulline	C6H13N3O3	175.096		372-75-8	HMDB0000904	9750	RHGKLRLOHDJJDR-BYPYZUCNSA-N
1	9326	11	0.63_175.0957n	0.635	176.1030, 198.0849, 220.0667, 159.0765	[M+H]+, [M+Na]+, [M+2Na-H]+, [M+H-NH3]+	175.096	Yes		0.0242	[M+H]+, [M+Na]+, [M+2Na-H]+, [M+H-NH3]+	998	821		PD_A		D-Citrulline	C6H13N3O3	175.096			HMDB0250742	833	RHGKLRLOHDJJDR-UHFFFAOYSA-N
1	9895	1	0.63_126.0318n	0.635	109.0285, 127.0390	[M+H-H2O]+, [M+H]+	126.032	Yes		0.4897	[M+H-H2O]+, [M+H]+	999	837		PD_A	87661	1,2,3-Benzenetriol	C6H6O3	126.032		87661			WQGWDDDVZFFDIG-UHFFFAOYSA-N
1	9896	1	0.63_126.0318n	0.635	127.0390, 109.0285	[M+H]+, [M+H-H2O]+	126.032	Yes		0.4897	[M+H]+, [M+H-H2O]+	999	582		PD_A	108736	1,3,5-Benzenetriol	C6H6O3	126.032		108736			QCDYQQDYXPDABM-UHFFFAOYSA-N
1	9895	2	0.63_126.0318n	0.635	109.0285, 127.0390	[M+H-H2O]+, [M+H]+	126.032	Yes		0.4897	[M+H-H2O]+, [M+H]+	999	825		PD_A	67470	5-(Hydroxymethyl)-2-furaldehyde	C6H6O3	126.032		67470			NOEGNKMFWQHSLB-UHFFFAOYSA-N
1	10		16.61_468.3815n	16.607	491.3707, 507.3447, 469.3885	[M+Na]+, [M+K]+, [M+H]+	468.382	Yes
1	9896	18	0.63_126.0318n	0.635	127.0390, 109.0285	[M+H]+, [M+H-H2O]+	126.032	Yes		0.4897	[M+H]+, [M+H-H2O]+	999	390		PD_A	533733	1,2,4-Benzenetriol	C6H6O3	126.032		533733			GGNQRNBDZQJCCN-UHFFFAOYSA-N
1	4311	1	0.65_146.0812m/z	0.653	146.081			Yes		0.0314	[M+H]+	999	414		PD_A	55441264	(Diethylamino)(oxo)acetic acid	C6H11NO3	145.074		55441264			DCGDRZCGQSDERQ-UHFFFAOYSA-N
1	6743	1	0.65_166.0532m/z	0.653	166.053			Yes		0.313	[M+H]+	996	529		PD_A	3226651	Methionine sulfoxide	C5H11NO3S	165.046		3226651			QEFRNWWLZKMPFJ-YGVKFDHGSA-N
1	7291	1	0.65_113.0589n	0.653	227.1249, 114.0662, 136.0482	[2M+H]+, [M+H]+, [M+Na]+	113.059	Yes		0.1674	[2M+H]+, [M+H]+, [M+Na]+	999	674		PD_A	60275	Creatinine	C4H7N3O	113.059		60275			DDRJAANPRJIHGJ-UHFFFAOYSA-N
1	14		15.15_358.7388m/z	15.153	358.739			Yes
1	8720	1	0.67_152.5845m/z	0.671	152.584			Yes		0.2976	[M+2H]2+	961	349		PD_A	7219592	Glu-Arg	C11H21N5O5	303.154		7219592			MPZWMIIOPAPAKE-RQJHMYQMSA-N
1	21	1	0.69_131.0695n	0.691	132.0768, 263.1458, 154.0587	[M+H]+, [2M+H]+, [M+Na]+	131.07	Yes		0.2331	[M+H]+, [2M+H]+, [M+Na]+	999	818		PD_A	57001	Creatine	C4H9N3O2	131.07		57001			CVSVTCORWBXHQV-UHFFFAOYSA-N
1	23	5	0.69_131.0695n	0.691	263.1458, 132.0768, 154.0587	[2M+H]+, [M+H]+, [M+Na]+	131.07	Yes		0.2331	[2M+H]+, [M+H]+, [M+Na]+	999	616		PD_A	353093	Guanidinopropionic acid	C4H9N3O2	131.07		353093			KMXXSJLYVJEBHI-UHFFFAOYSA-N
1	21	5	0.69_131.0695n	0.691	132.0768, 154.0587, 263.1458	[M+H]+, [M+Na]+, [2M+H]+	131.07	Yes		0.2255	[M+H]+, [M+Na]+, [2M+H]+	999	799		PD_A		Creatine	C4H9N3O2	131.07		57-00-1	HMDB0000064	586	CVSVTCORWBXHQV-UHFFFAOYSA-N
1	21	19	0.69_131.0695n	0.691	132.0768, 263.1458	[M+H]+, [2M+H]+	131.07	Yes		0.2331	[M+H]+, [2M+H]+	999	351		PD_A	67337400	2-Guanidinopropionic acid	C4H9N3O2	131.07		67337400			DVNFLGLGNLXITH-UHFFFAOYSA-N
1	1638	1	0.69_131.0583n	0.691	132.0656, 114.0550	[M+H]+, [M+H-H2O]+	131.058	Yes		0.3587	[M+H]+, [M+H-H2O]+	1000	525		PD_A	97698	N-Acetyl-L-alanine	C5H9NO3	131.058		97698			KTHDTJVBEPMMGL-UHFFFAOYSA-N
1	1638	10	0.69_131.0583n	0.691	132.0656, 114.0550	[M+H]+, [M+H-H2O]+	131.058	Yes		0.3587	[M+H]+, [M+H-H2O]+	1000	437		PD_A	1117777	N-Acetylglycine methyl ester	C5H9NO3	131.058		1117777			RFNODQARGNZURK-UHFFFAOYSA-N
1	1638	22	0.69_131.0583n	0.691	132.066	[M+H]+	131.058	Yes		0.3587	[M+H]+	1000	341		PD_A		N-Acetyl-L-alanine	C5H9NO3	131.058		97-69-8	HMDB0000766	88064	KTHDTJVBEPMMGL-VKHMYHEASA-N
1	5495	1	0.69_104.0706m/z	0.691	104.071			Yes		0.2545	[M+H]+	1000	524		PD_A		2-Aminoisobutyric acid	C4H9NO2	103.063		62-57-7	HMDB0001906	6119	FUOOLUPWFVMBKG-UHFFFAOYSA-N
1	5495	2	0.69_104.0706m/z	0.691	104.071			Yes		0.2545	[M+H]+	1000	403		PD_A	3913675	N-Methyl-L-alanine	C4H9NO2	103.063		3913675			GDFAOVXKHJXLEI-VKHMYHEASA-N
1	5495	3	0.69_104.0706m/z	0.691	104.071			Yes		0.2545	[M+H]+	1000	403		PD_A	1492246	L-2-Aminobutyric acid	C4H9NO2	103.063		1492246			QWCKQJZIFLGMSD-VKHMYHEASA-N
1	5495	4	0.69_104.0706m/z	0.691	104.071			Yes		0.2545	[M+H]+	1000	403		PD_A	600215	N-Methyl-DL-alanine	C4H9NO2	103.063		600215			GDFAOVXKHJXLEI-UHFFFAOYSA-N
1	5495	6	0.69_104.0706m/z	0.691	104.071			Yes		0.2545	[M+H]+	1000	403		PD_A	62577	2-Aminoisobutyric acid	C4H9NO2	103.063		62577			FUOOLUPWFVMBKG-UHFFFAOYSA-N
1	5495	12	0.69_104.0706m/z	0.691	104.071			Yes		0.2545	[M+H]+	1000	403		PD_A	627010	N-Ethylglycine	C4H9NO2	103.063		627010			YPIGGYHFMKJNKV-UHFFFAOYSA-N
1	5495	14	0.69_104.0706m/z	0.691	104.071			Yes		0.2545	[M+H]+	1000	403		PD_A		Dimethylglycine	C4H9NO2	103.063		1118-68-9	HMDB0000092	673	FFDGPVCHZBVARC-UHFFFAOYSA-N
1	5495	67	0.69_104.0706m/z	0.691	104.071			Yes		0.2545	[M+H]+	1000	395		PD_A		alpha-Aminobutyric acid	C4H9NO2	103.063			HMDB0245013	6657	QWCKQJZIFLGMSD-UHFFFAOYSA-N
1	5495	87	0.69_104.0706m/z	0.691	104.071			Yes		0.2545	[M+H]+	1000	317		PD_A		L-alpha-Aminobutyric acid	C4H9NO2	103.063		1492-24-6	HMDB0000452	80283	QWCKQJZIFLGMSD-VKHMYHEASA-N
1	10089	1	0.69_138.0549m/z	0.691	138.055			Yes		0.4266	[M+H]+	997	838		PD_A		Trigonelline	C7H7NO2	137.048		535-83-1	HMDB0000875	5570	WWNNZCOKKKDOPX-UHFFFAOYSA-N
1	10089	2	0.69_138.0549m/z	0.691	138.055			Yes		0.4266	[M+H]+	997	814		PD_A	3222477	6-Methylnicotinic acid	C7H7NO2	137.048		3222477			RZOKQIPOABEQAM-UHFFFAOYSA-N
1	10089	14	0.69_138.0549m/z	0.691	138.055			Yes		0.4266	[M+H]+	997	502		PD_A	3222568	2-Methylnicotinic acid	C7H7NO2	137.048		3222568			HNTZKNJGAFJMHQ-UHFFFAOYSA-N
1	10089	18	0.69_138.0549m/z	0.691	138.055			Yes		0.4266	[M+H]+	997	431		PD_A		m-Aminobenzoic acid	C7H7NO2	137.048		99-05-8	HMDB0001891	7419	XFDUHJPVQKIXHO-UHFFFAOYSA-N
1	10089	19	0.69_138.0549m/z	0.691	138.055			Yes		0.4266	[M+H]+	997	414		PD_A	99058	3-Aminobenzoic acid	C7H7NO2	137.048		99058			XFDUHJPVQKIXHO-UHFFFAOYSA-N
1	10089	35	0.69_138.0549m/z	0.691	138.055			Yes		0.4266	[M+H]+	997	363		PD_A	4434133	5-Methylpyridine-2-carboxylic acid	C7H7NO2	137.048		4434133			HWMYXZFRJDEBKC-UHFFFAOYSA-N
1	10089	37	0.69_138.0549m/z	0.691	138.055			Yes		0.4266	[M+H]+	997	357		PD_A		p-Aminobenzoic acid	C7H7NO2	137.048		150-13-0	HMDB0001392	978	ALYNCZNDIQEVRV-UHFFFAOYSA-N
1	10089	42	0.69_138.0549m/z	0.691	138.055			Yes		0.4266	[M+H]+	997	350		PD_A		Salicylamide	C7H7NO2	137.048		65-45-2	HMDB0015687	5147	SKZKKFZAGNVIMN-UHFFFAOYSA-N
1	10089	54	0.69_138.0549m/z	0.691	138.055			Yes		0.4266	[M+H]+	997	328		PD_A	13115430	2-Pyridylacetic acid	C7H7NO2	137.048		13115430			BPSNETAIJADFTO-UHFFFAOYSA-N
1	5053	1	0.71_162.0761m/z	0.71	162.076			Yes		0.1995	[M+H]+	998	329		PD_A	6753624	N-Methyl-L-glutamic acid	C6H11NO4	161.069		6753624			XLBVNMSMFQMKEY-BYPYZUCNSA-N
1	19		0.49_213.9814n	0.495	214.9886, 247.0122	[M+H]+, [M+CH3OH+H]+	213.981	Yes
1	5053	2	0.71_162.0761m/z	0.71	162.076			Yes		0.1995	[M+H]+	998	328		PD_A		N-methyl-L-glutamic Acid	C6H11NO4	161.069		35989-16-3	HMDB0062660	439377	XLBVNMSMFQMKEY-BYPYZUCNSA-N
1	5053	4	0.71_162.0761m/z	0.71	162.076			Yes		0.1995	[M+H]+	998	326		PD_A		Aminoadipic acid	C6H11NO4	161.069		1118-90-7	HMDB0000510	92136	OYIFNHCXNCRBQI-BYPYZUCNSA-N
1	5053	7	0.71_162.0761m/z	0.71	162.076			Yes		0.1995	[M+H]+	998	322		PD_A	542325	2-Aminoadipic acid	C6H11NO4	161.069		542325			OYIFNHCXNCRBQI-UHFFFAOYSA-N
1	5053	9	0.71_162.0761m/z	0.71	162.076			Yes		0.1995	[M+H]+	998	322		PD_A	71909	DL-2-Methylglutamic acid	C6H11NO4	161.069		71909			QHSCIWIRXWFIGH-UHFFFAOYSA-N
1	8848	1	0.71_275.1113n	0.71	276.1186, 298.1004	[M+H]+, [M+Na]+	275.111	Yes		1.4786	[M+H]+, [M+Na]+	998	621		PD_A	26848146	Glu-Gln	C10H17N3O6	275.112		26848146			MGHKSHCBDXNTHX-RITPCOANSA-N
1	8848	4	0.71_275.1113n	0.71	276.1186, 298.1004	[M+H]+, [M+Na]+	275.111	Yes		1.4823	[M+H]+, [M+Na]+	998	494		PD_A		N2-gamma-Glutamylglutamine	C10H17N3O6	275.112		10148-81-9	HMDB0011738	150914	JBFYFLXEJFQWMU-WDSKDSINSA-N
1	9140	1	0.71_115.0633n	0.71	231.1337, 116.0706, 138.0526, 160.0345	[2M+H]+, [M+H]+, [M+Na]+, [M+2Na-H]+	115.063	Yes		0.275	[2M+H]+, [M+H]+, [M+Na]+, [M+2Na-H]+	998	640		PD_A	147853	L-Proline	C5H9NO2	115.063		147853			ONIBWKKTOPOVIA-UHFFFAOYSA-N
1	9137	1	0.71_115.0633n	0.71	116.0706, 231.1337	[M+H]+, [2M+H]+	115.063	Yes		0.275	[M+H]+, [2M+H]+	998	718		PD_A		L-Proline	C5H9NO2	115.063		147-85-3	HMDB0000162	145742	ONIBWKKTOPOVIA-BYPYZUCNSA-N
1	9137	2	0.71_115.0633n	0.71	116.0706, 231.1337	[M+H]+, [2M+H]+	115.063	Yes		0.275	[M+H]+, [2M+H]+	998	718		PD_A		DL-Proline	C5H9NO2	115.063			HMDB0251528	614	ONIBWKKTOPOVIA-UHFFFAOYSA-N
1	9140	3	0.71_115.0633n	0.71	231.1337, 116.0706, 138.0526, 160.0345	[2M+H]+, [M+H]+, [M+Na]+, [M+2Na-H]+	115.063	Yes		0.275	[2M+H]+, [M+H]+, [M+Na]+, [M+2Na-H]+	998	607		PD_A	59378879	Pyrrolidine-3-carboxylic acid	C5H9NO2	115.063		59378879			JAEIBKXSIXOLOL-UHFFFAOYSA-N
1	9137	28	0.71_115.0633n	0.71	116.0706, 138.0526, 160.0345, 231.1337	[M+H]+, [M+Na]+, [M+2Na-H]+, [2M+H]+	115.063	Yes		0.275	[M+H]+, [M+Na]+, [M+2Na-H]+, [2M+H]+	998	663		PD_A	22264502	1-Amino-1-cyclobutanecarboxylic acid	C5H9NO2	115.063		22264502			FVTVMQPGKVHSEY-UHFFFAOYSA-N
1	9137	35	0.71_115.0633n	0.71	116.0706, 231.1337	[M+H]+, [2M+H]+	115.063	Yes		0.275	[M+H]+, [2M+H]+	998	623		PD_A		D-Proline	C5H9NO2	115.063		344-25-2	HMDB0003411	8988	ONIBWKKTOPOVIA-SCSAIBSYSA-N
1	1465	1	0.73_426.0878n	0.728	427.0950, 214.0512	[M+H]+, [M+2H]2+	426.088	Yes		0.1374	[M+H]+, [M+2H]2+	993	905		PD_A	13081146	L-Cysteine-glutathione disulfide	C13H22N4O8S2	426.088		13081146			BNRXZEPOHPEEAS-UHFFFAOYSA-N
1	7641	1	0.73_205.1182m/z	0.728	205.118			Yes		0.4738	[M+H]+	998	592		PD_A	13588948	Val-Ser	C8H16N2O4	204.111		13588948			STTYIMSDIYISRG-WDSKDSINSA-N
1	9359	1	0.73_190.1186m/z	0.728	190.119			Yes		0.1627	[M+H]+	998	345		PD_A		Homocitrulline	C7H15N3O3	189.111		1190-49-4	HMDB0000679	65072	XIGSAGMEBXLVJJ-YFKPBYRVSA-N
1	85	1	0.75_230.0955m/z	0.748	230.095			Yes		1.1977	[M+H]+	968	679		PD_A	58511630	Ergothioneine	C9H15N3O2S	229.089		58511630			SSISHJJTAXXQAX-ZETCQYMHSA-N
1	85	11	0.75_230.0955m/z	0.748	230.095			Yes		1.1933	[M+H]+	968	588		PD_A		Ergothioneine	C9H15N3O2S	229.089		497-30-3	HMDB0003045	5351619	SSISHJJTAXXQAX-ZETCQYMHSA-N
1	630	1	0.75_143.0946n	0.748	287.196	[2M+H]+	143.095	Yes		0.1122	[2M+H]+	997	623		PD_A	58988413	N-Cyclopentylglycine	C7H13NO2	143.095		58988413			LRHRHAWNXCGABU-UHFFFAOYSA-N
1	630	3	0.75_143.0946n	0.748	287.1961, 144.1019, 176.1281	[2M+H]+, [M+H]+, [M+CH3OH+H]+	143.095	Yes		0.1122	[2M+H]+, [M+H]+, [M+CH3OH+H]+	997	615		PD_A	933959	2-Amino-2-cyclopentylacetic acid	C7H13NO2	143.095		933959			XBPKRVHTESHFAA-UHFFFAOYSA-N
1	2929	1	0.75_135.0349n	0.748	119.0162, 136.0427	[M+H-NH3]+, [M+H]+	135.035	Yes		3.8688	[M+H-NH3]+, [M+H]+	998	967		PD_A	1187844	S-Methyl-L-cysteine	C4H9NO2S	135.035		1187844			IDIDJDIHTAOVLG-VKHMYHEASA-N
1	2930	14	0.75_135.0349n	0.748	136.0427, 119.0162	[M+H]+, [M+H-NH3]+	135.035	Yes		3.8688	[M+H]+, [M+H-NH3]+	998	521		PD_A	3335522	2-[(2-Aminoethyl)sulfanyl]acetic acid	C4H9NO2S	135.035		3335522			HMZKKJDOCRYTTH-UHFFFAOYSA-N
1	5575	1	0.75_353.1337m/z	0.748	353.134			Yes		1.7871	[M+H]+	998	852		PD_A	139427579	Cotinine N-.beta.-D-glucuronide	C16H20N2O7	352.127		139427579			XWZCZWKUGIQPJD-LKUTUIMVSA-N
1	7299	1	0.75_291.0682m/z	0.748	291.068			Yes		1.5768	[M+Na]+	998	340		PD_A	153666194	3-Deoxy-D-glycero-D-galacto-2-nonulosonic acid	C9H16O9	268.079		153666194			CLRLHXKNIYJWAW-YOQZMRDMSA-N
1	2920	1	0.79_307.1131m/z	0.787	307.113			Yes		1.7	[M+H]+	999	511		PD_A	1939362	1,3-Diaminopropane-N,N,N',N'-tetraacetic acid	C11H18N2O8	306.106		1939362			DMQQXDPCRUGSQB-UHFFFAOYSA-N
1	4475	1	0.79_428.0363m/z	0.787	428.036			Yes		0.9885	[M+H]+	1000	890		PD_A		[(2S,3R,4R,5R)-5-(6-Aminopurin-9-yl)-3,4-dihydroxyoxolan-2-yl]methyl phosphono hydrogen phosphate	C10H15N5O10P2	427.029			HMDB0247869	197	XTWYTFMLZFPYCI-UHFFFAOYSA-N
1	4475	2	0.79_428.0363m/z	0.787	428.036			Yes		0.9885	[M+H]+	1000	890		PD_A		ADP	C10H15N5O10P2	427.029		58-64-0	HMDB0001341	6022	XTWYTFMLZFPYCI-KQYNXXCUSA-N
1	4475	10	0.79_428.0363m/z	0.787	428.036			Yes		0.9885	[M+H]+	1000	779		PD_A	58640	Adenosine 5'-diphosphate	C10H15N5O10P2	427.029		58640			XTWYTFMLZFPYCI-KQYNXXCUSA-N
1	4475	27	0.79_428.0363m/z	0.787	428.036			Yes		0.9885	[M+H]+	1000	582		PD_A		Adenosine 3',5'-diphosphate	C10H15N5O10P2	427.029		1053-73-2	HMDB0000061	159296	WHTCPDAXWFLDIH-KQYNXXCUSA-N
1	5632	1	0.79_204.0746n	0.787	205.0818, 187.0713, 249.0452	[M+H]+, [M+H-H2O]+, [M+2Na-H]+	204.075	Yes		0.0637	[M+H]+, [M+H-H2O]+, [M+2Na-H]+	999	399		PD_A	7412784	Gly-Glu	C7H12N2O5	204.075		7412784			IEFJWDNGDZAYNZ-UHFFFAOYSA-N
1	4457	1	0.89_146.1176m/z	0.892	146.118			Yes		0.0859	[M+H]+	1000	924		PD_A	3653347	DL-.beta.-Homoleucine	C7H15NO2	145.11		3653347			MLYMSIKVLAPCAK-UHFFFAOYSA-N
1	4457	2	0.89_146.1176m/z	0.892	146.118			Yes		0.0859	[M+H]+	1000	924		PD_A	2666935	L-Leucine, methyl ester	C7H15NO2	145.11		2666935			QVDXUKJJGUSGLS-LURJTMIESA-N
1	4457	5	0.89_146.1176m/z	0.892	146.118			Yes		0.0859	[M+H]+	1000	924		PD_A	2577460	L-Isoleucine, methyl ester	C7H15NO2	145.11		2577460			YXMMTUJDQTVJEN-WDSKDSINSA-N
1	4457	9	0.89_146.1176m/z	0.892	146.118			Yes		0.0859	[M+H]+	1000	924		PD_A	51220792	DL-Norleucine methyl ester	C7H15NO2	145.11		51220792			TVZNFYXAPXOARC-UHFFFAOYSA-N
1	4457	46	0.89_146.1176m/z	0.892	146.118			Yes		0.0859	[M+H]+	1000	535		PD_A	367278497	(3R)-3-Amino-4,4-dimethylpentanoic acid	C7H15NO2	145.11		367278497			MIMSUZKTGRXZNZ-RXMQYKEDSA-N
1	10265	1	0.89_219.0974m/z	0.892	219.097			Yes		0.7012	[M+H]+	999	976		PD_A	5875412	.gamma.-L-Glutamyl-L-alanine	C8H14N2O5	218.09		5875412			WQXXXVRAFAKQJM-WHFBIAKZSA-N
1	2683	1	0.91_244.0925m/z	0.91	244.093			Yes		1.315	[M+H]+	999	885		PD_A	65463	Cytidine	C9H13N3O5	243.085		65463			UHDGCWIWMRVCDJ-XVFCMESISA-N
1	2683	17	0.91_244.0925m/z	0.91	244.093			Yes		1.315	[M+H]+	999	885		PD_A		Cytidine	C9H13N3O5	243.085		65-46-3	HMDB0000089	6175	UHDGCWIWMRVCDJ-XVFCMESISA-N
1	2683	34	0.91_244.0925m/z	0.91	244.093			Yes		1.315	[M+H]+	999	862		PD_A		Arabinofuranosylcytosine	C9H13N3O5	243.085			HMDB0248553	596	UHDGCWIWMRVCDJ-UHFFFAOYSA-N
1	2683	44	0.91_244.0925m/z	0.91	244.093			Yes		1.315	[M+H]+	999	839		PD_A		Cytarabine	C9H13N3O5	243.085		147-94-4	HMDB0015122	6253	UHDGCWIWMRVCDJ-CCXZUQQUSA-N
1	3873	1	0.91_178.0532m/z	0.91	178.053			Yes		0.2325	[M+H]+	998	489		PD_A	556274	Alliin	C6H11NO3S	177.046		556274			XUHLIQGRKRUKPH-UHFFFAOYSA-N
1	3873	2	0.91_178.0532m/z	0.91	178.053			Yes		0.2325	[M+H]+	998	488		PD_A	17795265	L-(.+/-.)-Alliin	C6H11NO3S	177.046		17795265			XUHLIQGRKRUKPH-ITZCMCNPSA-N
1	7856	1	0.91_112.0506m/z	0.91	112.051			Yes		0.441	[M+H]+	999	316		PD_A	71307	Cytosine	C4H5N3O	111.043		71307			OPTASPLRGRRNAP-UHFFFAOYSA-N
1	7856	2	0.91_112.0506m/z	0.91	112.051			Yes		0.441	[M+H]+	999	312		PD_A		Cytosine	C4H5N3O	111.043		71-30-7	HMDB0000630	597	OPTASPLRGRRNAP-UHFFFAOYSA-N
1	5235	1	0.95_217.1294m/z	0.951	217.129			Yes		0.5727	[M+H]+	987	416		PD_A	155840	N-.alpha.-Acetyl-L-arginine	C8H16N4O3	216.122		155840			SNEIUMQYRCDYCH-LURJTMIESA-N
1	347	1	0.97_156.0768m/z	0.972	156.077			Yes		0.2572	[M+H]+	999	972		PD_A	28024604	2-Amino-3-(1H-pyrazol-1-yl)propanoic acid	C6H9N3O2	155.07		28024604			PIGOPELHGLPKLL-UHFFFAOYSA-N
1	347	14	0.97_156.0768m/z	0.972	156.077			Yes		0.2507	[M+H]+	999	440		PD_A		L-Histidine	C6H9N3O2	155.07		71-00-1	HMDB0000177	6274	HNDVDQJCIGZPNO-YFKPBYRVSA-N
1	347	26	0.97_156.0768m/z	0.972	156.077			Yes		0.2507	[M+H]+	999	332		PD_A		D-Histidine	C6H9N3O2	155.07			HMDB0250763	773	HNDVDQJCIGZPNO-UHFFFAOYSA-N
1	2367	1	0.97_186.1125m/z	0.972	186.113			Yes		0.0414	[M+H]+	998	326		PD_A	481378	Ecgonine	C9H15NO3	185.105		481378			PHMBVCPLDPDESM-UHFFFAOYSA-N
1	5148	1	0.97_148.0968m/z	0.972	148.097			Yes		0.1276	[M+H]+	1000	495		PD_A	10148706	(2S,3S)-3-Hydroxyleucine	C6H13NO3	147.089		10148706			ZAYJDMWJYCTABM-ROLXFIACSA-N
1	5148	10	0.97_148.0968m/z	0.972	148.097			Yes		0.1276	[M+H]+	1000	417		PD_A	781658239	4-Hydroxy-L-isoleucine	C6H13NO3	147.089		781658239			OSCCDBFHNMXNME-DSDZBIDZSA-N
1	5148	19	0.97_148.0968m/z	0.972	148.097			Yes		0.1276	[M+H]+	1000	379		PD_A	61189999	2,2-Diethoxyacetamide	C6H13NO3	147.089		61189999			DSKGWFQMJHBHRT-UHFFFAOYSA-N
1	9130	1	0.97_154.0502m/z	0.972	154.05			Yes		2.1228	[M+H]+	999	1000		PD_A	394310	2-Amino-5-hydroxybenzoic acid	C7H7NO3	153.043		394310			HYNQTSZBTIOFKH-UHFFFAOYSA-N
1	9130	2	0.97_154.0502m/z	0.972	154.05			Yes		2.1228	[M+H]+	999	998		PD_A	548936	3-Hydroxyanthranilic acid	C7H7NO3	153.043		548936			WJXSWCUQABXPFS-UHFFFAOYSA-N
1	9130	5	0.97_154.0502m/z	0.972	154.05			Yes		2.1228	[M+H]+	999	972		PD_A		3-Hydroxyanthranilic acid	C7H7NO3	153.043		548-93-6	HMDB0001476	86	WJXSWCUQABXPFS-UHFFFAOYSA-N
1	9130	6	0.97_154.0502m/z	0.972	154.05			Yes		2.1228	[M+H]+	999	968		PD_A	570230	3-Aminosalicylic acid	C7H7NO3	153.043		570230			IQGMRVWUTCYCST-UHFFFAOYSA-N
1	9130	7	0.97_154.0502m/z	0.972	154.05			Yes		2.1228	[M+H]+	999	967		PD_A		3-Aminosalicylic acid	C7H7NO3	153.043		570-23-0	HMDB0001972	68443	IQGMRVWUTCYCST-UHFFFAOYSA-N
1	9130	8	0.97_154.0502m/z	0.972	154.05			Yes		2.1228	[M+H]+	999	967		PD_A		Mesalazine	C7H7NO3	153.043		89-57-6	HMDB0014389	4075	KBOPZPXVLCULAV-UHFFFAOYSA-N
1	9130	12	0.97_154.0502m/z	0.972	154.05			Yes		2.1228	[M+H]+	999	950		PD_A	86454139	2-Hydroxy-6-methylpyridine-4-carboxylic acid	C7H7NO3	153.043		86454139			NQXYVTIQDNOHFM-UHFFFAOYSA-N
1	9130	13	0.97_154.0502m/z	0.972	154.05			Yes		2.1228	[M+H]+	999	946		PD_A	67367333	4-Hydroxy-6-methylnicotinic acid	C7H7NO3	153.043		67367333			AOJLDZLRTUWFFY-UHFFFAOYSA-N
1	9130	18	0.97_154.0502m/z	0.972	154.05			Yes		2.1228	[M+H]+	999	946		PD_A	65496	4-Aminosalicylic acid	C7H7NO3	153.043		65496			WUBBRNOQWQTFEX-UHFFFAOYSA-N
1	9130	68	0.97_154.0502m/z	0.972	154.05			Yes		2.1228	[M+H]+	999	868		PD_A	16478527	3-Methoxy-2-pyridinecarboxylic acid	C7H7NO3	153.043		16478527			RJXVAGCQRMBMCI-UHFFFAOYSA-N
1	953	1	1.00_143.0947n	0.995	144.1019, 166.0840	[M+H]+, [M+Na]+	143.095	Yes		0.2071	[M+H]+, [M+Na]+	1000	940		PD_A	172823766	4-Methylpiperidine-2-carboxylic acid	C7H13NO2	143.095		172823766			UQHCHLWYGMSPJC-UHFFFAOYSA-N
1	953	3	1.00_143.0947n	0.995	144.1019, 166.0840	[M+H]+, [M+Na]+	143.095	Yes		0.2071	[M+H]+, [M+Na]+	1000	940		PD_A	4426066	Cyclobutanealanine	C7H13NO2	143.095		4426066			SRGOJUDAJKUDAZ-UHFFFAOYSA-N
1	953	7	1.00_143.0947n	0.995	144.1019, 166.0840	[M+H]+, [M+Na]+	143.095	Yes		0.2071	[M+H]+, [M+Na]+	1000	940		PD_A	933959	2-Amino-2-cyclopentylacetic acid	C7H13NO2	143.095		933959			XBPKRVHTESHFAA-UHFFFAOYSA-N
1	953	8	1.00_143.0947n	0.995	144.1019, 166.0840	[M+H]+, [M+Na]+	143.095	Yes		0.2071	[M+H]+, [M+Na]+	1000	940		PD_A	2756856	1-Aminocyclohexanecarboxylic acid	C7H13NO2	143.095		2756856			WOXWUZCRWJWTRT-UHFFFAOYSA-N
1	953	57	1.00_143.0947n	0.995	144.102	[M+H]+	143.095	Yes		0.2071	[M+H]+	1000	486		PD_A	5657705	1-Methylpiperidine-3-carboxylic acid	C7H13NO2	143.095		5657705			AYIXGVABNMIOLK-UHFFFAOYSA-N
1	4989	1	1.00_269.1240m/z	0.995	269.124			Yes		1.62	[M+H]+	999	908		PD_A	56353152	N-Acetyl-L-carnosine	C11H16N4O4	268.117		56353152			BKAYIFDRRZZKNF-VIFPVBQESA-N
1	7113	1	1.00_132.0535n	0.995	115.0503, 133.0607	[M+H-H2O]+, [M+H]+	132.054	Yes		0.3593	[M+H-H2O]+, [M+H]+	999	351		PD_A	462884	3-Ureidopropionic acid	C4H8N2O3	132.054		462884			JSJWCHRYRHKBBW-UHFFFAOYSA-N
1	7277	1	1.00_244.0693n	0.995	245.0766, 267.0584, 209.0556	[M+H]+, [M+Na]+, [M+H-2H2O]+	244.069	Yes		1.0152	[M+H]+, [M+Na]+, [M+H-2H2O]+	997	854		PD_A		Pseudouridine	C9H12N2O6	244.07		1445-07-4	HMDB0000767	15047	PTJWIQPHWPFNBW-GBNDHIKLSA-N
1	7881	1	1.00_179.0451m/z	0.995	179.045			Yes		0.0663	[M+H-H2O]+	999	369		PD_A	3458693	2-[(3-Hydroxypyridin-2-yl)formamido]acetic acid	C8H8N2O4	196.048		3458693			IZQMRNMMPSNPJM-UHFFFAOYSA-N
1	381	1	1.04_129.0790n	1.039	130.0863, 259.1648	[M+H]+, [2M+H]+	129.079	Yes		0.4278	[M+H]+, [2M+H]+	998	956		PD_A	475116	N-Methyl-L-proline	C6H11NO2	129.079		475116			CWLQUGTUXBXTLF-UHFFFAOYSA-N
1	381	2	1.04_129.0790n	1.039	130.0863, 152.0684, 259.1648	[M+H]+, [M+Na]+, [2M+H]+	129.079	Yes		0.4278	[M+H]+, [M+Na]+, [2M+H]+	998	956		PD_A	1723008	D-Pipecolinic acid	C6H11NO2	129.079		1723008			HXEACLLIILLPRG-RXMQYKEDSA-N
1	381	11	1.04_129.0790n	1.039	130.0863, 152.0684, 259.1648	[M+H]+, [M+Na]+, [2M+H]+	129.079	Yes		0.4278	[M+H]+, [M+Na]+, [2M+H]+	998	956		PD_A	52528	1-Aminocyclopentanecarboxylic acid	C6H11NO2	129.079		52528			NILQLFBWTXNUOE-UHFFFAOYSA-N
1	381	14	1.04_129.0790n	1.039	130.0863, 152.0684, 259.1648	[M+H]+, [M+Na]+, [2M+H]+	129.079	Yes		0.4278	[M+H]+, [M+Na]+, [2M+H]+	998	956		PD_A		L-Pipecolic acid	C6H11NO2	129.079		3105-95-1	HMDB0000716	439227	HXEACLLIILLPRG-YFKPBYRVSA-N
1	381	39	1.04_129.0790n	1.039	130.0863, 152.0684	[M+H]+, [M+Na]+	129.079	Yes		0.4278	[M+H]+, [M+Na]+	998	917		PD_A		Pipecolic acid	C6H11NO2	129.079		535-75-1	HMDB0000070	849	HXEACLLIILLPRG-UHFFFAOYSA-N
1	381	43	1.04_129.0790n	1.039	130.0863, 152.0684, 259.1648	[M+H]+, [M+Na]+, [2M+H]+	129.079	Yes		0.4278	[M+H]+, [M+Na]+, [2M+H]+	998	881		PD_A	3105951	L-Pipecolic acid	C6H11NO2	129.079		3105951			HXEACLLIILLPRG-YFKPBYRVSA-N
1	381	52	1.04_129.0790n	1.039	130.0863, 259.1648	[M+H]+, [2M+H]+	129.079	Yes		0.4278	[M+H]+, [2M+H]+	998	834		PD_A		N-Methyl-L-proline	C6H11NO2	129.079		475-11-6	HMDB0094696	643474	CWLQUGTUXBXTLF-YFKPBYRVSA-N
1	381	70	1.04_129.0790n	1.039	130.0863, 152.0684, 259.1648	[M+H]+, [M+Na]+, [2M+H]+	129.079	Yes		0.4278	[M+H]+, [M+Na]+, [2M+H]+	998	718		PD_A	498953	Nipecotic acid	C6H11NO2	129.079		498953			XJLSEXAGTJCILF-UHFFFAOYSA-N
1	3244	9	1.04_182.0447m/z	1.039	182.045			Yes		0.4966	[M+H]+	999	448		PD_A		2,4-Dihydroxy-2H-1,4-benzoxazin-3(4H)-one	C8H7NO4	181.037		17359-54-5	HMDB0033733	28495	COVOPZQGJGUPEY-UHFFFAOYSA-N
1	5993	1	1.04_136.0395m/z	1.039	136.04			Yes		1.1948	[M+H-H2O]+	997	811		PD_A	548936	3-Hydroxyanthranilic acid	C7H7NO3	153.043		548936			WJXSWCUQABXPFS-UHFFFAOYSA-N
1	5993	8	1.04_136.0395m/z	1.039	136.04			Yes		1.1948	[M+H-H2O]+	997	704		PD_A	570230	3-Aminosalicylic acid	C7H7NO3	153.043		570230			IQGMRVWUTCYCST-UHFFFAOYSA-N
1	5993	9	1.04_136.0395m/z	1.039	136.04			Yes		1.1948	[M+H-H2O]+	997	699		PD_A	86454139	2-Hydroxy-6-methylpyridine-4-carboxylic acid	C7H7NO3	153.043		86454139			NQXYVTIQDNOHFM-UHFFFAOYSA-N
1	5993	10	1.04_136.0395m/z	1.039	136.04			Yes		1.1948	[M+H-H2O]+	997	698		PD_A	394310	2-Amino-5-hydroxybenzoic acid	C7H7NO3	153.043		394310			HYNQTSZBTIOFKH-UHFFFAOYSA-N
1	5993	15	1.04_136.0395m/z	1.039	136.04			Yes		1.095	[M+H]+	997	682		PD_A	67984810	2,3-Dihydroxybenzonitrile	C7H5NO2	135.032		67984810			XHPDHXXZBWDFIB-UHFFFAOYSA-N
1	5993	30	1.04_136.0395m/z	1.039	136.04			Yes		1.1948	[M+H-H2O]+	997	596		PD_A	89736	N,2-Dihydroxybenzenecarboximidic acid	C7H7NO3	153.043		89736			HBROZNQEVUILML-UHFFFAOYSA-N
1	5993	36	1.04_136.0395m/z	1.039	136.04			Yes		1.1948	[M+H-H2O]+	997	506		PD_A	16478527	3-Methoxy-2-pyridinecarboxylic acid	C7H7NO3	153.043		16478527			RJXVAGCQRMBMCI-UHFFFAOYSA-N
1	5993	58	1.04_136.0395m/z	1.039	136.04			Yes		1.1948	[M+H-H2O]+	997	402		PD_A	67367333	4-Hydroxy-6-methylnicotinic acid	C7H7NO3	153.043		67367333			AOJLDZLRTUWFFY-UHFFFAOYSA-N
1	6156	1	1.04_174.0999n	1.039	158.0812, 175.1077	[M+H-NH3]+, [M+H]+	174.1	Yes		3.1823	[M+H-NH3]+, [M+H]+	999	712		PD_A	3081616	L-Theanine	C7H14N2O3	174.1		3081616			DATAGRPVKZEWHA-YFKPBYRVSA-N
1	6157	12	1.04_174.0999n	1.039	175.1077, 158.0812	[M+H]+, [M+H-NH3]+	174.1	Yes		3.1823	[M+H]+, [M+H-NH3]+	999	340		PD_A		L-Theanine	C7H14N2O3	174.1		3081-61-6	HMDB0034365	439378	DATAGRPVKZEWHA-YFKPBYRVSA-N
1	1193	1	1.06_149.0510n	1.063	150.0583, 172.0403, 194.0222, 133.0318	[M+H]+, [M+Na]+, [M+2Na-H]+, [M+H-NH3]+	149.051	Yes		0.1232	[M+H]+, [M+Na]+, [M+2Na-H]+, [M+H-NH3]+	997	682		PD_A		L-Methionine	C5H11NO2S	149.051		63-68-3	HMDB0000696	6137	FFEARJCKVFRZRR-BYPYZUCNSA-N
1	1193	6	1.06_149.0510n	1.063	150.0583, 172.0403, 194.0222, 133.0318	[M+H]+, [M+Na]+, [M+2Na-H]+, [M+H-NH3]+	149.051	Yes		0.1232	[M+H]+, [M+Na]+, [M+2Na-H]+, [M+H-NH3]+	997	505		PD_A		Racemethionine	C5H11NO2S	149.051		59-51-8	HMDB0033951		FFEARJCKVFRZRR-UHFFFAOYSA-N
1	6351	1	1.08_192.0272n	1.083	210.0608, 175.0239, 236.9980, 230.9900, 407.0426	[M+NH4]+, [M+H-H2O]+, [M+2Na-H]+, [M+K]+, [2M+Na]+	192.027	Yes		0.9544	[M+NH4]+, [M+H-H2O]+, [M+2Na-H]+, [M+K]+, [2M+Na]+	1000	575		PD_A	77929	Citric acid	C6H8O7	192.027		77929			KRKNYBCHXYNGOX-UHFFFAOYSA-N
1	354	1	1.15_168.0283n	1.148	169.0356, 337.0635, 191.0175, 359.0454, 152.0090	[M+H]+, [2M+H]+, [M+Na]+, [2M+Na]+, [M+H-NH3]+	168.028	Yes		0.3225	[M+H]+, [2M+H]+, [M+Na]+, [2M+Na]+, [M+H-NH3]+	998	858		PD_A	69932	Uric acid	C5H4N4O3	168.028		69932			LEHOTFFKMJEONL-UHFFFAOYSA-N
1	8380	1	1.17_193.0972m/z	1.171	193.097			Yes		0.0688	[M+H]+	997	606		PD_A	34834678	trans-3'-Hydroxycotinine	C10H12N2O2	192.09		34834678			XOKCJXZZNAUIQN-DTWKUNHWSA-N
1	9051	3	1.17_369.1288m/z	1.171	369.129			Yes		1.2112	[M+H]+	999	689		PD_A	132929885	trans-3'-Hydroxycotinine O-.beta.-D-glucuronide	C16H20N2O8	368.122		132929885			WALNNKZUGHYSCT-MGKNELHOSA-N
1	6878	1	1.27_123.0553m/z	1.268	123.055			Yes		0.0529	[M+H]+	998	330		PD_A	98920	Niacinamide	C6H6N2O	122.048		98920			DFPAKSUCGFBDDF-UHFFFAOYSA-N
1	6878	2	1.27_123.0553m/z	1.268	123.055			Yes		0.0529	[M+H]+	998	328		PD_A		Niacinamide	C6H6N2O	122.048		98-92-0	HMDB0001406	936	DFPAKSUCGFBDDF-UHFFFAOYSA-N
1	8755	1	1.27_136.0385n	1.268	273.0840, 137.0458, 159.0278, 175.0017, 295.0658	[2M+H]+, [M+H]+, [M+Na]+, [M+K]+, [2M+Na]+	136.038	Yes		0.2016	[2M+H]+, [M+H]+, [M+Na]+, [M+K]+, [2M+Na]+	998	1000		PD_A	68940	Hypoxanthine	C5H4N4O	136.038		68940			FDGQSTZJBFJUBT-UHFFFAOYSA-N
1	495	1	1.37_129.0427n	1.369	130.0499, 259.0921, 152.0319	[M+H]+, [2M+H]+, [M+Na]+	129.043	Yes		0.4586	[M+H]+, [2M+H]+, [M+Na]+	998	1000		PD_A	98793	L-Pyroglutamic acid	C5H7NO3	129.043		98793			ODHCTXKNWHHXJC-VKHMYHEASA-N
1	495	2	1.37_129.0427n	1.369	130.0499, 259.0921, 152.0319	[M+H]+, [2M+H]+, [M+Na]+	129.043	Yes		0.4586	[M+H]+, [2M+H]+, [M+Na]+	998	1000		PD_A	149871	DL-Pyroglutamic acid	C5H7NO3	129.043		149871			ODHCTXKNWHHXJC-UHFFFAOYSA-N
1	495	21	1.37_129.0427n	1.369	130.0499, 152.0319, 259.0921	[M+H]+, [M+Na]+, [2M+H]+	129.043	Yes		0.4586	[M+H]+, [M+Na]+, [2M+H]+	998	987		PD_A		Pyroglutamic acid	C5H7NO3	129.043		98-79-3	HMDB0000267	7405	ODHCTXKNWHHXJC-VKHMYHEASA-N
1	4033	1	1.42_161.0688n	1.42	162.0761, 184.0581	[M+H]+, [M+Na]+	161.069	Yes		0.1093	[M+H]+, [M+Na]+	1000	585		PD_A	17093742	Acetyl-L-threonine	C6H11NO4	161.069		17093742			PEDXUVCGOLSNLQ-WUJLRWPWSA-N
1	4033	7	1.42_161.0688n	1.42	162.0761, 184.0581	[M+H]+, [M+Na]+	161.069	Yes		0.1093	[M+H]+, [M+Na]+	1000	513		PD_A		N-Acetylthreonine	C6H11NO4	161.069		17093-74-2	HMDB0062557	152204	PEDXUVCGOLSNLQ-WUJLRWPWSA-N
1	7841	1	1.42_269.1605m/z	1.42	269.161			Yes		1.2817	[M+H]+	998	786		PD_A	7763657	His-Leu	C12H20N4O3	268.154		7763657			MMFKFJORZBJVNF-UWVGGRQHSA-N
1	7841	7	1.42_269.1605m/z	1.42	269.161			Yes		1.2817	[M+H]+	998	553		PD_A	129050482	His-Ile	C12H20N4O3	268.154		129050482			IDXZDKMBEXLFMB-HGNGGELXSA-N
1	7841	20	1.42_269.1605m/z	1.42	269.161			Yes		1.2817	[M+H]+	998	443		PD_A	38062725	Leu-His	C12H20N4O3	268.154		38062725			XWOBNBRUDDUEEY-NXEZZACHSA-N
1	7841	23	1.42_269.1605m/z	1.42	269.161			Yes		1.2817	[M+H]+	998	427		PD_A	97284123	Ile-His	C12H20N4O3	268.154		97284123			QNBYCZTZNOVDMI-FXBDTBDDSA-N
1	2284	1	1.53_190.0710m/z	1.525	190.071			Yes		0.0142	[M+H]+	996	596		PD_A		N-Acetyl-L-glutamic acid	C7H11NO5	189.064		1188-37-0	HMDB0001138	70914	RFMMMVDNIPUKGG-YFKPBYRVSA-N
1	2284	4	1.53_190.0710m/z	1.525	190.071			Yes		0.0089	[M+H]+	996	358		PD_A	1188370	N-Acetyl-L-glutamic acid	C7H11NO5	189.064		1188370			RFMMMVDNIPUKGG-YFKPBYRVSA-N
1	4811	1	1.53_153.0408m/z	1.525	153.041			Yes		0.3625	[M+H]+	998	339		PD_A		Xanthine	C5H4N4O2	152.033		69-89-6	HMDB0000292	1188	LRFVTYWOQMYALW-UHFFFAOYSA-N
1	4811	3	1.53_153.0408m/z	1.525	153.041			Yes		0.3625	[M+H]+	998	313		PD_A	69896	Xanthine	C5H4N4O2	152.033		69896			LRFVTYWOQMYALW-UHFFFAOYSA-N
1	9235	1	1.55_118.0267n	1.55	101.0234, 141.0157	[M+H-H2O]+, [M+Na]+	118.027	Yes		0.3932	[M+H-H2O]+, [M+Na]+	1000	593		PD_A	110156	Succinic acid	C4H6O4	118.027		110156			KDYFGRWQOYBRFD-UHFFFAOYSA-N
1	9235	15	1.55_118.0267n	1.55	101.0234, 141.0157	[M+H-H2O]+, [M+Na]+	118.027	Yes		0.3932	[M+H-H2O]+, [M+Na]+	1000	517		PD_A	516052	Methylmalonic acid	C4H6O4	118.027		516052			ZIYVHBGGAOATLY-UHFFFAOYSA-N
1	438	1	1.59_181.0739n	1.595	182.0812, 220.0369, 204.0631, 363.1546, 385.1365, 165.0545	[M+H]+, [M+K]+, [M+Na]+, [2M+H]+, [2M+Na]+, [M+H-NH3]+	181.074	Yes		0.0218	[M+H]+, [M+K]+, [M+Na]+, [2M+H]+, [2M+Na]+, [M+H-NH3]+	1000	886		PD_A		L-Tyrosine	C9H11NO3	181.074		60-18-4	HMDB0000158	6057	OUYCCCASQSFEME-QMMMGPOBSA-N
1	438	3	1.59_181.0739n	1.595	182.0812, 220.0369, 204.0631, 363.1546, 385.1365, 165.0545	[M+H]+, [M+K]+, [M+Na]+, [2M+H]+, [2M+Na]+, [M+H-NH3]+	181.074	Yes		0.0218	[M+H]+, [M+K]+, [M+Na]+, [2M+H]+, [2M+Na]+, [M+H-NH3]+	1000	879		PD_A		D-Tyrosine	C9H11NO3	181.074			HMDB0250803	1153	OUYCCCASQSFEME-UHFFFAOYSA-N
1	438	14	1.59_181.0739n	1.595	182.0812, 220.0369, 204.0631, 363.1546, 385.1365, 165.0545	[M+H]+, [M+K]+, [M+Na]+, [2M+H]+, [2M+Na]+, [M+H-NH3]+	181.074	Yes		0.0274	[M+H]+, [M+K]+, [M+Na]+, [2M+H]+, [2M+Na]+, [M+H-NH3]+	1000	707		PD_A	2370618	DL-o-Tyrosine	C9H11NO3	181.074		2370618			WRFPVMFCRNYQNR-UHFFFAOYSA-N
1	441	24	1.59_181.0739n	1.595	363.1546, 182.0812, 165.0545	[2M+H]+, [M+H]+, [M+H-NH3]+	181.074	Yes		0.0274	[2M+H]+, [M+H]+, [M+H-NH3]+	1000	393		PD_A	69965	.beta.-Hydroxyphenylalanine	C9H11NO3	181.074		69965			VHVGNTVUSQUXPS-UHFFFAOYSA-N
1	5023	1	1.59_123.0441m/z	1.595	123.044			Yes		0.1239	[M+H]+	1000	965		PD_A	90028	Salicylaldehyde	C7H6O2	122.037		90028			SMQUZDBALVYZAC-UHFFFAOYSA-N
1	5023	4	1.59_123.0441m/z	1.595	123.044			Yes		0.1239	[M+H]+	1000	713		PD_A		4-Hydroxybenzaldehyde	C7H6O2	122.037		123-08-0	HMDB0011718	126	RGHHSNMVTDWUBI-UHFFFAOYSA-N
1	5023	6	1.59_123.0441m/z	1.595	123.044			Yes		0.1239	[M+H]+	1000	687		PD_A	553979	2-Methyl-1,4-benzoquinone	C7H6O2	122.037		553979			VTWDKFNVVLAELH-UHFFFAOYSA-N
1	5023	7	1.59_123.0441m/z	1.595	123.044			Yes		0.3579	[M+H-H2O]+	1000	642		PD_A	29654555	3,5-Dihydroxybenzenemethanol	C7H8O3	140.047		29654555			NGYYFWGABVVEPL-UHFFFAOYSA-N
1	6126	34	1.59_135.0679n	1.595	119.0492, 136.0757, 118.0652	[M+H-NH3]+, [M+H]+, [M+H-H2O]+	135.068	Yes		3.8448	[M+H-NH3]+, [M+H]+, [M+H-H2O]+	997	684		PD_A	619556	p-Toluamide	C8H9NO	135.068		619556			UHBGYFCCKRAEHA-UHFFFAOYSA-N
1	26		15.71_467.3373n	15.707	468.345	[M+H]+	467.337	Yes
1	6128	41	1.59_135.0679n	1.595	118.0652, 119.0492, 136.0757	[M+H-H2O]+, [M+H-NH3]+, [M+H]+	135.068	Yes		3.8448	[M+H-H2O]+, [M+H-NH3]+, [M+H]+	997	597		PD_A	613898	2-Amino-1-phenylethan-1-one	C8H9NO	135.068		613898			HEQOJEGTZCTHCF-UHFFFAOYSA-N
1	8931	1	1.59_147.0441m/z	1.595	147.044			Yes		0.3395	[M+H-H2O]+	997	951		PD_A	501984	p-Coumaric acid	C9H8O3	164.047		501984			NGSWKAQJJWESNS-ZZXKWVIFSA-N
1	8931	6	1.59_147.0441m/z	1.595	147.044			Yes		0.3395	[M+H-H2O]+	997	931		PD_A	588307	3-Coumaric acid	C9H8O3	164.047		588307			KKSDGJDHHZEWEP-SNAWJCMRSA-N
1	7095	1	1.62_221.0951m/z	1.617	221.095			Yes		1.6629	[M+H]+	994	755		PD_A	3061969	Met-Ala	C8H16N2O3S	220.088		3061969			JHKXZYLNVJRAAJ-WDSKDSINSA-N
1	1533	1	1.71_244.0692n	1.714	245.0766, 267.0584, 283.0322, 511.1286	[M+H]+, [M+Na]+, [M+K]+, [2M+Na]+	244.069	Yes		1.538	[M+H]+, [M+Na]+, [M+K]+, [2M+Na]+	1000	948		PD_A	58968	Uridine	C9H12N2O6	244.07		58968			DRTQHJPVMGBUCF-XVFCMESISA-N
1	1533	3	1.71_244.0692n	1.714	245.0766, 267.0584, 283.0322, 511.1286	[M+H]+, [M+Na]+, [M+K]+, [2M+Na]+	244.069	Yes		1.538	[M+H]+, [M+Na]+, [M+K]+, [2M+Na]+	1000	909		PD_A		Uridine	C9H12N2O6	244.07		58-96-8	HMDB0000296	6029	DRTQHJPVMGBUCF-XVFCMESISA-N
1	1940	1	1.71_112.0267n	1.714	113.0346, 96.0080	[M+H]+, [M+H-NH3]+	112.027	Yes		4.8033	[M+H]+, [M+H-NH3]+	999	835		PD_A	66228	Uracil	C4H4N2O2	112.027		66228			ISAKRJDGNUQOIC-UHFFFAOYSA-N
1	1940	8	1.71_112.0267n	1.714	113.0346, 96.0080	[M+H]+, [M+H-NH3]+	112.027	Yes		4.7943	[M+H]+, [M+H-NH3]+	999	626		PD_A		Uracil	C4H4N2O2	112.027		66-22-8	HMDB0000300	1174	ISAKRJDGNUQOIC-UHFFFAOYSA-N
1	9103	1	1.74_200.1281m/z	1.74	200.128			Yes		0.1162	[M+H]+	998	382		PD_A	7143091	Methylecgonine	C10H17NO3	199.121		7143091			QIQNNBXHAYSQRY-UYXSQOIJSA-N
1	9103	4	1.74_200.1281m/z	1.74	200.128			Yes		0.1162	[M+H]+	998	340		PD_A		Ecgonine methyl ester	C10H17NO3	199.121		1915211	HMDB0006406	443844	QIQNNBXHAYSQRY-ABIFROTESA-N
1	1742	9	1.87_209.1019m/z	1.87	209.102			Yes		0.3119	[2M+H]+	1000	526		PD_A	4358649	1,4-Anhydroerythritol	C4H8O3	104.047		4358649			SSYDTHANSGMJTP-ZXZARUISSA-N
1	3628	1	1.87_307.0829m/z	1.87	307.083			Yes		1.3219	[M+2H]2+	992	335		PD_A	27025418	Glutathione, oxidized	C20H32N6O12S2	612.152		27025418			YPZRWBKMTBYPTK-BJDJZHNGSA-N
1	9719	1	1.94_247.1286m/z	1.939	247.129			Yes		1.0775	[M+H]+	1000	659		PD_A	54532762	Ile-Asp	C10H18N2O5	246.122		54532762			WKXVAXOSIPTXEC-HAFWLYHUSA-N
1	9719	2	1.94_247.1286m/z	1.939	247.129			Yes		1.0775	[M+H]+	1000	659		PD_A	32949409	Leu-Asp	C10H18N2O5	246.122		32949409			DVCSNHXRZUVYAM-BQBZGAKWSA-N
1	9808	1	1.94_161.0506n	1.939	162.0584, 145.0319, 184.0404	[M+H]+, [M+H-NH3]+, [M+Na]+	161.051	Yes		3.0238	[M+H]+, [M+H-NH3]+, [M+Na]+	996	565		PD_A	21593771	S-Allyl-L-Cysteine	C6H11NO2S	161.051		21593771			ZFAHNWWNDFHPOH-UHFFFAOYSA-N
1	8143	1	1.96_131.0946n	1.957	132.102	[M+H]+	131.095	Yes		0.562	[M+H]+	998	484		PD_A	1606015	2-(Diethylamino)acetic acid	C6H13NO2	131.095		1606015			SGXDXUYKISDCAZ-UHFFFAOYSA-N
1	1172	1	2.00_181.0608m/z	1.995	181.061			Yes		0.0847	[M+H]+	1000	761		PD_A	583084	Nicotinuric acid	C8H8N2O3	180.054		583084			ZBSGKPYXQINNGF-UHFFFAOYSA-N
1	1172	3	2.00_181.0608m/z	1.995	181.061			Yes		0.0791	[M+H]+	1000	744		PD_A		Nicotinuric acid	C8H8N2O3	180.054		583-08-4	HMDB0003269	68499	ZBSGKPYXQINNGF-UHFFFAOYSA-N
1	1172	13	2.00_181.0608m/z	1.995	181.061			Yes		0.0847	[M+H]+	1000	622		PD_A	5616295	Picolinuric acid	C8H8N2O3	180.054		5616295			MNYZGNSHBPLAFN-UHFFFAOYSA-N
1	9057	1	2.17_163.0667n	2.172	147.0475, 164.0739, 186.0560	[M+H-NH3]+, [M+H]+, [M+Na]+	163.067	Yes		0.2076	[M+H-NH3]+, [M+H]+, [M+Na]+	999	342		PD_A	80186818	3-(2-Aminoethylthio)-2-methylpropionic acid	C6H13NO2S	163.067		80186818			UFRVABODKAYFCB-UHFFFAOYSA-N
1	2117	1	2.23_321.1802n	2.225	322.1869, 161.5974	[M+H]+, [M+2H]2+	321.18	Yes		0.3097	[M+H]+, [M+2H]2+	999	755		PD_A	1238091	Phe-Arg	C15H23N5O3	321.18		1238091			OZILORBBPKKGRI-RYUDHWBXSA-N
1	2117	20	2.23_321.1802n	2.225	322.1869, 161.5974	[M+H]+, [M+2H]2+	321.18	Yes		0.3097	[M+H]+, [M+2H]2+	999	316		PD_A	2047134	Arg-Phe	C15H23N5O3	321.18		2047134			PQBHGSGQZSOLIR-VXGBXAGGSA-N
1	4540	1	2.25_257.1008n	2.251	258.1081, 280.0900	[M+H]+, [M+Na]+	257.101	Yes		1.3591	[M+H]+, [M+Na]+	999	845		PD_A		2'-O-Methylcytidine	C10H15N3O5	257.101			HMDB0242132	150971	RFCQJGFZUQFYRF-ZOQUXTDFSA-N
1	7233	1	2.36_239.1025m/z	2.356	239.102			Yes		0.7448	[M+H]+	999	312		PD_A	673085	Tyr-Gly	C11H14N2O4	238.095		673085			HPYDSVWYXXKHRD-VIFPVBQESA-N
1	4769	1	2.41_220.0848n	2.409	221.0920, 203.0815	[M+H]+, [M+H-H2O]+	220.085	Yes		0.056	[M+H]+, [M+H-H2O]+	1000	431		PD_A	3273685	4-(2-Oxo-2,3-dihydro-1H-benzimidazol-1-yl)butanoic acid	C11H12N2O3	220.085		3273685			PTNUQSFEJXMNOQ-UHFFFAOYSA-N
1	8571	1	2.57_176.0944n	2.569	177.1023, 160.0757	[M+H]+, [M+H-NH3]+	176.094	Yes		2.9976	[M+H]+, [M+H-NH3]+	997	696		PD_A		Serotonin	C10H12N2O	176.095		50-67-9	HMDB0000259	5202	QZAYGJVTTNCVMB-UHFFFAOYSA-N
1	8571	2	2.57_176.0944n	2.569	177.1023, 160.0757	[M+H]+, [M+H-NH3]+	176.094	Yes		2.9976	[M+H]+, [M+H-NH3]+	997	696		PD_A	50679	Serotonin	C10H12N2O	176.095		50679			QZAYGJVTTNCVMB-UHFFFAOYSA-N
1	8571	6	2.57_176.0944n	2.569	177.1023, 160.0757	[M+H]+, [M+H-NH3]+	176.094	Yes		2.9976	[M+H]+, [M+H-NH3]+	997	696		PD_A	77726784	2,2-Dimethyl-4(1H,3H)-quinazolinone	C10H12N2O	176.095		77726784			BXJMRXBQNLKDCI-UHFFFAOYSA-N
1	4400	1	2.60_303.1447m/z	2.595	303.145			Yes		1.5412	[M+H]+	998	881		PD_A	16874810	His-Phe	C15H18N4O3	302.138		16874810			XMAUFHMAAVTODF-STQMWFEESA-N
1	4400	12	2.60_303.1447m/z	2.595	303.145			Yes		1.5412	[M+H]+	998	456		PD_A	33367372	Phe-His	C15H18N4O3	302.138		33367372			OHUXOEXBXPZKPT-STQMWFEESA-N
1	1818	1	2.62_203.1390m/z	2.622	203.139			Yes		0.1908	[M+H]+	999	339		PD_A	24787733	Ile-Ala	C9H18N2O3	202.132		24787733			RCFDOSNHHZGBOY-ACZMJKKPSA-N
1	1818	2	2.62_203.1390m/z	2.622	203.139			Yes		0.1908	[M+H]+	999	339		PD_A	7298842	Leu-Ala	C9H18N2O3	202.132		7298842			HSQGMTRYSIHDAC-BQBZGAKWSA-N
1	1818	3	2.62_203.1390m/z	2.622	203.139			Yes		0.1908	[M+H]+	999	339		PD_A	3303342	Ala-Leu	C9H18N2O3	202.132		3303342			RDIKFPRVLJLMER-BQBZGAKWSA-N
1	1818	4	2.62_203.1390m/z	2.622	203.139			Yes		0.1908	[M+H]+	999	339		PD_A	102029561	.beta.-Alanylleucine	C9H18N2O3	202.132		102029561			YVFFCSSMTOXAQS-UHFFFAOYSA-N
1	1818	5	2.62_203.1390m/z	2.622	203.139			Yes		0.1908	[M+H]+	999	339		PD_A	3303375	L-Alanyl-L-norleucine	C9H18N2O3	202.132		3303375			RSIYBPVKRVHPQK-UHFFFAOYSA-N
1	1818	13	2.62_203.1390m/z	2.622	203.139			Yes		0.1908	[M+H]+	999	335		PD_A	29727659	Ala-Ile	C9H18N2O3	202.132		29727659			ZSOICJZJSRWNHX-XVMARJQXSA-N
1	1818	22	2.62_203.1390m/z	2.622	203.139			Yes		0.1858	[M+H]+	999	329		PD_A		Leucylalanine	C9H18N2O3	202.132		7298-84-2	HMDB0028922	81721	HSQGMTRYSIHDAC-BQBZGAKWSA-N
1	3813	1	2.62_269.1128m/z	2.622	269.113			Yes		1.5715	[M+H]+	999	594		PD_A	21435278	Ser-Tyr	C12H16N2O5	268.106		21435278			MALNXHYEPCSPPU-VHSXEESVSA-N
1	3863	1	2.65_152.0586n	2.648	305.1240, 153.0659	[2M+H]+, [M+H]+	152.059	Yes		0.2657	[2M+H]+, [M+H]+	997	564		PD_A	769493	1-Methyl-4-oxo-1,4-dihydropyridine-3-carboxamide	C7H8N2O2	152.059		769493			KTLRWTOPTKGYQY-UHFFFAOYSA-N
1	8219	1	2.65_268.1037m/z	2.648	268.104			Yes		1.2971	[M+H]+	999	1000		PD_A	58617	Adenosine	C10H13N5O4	267.097		58617			OIRDTQYFTABQOQ-CRKDRTNXSA-N
1	8219	9	2.65_268.1037m/z	2.648	268.104			Yes		1.2971	[M+H]+	999	1000		PD_A		Adenosine	C10H13N5O4	267.097		58-61-7	HMDB0000050	60961	OIRDTQYFTABQOQ-KQYNXXCUSA-N
1	843	1	2.70_183.0532n	2.7	184.0604, 206.0424	[M+H]+, [M+Na]+	183.053	Yes		0.0331	[M+H]+, [M+Na]+	1000	962		PD_A	82826	4-Pyridoxic acid	C8H9NO4	183.053		82826			HXACOUQIXZGNBF-UHFFFAOYSA-N
1	843	2	2.70_183.0532n	2.7	184.06	[M+H]+	183.053	Yes		0.0331	[M+H]+	1000	961		PD_A		4-Pyridoxic acid	C8H9NO4	183.053		82-82-6	HMDB0000017	6723	HXACOUQIXZGNBF-UHFFFAOYSA-N
1	6007	1	2.70_161.0511n	2.7	162.0583, 184.0403, 145.0319	[M+H]+, [M+Na]+, [M+H-NH3]+	161.051	Yes		0.0587	[M+H]+, [M+Na]+, [M+H-NH3]+	996	517		PD_A	21593771	S-Allyl-L-Cysteine	C6H11NO2S	161.051		21593771			ZFAHNWWNDFHPOH-UHFFFAOYSA-N
1	9749	1	2.73_261.1441m/z	2.726	261.144			Yes		1.5495	[M+H]+	999	449		PD_A	16364311	Leu-Glu	C11H20N2O5	260.137		16364311			NFNVDJGXRFEYTK-SFYZADRCSA-N
1	9749	3	2.73_261.1441m/z	2.726	261.144			Yes		1.5495	[M+H]+	999	448		PD_A	42516530	Ile-Glu	C11H20N2O5	260.137		42516530			KTGFOCFYOZQVRJ-ACLDMZEESA-N
1	1071	1	2.75_189.1234m/z	2.753	189.123			Yes		0.0952	[M+H]+	1000	378		PD_A	868280	Ile-Gly	C8H16N2O3	188.116		868280			UCGDDTHMMVWVMV-FSPLSTOPSA-N
1	1071	4	2.75_189.1234m/z	2.753	189.123			Yes		0.0952	[M+H]+	1000	378		PD_A	19257046	Glycyl-L-norleucine	C8H16N2O3	188.116		19257046			XVUIZOUTLADVIH-UHFFFAOYSA-N
1	1071	9	2.75_189.1234m/z	2.753	189.123			Yes		0.0952	[M+H]+	1000	377		PD_A	686500	Leu-Gly	C8H16N2O3	188.116		686500			LESXFEZIFXFIQR-UHFFFAOYSA-N
1	1071	40	2.75_189.1234m/z	2.753	189.123			Yes		0.0952	[M+H]+	1000	365		PD_A	869192	Gly-Leu	C8H16N2O3	188.116		869192			DKEXFJVMVGETOO-ZCFIWIBFSA-N
1	7356	1	2.75_268.0805n	2.753	269.0878, 291.0697	[M+H]+, [M+Na]+	268.08	Yes		0.9465	[M+H]+, [M+Na]+	999	748		PD_A		Inosine	C10H12N4O5	268.081		58-63-9	HMDB0000195	6021	UGQMRVRMYYASKQ-KQYNXXCUSA-N
1	7356	2	2.75_268.0805n	2.753	269.0878, 291.0697	[M+H]+, [M+Na]+	268.08	Yes		0.9427	[M+H]+, [M+Na]+	999	748		PD_A	16220078	Allopurinol riboside	C10H12N4O5	268.081		16220078			KFQUAMTWOJHPEJ-IBNKKVAHSA-N
1	7356	8	2.75_268.0805n	2.753	269.0878, 291.0697	[M+H]+, [M+Na]+	268.08	Yes		0.9427	[M+H]+, [M+Na]+	999	748		PD_A	58639	Inosine	C10H12N4O5	268.081		58639			UGQMRVRMYYASKQ-KQYNXXCUSA-N
1	8098	1	2.75_284.0986m/z	2.753	284.099			Yes		1.2602	[M+H]+	998	757		PD_A	118003	Guanosine	C10H13N5O5	283.092		118003			NYHBQMYGNKIUIF-UUOKFMHZSA-N
1	8098	11	2.75_284.0986m/z	2.753	284.099			Yes		1.2567	[M+H]+	998	757		PD_A		Guanosine	C10H13N5O5	283.092		118-00-3	HMDB0000133	6802	NYHBQMYGNKIUIF-UUOKFMHZSA-N
1	309	1	2.81_183.0513m/z	2.806	183.051			Yes		0.1913	[M+H]+	999	562		PD_A	612373	7-Methyluric acid	C6H6N4O3	182.044		612373			YHNNPKUFPWLTOP-UHFFFAOYSA-N
1	1133	1	2.86_262.1646m/z	2.86	262.165			Yes		1.2916	[M+H]+	999	975		PD_A	99159872	(2R)-3-Hydroxyisovaleroylcarnitine	C12H23NO5	261.158		99159872			IGLHHSKNBDXCEY-SECBINFHSA-N
1	7074	1	2.86_211.0836n	2.86	212.0917, 195.0649	[M+H]+, [M+H-NH3]+	211.084	Yes		4.1182	[M+H]+, [M+H-NH3]+	997	464		PD_A	555306	Methyldopa	C10H13NO4	211.084		555306			CJCSPKMFHVPWAR-UHFFFAOYSA-N
1	7074	6	2.86_211.0836n	2.86	212.0917, 195.0649	[M+H]+, [M+H-NH3]+	211.084	Yes		4.1182	[M+H]+, [M+H-NH3]+	997	351		PD_A		Methyldopa	C10H13NO4	211.084		555-30-6	HMDB0011754	38853	CJCSPKMFHVPWAR-JTQLQIEISA-N
1	3597	1	2.91_233.1130m/z	2.913	233.113			Yes		0.9309	[M+H]+	1000	373		PD_A	13433040	Asp-Val	C9H16N2O5	232.106		13433040			CPMKYMGGYUFOHS-CAHLUQPWSA-N
1	6412	1	2.94_330.0593m/z	2.94	330.059			Yes		1.5166	[M+H]+	999	916		PD_A		Cyclic AMP	C10H12N5O6P	329.053		60-92-4	HMDB0000058	6076	IVOMOUWHDPKRLL-KQYNXXCUSA-N
1	6412	6	2.94_330.0593m/z	2.94	330.059			Yes		1.5136	[M+H]+	999	893		PD_A	60924	Adenosine 3',5'-cyclic monophosphate	C10H12N5O6P	329.053		60924			IVOMOUWHDPKRLL-CRKDRTNXSA-N
1	6412	33	2.94_330.0593m/z	2.94	330.059			Yes		1.3342	[M+H-H2O]+	999	748		PD_A	130494	Adenosine 2'-monophosphate	C10H14N5O7P	347.063		130494			QDFHPFSBQFLLSW-CRKDRTNXSA-N
1	6412	34	2.94_330.0593m/z	2.94	330.059			Yes		1.5136	[M+H]+	999	748		PD_A	634015	Adenosine 2',3'-cyclic monophosphate	C10H12N5O6P	329.053		634015			KMYWVDDIPVNLME-CRKDRTNXSA-N
1	8984	2	2.94_189.1234m/z	2.94	189.123			Yes		0.0412	[M+H]+	1000	539		PD_A	686500	Leu-Gly	C8H16N2O3	188.116		686500			LESXFEZIFXFIQR-UHFFFAOYSA-N
1	8984	9	2.94_189.1234m/z	2.94	189.123			Yes		0.0412	[M+H]+	1000	539		PD_A	19257046	Glycyl-L-norleucine	C8H16N2O3	188.116		19257046			XVUIZOUTLADVIH-UHFFFAOYSA-N
1	8984	34	2.94_189.1234m/z	2.94	189.123			Yes		0.0412	[M+H]+	1000	539		PD_A	868280	Ile-Gly	C8H16N2O3	188.116		868280			UCGDDTHMMVWVMV-FSPLSTOPSA-N
1	8984	43	2.94_189.1234m/z	2.94	189.123			Yes		0.0412	[M+H]+	1000	539		PD_A	869192	Gly-Leu	C8H16N2O3	188.116		869192			DKEXFJVMVGETOO-ZCFIWIBFSA-N
1	762	1	2.99_252.1107n	2.993	253.1180, 275.1022	[M+H]+, [M+Na]+	252.111	Yes		1.088	[M+H]+, [M+Na]+	999	879		PD_A	16053397	Phe-Ser	C12H16N2O4	252.111		16053397			ROHDXJUFQVRDAV-UWVGGRQHSA-N
1	762	17	2.99_252.1107n	2.993	253.1180, 275.1022	[M+H]+, [M+Na]+	252.111	Yes		1.088	[M+H]+, [M+Na]+	999	647		PD_A	16875288	Ser-Phe	C12H16N2O4	252.111		16875288			PPQRSMGDOHLTBE-NXEZZACHSA-N
1	3670	1	3.02_120.0445m/z	3.02	120.044			Yes		0.737	[M+H-H2O]+	1000	366		PD_A	28356583	4-Pyridinylacetic acid	C7H7NO2	137.048		28356583			PAEXAIBDCHBNDC-UHFFFAOYSA-N
1	3670	2	3.02_120.0445m/z	3.02	120.044			Yes		0.737	[M+H-H2O]+	1000	366		PD_A	3222568	2-Methylnicotinic acid	C7H7NO2	137.048		3222568			HNTZKNJGAFJMHQ-UHFFFAOYSA-N
1	3670	4	3.02_120.0445m/z	3.02	120.044			Yes		3.5571	[M+H-NH3]+	1000	366		PD_A	88686	2-Aminobenzamide	C7H8N2O	136.064		88686			PXBFMLJZNCDSMP-UHFFFAOYSA-N
1	3670	15	3.02_120.0445m/z	3.02	120.044			Yes		0.5461	[M+H]+	1000	340		PD_A	103719	Phenyl isocyanate	C7H5NO	119.037		103719			DGTNSSLYPYDJGL-UHFFFAOYSA-N
1	3670	20	3.02_120.0445m/z	3.02	120.044			Yes		0.737	[M+H-H2O]+	1000	333		PD_A	501815	3-Pyridylacetic acid	C7H7NO2	137.048		501815			WGNUNYPERJMVRM-UHFFFAOYSA-N
1	3670	21	3.02_120.0445m/z	3.02	120.044			Yes		0.737	[M+H-H2O]+	1000	328		PD_A	118923	Anthranilic acid	C7H7NO2	137.048		118923			RWZYAGGXGHYGMB-UHFFFAOYSA-N
1	3670	28	3.02_120.0445m/z	3.02	120.044			Yes		0.737	[M+H-H2O]+	1000	303		PD_A	150130	p-Aminobenzoic acid	C7H7NO2	137.048		150130			ALYNCZNDIQEVRV-UHFFFAOYSA-N
1	7498	1	3.02_192.0655m/z	3.02	192.065			Yes		2.7628	[M+H-NH3]+	1000	849		PD_A	2922830	L-Kynurenine	C10H12N2O3	208.085		2922830			YGPSJZOEDVAXAB-QMMMGPOBSA-N
1	7498	10	3.02_192.0655m/z	3.02	192.065			Yes		0.1355	[M+H]+	1000	666		PD_A	4437085	(2E)-4-Anilino-4-oxo-2-butenoic acid	C10H9NO3	191.058		4437085			WHZLCOICKHIPRL-VOTSOKGWSA-N
1	7498	38	3.02_192.0655m/z	3.02	192.065			Yes		0.1355	[M+H]+	1000	367		PD_A	54160	5-Hydroxyindole-3-acetic acid	C10H9NO3	191.058		54160			DUUGKQCEGZLZNO-UHFFFAOYSA-N
1	7498	43	3.02_192.0655m/z	3.02	192.065			Yes		0.1355	[M+H]+	1000	367		PD_A		5-Hydroxyindoleacetic acid	C10H9NO3	191.058		54-16-0	HMDB0000763	1826	DUUGKQCEGZLZNO-UHFFFAOYSA-N
1	7223	1	3.10_166.0491n	3.099	167.0564, 189.0387	[M+H]+, [M+Na]+	166.049	Yes		0.149	[M+H]+, [M+Na]+	998	528		PD_A	552625	7-Methylxanthine	C6H6N4O2	166.049		552625			PFWLFWPASULGAN-UHFFFAOYSA-N
1	7223	8	3.10_166.0491n	3.099	167.056	[M+H]+	166.049	Yes		0.149	[M+H]+	998	392		PD_A		7-Methylxanthine	C6H6N4O2	166.049		552-62-5	HMDB0001991	68374	PFWLFWPASULGAN-UHFFFAOYSA-N
1	7223	10	3.10_166.0491n	3.099	167.056	[M+H]+	166.049	Yes		0.149	[M+H]+	998	307		PD_A		3-Methylxanthine	C6H6N4O2	166.049		1076-22-8	HMDB0001886	70639	GMSNIKWWOQHZGF-UHFFFAOYSA-N
1	1570	1	3.13_276.1437m/z	3.125	276.144			Yes		1.687	[M+H]+	999	685		PD_A	102636828	L-Glutarylcarnitine	C12H21NO6	275.137		102636828			NXJAXUYOQLTISD-SECBINFHSA-N
1	7600	1	3.13_183.0513m/z	3.125	183.051			Yes		0.1203	[M+H]+	997	808		PD_A		1-Methyluric acid	C6H6N4O3	182.044		708-79-2	HMDB0003099	69726	QFDRTQONISXGJA-UHFFFAOYSA-N
1	7600	2	3.13_183.0513m/z	3.125	183.051			Yes		0.1203	[M+H]+	997	766		PD_A	708792	1-Methyluric acid	C6H6N4O3	182.044		708792			QFDRTQONISXGJA-UHFFFAOYSA-N
1	7600	11	3.13_183.0513m/z	3.125	183.051			Yes		0.1203	[M+H]+	997	548		PD_A	605992	3-Methyluric acid	C6H6N4O3	182.044		605992			ODCYDGXXCHTFIR-UHFFFAOYSA-N
1	7600	21	3.13_183.0513m/z	3.125	183.051			Yes		0.2844	[M+H-H2O]+	997	314		PD_A	163527477	4-(3-Nitro-1H-1,2,4-triazol-1-yl)butanoic acid	C6H8N4O4	200.055		163527477			VKHMLQUUROMVFW-UHFFFAOYSA-N
1	3361	1	3.15_258.0849n	3.152	259.0921, 281.0740	[M+H]+, [M+Na]+	258.085	Yes		1.2184	[M+H]+, [M+Na]+	998	1000		PD_A	1463101	5-Methyluridine	C10H14N2O6	258.085		1463101			DWRXFEITVBNRMK-AZRUVXNYSA-N
1	3361	5	3.15_258.0849n	3.152	259.0921, 281.0740	[M+H]+, [M+Na]+	258.085	Yes		1.2184	[M+H]+, [M+Na]+	998	1000		PD_A		Ribothymidine	C10H14N2O6	258.085		1463-10-1	HMDB0000884	445408	DWRXFEITVBNRMK-JXOAFFINSA-N
1	5741	1	3.15_350.0841m/z	3.152	350.084			Yes		1.5198	[M+Na]+	1000	1000		PD_A	16110104	p-Acetamidophenyl .beta.-D-glucuronide	C14H17NO8	327.095		16110104			IPROLSVTVHAQLE-BYNIDDHOSA-N
1	7935	1	3.15_327.0950n	3.152	655.1978, 328.1022, 372.0661, 345.1287, 366.0577, 677.1785	[2M+H]+, [M+H]+, [M+2Na-H]+, [M+NH4]+, [M+K]+, [2M+Na]+	327.095	Yes		1.3981	[2M+H]+, [M+H]+, [M+2Na-H]+, [M+NH4]+, [M+K]+, [2M+Na]+	999	966		PD_A	16110104	p-Acetamidophenyl .beta.-D-glucuronide	C14H17NO8	327.095		16110104			IPROLSVTVHAQLE-BYNIDDHOSA-N
1	7932	8	3.15_327.0950n	3.152	328.1022, 345.1287, 366.0577, 655.1978, 677.1785, 372.0661	[M+H]+, [M+NH4]+, [M+K]+, [2M+H]+, [2M+Na]+, [M+2Na-H]+	327.095	Yes		1.3981	[M+H]+, [M+NH4]+, [M+K]+, [2M+H]+, [2M+Na]+, [M+2Na-H]+	999	682		PD_A		Acetaminophen glucuronide	C14H17NO8	327.095		16110-10-4	HMDB0010316	83944	IPROLSVTVHAQLE-BYNIDDHOSA-N
1	1862	2	3.21_220.0842n	3.206	221.0920, 204.0655	[M+H]+, [M+H-NH3]+	220.084	Yes		2.7946	[M+H]+, [M+H-NH3]+	998	725		PD_A	4350098	5-Hydroxy-L-tryptophan	C11H12N2O3	220.085		4350098			LDCYZAJDBXYCGN-UHFFFAOYSA-N
1	1862	18	3.21_220.0842n	3.206	221.0920, 204.0655	[M+H]+, [M+H-NH3]+	220.084	Yes		2.7946	[M+H]+, [M+H-NH3]+	998	629		PD_A		5-Hydroxy-L-tryptophan	C11H12N2O3	220.085		895096	HMDB0000472	439280	LDCYZAJDBXYCGN-VIFPVBQESA-N
1	1449	1	3.26_278.0933n	3.259	279.1006, 301.0824	[M+H]+, [M+Na]+	278.093	Yes		1.3043	[M+H]+, [M+Na]+	997	541		PD_A	4423227	Glu-Met	C10H18N2O5S	278.094		4423227			SXGAGTVDWKQYCX-BQBZGAKWSA-N
1	332	1	3.29_267.1336m/z	3.286	267.134			Yes		1.3678	[M+H]+	999	742		PD_A	51352444	Phe-Thr	C13H18N2O4	266.127		51352444			NYQBYASWHVRESG-MIMYLULJSA-N
1	332	17	3.29_267.1336m/z	3.286	267.134			Yes		1.3678	[M+H]+	999	377		PD_A	16875277	Thr-Phe	C13H18N2O4	266.127		16875277			IQHUITKNHOKGFC-IEBDPFPHSA-N
1	6131	1	3.29_285.0826m/z	3.286	285.083			Yes		1.4358	[M+H]+	998	524		PD_A	146805	Xanthosine	C10H12N4O6	284.076		146805			UBORTCNDUKBEOP-UUOKFMHZSA-N
1	6131	20	3.29_285.0826m/z	3.286	285.083			Yes		1.4358	[M+H]+	998	461		PD_A		Xanthosine	C10H12N4O6	284.076		146-80-5	HMDB0000299	64959	UBORTCNDUKBEOP-UUOKFMHZSA-N
1	1038	1	3.36_247.1286m/z	3.36	247.129			Yes		1.1136	[M+H]+	998	350		PD_A	5879061	Glu-Val	C10H18N2O5	246.122		5879061			SITLTJHOQZFJGG-XPUUQOCRSA-N
1	5421	1	3.36_165.0791n	3.36	166.0862, 148.0758, 149.0598, 353.1470, 331.1648	[M+H]+, [M+H-H2O]+, [M+H-NH3]+, [2M+Na]+, [2M+H]+	165.079	Yes		0.4882	[M+H]+, [M+H-H2O]+, [M+H-NH3]+, [2M+Na]+, [2M+H]+	1000	439		PD_A		L-Phenylalanine	C9H11NO2	165.079		63-91-2	HMDB0000159	6140	COLNVLDHVKWLRT-QMMMGPOBSA-N
1	5423	1	3.36_165.0791n	3.36	331.1648, 148.0758, 149.0598	[2M+H]+, [M+H-H2O]+, [M+H-NH3]+	165.079	Yes		0.4882	[2M+H]+, [M+H-H2O]+, [M+H-NH3]+	1000	507		PD_A	1200051	4-(Aminomethyl)phenylacetic acid	C9H11NO2	165.079		1200051			HAAUVXXFRQXTTQ-UHFFFAOYSA-N
1	5423	39	3.36_165.0791n	3.36	331.165	[2M+H]+	165.079	Yes		0.4882	[2M+H]+	1000	414		PD_A	40513437	2-Amino-4'-methoxyacetophenone	C9H11NO2	165.079		40513437			CNYAWQABGNEMFC-UHFFFAOYSA-N
1	40		13.25_373.3186n	13.246	374.3259, 396.3104	[M+H]+, [M+Na]+	373.319	Yes
1	5423	44	3.36_165.0791n	3.36	331.1648, 210.0501, 204.0421, 188.0682, 166.0862, 353.1470	[2M+H]+, [M+2Na-H]+, [M+K]+, [M+Na]+, [M+H]+, [2M+Na]+	165.079	Yes		0.4882	[2M+H]+, [M+2Na-H]+, [M+K]+, [M+Na]+, [M+H]+, [2M+Na]+	1000	399		PD_A	150301	DL-Phenylalanine	C9H11NO2	165.079		150301			COLNVLDHVKWLRT-UHFFFAOYSA-N
1	4035	1	3.38_131.0492m/z	3.378	131.049			Yes		0.5572	[M+H-H2O]+	997	404		PD_A	140103	trans-Cinnamic acid	C9H8O2	148.052		140103			WBYWAXJHAXSJNI-VOTSOKGWSA-N
1	4035	11	3.38_131.0492m/z	3.378	131.049			Yes		0.7075	[M+H-2H2O]+	997	313		PD_A	703231	2'-Hydroxy-6'-methoxyacetophenone	C9H10O3	166.063		703231			UENLHUMCIOWYQN-UHFFFAOYSA-N
1	4035	13	3.38_131.0492m/z	3.378	131.049			Yes		0.7075	[M+H-2H2O]+	997	313		PD_A	20312361	L-(-)-3-Phenyllactic acid	C9H10O3	166.063		20312361			VOXXWSYKYCBWHO-QMMMGPOBSA-N
1	4035	20	3.38_131.0492m/z	3.378	131.049			Yes		0.7075	[M+H-2H2O]+	997	313		PD_A	3598263	Caffeoyl alcohol	C9H10O3	166.063		3598263			ZCKDCRKBURQZPT-OWOJBTEDSA-N
1	4035	22	3.38_131.0492m/z	3.378	131.049			Yes		0.5572	[M+H-H2O]+	997	313		PD_A	492386	Atropic acid	C9H8O2	148.052		492386			ONPJWQSDZCGSQM-UHFFFAOYSA-N
1	4035	23	3.38_131.0492m/z	3.378	131.049			Yes		0.7075	[M+H-2H2O]+	997	313		PD_A	552636	Tropic acid	C9H10O3	166.063		552636			JACRWUWPXAESPB-UHFFFAOYSA-N
1	4035	26	3.38_131.0492m/z	3.378	131.049			Yes		0.7075	[M+H-2H2O]+	997	313		PD_A	828013	DL-3-Phenyllactic acid	C9H10O3	166.063		828013			VOXXWSYKYCBWHO-UHFFFAOYSA-N
1	4035	41	3.38_131.0492m/z	3.378	131.049			Yes		0.7075	[M+H-2H2O]+	997	305		PD_A	13113718	(2S)-2-Hydroxy-2-phenylpropanoic acid	C9H10O3	166.063		13113718			NWCHELUCVWSRRS-VIFPVBQESA-N
1	10147	1	3.38_107.0492m/z	3.378	107.049			Yes		4.2188	[M+H-NH3]+	1000	472		PD_A	932309	2-(Aminomethyl)phenol	C7H9NO	123.068		932309			KPRZOPQOBJRYSW-UHFFFAOYSA-N
1	7185	1	3.42_232.0272m/z	3.42	232.027			Yes		1.0242	[M+H]+	998	970		PD_A	10066907	Acetaminophen sulfate	C8H9NO5S	231.02		10066907			IGTYILLPRJOVFY-UHFFFAOYSA-N
1	7791	1	3.42_342.1555m/z	3.42	342.156			Yes		1.7271	[M+H]+	1000	913		PD_A	23403909	His-Trp	C17H19N5O3	341.149		23403909			FBTYOQIYBULKEH-ZFWWWQNUSA-N
1	7791	15	3.42_342.1555m/z	3.42	342.156			Yes		1.7271	[M+H]+	1000	463		PD_A	3261801	Trp-His	C17H19N5O3	341.149		3261801			KBUBZAMBIVEFEI-ZFWWWQNUSA-N
1	3100	1	3.47_219.1338m/z	3.469	219.134			Yes		0.7175	[M+H]+	999	593		PD_A	6665163	Ser-Leu	C9H18N2O4	218.127		6665163			NFDYGNFETJVMSE-RQJHMYQMSA-N
1	3100	3	3.47_219.1338m/z	3.469	219.134			Yes		0.7175	[M+H]+	999	586		PD_A	91086510	Ser-Ile	C9H18N2O4	218.127		91086510			BXLYSRPHVMCOPS-RRKCRQDMSA-N
1	3100	21	3.47_219.1338m/z	3.469	219.134			Yes		0.7129	[M+H]+	999	378		PD_A		Ser-Leu	C9H18N2O4	218.127			HMDB0258242		NFDYGNFETJVMSE-UHFFFAOYSA-N
1	195	1	3.49_319.1396m/z	3.494	319.14			Yes		1.6556	[M+H]+	999	751		PD_A	175027119	Trp-Asn	C15H18N4O4	318.133		175027119			GRQCSEWEPIHLBI-JQWIXIFHSA-N
1	3519	1	3.49_297.1069n	3.494	298.1142, 336.0699, 320.0961	[M+H]+, [M+K]+, [M+Na]+	297.107	Yes		1.4371	[M+H]+, [M+K]+, [M+Na]+	999	562		PD_A	20244864	7-Methylguanosine	C11H15N5O5	297.107		20244864			OGHAROSJZRTIOK-AMKBJPJNSA-N
1	44		12.59_237.1700n	12.593	221.1513, 497.3236	[M+H-NH3]+, [2M+Na]+	237.17	Yes
1	3519	20	3.49_297.1069n	3.494	298.1142, 320.0961	[M+H]+, [M+Na]+	297.107	Yes		1.4371	[M+H]+, [M+Na]+	999	530		PD_A		2-Methylguanosine	C11H15N5O5	297.107		2140-77-4	HMDB0005862	3035422	SLEHROROQDYRAW-KQYNXXCUSA-N
1	3519	28	3.49_297.1069n	3.494	298.1142, 320.0961	[M+H]+, [M+Na]+	297.107	Yes		1.4371	[M+H]+, [M+Na]+	999	477		PD_A		1-Methylguanosine	C11H15N5O5	297.107		2140-65-0	HMDB0001563	96373	UTAIYTHAJQNQDW-KQYNXXCUSA-N
1	8438	7	3.52_221.0919m/z	3.52	221.092			Yes		0.9394	[M+H]+	1000	313		PD_A	3273685	4-(2-Oxo-2,3-dihydro-1H-benzimidazol-1-yl)butanoic acid	C11H12N2O3	220.085		3273685			PTNUQSFEJXMNOQ-UHFFFAOYSA-N
1	8833	1	3.62_282.0960n	3.625	305.0852, 321.0591, 283.1033	[M+Na]+, [M+K]+, [M+H]+	282.096	Yes		3.2124	[M+Na]+, [M+K]+, [M+H]+	996	510		PD_A	6860475	1,4-D-Xylobiose	C10H18O9	282.095		6860475			SQNRKWHRVIAKLP-RSZZQXBVSA-N
1	5761	1	3.65_169.0374n	3.651	170.0447, 152.0342, 192.0267	[M+H]+, [M+H-H2O]+, [M+Na]+	169.037	Yes		0.3893	[M+H]+, [M+H-H2O]+, [M+Na]+	1000	774		PD_A	5657192	N-(2-Furoyl)glycine	C7H7NO4	169.037		5657192			KSPQDMRTZZYQLM-UHFFFAOYSA-N
1	2287	1	3.68_260.1601m/z	3.677	260.16			Yes		1.4872	[M+H]+	999	542		PD_A	86416457	Gln-Ile	C11H21N3O4	259.153		86416457			XITLYYAIPBBHPX-LKEWCRSYSA-N
1	2287	2	3.68_260.1601m/z	3.677	260.16			Yes		1.4872	[M+H]+	999	538		PD_A	34027651	Gln-Leu	C11H21N3O4	259.153		34027651			ARPVSMCNIDAQBO-SFYZADRCSA-N
1	6896	1	3.68_290.1594m/z	3.677	290.159			Yes		1.5602	[M+H]+	999	755		PD_A	102636839	Adipoyl-L-carnitine	C13H23NO6	289.152		102636839			BSVHAXJKBCWVDA-SNVBAGLBSA-N
1	6896	4	3.68_290.1594m/z	3.677	290.159			Yes		1.5602	[M+H]+	999	721		PD_A	102673950	3-Methylglutarylcarnitine	C13H23NO6	289.152		102673950			HFCPFJNSBPQJDP-UHFFFAOYSA-N
1	4078	1	3.70_295.1284m/z	3.704	295.128			Yes		1.6408	[M+H]+	999	339		PD_A	3617456	Phe-Glu	C14H18N2O5	294.122		3617456			JXWLMUIXUXLIJR-QWRGUYRKSA-N
1	1266	1	3.73_168.0899n	3.73	169.0972, 191.0791	[M+H]+, [M+Na]+	168.09	Yes		0.0437	[M+H]+, [M+Na]+	1000	734		PD_A	65556334	3-Methylhexahydropyrrolo[1,2-a]pyrazine-1,4-dione	C8H12N2O2	168.09		65556334			WSLYCILIEOFQPK-UHFFFAOYSA-N
1	8097	1	3.76_189.1234m/z	3.757	189.123			Yes		0.0938	[M+H]+	1000	486		PD_A	19257046	Glycyl-L-norleucine	C8H16N2O3	188.116		19257046			XVUIZOUTLADVIH-UHFFFAOYSA-N
1	8097	2	3.76_189.1234m/z	3.757	189.123			Yes		0.0938	[M+H]+	1000	483		PD_A	869192	Gly-Leu	C8H16N2O3	188.116		869192			DKEXFJVMVGETOO-ZCFIWIBFSA-N
1	2520	1	3.81_229.1545m/z	3.811	229.155			Yes		0.9261	[M+H]+	999	319		PD_A	51926513	Pro-Ile	C11H20N2O3	228.147		51926513			OCYROESYHWUPBP-CIUDSAMLSA-N
1	2520	2	3.81_229.1545m/z	3.811	229.155			Yes		0.9261	[M+H]+	999	319		PD_A	52899077	Pro-Leu	C11H20N2O3	228.147		52899077			ZKQOUHVVXABNDG-IUCAKERBSA-N
1	547	1	3.89_282.1191m/z	3.891	282.119			Yes		2.1796	[M+H]+	999	1000		PD_A		N6-Methyladenosine	C11H15N5O4	281.112		1867-73-8	HMDB0004044	102175	VQAYFKKCNSOZKM-IOSLPCCCSA-N
1	547	2	3.89_282.1191m/z	3.891	282.119			Yes		2.1796	[M+H]+	999	1000		PD_A		1-Methyladenosine	C11H15N5O4	281.112		15763-06-1	HMDB0003331	27476	GFYLSDSUCHVORB-IOSLPCCCSA-N
1	3944	1	3.92_169.0493m/z	3.916	169.049			Yes		1.485	[M+H]+	1000	463		PD_A	121346	Vanillic acid	C8H8O4	168.042		121346			WKOLLVMJNQIZCI-UHFFFAOYSA-N
1	3944	3	3.92_169.0493m/z	3.916	169.049			Yes		1.485	[M+H]+	1000	455		PD_A	645089	3-Hydroxy-4-methoxybenzoic acid	C8H8O4	168.042		645089			LBKFGYZQBSGRHY-UHFFFAOYSA-N
1	7949	1	3.94_260.1372n	3.943	261.1441, 243.1339	[M+H]+, [M+H-H2O]+	260.137	Yes		0.0004	[M+H]+, [M+H-H2O]+	997	398		PD_A	5969528	Glu-Leu	C11H20N2O5	260.137		5969528			YBAFDPFAUTYYRW-SFYZADRCSA-N
1	7949	2	3.94_260.1372n	3.943	261.1441, 243.1339	[M+H]+, [M+H-H2O]+	260.137	Yes		0.0004	[M+H]+, [M+H-H2O]+	997	383		PD_A	5879221	Glu-Ile	C11H20N2O5	260.137		5879221			SNFUTDLOCQQRQD-LKEWCRSYSA-N
1	10043	1	3.94_247.1286m/z	3.943	247.129			Yes		1.1534	[M+H]+	999	805		PD_A	3062144	Asp-Leu	C10H18N2O5	246.122		3062144			ZVDPYSVOZFINEE-RQJHMYQMSA-N
1	10043	3	3.94_247.1286m/z	3.943	247.129			Yes		1.1534	[M+H]+	999	789		PD_A	13433073	Asp-Ile	C10H18N2O5	246.122		13433073			BSWHERGFUNMWGS-SHYZEUOFSA-N
1	48		0.48_320.2431n	0.476	343.2323, 359.2099	[M+Na]+, [M+K]+	320.243	Yes
1	6253	1	4.00_108.0444m/z	3.996	108.044			Yes		4.4675	[M+H-NH3]+	998	545		PD_A	25016120	1,3-Dimethyl-1H-pyrazole-4-carbaldehyde	C6H8N2O	124.064		25016120			IGJREDVLGVEPFI-UHFFFAOYSA-N
1	6253	2	4.00_108.0444m/z	3.996	108.044			Yes		0.2379	[M+H-H2O]+	998	544		PD_A	13047046	4-Amino-1,2-benzenediol	C6H7NO2	125.048		13047046			KDHUXRBROABJBC-UHFFFAOYSA-N
1	6253	3	4.00_108.0444m/z	3.996	108.044			Yes		0.0491	[M+H]+	998	544		PD_A	872855	4-Pyridinecarboxaldehyde	C6H5NO	107.037		872855			BGUWFUQJCDRPTL-UHFFFAOYSA-N
1	6253	12	4.00_108.0444m/z	3.996	108.044			Yes		0.0491	[M+H]+	998	525		PD_A	500221	3-Pyridinecarboxaldehyde	C6H5NO	107.037		500221			QJZUKDFHGGYHMC-UHFFFAOYSA-N
1	6253	28	4.00_108.0444m/z	3.996	108.044			Yes		0.2379	[M+H-H2O]+	998	487		PD_A	40222773	5-Hydroxy-2-(hydroxymethyl)pyridine	C6H7NO2	125.048		40222773			NESFDGDRYVANBC-UHFFFAOYSA-N
1	8372	1	4.00_151.0633n	3.996	303.1334, 174.0526, 325.1154	[2M+H]+, [M+Na]+, [2M+Na]+	151.063	Yes		0.0066	[2M+H]+, [M+Na]+, [2M+Na]+	1000	819		PD_A	2835065	DL-.alpha.-Phenylglycine	C8H9NO2	151.063		2835065			ZGUNAGUHMKGQNY-UHFFFAOYSA-N
1	8370	1	4.00_151.0633n	3.996	152.0706, 303.1334	[M+H]+, [2M+H]+	151.063	Yes		0.0066	[M+H]+, [2M+H]+	1000	863		PD_A	614802	2-Acetamidophenol	C8H9NO2	151.063		614802			ADVGKWPZRIDURE-UHFFFAOYSA-N
1	8370	2	4.00_151.0633n	3.996	152.0706, 303.1334	[M+H]+, [2M+H]+	151.063	Yes		0.0066	[M+H]+, [2M+H]+	1000	863		PD_A		Acetaminophen	C8H9NO2	151.063		103-90-2	HMDB0001859	1983	RZVAJINKPMORJF-UHFFFAOYSA-N
1	8370	4	4.00_151.0633n	3.996	152.0706, 303.1334	[M+H]+, [2M+H]+	151.063	Yes		0.0066	[M+H]+, [2M+H]+	1000	863		PD_A	103902	Acetaminophen	C8H9NO2	151.063		103902			RZVAJINKPMORJF-UHFFFAOYSA-N
1	8372	6	4.00_151.0633n	3.996	303.133	[2M+H]+	151.063	Yes		0.0066	[2M+H]+	1000	305		PD_A	85405	1,2,3,6-Tetrahydrophthalimide	C8H9NO2	151.063		85405			CIFFBTOJCKSRJY-UHFFFAOYSA-N
1	8370	19	4.00_151.0633n	3.996	152.0706, 303.1334	[M+H]+, [2M+H]+	151.063	Yes		0.0066	[M+H]+, [2M+H]+	1000	838		PD_A	621421	3-Acetamidophenol	C8H9NO2	151.063		621421			QLNWXBAGRTUKKI-UHFFFAOYSA-N
1	8370	21	4.00_151.0633n	3.996	152.0706, 303.1334	[M+H]+, [2M+H]+	151.063	Yes		0.0066	[M+H]+, [2M+H]+	1000	837		PD_A		2'-Hydroxyacetanilide	C8H9NO2	151.063		614-80-2	HMDB0061919	11972	ADVGKWPZRIDURE-UHFFFAOYSA-N
1	8370	66	4.00_151.0633n	3.996	152.0706, 303.1334	[M+H]+, [2M+H]+	151.063	Yes		0.0066	[M+H]+, [2M+H]+	1000	335		PD_A	29681456	Methyl 5-methylnicotinate	C8H9NO2	151.063		29681456			KQILMMLAGGFMCM-UHFFFAOYSA-N
1	7168	1	4.05_195.0765m/z	4.049	195.077			Yes		0.1754	[M+H]+	998	363		PD_A		4-Aminohippuric acid	C9H10N2O3	194.069		61-78-9	HMDB0001867	2148	HSMNQINEKMPTIC-UHFFFAOYSA-N
1	56		17.45_678.5518m/z	17.447	678.552
1	141	1	4.13_197.0669m/z	4.128	197.067			Yes		0.0905	[M+H]+	999	358		PD_A		1,9-Dimethyluric acid	C7H8N4O3	196.06		55441-62-8	HMDB0002026	108712	UARKDOLETOEBCU-UHFFFAOYSA-N
1	1207	1	4.15_219.1106n	4.155	220.1179, 242.0997, 202.1074	[M+H]+, [M+Na]+, [M+H-H2O]+	219.111	Yes		0.4351	[M+H]+, [M+Na]+, [M+H-H2O]+	998	984		PD_A		Pantothenic acid	C9H17NO5	219.111		79-83-4	HMDB0000210	6613	GHOKWGTUZJEAQD-ZETCQYMHSA-N
1	1207	3	4.15_219.1106n	4.155	220.1179, 202.1074, 242.0997	[M+H]+, [M+H-H2O]+, [M+Na]+	219.111	Yes		0.4351	[M+H]+, [M+H-H2O]+, [M+Na]+	998	951		PD_A	599542	Pantothenic acid	C9H17NO5	219.111		599542			GHOKWGTUZJEAQD-UHFFFAOYSA-N
1	1207	10	4.15_219.1106n	4.155	220.1179, 242.0997, 202.1074	[M+H]+, [M+Na]+, [M+H-H2O]+	219.111	Yes		0.4351	[M+H]+, [M+Na]+, [M+H-H2O]+	998	878		PD_A		3-[[(2S)-2,4-Dihydroxy-3,3-dimethylbutanoyl]amino]propanoic acid	C9H17NO5	219.111			HMDB0250782	988	GHOKWGTUZJEAQD-UHFFFAOYSA-N
1	2796	1	4.21_229.1545m/z	4.207	229.155			Yes		0.8283	[M+H]+	999	363		PD_A	6403356	Leu-Pro	C11H20N2O3	228.147		6403356			VTJUNIYRYIAIHF-IUCAKERBSA-N
1	2796	2	4.21_229.1545m/z	4.207	229.155			Yes		0.8283	[M+H]+	999	363		PD_A	52899077	Pro-Leu	C11H20N2O3	228.147		52899077			ZKQOUHVVXABNDG-IUCAKERBSA-N
1	2796	6	4.21_229.1545m/z	4.207	229.155			Yes		0.8283	[M+H]+	999	363		PD_A	51926513	Pro-Ile	C11H20N2O3	228.147		51926513			OCYROESYHWUPBP-CIUDSAMLSA-N
1	892	1	4.23_177.0460n	4.234	178.0533, 200.0352	[M+H]+, [M+Na]+	177.046	Yes		0.1554	[M+H]+, [M+Na]+	998	331		PD_A		N-Formyl-L-methionine	C6H11NO3S	177.046		4289-98-9	HMDB0001015	439750	PYUSHNKNPOHWEZ-YFKPBYRVSA-N
1	6702	1	4.29_180.0647n	4.286	361.1363, 225.0358, 383.1182	[2M+H]+, [M+2Na-H]+, [2M+Na]+	180.065	Yes		0.2493	[2M+H]+, [M+2Na-H]+, [2M+Na]+	997	941		PD_A	83670	Theobromine	C7H8N4O2	180.065		83670			YAPQBXQYLJRXSA-UHFFFAOYSA-N
1	6702	2	4.29_180.0647n	4.286	361.1363, 181.0720, 225.0358, 383.1182	[2M+H]+, [M+H]+, [M+2Na-H]+, [2M+Na]+	180.065	Yes		0.2493	[2M+H]+, [M+H]+, [M+2Na-H]+, [2M+Na]+	997	941		PD_A	58559	Theophylline	C7H8N4O2	180.065		58559			ZFXYFBGIUFBOJW-UHFFFAOYSA-N
1	6702	4	4.29_180.0647n	4.286	361.1363, 181.0720, 225.0358, 383.1182	[2M+H]+, [M+H]+, [M+2Na-H]+, [2M+Na]+	180.065	Yes		0.2493	[2M+H]+, [M+H]+, [M+2Na-H]+, [2M+Na]+	997	941		PD_A	63870382	2-(Hydroxymethyl)-5-methyl-4H,7H-[1,2,4]triazolo[1,5-a]pyrimidin-7-one	C7H8N4O2	180.065		63870382			WKWVHRXHNMBIAL-UHFFFAOYSA-N
1	959	1	4.31_195.0532n	4.312	196.0604, 218.0423	[M+H]+, [M+Na]+	195.053	Yes		0.0059	[M+H]+, [M+Na]+	998	328		PD_A	487547	o-Hydroxyhippuric acid	C9H9NO4	195.053		487547			ONJSZLXSECQROL-UHFFFAOYSA-N
1	959	5	4.31_195.0532n	4.312	196.0604, 218.0423	[M+H]+, [M+Na]+	195.053	Yes		0.0059	[M+H]+, [M+Na]+	998	328		PD_A	199854007	O-Acetylsalicylhydroxamic acid	C9H9NO4	195.053		199854007			PCFWLDHLJWUGSU-UHFFFAOYSA-N
1	959	18	4.31_195.0532n	4.312	196.06	[M+H]+	195.053	Yes		0.0059	[M+H]+	998	319		PD_A		Alpha-Hydroxyhippuric acid	C9H9NO4	195.053		16555-77-4	HMDB0002404	450272	GCWCVCCEIQXUQU-UHFFFAOYSA-N
1	4655	1	4.31_146.1176m/z	4.312	146.118			Yes		0.0964	[M+H]+	999	566		PD_A	2812320	N,N-Dimethyl-L-valine	C7H15NO2	145.11		2812320			APGLTERDKORUHK-UHFFFAOYSA-N
1	4655	2	4.31_146.1176m/z	4.312	146.118			Yes		0.0964	[M+H]+	999	566		PD_A	4125988	N-Methyl-L-isoleucine	C7H15NO2	145.11		4125988			KSPIYJQBLVDRRI-WDSKDSINSA-N
1	4655	3	4.31_146.1176m/z	4.312	146.118			Yes		0.0964	[M+H]+	999	566		PD_A	17343270	N-Methyl-L-norleucine	C7H15NO2	145.11		17343270			FPDYKABXINADKS-LURJTMIESA-N
1	4655	4	4.31_146.1176m/z	4.312	146.118			Yes		0.0964	[M+H]+	999	566		PD_A	106247352	4,4-Dimethylnorvaline	C7H15NO2	145.11		106247352			LPBSHGLDBQBSPI-UHFFFAOYSA-N
1	4655	13	4.31_146.1176m/z	4.312	146.118			Yes		0.0964	[M+H]+	999	566		PD_A	3060466	N-Methyl-L-leucine	C7H15NO2	145.11		3060466			XJODGRWDFZVTKW-LURJTMIESA-N
1	4655	20	4.31_146.1176m/z	4.312	146.118			Yes		0.0964	[M+H]+	999	566		PD_A	5632928	3-Methylisoleucine	C7H15NO2	145.11		5632928			AQIFZAKDNFZWND-UHFFFAOYSA-N
1	4655	45	4.31_146.1176m/z	4.312	146.118			Yes		0.0964	[M+H]+	999	550		PD_A	3558325	2-Amino-5-methylhexanoic acid	C7H15NO2	145.11		3558325			FMUMEWVNYMUECA-UHFFFAOYSA-N
1	2739	1	4.34_133.0528n	4.339	134.0601, 156.0421	[M+H]+, [M+Na]+	133.053	Yes		0.1255	[M+H]+, [M+Na]+	1000	412		PD_A	59483	2-Indolinone	C8H7NO	133.053		59483			JHFAEUICJHBVHB-UHFFFAOYSA-N
1	2739	3	4.34_133.0528n	4.339	134.0601, 156.0421	[M+H]+, [M+Na]+	133.053	Yes		0.1255	[M+H]+, [M+Na]+	1000	376		PD_A		5-Hydroxyindole	C8H7NO	133.053			HMDB0059805	16054	LMIQERWZRIFWNZ-UHFFFAOYSA-N
1	2918	1	4.34_333.1314n	4.339	334.1392, 317.1127	[M+H]+, [M+H-NH3]+	333.131	Yes		3.288	[M+H]+, [M+H-NH3]+	999	851		PD_A	36099953	Trp-Glu	C16H19N3O5	333.132		36099953			PWIQCLSQVQBOQV-AAEUAGOBSA-N
1	8859	1	4.34_264.0895n	4.339	265.0968, 287.0787, 247.0863	[M+H]+, [M+Na]+, [M+H-H2O]+	264.089	Yes		1.282	[M+H]+, [M+Na]+, [M+H-H2O]+	997	334		PD_A	13797267	3-Anilino-1-phenyl-1H-pyrrole-2,5-dione	C16H12N2O2	264.09		13797267			KTGOYNWJJKTCKT-UHFFFAOYSA-N
1	9521	1	4.34_169.0493m/z	4.339	169.049			Yes		1.3998	[M+H]+	1000	476		PD_A	121346	Vanillic acid	C8H8O4	168.042		121346			WKOLLVMJNQIZCI-UHFFFAOYSA-N
1	9521	3	4.34_169.0493m/z	4.339	169.049			Yes		1.3998	[M+H]+	1000	468		PD_A	645089	3-Hydroxy-4-methoxybenzoic acid	C8H8O4	168.042		645089			LBKFGYZQBSGRHY-UHFFFAOYSA-N
1	10001	1	4.39_311.1225n	4.392	334.1117, 312.1298	[M+Na]+, [M+H]+	311.123	Yes		1.4614	[M+Na]+, [M+H]+	998	1000		PD_A	2140672	N,N-Dimethylguanosine	C12H17N5O5	311.123		2140672			RSPURTUNRHNVGF-IOSLPCCCSA-N
1	10000	10	4.39_311.1225n	4.392	312.1298, 334.1117	[M+H]+, [M+Na]+	311.123	Yes		1.4614	[M+H]+, [M+Na]+	998	845		PD_A		N2,N2-Dimethylguanosine	C12H17N5O5	311.123		2140-67-2	HMDB0004824	92919	RSPURTUNRHNVGF-IOSLPCCCSA-N
1	5746	1	4.43_247.1286m/z	4.433	247.129			Yes		1.1533	[M+H]+	999	639		PD_A	13433073	Asp-Ile	C10H18N2O5	246.122		13433073			BSWHERGFUNMWGS-SHYZEUOFSA-N
1	5746	4	4.43_247.1286m/z	4.433	247.129			Yes		1.1533	[M+H]+	999	601		PD_A	3062144	Asp-Leu	C10H18N2O5	246.122		3062144			ZVDPYSVOZFINEE-RQJHMYQMSA-N
1	3593	7	4.45_220.0848n	4.451	221.0919, 203.0815	[M+H]+, [M+H-H2O]+	220.085	Yes		0.0989	[M+H]+, [M+H-H2O]+	998	316		PD_A	3273685	4-(2-Oxo-2,3-dihydro-1H-benzimidazol-1-yl)butanoic acid	C11H12N2O3	220.085		3273685			PTNUQSFEJXMNOQ-UHFFFAOYSA-N
1	4205	1	4.45_131.0729n	4.451	132.0808, 115.0542	[M+H]+, [M+H-NH3]+	131.073	Yes		4.5727	[M+H]+, [M+H-NH3]+	996	338		PD_A		2-Methylindole	C9H9N	131.073			HMDB0245234		BHNHHSOHWZKFOX-UHFFFAOYSA-N
1	4205	6	4.45_131.0729n	4.451	132.0808, 115.0542	[M+H]+, [M+H-NH3]+	131.073	Yes		4.5803	[M+H]+, [M+H-NH3]+	996	323		PD_A	83341	3-Methylindole	C9H9N	131.073		83341			ZFRKQXVRDFCRJG-UHFFFAOYSA-N
1	5734	1	4.45_118.0651m/z	4.451	118.065			Yes		0.2937	[M+H]+	1000	330		PD_A		Indole	C8H7N	117.058		120-72-9	HMDB0000738	798	SIKJAQJRHWYJAI-UHFFFAOYSA-N
1	8939	1	4.45_146.0601m/z	4.451	146.06			Yes		0.1276	[M+H]+	1000	1000		PD_A	1074868	1H-Indole-4-carboxaldehyde	C9H7NO	145.053		1074868			JFDDFGLNZWNJTK-UHFFFAOYSA-N
1	8939	4	4.45_146.0601m/z	4.451	146.06			Yes		0.1276	[M+H]+	1000	1000		PD_A	1074880	Indole-7-carboxaldehyde	C9H7NO	145.053		1074880			XQVZDADGTFJAFM-UHFFFAOYSA-N
1	8939	5	4.45_146.0601m/z	4.451	146.06			Yes		0.1276	[M+H]+	1000	1000		PD_A	1196709	Indole-6-carboxaldehyde	C9H7NO	145.053		1196709			VSPBWOAEHQDXRD-UHFFFAOYSA-N
1	8939	11	4.45_146.0601m/z	4.451	146.06			Yes		0.3281	[M+H-H2O]+	1000	1000		PD_A	76014807	4-Oxo-4-(3-pyridyl)butanal	C9H9NO2	163.063		76014807			CFONOJVUTZAMCB-UHFFFAOYSA-N
1	8939	18	4.45_146.0601m/z	4.451	146.06			Yes		0.3281	[M+H-H2O]+	1000	931		PD_A	30389334	5-Hydroxy-3,4-dihydro-2(1H)-quinolinone	C9H9NO2	163.063		30389334			UTTJAIFHRUAFED-UHFFFAOYSA-N
1	8939	26	4.45_146.0601m/z	4.451	146.06			Yes		0.1276	[M+H]+	1000	840		PD_A		Indole-3-carboxaldehyde	C9H7NO	145.053		487-89-8	HMDB0029737	10256	OLNJUISKUQQNIM-UHFFFAOYSA-N
1	62		0.54_1765.5831n	0.54	894.79		1765.58
1	8939	28	4.45_146.0601m/z	4.451	146.06			Yes		0.1276	[M+H]+	1000	787		PD_A		4-Hydroxyquinoline	C9H7NO	145.053			HMDB0246466		PMZDQRJGMBOQBF-UHFFFAOYSA-N
1	8939	44	4.45_146.0601m/z	4.451	146.06			Yes		0.1276	[M+H]+	1000	525		PD_A	580201	Quinolin-7-ol	C9H7NO	145.053		580201			XCRPPAPDRUBKRJ-UHFFFAOYSA-N
1	8939	53	4.45_146.0601m/z	4.451	146.06			Yes		0.1276	[M+H]+	1000	447		PD_A	580165	Quinolin-6-ol	C9H7NO	145.053		580165			OVYWMEWYEJLIER-UHFFFAOYSA-N
1	8939	56	4.45_146.0601m/z	4.451	146.06			Yes		0.1276	[M+H]+	1000	415		PD_A	148243	Quinolin-8-ol	C9H7NO	145.053		148243			MCJGNVYPOGVAJF-UHFFFAOYSA-N
1	8939	60	4.45_146.0601m/z	4.451	146.06			Yes		0.1276	[M+H]+	1000	389		PD_A	578676	Quinolin-5-ol	C9H7NO	145.053		578676			GYESAYHWISMZOK-UHFFFAOYSA-N
1	8939	62	4.45_146.0601m/z	4.451	146.06			Yes		0.3281	[M+H-H2O]+	1000	351		PD_A	54197669	6-Hydroxy-3,4-dihydro-1H-quinoline-2-one	C9H9NO2	163.063		54197669			HOSGXJWQVBHGLT-UHFFFAOYSA-N
1	10050	1	4.45_204.0898n	4.451	205.0971, 431.1687, 409.1866, 188.0706	[M+H]+, [2M+Na]+, [2M+H]+, [M+H-NH3]+	204.09	Yes		0.3287	[M+H]+, [2M+Na]+, [2M+H]+, [M+H-NH3]+	993	877		PD_A		(Â±)-Tryptophan	C11H12N2O2	204.09		54-12-6	HMDB0030396	1148	QIVBCDIJIAJPQS-UHFFFAOYSA-N
1	10050	2	4.45_204.0898n	4.451	205.0971, 243.0528, 249.0607, 431.1687, 409.1866, 188.0706	[M+H]+, [M+K]+, [M+2Na-H]+, [2M+Na]+, [2M+H]+, [M+H-NH3]+	204.09	Yes		0.3287	[M+H]+, [M+K]+, [M+2Na-H]+, [2M+Na]+, [2M+H]+, [M+H-NH3]+	993	877		PD_A		L-Tryptophan	C11H12N2O2	204.09		73-22-3	HMDB0000929	6305	QIVBCDIJIAJPQS-VIFPVBQESA-N
1	10050	4	4.45_204.0898n	4.451	205.0971, 431.1687, 409.1866, 188.0706	[M+H]+, [2M+Na]+, [2M+H]+, [M+H-NH3]+	204.09	Yes		0.3287	[M+H]+, [2M+Na]+, [2M+H]+, [M+H-NH3]+	993	857		PD_A		D-Tryptophan	C11H12N2O2	204.09		153-94-6	HMDB0013609	9060	QIVBCDIJIAJPQS-SECBINFHSA-N
1	10050	16	4.45_204.0898n	4.451	205.0971, 188.0706, 227.0789, 243.0528, 249.0607, 431.1687, 409.1866	[M+H]+, [M+H-NH3]+, [M+Na]+, [M+K]+, [M+2Na-H]+, [2M+Na]+, [2M+H]+	204.09	Yes		0.3287	[M+H]+, [M+H-NH3]+, [M+Na]+, [M+K]+, [M+2Na-H]+, [2M+Na]+, [2M+H]+	993	659		PD_A	73223	L-Tryptophan	C11H12N2O2	204.09		73223			QIVBCDIJIAJPQS-SECBINFHSA-N
1	3434	1	4.70_281.1127m/z	4.695	281.113			Yes		1.8021	[M+H]+	999	477		PD_A		Aspartylphenylalanine	C13H16N2O5	280.106		13433-09-5	HMDB0000706	93078	YZQCXOFQZKCETR-UWVGGRQHSA-N
1	3522	1	4.75_263.1418m/z	4.747	263.142			Yes		2.4268	[M+H]+	997	310		PD_A	42384145	Ile-Met	C11H22N2O3S	262.135		42384145			TUYOFUHICRWDGA-CIUDSAMLSA-N
1	2478	1	4.77_202.0862m/z	4.773	202.086			Yes		2.7663	[M+H-NH3]+	999	867		PD_A	736131014	D-.beta.-Homotryptophan	C12H14N2O2	218.106		736131014			DUVVFMLAHWNDJD-SECBINFHSA-N
1	2478	9	4.77_202.0862m/z	4.773	202.086			Yes		0.0838	[M+H-H2O]+	999	467		PD_A	21193782	2-Hydroxy-3-(1H-indol-3-yl)butanoic acid	C12H13NO3	219.089		21193782			NUFXPJOTSOMKFZ-UHFFFAOYSA-N
1	65		12.67_352.2221n	12.67	353.2293, 375.2116, 397.1891	[M+H]+, [M+Na]+, [M+2Na-H]+	352.222	Yes
1	2938	1	4.77_246.1366n	4.773	493.2810, 247.1438, 269.1257, 285.0995, 515.2632	[2M+H]+, [M+H]+, [M+Na]+, [M+K]+, [2M+Na]+	246.137	Yes		1.039	[2M+H]+, [M+H]+, [M+Na]+, [M+K]+, [2M+Na]+	990	936		PD_A	487581	Hypaphorine	C14H18N2O2	246.137		487581			AOHCBEAZXHZMOR-UHFFFAOYSA-N
1	2938	22	4.77_246.1366n	4.773	493.2810, 247.1438	[2M+H]+, [M+H]+	246.137	Yes		1.039	[2M+H]+, [M+H]+	990	348		PD_A	66012826	N-[2-(5-Methoxy-1H-indol-3-yl)ethyl]propanamide	C14H18N2O2	246.137		66012826			VXGNHTKZJOTYNZ-UHFFFAOYSA-N
1	7375	1	4.77_142.0652m/z	4.773	142.065			Yes		0.5696	[M+H-H2O]+	1000	333		PD_A	607669	4-Methylquinolin-2-ol	C10H9NO	159.068		607669			APLVPBUBDFWWAD-UHFFFAOYSA-N
1	7375	2	4.77_142.0652m/z	4.773	142.065			Yes		0.5696	[M+H-H2O]+	1000	333		PD_A	53394926	2-(Aminomethylidene)-2,3-dihydro-1H-inden-1-one	C10H9NO	159.068		53394926			HJOUSWJOPKLCGA-VURMDHGXSA-N
1	7375	4	4.77_142.0652m/z	4.773	142.065			Yes		0.5696	[M+H-H2O]+	1000	324		PD_A	5417630	3-Amino-2-naphthol	C10H9NO	159.068		5417630			ZHVPTERSBUMMHK-UHFFFAOYSA-N
1	7375	6	4.77_142.0652m/z	4.773	142.065			Yes		0.3942	[M+H]+	1000	318		PD_A	889108489	5-Ethynyl-1H-indole	C10H7N	141.058		889108489			YVQWQKBEBCPNMH-UHFFFAOYSA-N
1	7375	17	4.77_142.0652m/z	4.773	142.065			Yes		0.5696	[M+H-H2O]+	1000	303		PD_A	26829470	7-Methyl-1(2H)-isoquinolinone	C10H9NO	159.068		26829470			ZLTCEYHTNOZGIS-UHFFFAOYSA-N
1	1948	1	4.85_182.0577n	4.85	183.0649, 165.0544	[M+H]+, [M+H-H2O]+	182.058	Yes		1.2553	[M+H]+, [M+H-H2O]+	1000	304		PD_A	605947	2,3-Dimethoxy-5-methylbenzoquinone	C9H10O4	182.058		605947			UIXPTCZPFCVOQF-UHFFFAOYSA-N
1	2085	1	4.88_279.0517m/z	4.877	279.052			Yes		1.9569	[M+Na]+	998	675		PD_A	19077975	N-(4-Guanidinosulfonylphenyl)acetamide	C9H12N4O3S	256.063		19077975			BDTLWPHLHNDHRC-UHFFFAOYSA-N
1	71		10.88_272.2370n	10.876	311.2001, 317.2107	[M+K]+, [M+2Na-H]+	272.237	Yes
1	2197	1	4.90_322.1868m/z	4.9	322.187			Yes		1.7729	[M+H]+	999	870		PD_A	1238091	Phe-Arg	C15H23N5O3	321.18		1238091			OZILORBBPKKGRI-RYUDHWBXSA-N
1	2197	10	4.90_322.1868m/z	4.9	322.187			Yes		1.7729	[M+H]+	999	539		PD_A	2047134	Arg-Phe	C15H23N5O3	321.18		2047134			PQBHGSGQZSOLIR-VXGBXAGGSA-N
1	4492	1	4.90_180.0647n	4.9	181.0719, 383.1181	[M+H]+, [2M+Na]+	180.065	Yes		0.3677	[M+H]+, [2M+Na]+	997	553		PD_A		Theophylline	C7H8N4O2	180.065		58-55-9	HMDB0001889	2153	ZFXYFBGIUFBOJW-UHFFFAOYSA-N
1	4492	3	4.90_180.0647n	4.9	181.0719, 383.1181	[M+H]+, [2M+Na]+	180.065	Yes		0.3677	[M+H]+, [2M+Na]+	997	525		PD_A	611596	Paraxanthine	C7H8N4O2	180.065		611596			QUNWUDVFRNGTCO-UHFFFAOYSA-N
1	4492	8	4.90_180.0647n	4.9	181.0719, 383.1181	[M+H]+, [2M+Na]+	180.065	Yes		0.3677	[M+H]+, [2M+Na]+	997	485		PD_A	58559	Theophylline	C7H8N4O2	180.065		58559			ZFXYFBGIUFBOJW-UHFFFAOYSA-N
1	4492	15	4.90_180.0647n	4.9	181.0719, 383.1181	[M+H]+, [2M+Na]+	180.065	Yes		0.3677	[M+H]+, [2M+Na]+	997	460		PD_A		Paraxanthine	C7H8N4O2	180.065		611-59-6	HMDB0001860	4687	QUNWUDVFRNGTCO-UHFFFAOYSA-N
1	4492	38	4.90_180.0647n	4.9	181.0719, 383.1181	[M+H]+, [2M+Na]+	180.065	Yes		0.3677	[M+H]+, [2M+Na]+	997	413		PD_A		Theobromine	C7H8N4O2	180.065		83-67-0	HMDB0002825	5429	YAPQBXQYLJRXSA-UHFFFAOYSA-N
1	4399	1	4.92_263.1387m/z	4.925	263.139			Yes		1.3194	[M+H]+	999	451		PD_A	13589021	Pro-Phe	C14H18N2O3	262.132		13589021			IWIANZLCJVYEFX-RYUDHWBXSA-N
1	1575	1	4.95_229.1545m/z	4.951	229.155			Yes		0.8736	[M+H]+	998	346		PD_A	6403356	Leu-Pro	C11H20N2O3	228.147		6403356			VTJUNIYRYIAIHF-IUCAKERBSA-N
1	1575	5	4.95_229.1545m/z	4.951	229.155			Yes		0.8736	[M+H]+	998	345		PD_A	37462923	Ile-Pro	C11H20N2O3	228.147		37462923			BBIXOODYWPFNDT-CIUDSAMLSA-N
1	328	1	5.00_231.1702m/z	5.005	231.17			Yes		0.7211	[M+H]+	987	603		PD_A	3989977	Val-Leu	C11H22N2O3	230.163		3989977			XCTHZFGSVQBHBW-UHFFFAOYSA-N
1	328	2	5.00_231.1702m/z	5.005	231.17			Yes		0.7211	[M+H]+	987	602		PD_A	20556143	Val-Ile	C11H22N2O3	230.163		20556143			PNVLWFYAPWAQMU-DJLDLDEBSA-N
1	328	40	5.00_231.1702m/z	5.005	231.17			Yes		0.7211	[M+H]+	987	347		PD_A	13588959	Leu-Val	C11H22N2O3	230.163		13588959			MDSUKZSLOATHMH-IUCAKERBSA-N
1	328	45	5.00_231.1702m/z	5.005	231.17			Yes		0.7211	[M+H]+	987	330		PD_A	35436830	DL-Leu-DL-Val	C11H22N2O3	230.163		35436830			MDSUKZSLOATHMH-UHFFFAOYSA-N
1	1949	1	5.00_298.0964m/z	5.005	298.096			Yes		1.5575	[M+H]+	998	524		PD_A		5'-Methylthioadenosine	C11H15N5O3S	297.09		2457-80-9	HMDB0001173	439176	WUUGFSXJNOTRMR-IOSLPCCCSA-N
1	74		12.54_947.9369m/z	12.54	947.937			Yes
1	1949	2	5.00_298.0964m/z	5.005	298.096			Yes		1.5575	[M+H]+	998	515		PD_A	2457809	5'-S-Methyl-5'-thioadenosine	C11H15N5O3S	297.09		2457809			WUUGFSXJNOTRMR-IOSLPCCCSA-N
1	1949	18	5.00_298.0964m/z	5.005	298.096			Yes		1.5575	[M+H]+	998	496		PD_A		(2R,5S)-2-(6-Aminopurin-9-yl)-5-(methylsulfanylmethyl)oxolane-3,4-diol	C11H15N5O3S	297.09			HMDB0257557	149	WUUGFSXJNOTRMR-UHFFFAOYSA-N
1	3649	1	5.00_191.0582n	5.005	192.0654, 214.0474	[M+H]+, [M+Na]+	191.058	Yes		0.385	[M+H]+, [M+Na]+	999	379		PD_A	54160	5-Hydroxyindole-3-acetic acid	C10H9NO3	191.058		54160			DUUGKQCEGZLZNO-UHFFFAOYSA-N
1	3649	12	5.00_191.0582n	5.005	192.065	[M+H]+	191.058	Yes		0.385	[M+H]+	999	379		PD_A		5-Hydroxyindoleacetic acid	C10H9NO3	191.058		54-16-0	HMDB0000763	1826	DUUGKQCEGZLZNO-UHFFFAOYSA-N
1	7358	1	5.00_261.1441m/z	5.005	261.144			Yes		1.5759	[M+H]+	1000	729		PD_A	2566394	N-L-.gamma.-Glutamyl-L-leucine	C11H20N2O5	260.137		2566394			MYFMARDICOWMQP-UHFFFAOYSA-N
1	7358	12	5.00_261.1441m/z	5.005	261.144			Yes		1.5759	[M+H]+	1000	332		PD_A	5969528	Glu-Leu	C11H20N2O5	260.137		5969528			YBAFDPFAUTYYRW-SFYZADRCSA-N
1	9020	1	5.03_281.1128m/z	5.03	281.113			Yes		1.5302	[M+H]+	999	314		PD_A		Aspartylphenylalanine	C13H16N2O5	280.106		13433-09-5	HMDB0000706	93078	YZQCXOFQZKCETR-UWVGGRQHSA-N
1	9833	1	5.03_268.1516m/z	5.03	268.152			Yes		1.3188	[M+Na]+	1000	974		PD_A	256928753	2-Methylbutyryl-L-carnitine	C12H23NO4	245.163		256928753			IHCPDBBYTYJYIL-QVDQXJPCSA-N
1	9833	4	5.03_268.1516m/z	5.03	268.152			Yes		1.3188	[M+Na]+	1000	974		PD_A	31023242	Isovaleryl-L-carnitine	C12H23NO4	245.163		31023242			IGQBPDJNUXPEMT-SNVBAGLBSA-N
1	2000	1	5.08_434.2170m/z	5.082	434.217			Yes		0.8538	[M+H]+	999	960		PD_A	19153878	Dextrorphan O-.beta.-D-glucuronide	C23H31NO7	433.21		19153878			YQAUTKINOXBFCA-MECGKIRXSA-N
1	9839	1	5.11_157.1103n	5.108	158.118	[M+H]+	157.11	Yes		0.3485	[M+H]+	1000	509		PD_A	96539876	3-Cyclopentylalanine	C8H15NO2	157.11		96539876			KDYAKYRBGLKMAK-UHFFFAOYSA-N
1	9839	3	5.11_157.1103n	5.108	158.118	[M+H]+	157.11	Yes		0.3485	[M+H]+	1000	498		PD_A	14328520	D-.alpha.-Cyclohexylglycine	C8H15NO2	157.11		14328520			WAMWSIDTKSNDCU-SSDOTTSWSA-N
1	2246	1	5.24_260.1368n	5.24	261.1441, 283.1260, 244.1177	[M+H]+, [M+Na]+, [M+H-NH3]+	260.137	Yes		1.4657	[M+H]+, [M+Na]+, [M+H-NH3]+	992	421		PD_A	2566394	N-L-.gamma.-Glutamyl-L-leucine	C11H20N2O5	260.137		2566394			MYFMARDICOWMQP-UHFFFAOYSA-N
1	9304	3	5.35_265.1544m/z	5.347	265.154			Yes		1.1592	[M+H]+	999	767		PD_A	3918909	Phe-Val	C14H20N2O3	264.147		3918909			IEHDJWSAXBGJIP-RYUDHWBXSA-N
1	10110	1	5.35_306.1331m/z	5.347	306.133			Yes		1.6615	[M+H]+	999	990		PD_A	90899222	p-Hydroxybenzoylecgonine	C16H19NO5	305.126		90899222			GFOOTRIURAVHGP-UHFFFAOYSA-N
1	10110	10	5.35_306.1331m/z	5.347	306.133			Yes		1.6615	[M+H]+	999	614		PD_A	129944996	m-Hydroxybenzoylecgonine	C16H19NO5	305.126		129944996			XCJJCRPRQYXLRE-UHFFFAOYSA-N
1	5697	1	5.45_179.0583n	5.453	180.0655, 224.0293, 359.1233, 381.1052	[M+H]+, [M+2Na-H]+, [2M+H]+, [2M+Na]+	179.058	Yes		0.1607	[M+H]+, [M+2Na-H]+, [2M+H]+, [2M+Na]+	1000	333		PD_A		Hippuric acid	C9H9NO3	179.058		495-69-2	HMDB0000714	464	QIAFMBKCNZACKA-UHFFFAOYSA-N
1	5697	5	5.45_179.0583n	5.453	180.0655, 224.0293, 218.0213, 202.0474, 359.1233, 381.1052	[M+H]+, [M+2Na-H]+, [M+K]+, [M+Na]+, [2M+H]+, [2M+Na]+	179.058	Yes		0.1607	[M+H]+, [M+2Na-H]+, [M+K]+, [M+Na]+, [2M+H]+, [2M+Na]+	1000	305		PD_A	495692	Hippuric acid	C9H9NO3	179.058		495692			QIAFMBKCNZACKA-UHFFFAOYSA-N
1	6204	1	5.48_195.0533n	5.479	196.0606, 178.0500, 218.0424, 234.0164, 240.0244, 413.0957, 391.1138	[M+H]+, [M+H-H2O]+, [M+Na]+, [M+K]+, [M+2Na-H]+, [2M+Na]+, [2M+H]+	195.053	Yes		0.8536	[M+H]+, [M+H-H2O]+, [M+Na]+, [M+K]+, [M+2Na-H]+, [2M+Na]+, [2M+H]+	1000	836		PD_A	51592	5-(Acetylamino)-2-hydroxybenzoic acid	C9H9NO4	195.053		51592			GEFDRROBUCULOD-UHFFFAOYSA-N
1	6209	1	5.48_195.0533n	5.479	391.1138, 178.0500	[2M+H]+, [M+H-H2O]+	195.053	Yes		0.8536	[2M+H]+, [M+H-H2O]+	1000	540		PD_A	7292811	4-Carboxyphenylglycine	C9H9NO4	195.053		7292811			VTMJKPGFERYGJF-UHFFFAOYSA-N
1	6204	4	5.48_195.0533n	5.479	196.0606, 391.1138, 178.0500	[M+H]+, [2M+H]+, [M+H-H2O]+	195.053	Yes		0.8536	[M+H]+, [2M+H]+, [M+H-H2O]+	1000	804		PD_A		N-acetyl-5-aminosalicylic acid	C9H9NO4	195.053		51-59-2	HMDB0060602	65512	GEFDRROBUCULOD-UHFFFAOYSA-N
1	4501	9	5.50_189.0426n	5.505	190.0499, 212.0318	[M+H]+, [M+Na]+	189.043	Yes		0.0608	[M+H]+, [M+Na]+	997	942		PD_A	492273	Kynurenic acid	C10H7NO3	189.043		492273			HCZHHEIFKROPDY-UHFFFAOYSA-N
1	4501	12	5.50_189.0426n	5.505	190.05	[M+H]+	189.043	Yes		0.0608	[M+H]+	997	925		PD_A		Kynurenic acid	C10H7NO3	189.043		492-27-3	HMDB0000715	3845	HCZHHEIFKROPDY-UHFFFAOYSA-N
1	6235	1	5.50_185.0806m/z	5.505	185.081			Yes		1.1846	[M+H-H2O]+	999	330		PD_A	14440518	1,6-Anhydro-2,3-O-isopropylidene-.beta.-D-mannopyranose	C9H14O5	202.084		14440518			VEESJHGZLRXGHP-QQGCVABSSA-N
1	77		15.52_427.7559m/z	15.52	427.756
1	7117	1	5.50_194.0450m/z	5.505	194.045			Yes		1.049	[M+H]+	1000	698		PD_A	4790083	5,6-Dihydroxyindole-2-carboxylic acid	C9H7NO4	193.037		4790083			YFTGOBNOJKXZJC-UHFFFAOYSA-N
1	43	1	5.56_294.1206n	5.557	295.1284, 278.1019	[M+H]+, [M+H-NH3]+	294.121	Yes		3.4736	[M+H]+, [M+H-NH3]+	1000	570		PD_A	20556223	Glu-Phe	C14H18N2O5	294.122		20556223			XMBSYZWANAQXEV-GHMZBOCLSA-N
1	8350	1	5.64_306.1331m/z	5.638	306.133			Yes		1.6557	[M+H]+	998	808		PD_A	129944996	m-Hydroxybenzoylecgonine	C16H19NO5	305.126		129944996			XCJJCRPRQYXLRE-UHFFFAOYSA-N
1	8350	20	5.64_306.1331m/z	5.638	306.133			Yes		1.6557	[M+H]+	998	575		PD_A	90899222	p-Hydroxybenzoylecgonine	C16H19NO5	305.126		90899222			GFOOTRIURAVHGP-UHFFFAOYSA-N
1	3532	1	5.69_264.1107n	5.691	265.1179, 287.0998, 309.0819, 303.0737, 551.2116, 247.1075	[M+H]+, [M+Na]+, [M+2Na-H]+, [M+K]+, [2M+Na]+, [M+H-H2O]+	264.111	Yes		1.3046	[M+H]+, [M+Na]+, [M+2Na-H]+, [M+K]+, [2M+Na]+, [M+H-H2O]+	990	996		PD_A	28047156	Phenylacetyl-L-glutamine	C13H16N2O4	264.111		28047156			JFLIEFSWGNOPJJ-JTQLQIEISA-N
1	3532	11	5.69_264.1107n	5.691	265.1179, 309.0819, 303.0737, 287.0998, 551.2116, 247.1075	[M+H]+, [M+2Na-H]+, [M+K]+, [M+Na]+, [2M+Na]+, [M+H-H2O]+	264.111	Yes		1.3008	[M+H]+, [M+2Na-H]+, [M+K]+, [M+Na]+, [2M+Na]+, [M+H-H2O]+	990	549		PD_A		Phenylacetylglutamine	C13H16N2O4	264.111		28047-15-6	HMDB0006344	92258	JFLIEFSWGNOPJJ-JTQLQIEISA-N
1	7449	1	5.77_395.0943m/z	5.769	395.094			Yes		1.4414	[M+Na]+	999	618		PD_A	1341218458	3-(Benzoyloxy)-2-hydroxypropyl .beta.-D-glucopyranosiduronic acid	C16H20O10	372.106		1341218458			DLZMKPZOEYKXHQ-MQCRQNCBSA-N
1	478	1	5.87_297.1263m/z	5.875	297.126			Yes		1.5588	[M+H]+	997	354		PD_A	15080849	Phe-Met	C14H20N2O3S	296.12		15080849			PYOHODCEOHCZBM-RYUDHWBXSA-N
1	7661	1	5.87_320.1235m/z	5.875	320.123			Yes		1.9306	[M+H]+	903	361		PD_A	71835795	Asp-Trp	C15H17N3O5	319.117		71835795			ZARXTZFGQZBYFO-ZYHUDNBSSA-N
1	3910	1	5.93_400.1686m/z	5.927	400.169			Yes		0.9461	[M+H]+	992	957		PD_A	139079393	7-Hydroxyquetiapine	C21H25N3O3S	399.162		139079393			VEGVCHRFYPFJFO-UHFFFAOYSA-N
1	3435	1	6.01_245.1162n	6.007	246.1234, 228.1130	[M+H]+, [M+H-H2O]+	245.116	Yes		1.0927	[M+H]+, [M+H-H2O]+	990	581		PD_A		4-Acetamidoantipyrine	C13H15N3O2	245.116			HMDB0246326	65743	OIAGWXKSCXPNNZ-UHFFFAOYSA-N
1	6442	1	6.03_303.1215n	6.031	304.1288, 326.1108	[M+H]+, [M+Na]+	303.122	Yes		1.3147	[M+H]+, [M+Na]+	998	800		PD_A	3001921	N2-[2-(1H-Indol-3-yl)acetyl]-L-glutamine	C15H17N3O4	303.122		3001921			DVJIJAYHBZALOJ-LBPRGKRZSA-N
1	827	1	6.06_221.0919m/z	6.058	221.092			Yes		0.8085	[M+H]+	999	586		PD_A	3273685	4-(2-Oxo-2,3-dihydro-1H-benzimidazol-1-yl)butanoic acid	C11H12N2O3	220.085		3273685			PTNUQSFEJXMNOQ-UHFFFAOYSA-N
1	827	10	6.06_221.0919m/z	6.058	221.092			Yes		0.8085	[M+H]+	999	320		PD_A	1218431801	2-Ethyl-3-oxo-1,2,3,4-tetrahydro-6-quinoxalinecarboxylic acid	C11H12N2O3	220.085		1218431801			RSQRDVPENVGBIX-UHFFFAOYSA-N
1	3235	1	6.08_338.1494m/z	6.085	338.149			Yes		1.6718	[M+H]+	984	913		PD_A	109461656	Zolpidem phenyl-4-carboxylic acid	C19H19N3O3	337.143		109461656			FELZONDEFBLTSP-UHFFFAOYSA-N
1	4506	1	6.11_190.0897m/z	6.111	190.09			Yes		0.1423	[M+H]+	999	445		PD_A	1396966612	2-Amino-3-(3-methylbut-2-enylthio)propionic acid	C8H15NO2S	189.082		1396966612			ULHWZNASVJIOEM-UHFFFAOYSA-N
1	9348	1	6.30_185.1285m/z	6.297	185.129			Yes		0.1868	[M+H]+	999	458		PD_A	90821991	Cyclo(alanylisoleucyl)	C9H16N2O2	184.121		90821991			JDRIJDPCYNFZIT-UHFFFAOYSA-N
1	81		15.73_223.1653n	15.731	223.169	[M-e]+	223.165	Yes
1	9348	5	6.30_185.1285m/z	6.297	185.129			Yes		0.1868	[M+H]+	999	423		PD_A	1803607	Cyclo(alanylleucyl)	C9H16N2O2	184.121		1803607			DBJPZCJQDRPOME-UHFFFAOYSA-N
1	1765	1	6.38_419.0031m/z	6.376	419.003			Yes		1.6388	[M+Na]+	694	970		PD_A	56038132	Sucralose	C12H19Cl3O8	396.015		56038132			BAQAVOSOZGMPRM-QBMZZYIRSA-N
1	1097	1	6.51_185.1285m/z	6.507	185.129			Yes		0.1465	[M+H]+	999	614		PD_A	1803607	Cyclo(alanylleucyl)	C9H16N2O2	184.121		1803607			DBJPZCJQDRPOME-UHFFFAOYSA-N
1	1097	5	6.51_185.1285m/z	6.507	185.129			Yes		0.1465	[M+H]+	999	579		PD_A	90821991	Cyclo(alanylisoleucyl)	C9H16N2O2	184.121		90821991			JDRIJDPCYNFZIT-UHFFFAOYSA-N
1	2063	1	6.51_160.1332m/z	6.507	160.133			Yes		0.1096	[M+H]+	1000	821		PD_A	644906	DL-2-Aminocaprylic acid	C8H17NO2	159.126		644906			AKVBCGQVQXPRLD-UHFFFAOYSA-N
1	2063	13	6.51_160.1332m/z	6.507	160.133			Yes		0.1096	[M+H]+	1000	722		PD_A		DL-2-Aminooctanoic acid	C8H17NO2	159.126		644-90-6	HMDB0000991	69522	AKVBCGQVQXPRLD-UHFFFAOYSA-N
1	731	1	6.53_168.1019m/z	6.533	168.102			Yes		0.0787	[M+H-H2O]+	1000	427		PD_A	481378	Ecgonine	C9H15NO3	185.105		481378			PHMBVCPLDPDESM-UHFFFAOYSA-N
1	9374	1	6.56_325.1905m/z	6.559	325.19			Yes		1.8169	[M+H]+	986	862		PD_A	0	6'-Methoxycinchonan-9-ol	C20H24N2O2	324.184					LOUPRKONTZGTKE-USWSZDBUSA-N
1	9374	4	6.56_325.1905m/z	6.559	325.19			Yes		1.8138	[M+H]+	986	788		PD_A		Quinine	C20H24N2O2	324.184		130-95-0	HMDB0014611	3034034	LOUPRKONTZGTKE-WZBLMQSHSA-N
1	9374	6	6.56_325.1905m/z	6.559	325.19			Yes		1.8138	[M+H]+	986	770		PD_A		Quinidine	C20H24N2O2	324.184		56-54-2	HMDB0015044	441074	LOUPRKONTZGTKE-LHHVKLHASA-N
1	9374	8	6.56_325.1905m/z	6.559	325.19			Yes		1.8169	[M+H]+	986	763		PD_A	56542	Quinidine	C20H24N2O2	324.184		56542			LOUPRKONTZGTKE-LHHVKLHASA-N
1	9374	19	6.56_325.1905m/z	6.559	325.19			Yes		1.8169	[M+H]+	986	378		PD_A	130950	Quinine	C20H24N2O2	324.184		130950			LOUPRKONTZGTKE-WZBLMQSHSA-N
1	7154	1	6.64_260.1853m/z	6.638	260.185			Yes		1.449	[M+H]+	1000	667		PD_A	22671290	Hexanoyl-L-carnitine	C13H25NO4	259.178		22671290			VVPRQWTYSNDTEA-LLVKDONJSA-N
1	5432	1	6.69_131.0493m/z	6.69	131.049			Yes		1.1651	[M+H-2H2O]+	1000	478		PD_A	703231	2'-Hydroxy-6'-methoxyacetophenone	C9H10O3	166.063		703231			UENLHUMCIOWYQN-UHFFFAOYSA-N
1	5432	2	6.69_131.0493m/z	6.69	131.049			Yes		1.1651	[M+H-2H2O]+	1000	478		PD_A	20312361	L-(-)-3-Phenyllactic acid	C9H10O3	166.063		20312361			VOXXWSYKYCBWHO-QMMMGPOBSA-N
1	5432	7	6.69_131.0493m/z	6.69	131.049			Yes		1.1651	[M+H-2H2O]+	1000	478		PD_A	3598263	Caffeoyl alcohol	C9H10O3	166.063		3598263			ZCKDCRKBURQZPT-OWOJBTEDSA-N
1	5432	14	6.69_131.0493m/z	6.69	131.049			Yes		1.0705	[M+H-H2O]+	1000	478		PD_A	492386	Atropic acid	C9H8O2	148.052		492386			ONPJWQSDZCGSQM-UHFFFAOYSA-N
1	5432	15	6.69_131.0493m/z	6.69	131.049			Yes		1.1651	[M+H-2H2O]+	1000	478		PD_A	552636	Tropic acid	C9H10O3	166.063		552636			JACRWUWPXAESPB-UHFFFAOYSA-N
1	5432	18	6.69_131.0493m/z	6.69	131.049			Yes		1.1651	[M+H-2H2O]+	1000	478		PD_A	828013	DL-3-Phenyllactic acid	C9H10O3	166.063		828013			VOXXWSYKYCBWHO-UHFFFAOYSA-N
1	5432	32	6.69_131.0493m/z	6.69	131.049			Yes		1.1651	[M+H-2H2O]+	1000	466		PD_A	13113718	(2S)-2-Hydroxy-2-phenylpropanoic acid	C9H10O3	166.063		13113718			NWCHELUCVWSRRS-VIFPVBQESA-N
1	5432	40	6.69_131.0493m/z	6.69	131.049			Yes		1.0705	[M+H-H2O]+	1000	460		PD_A	140103	trans-Cinnamic acid	C9H8O2	148.052		140103			WBYWAXJHAXSJNI-VOTSOKGWSA-N
1	461	1	6.72_276.1227m/z	6.717	276.123			Yes		1.3348	[M+H]+	1000	938		PD_A	41889456	Benzoylnorecgonine	C15H17NO4	275.116		41889456			CMYJDRSCSOXYHG-FVCCEPFGSA-N
1	1962	1	6.72_279.1699m/z	6.717	279.17			Yes		1.5913	[M+H]+	999	768		PD_A	22951980	Ile-Phe	C15H22N2O3	278.163		22951980			WMDZARSFSMZOQO-UHTWSYAYSA-N
1	1962	2	6.72_279.1699m/z	6.717	279.17			Yes		1.5913	[M+H]+	999	754		PD_A	3063056	Leu-Phe	C15H22N2O3	278.163		3063056			KFKWRHQBZQICHA-CHWSQXEVSA-N
1	7593	1	6.72_284.0894n	6.717	307.0783, 249.0755	[M+Na]+, [M+H-2H2O]+	284.089	Yes		0.7465	[M+Na]+, [M+H-2H2O]+	999	947		PD_A	17680998	p-Tolyl-.beta.-D-glucuronide	C13H16O7	284.09		17680998			JPAUCQAJHLSMQW-XPORZQOISA-N
1	5653	1	6.74_418.2327n	6.743	419.2398, 210.1236	[M+H]+, [M+2H]2+	418.233	Yes		0.2842	[M+H]+, [M+2H]2+	994	523		PD_A	0	Pro-Phe-Arg	C20H30N6O4	418.233					LGMBKOAPPTYKLC-UHFFFAOYSA-N
1	1840	1	6.77_330.1696m/z	6.77	330.17			Yes		1.265	[M+H]+	959	427		PD_A	50763207	trans-Cinnamoylcocaine	C19H23NO4	329.163		50763207			MQIXMJWNEKUAOZ-VPHBNGJMSA-N
1	9036	1	6.85_220.0603m/z	6.849	220.06			Yes		0.759	[M+H]+	999	848		PD_A	2929148	8-Methoxy-4-oxo-1,4-dihydroquinoline-2-carboxylic acid	C11H9NO4	219.053		2929148			BXZSKDOPGDPDEG-UHFFFAOYSA-N
1	9036	8	6.85_220.0603m/z	6.849	220.06			Yes		0.759	[M+H]+	999	467		PD_A	81250900	3-(2,3-Dioxo-2,3-dihydro-1H-indol-1-yl)propanoic acid	C11H9NO4	219.053		81250900			ABKOTFKKMABCRW-UHFFFAOYSA-N
1	9036	15	6.85_220.0603m/z	6.849	220.06			Yes		0.759	[M+H]+	999	307		PD_A	33342302	[5-(4-Nitrophenyl)-2-furyl]methanol	C11H9NO4	219.053		33342302			SRCRGLMTENDDRR-UHFFFAOYSA-N
1	9741	1	6.90_377.1452m/z	6.902	377.145			Yes		1.0579	[M+H]+	998	949		PD_A	83885	(-)-Riboflavin	C17H20N4O6	376.138		83885			AUNGANRZJHBGPY-SCRDCRAPSA-N
1	9741	3	6.90_377.1452m/z	6.902	377.145			Yes		1.0553	[M+H]+	998	918		PD_A		Riboflavin	C17H20N4O6	376.138		83-88-5	HMDB0000244	493570	AUNGANRZJHBGPY-SCRDCRAPSA-N
1	9741	7	6.90_377.1452m/z	6.902	377.145			Yes		1.0553	[M+H]+	998	878		PD_A		7,8-Dimethyl-10-[(2R,3R,4S)-2,3,4,5-tetrahydroxypentyl]benzo[g]pteridine-2,4-dione	C17H20N4O6	376.138			HMDB0247501	1072	AUNGANRZJHBGPY-UHFFFAOYSA-N
1	7093	1	6.93_179.0701m/z	6.928	179.07			Yes		0.6854	[M+H-H2O]+	1000	391		PD_A	28030151	2-Hydroxy-3-(4-methoxyphenyl)propanoic acid	C10H12O4	196.074		28030151			GEDLJGYFEOYKEG-UHFFFAOYSA-N
1	7093	4	6.93_179.0701m/z	6.928	179.07			Yes		0.9513	[M+H]+	1000	371		PD_A	5802175	6-Methoxychromanone	C10H10O3	178.063		5802175			LQIYOSKKKUPTRP-UHFFFAOYSA-N
1	7093	16	6.93_179.0701m/z	6.928	179.07			Yes		0.6854	[M+H-H2O]+	1000	327		PD_A	1135155	Dihydroisoferulic acid	C10H12O4	196.074		1135155			ZVIJTQFTLXXGJA-UHFFFAOYSA-N
1	7093	17	6.93_179.0701m/z	6.928	179.07			Yes		0.6854	[M+H-H2O]+	1000	324		PD_A	1135235	Hydroferulic acid	C10H12O4	196.074		1135235			BOLQJTPHPSDZHR-UHFFFAOYSA-N
1	9702	1	6.93_318.1807m/z	6.928	318.181			Yes		1.6269	[M+H]+	1000	804		PD_A	13589065	Ile-Trp	C17H23N3O3	317.174		13589065			BVRPESWOSNFUCJ-VQISRLSMSA-N
1	9702	3	6.93_318.1807m/z	6.928	318.181			Yes		1.6269	[M+H]+	1000	790		PD_A	5156229	Leu-Trp	C17H23N3O3	317.174		5156229			BQVUABVGYYSDCJ-UHFFFAOYSA-N
1	8115	1	6.95_227.0814m/z	6.955	227.081			Yes		0.6206	[M+H]+	1000	307		PD_A	62129026	4-Amino-2-(1,3-benzoxazol-2-yl)phenol	C13H10N2O2	226.074		62129026			JVPMCQUVQZEYKJ-UHFFFAOYSA-N
1	123	1	7.01_222.0315m/z	7.007	222.031			Yes		2.9236	[M+H-NH3]+	929	450		PD_A	73945467	7-Chloro-L-tryptophan	C11H11ClN2O2	238.051		73945467			DMQFGLHRDFQKNR-VIFPVBQESA-N
1	2734	1	7.14_281.9995n	7.138	265.9808, 283.0073	[M+H-NH3]+, [M+H]+	282	Yes		3.1862	[M+H-NH3]+, [M+H]+	712	999		PD_A	6548090	5-Bromo-DL-tryptophan	C11H11BrN2O2	282		6548090			KZDNJQUJBMDHJW-UHFFFAOYSA-N
1	4584	1	7.16_279.1699m/z	7.163	279.17			Yes		1.5708	[M+H]+	999	654		PD_A	22951946	Phe-Ile	C15H22N2O3	278.163		22951946			JWBLQDDHSDGEGR-DRZSPHRISA-N
1	4584	5	7.16_279.1699m/z	7.163	279.17			Yes		1.5708	[M+H]+	999	640		PD_A	3063056	Leu-Phe	C15H22N2O3	278.163		3063056			KFKWRHQBZQICHA-CHWSQXEVSA-N
1	4584	6	7.16_279.1699m/z	7.163	279.17			Yes		1.5708	[M+H]+	999	621		PD_A	3303557	Phe-Leu	C15H22N2O3	278.163		3303557			RFCVXVPWSPOMFJ-STQMWFEESA-N
1	4584	26	7.16_279.1699m/z	7.163	279.17			Yes		1.5708	[M+H]+	999	436		PD_A	22951980	Ile-Phe	C15H22N2O3	278.163		22951980			WMDZARSFSMZOQO-UHTWSYAYSA-N
1	8813	1	7.22_205.0738n	7.216	206.0811, 228.0630, 244.0368, 250.0448	[M+H]+, [M+Na]+, [M+K]+, [M+2Na-H]+	205.074	Yes		0.3688	[M+H]+, [M+Na]+, [M+K]+, [M+2Na-H]+	997	760		PD_A	832973	DL-Indole-3-lactic acid	C11H11NO3	205.074		832973			XGILAAMKEQUXLS-UHFFFAOYSA-N
1	1661	1	7.32_352.1650m/z	7.323	352.165			Yes		1.6559	[M+H]+	986	943		PD_A	24587415	Phe-Trp	C20H21N3O3	351.158		24587415			JMCOUWKXLXDERB-WMZOPIPTSA-N
1	1661	14	7.32_352.1650m/z	7.323	352.165			Yes		1.483	[M+H-H2O]+	986	476		PD_A	13116217	Gly-Phe-Phe	C20H23N3O4	369.169		13116217			FEUPVVCGQLNXNP-IRXDYDNUSA-N
1	5764	1	7.40_313.1542m/z	7.402	313.154			Yes		1.6395	[M+H]+	999	578		PD_A	2577404	Phe-Phe	C18H20N2O3	312.147		2577404			GKZIWHRNKRBEOH-HOTGVXAUSA-N
1	5764	4	7.40_313.1542m/z	7.402	313.154			Yes		1.6395	[M+H]+	999	577		PD_A	201023394	Phenylalanylphenylalanine	C18H20N2O3	312.147		201023394			GKZIWHRNKRBEOH-UHFFFAOYSA-N
1	6728	1	7.40_207.0895n	7.402	208.0967, 230.0786	[M+H]+, [M+Na]+	207.089	Yes		0.3683	[M+H]+, [M+Na]+	996	794		PD_A	2018613	N-Acetyl-L-phenylalanine	C11H13NO3	207.089		2018613			CBQJSKKFNMDLON-JTQLQIEISA-N
1	6728	2	7.40_207.0895n	7.402	208.097	[M+H]+	207.089	Yes		0.3683	[M+H]+	996	794		PD_A	10172891	N-Acetyl-D-phenylalanine	C11H13NO3	207.089		10172891			CBQJSKKFNMDLON-SNVBAGLBSA-N
1	6728	3	7.40_207.0895n	7.402	208.097	[M+H]+	207.089	Yes		0.3683	[M+H]+	996	790		PD_A		N-Acetyl-L-phenylalanine	C11H13NO3	207.089		2018-61-3	HMDB0000512	74839	CBQJSKKFNMDLON-JTQLQIEISA-N
1	6728	18	7.40_207.0895n	7.402	208.097	[M+H]+	207.089	Yes		0.3683	[M+H]+	996	535		PD_A		N-Acetyl-DL-phenylalanine	C11H13NO3	207.089			HMDB0255056	2000	CBQJSKKFNMDLON-UHFFFAOYSA-N
1	6728	20	7.40_207.0895n	7.402	208.097	[M+H]+	207.089	Yes		0.3683	[M+H]+	996	480		PD_A	122555048	4-Acetyl-L-phenylalanine	C11H13NO3	207.089		122555048			ZXSBHXZKWRIEIA-UHFFFAOYSA-N
1	7472	1	7.40_317.1729n	7.402	318.1807, 301.1542	[M+H]+, [M+H-NH3]+	317.173	Yes		3.3087	[M+H]+, [M+H-NH3]+	998	995		PD_A	13123358	Trp-Leu	C17H23N3O3	317.174		13123358			LYMVXFSTACVOLP-ZFWWWQNUSA-N
1	7472	3	7.40_317.1729n	7.402	318.1807, 301.1542	[M+H]+, [M+H-NH3]+	317.173	Yes		3.3087	[M+H]+, [M+H-NH3]+	998	933		PD_A	64339420	Trp-Ile	C17H23N3O3	317.174		64339420			PITVQFJBUFDJDD-XEGUGMAKSA-N
1	8534	1	7.43_400.1685m/z	7.429	400.168			Yes		1.2164	[M+H]+	998	972		PD_A	329216639	Quetiapine sulfoxide	C21H25N3O3S	399.162		329216639			FXJNLPUSSHEDON-UHFFFAOYSA-N
1	2038	1	7.46_246.1002n	7.455	247.1075, 269.0893	[M+H]+, [M+Na]+	246.1	Yes		0.8805	[M+H]+, [M+Na]+	998	577		PD_A	2280015	N-Acetyl-D-tryptophan	C13H14N2O3	246.1		2280015			DZTHIGRZJZPRDV-GFCCVEGCSA-N
1	2038	2	7.46_246.1002n	7.455	247.1075, 269.0893	[M+H]+, [M+Na]+	246.1	Yes		0.8805	[M+H]+, [M+Na]+	998	572		PD_A	87321	N-Acetyltryptophan	C13H14N2O3	246.1		87321			DZTHIGRZJZPRDV-UHFFFAOYSA-N
1	2038	9	7.46_246.1002n	7.455	247.107	[M+H]+	246.1	Yes		0.8805	[M+H]+	998	480		PD_A		N-Acetyltryptophan	C13H14N2O3	246.1		1218-34-4	HMDB0013713	700653	DZTHIGRZJZPRDV-LBPRGKRZSA-N
1	7307	1	7.56_308.1753m/z	7.561	308.175			Yes		1.5361	[M+H]+	986	964		PD_A	82626480	Zolpidem	C19H21N3O	307.168		82626480			ZAFYATHCZYHLPB-UHFFFAOYSA-N
1	7307	7	7.56_308.1753m/z	7.561	308.175			Yes		1.5328	[M+H]+	986	356		PD_A		Zolpidem	C19H21N3O	307.168		82626-48-0	HMDB0005023	5732	ZAFYATHCZYHLPB-UHFFFAOYSA-N
1	3462	1	7.64_178.0862m/z	7.639	178.086			Yes		0.4422	[M+H]+	997	846		PD_A	67123971	1,2,3,4-Tetrahydro-3-isoquinolinecarboxylic acid	C10H11NO2	177.079		67123971			BWKMGYQJPOAASG-UHFFFAOYSA-N
1	3462	3	7.64_178.0862m/z	7.639	178.086			Yes		0.4422	[M+H]+	997	846		PD_A	27473627	2-Amino-2,3-dihydro-1H-indene-2-carboxylic acid	C10H11NO2	177.079		27473627			UHQFXIWMAQOCAN-UHFFFAOYSA-N
1	3462	21	7.64_178.0862m/z	7.639	178.086			Yes		0.4422	[M+H]+	997	758		PD_A	63140932	1-Amino-2-phenylcyclopropane-1-carboxylic acid	C10H11NO2	177.079		63140932			MRUPFDZGTJQLCH-UHFFFAOYSA-N
1	1356	1	7.69_210.0760m/z	7.692	210.076			Yes		0.4119	[M+H]+	1000	756		PD_A	13443588	[(2-Methoxybenzoyl)amino]acetic acid	C10H11NO4	209.069		13443588			BBPLIEPYXSKRMQ-UHFFFAOYSA-N
1	4718	1	7.69_400.1685m/z	7.692	400.168			Yes		1.21	[M+H]+	994	974		PD_A	329216639	Quetiapine sulfoxide	C21H25N3O3S	399.162		329216639			FXJNLPUSSHEDON-UHFFFAOYSA-N
1	6971	1	7.75_347.0868m/z	7.745	347.087			Yes		1.7029	[M+H]+	999	835		PD_A	34783318	Hydroxydehydronifedipinecarboxylic acid	C16H14N2O7	346.08		34783318			ARDQNVJJIRIJPD-UHFFFAOYSA-N
1	8722	1	7.80_352.1651m/z	7.798	352.165			Yes		1.4444	[M+H]+	990	941		PD_A	6686028	Trp-Phe	C20H21N3O3	351.158		6686028			IMMPMHKLUUZKAZ-UHFFFAOYSA-N
1	93		16.22_298.2616n	16.221	299.2688, 321.2508	[M+H]+, [M+Na]+	298.262	Yes
1	5793	1	7.85_480.1862m/z	7.851	480.186			Yes		0.4806	[M+H]+	999	452		PD_A	17660025	Scopolamine .beta.-D-glucuronide	C23H29NO10	479.179		17660025			NIZFCRZRBBERQF-STJJODSKSA-N
1	2253	1	7.88_175.0634n	7.876	176.0706, 220.0344, 214.0264, 193.0973, 198.0526, 373.1159	[M+H]+, [M+2Na-H]+, [M+K]+, [M+NH4]+, [M+Na]+, [2M+Na]+	175.063	Yes		0.2443	[M+H]+, [M+2Na-H]+, [M+K]+, [M+NH4]+, [M+Na]+, [2M+Na]+	1000	916		PD_A	87514	3-Indoleacetic acid	C10H9NO2	175.063		87514			SEOVTRFCIGRIMH-UHFFFAOYSA-N
1	2253	12	7.88_175.0634n	7.876	176.0706, 220.0344, 193.0973, 373.1159	[M+H]+, [M+2Na-H]+, [M+NH4]+, [2M+Na]+	175.063	Yes		0.2443	[M+H]+, [M+2Na-H]+, [M+NH4]+, [2M+Na]+	1000	916		PD_A		Indoleacetic acid	C10H9NO2	175.063		87-51-4	HMDB0000197	802	SEOVTRFCIGRIMH-UHFFFAOYSA-N
1	4434	1	7.88_372.1580m/z	7.876	372.158			Yes		1.5381	[M+H]+	938	1000		PD_A	19794935	Trazodone	C19H22ClN5O	371.151		19794935			PHLBKPHSAVXXEF-UHFFFAOYSA-N
1	4434	5	7.88_372.1580m/z	7.876	372.158			Yes		1.5408	[M+H]+	938	907		PD_A		Trazodone	C19H22ClN5O	371.151		19794-93-5	HMDB0014794	5533	PHLBKPHSAVXXEF-UHFFFAOYSA-N
1	9574	1	7.88_129.0580n	7.876	130.0652, 162.0914	[M+H]+, [M+CH3OH+H]+	129.058	Yes		0.9574	[M+H]+, [M+CH3OH+H]+	997	392		PD_A		Quinoline	C9H7N	129.058		91-22-5	HMDB0033731	7047	SMWDFEZZVXVKRB-UHFFFAOYSA-N
1	9574	3	7.88_129.0580n	7.876	130.0652, 162.0914	[M+H]+, [M+CH3OH+H]+	129.058	Yes		0.9574	[M+H]+, [M+CH3OH+H]+	997	392		PD_A		Isoquinoline	C9H7N	129.058		119-65-3	HMDB0034244	8405	AWJUIBRHMBBTKR-UHFFFAOYSA-N
1	1392	1	7.90_131.0492m/z	7.903	131.049			Yes		0.6788	[M+H-2H2O]+	997	705		PD_A	828013	DL-3-Phenyllactic acid	C9H10O3	166.063		828013			VOXXWSYKYCBWHO-UHFFFAOYSA-N
1	1392	5	7.90_131.0492m/z	7.903	131.049			Yes		0.6788	[M+H-2H2O]+	997	653		PD_A	703231	2'-Hydroxy-6'-methoxyacetophenone	C9H10O3	166.063		703231			UENLHUMCIOWYQN-UHFFFAOYSA-N
1	1392	7	7.90_131.0492m/z	7.903	131.049			Yes		0.6788	[M+H-2H2O]+	997	653		PD_A	20312361	L-(-)-3-Phenyllactic acid	C9H10O3	166.063		20312361			VOXXWSYKYCBWHO-QMMMGPOBSA-N
1	1392	12	7.90_131.0492m/z	7.903	131.049			Yes		0.6788	[M+H-2H2O]+	997	653		PD_A	3598263	Caffeoyl alcohol	C9H10O3	166.063		3598263			ZCKDCRKBURQZPT-OWOJBTEDSA-N
1	1392	15	7.90_131.0492m/z	7.903	131.049			Yes		0.6788	[M+H-2H2O]+	997	653		PD_A	552636	Tropic acid	C9H10O3	166.063		552636			JACRWUWPXAESPB-UHFFFAOYSA-N
1	1392	21	7.90_131.0492m/z	7.903	131.049			Yes		0.525	[M+H-H2O]+	997	653		PD_A	492386	Atropic acid	C9H8O2	148.052		492386			ONPJWQSDZCGSQM-UHFFFAOYSA-N
1	1392	36	7.90_131.0492m/z	7.903	131.049			Yes		0.6788	[M+H-2H2O]+	997	637		PD_A	13113718	(2S)-2-Hydroxy-2-phenylpropanoic acid	C9H10O3	166.063		13113718			NWCHELUCVWSRRS-VIFPVBQESA-N
1	1392	43	7.90_131.0492m/z	7.903	131.049			Yes		0.525	[M+H-H2O]+	997	629		PD_A	140103	trans-Cinnamic acid	C9H8O2	148.052		140103			WBYWAXJHAXSJNI-VOTSOKGWSA-N
1	4224	1	7.90_205.0738n	7.903	206.0811, 228.0629	[M+H]+, [M+Na]+	205.074	Yes		0.3944	[M+H]+, [M+Na]+	1000	456		PD_A		Cinnamoylglycine	C11H11NO3	205.074		16534-24-0	HMDB0011621	709625	YAADMLWHGMUGQL-VOTSOKGWSA-N
1	4224	2	7.90_205.0738n	7.903	206.081	[M+H]+	205.074	Yes		0.3993	[M+H]+	1000	426		PD_A	16534240	N-Cinnamoylglycine	C11H11NO3	205.074		16534240			YAADMLWHGMUGQL-VOTSOKGWSA-N
1	5667	1	8.09_286.2008m/z	8.087	286.201			Yes		1.7161	[M+H]+	1000	642		PD_A		2-Octenoylcarnitine	C15H27NO4	285.194			HMDB0013324	70679121	LOSHAHDSFZXVCT-LXKVQUBZSA-N
1	7367	1	8.19_192.0655m/z	8.192	192.065			Yes		2.8149	[M+H-NH3]+	1000	415		PD_A	2922830	L-Kynurenine	C10H12N2O3	208.085		2922830			YGPSJZOEDVAXAB-QMMMGPOBSA-N
1	7367	11	8.19_192.0655m/z	8.192	192.065			Yes		0.1922	[M+H]+	1000	322		PD_A	4437085	(2E)-4-Anilino-4-oxo-2-butenoic acid	C10H9NO3	191.058		4437085			WHZLCOICKHIPRL-VOTSOKGWSA-N
1	9248	1	8.45_445.1602m/z	8.452	445.16			Yes		0.8007	[M+H]+	999	941		PD_A	564250	Doxycycline	C22H24N2O8	444.153		564250			JBIWCJUYHHGXTC-AKNGSSGZSA-N
1	9248	10	8.45_445.1602m/z	8.452	445.16			Yes		0.8007	[M+H]+	999	318		PD_A	60548	Tetracycline	C22H24N2O8	444.153		60548			OFVLGDICTFRJMM-WESIUVDSSA-N
1	1479	1	8.50_179.0700m/z	8.503	179.07			Yes		1.6848	[M+H]+	998	465		PD_A	480331	Mellein	C10H10O3	178.063		480331			KWILGNNWGSNMPA-ZCFIWIBFSA-N
1	1479	4	8.50_179.0700m/z	8.503	179.07			Yes		4.3518	[M+H-NH3]+	998	412		PD_A	64913504	3-Amino-4-(4-hydroxyphenyl)butyric Acid	C10H13NO3	195.089		64913504			VUNPIAMEJXBAFP-UHFFFAOYSA-N
1	1479	7	8.50_179.0700m/z	8.503	179.07			Yes		1.6848	[M+H]+	998	407		PD_A	830091	4-Methoxycinnamic acid	C10H10O3	178.063		830091			AFDXODALSZRGIH-QPJJXVBHSA-N
1	1479	10	8.50_179.0700m/z	8.503	179.07			Yes		1.6848	[M+H]+	998	380		PD_A	6099043	3-Methoxycinnamic acid	C10H10O3	178.063		6099043			LZPNXAULYJPXEH-AATRIKPKSA-N
1	1479	12	8.50_179.0700m/z	8.503	179.07			Yes		1.6848	[M+H]+	998	351		PD_A	17781167	Carbofuran phenol-3-ketone	C10H10O3	178.063		17781167			XLZCZWCXCBPEJR-UHFFFAOYSA-N
1	1479	16	8.50_179.0700m/z	8.503	179.07			Yes		1.6848	[M+H]+	998	345		PD_A	458366	Coniferyl aldehyde	C10H10O3	178.063		458366			DKZBBWMURDFHNE-NSCUHMNNSA-N
1	8739	1	8.50_183.0649m/z	8.503	183.065			Yes		1.6179	[M+H]+	998	326		PD_A	3943746	Methyl vanillate	C9H10O4	182.058		3943746			BVWTXUYLKBHMOX-UHFFFAOYSA-N
1	3724	1	8.61_288.2165m/z	8.607	288.216			Yes		1.5207	[M+H]+	998	842		PD_A	25243952	Octanoylcarnitine	C15H29NO4	287.21		25243952			CXTATJFJDMJMIY-CYBMUJFWSA-N
1	6507	1	8.66_233.1169m/z	8.659	233.117			Yes		1.1753	[M+H-H2O]+	999	343		PD_A	1221504671	2,8-Dimethyl-2-(.beta.-carboxyethyl)-6-hydroxychroman	C14H18O4	250.12		1221504671			BNVXCCQXUZCRSR-AWEZNQCLSA-N
1	4025	1	8.69_298.1202n	8.685	281.1169, 299.1274	[M+H-H2O]+, [M+H]+	298.12	Yes		1.1295	[M+H-H2O]+, [M+H]+	999	720		PD_A	78473719	Enterolactone	C18H18O4	298.12		78473719			HVDGDHBAMCBBLR-XPCCGILXSA-N
1	7028	1	8.69_373.1575m/z	8.685	373.158			Yes		1.5433	[M+H]+	991	811		PD_A	42399406	Desacetyldiltiazem	C20H24N2O3S	372.151		42399406			NZHUXMZTSSZXSB-MOPGFXCFSA-N
1	7028	7	8.69_373.1575m/z	8.685	373.158			Yes		1.5406	[M+H]+	991	631		PD_A		Deacetyldiltiazem	C20H24N2O3S	372.151		42399-40-6	HMDB0002873	91638	NZHUXMZTSSZXSB-MOPGFXCFSA-N
1	7184	1	8.74_325.1705m/z	8.737	325.171			Yes		1.8159	[M+H]+	986	890		PD_A	128196010	Escitalopram	C20H21FN2O	324.164		128196010			WSEQXVZVJXJVFP-FQEVSTJZSA-N
1	7184	4	8.74_325.1705m/z	8.737	325.171			Yes		1.8159	[M+H]+	986	806		PD_A		Citalopram	C20H21FN2O	324.164		59729-33-8	HMDB0005038	2771	WSEQXVZVJXJVFP-UHFFFAOYSA-N
1	7986	1	8.79_311.1548m/z	8.788	311.155			Yes		1.9959	[M+H]+	985	824		PD_A	62498673	Desmethylcitalopram	C19H19FN2O	310.148		62498673			PTJADDMMFYXMMG-UHFFFAOYSA-N
1	7986	3	8.79_311.1548m/z	8.788	311.155			Yes		1.9959	[M+H]+	985	793		PD_A	144025149	(S)-Desmethylcitalopram	C19H19FN2O	310.148		144025149			PTJADDMMFYXMMG-IBGZPJMESA-N
1	4428	1	8.81_286.2009m/z	8.815	286.201			Yes		1.3584	[M+H]+	987	371		PD_A		2-Octenoylcarnitine	C15H27NO4	285.194			HMDB0013324	70679121	LOSHAHDSFZXVCT-LXKVQUBZSA-N
1	7832	1	8.89_240.0996n	8.893	241.1069, 263.0888	[M+H]+, [M+Na]+	240.1	Yes		0.6752	[M+H]+, [M+Na]+	999	383		PD_A	86879392	2-Furanpropanoic acid, 3-carboxy-4-methyl-5-propyl-	C12H16O5	240.1		86879392			WMCQWXZMVIETAO-UHFFFAOYSA-N
1	7832	2	8.89_240.0996n	8.893	241.1069, 263.0888	[M+H]+, [M+Na]+	240.1	Yes		0.6752	[M+H]+, [M+Na]+	999	372		PD_A	25173722	3,4,5-Trimethoxydihydrocinnamic acid	C12H16O5	240.1		25173722			ZCYXGVJUZBKJAI-UHFFFAOYSA-N
1	7832	17	8.89_240.0996n	8.893	241.107	[M+H]+	240.1	Yes		0.6752	[M+H]+	999	368		PD_A	125438304	2,4,5-Trimethoxydihydrocinnamic acid	C12H16O5	240.1		125438304			UGHPWKLKDZLPNM-UHFFFAOYSA-N
1	7232	1	8.92_208.0733n	8.919	209.0804, 191.0700	[M+H]+, [M+H-H2O]+	208.073	Yes		1.474	[M+H]+, [M+H-H2O]+	1000	847		PD_A		3-(3,4-Dimethoxyphenyl)-2-propenoic acid	C11H12O4	208.074		14737-89-4	HMDB0034315	717531	HJBWJAPEBGSQPR-GQCTYLIASA-N
1	7232	2	8.92_208.0733n	8.919	209.0804, 191.0700	[M+H]+, [M+H-H2O]+	208.073	Yes		1.474	[M+H]+, [M+H-H2O]+	1000	796		PD_A	16909118	3,5-Dimethoxycinnamic acid	C11H12O4	208.074		16909118			VLSRUFWCGBMYDJ-ONEGZZNKSA-N
1	7232	3	8.92_208.0733n	8.919	209.0804, 191.0700	[M+H]+, [M+H-H2O]+	208.073	Yes		1.474	[M+H]+, [M+H-H2O]+	1000	757		PD_A	2316269	3,4-Dimethoxycinnamic acid	C11H12O4	208.074		2316269			HJBWJAPEBGSQPR-GQCTYLIASA-N
1	7232	6	8.92_208.0733n	8.919	209.0804, 191.0700	[M+H]+, [M+H-H2O]+	208.073	Yes		1.474	[M+H]+, [M+H-H2O]+	1000	744		PD_A	7345826	trans-2,3-Dimethoxycinnamic acid	C11H12O4	208.074		7345826			QAXPUWGAGVERSJ-VOTSOKGWSA-N
1	7232	15	8.92_208.0733n	8.919	209.0804, 191.0700	[M+H]+, [M+H-H2O]+	208.073	Yes		1.474	[M+H]+, [M+H-H2O]+	1000	717		PD_A	10538519	2,5-Dimethoxycinnamic acid	C11H12O4	208.074		10538519			JPQWWJZORKTMIZ-ZZXKWVIFSA-N
1	7232	18	8.92_208.0733n	8.919	209.0804, 191.0700	[M+H]+, [M+H-H2O]+	208.073	Yes		1.474	[M+H]+, [M+H-H2O]+	1000	701		PD_A	944711095	6-Hydroxy-8-methoxy-3-methyl-3,4-dihydroisochromen-1-one	C11H12O4	208.074		944711095			WGUHOBJSLARYHD-UHFFFAOYSA-N
1	7232	75	8.92_208.0733n	8.919	209.0804, 191.0700	[M+H]+, [M+H-H2O]+	208.073	Yes		1.474	[M+H]+, [M+H-H2O]+	1000	349		PD_A	16909094	2-Propenoic acid, 3-(2,4-dimethoxyphenyl)-, (E)-	C11H12O4	208.074		16909094			YIKHDPHTFYWYJV-GQCTYLIASA-N
1	3299	1	8.97_288.2165m/z	8.971	288.216			Yes		1.6331	[M+H]+	998	451		PD_A	25243952	Octanoylcarnitine	C15H29NO4	287.21		25243952			CXTATJFJDMJMIY-CYBMUJFWSA-N
1	836	1	9.02_220.0967m/z	9.024	220.097			Yes		0.5451	[M+H]+	996	761		PD_A	39547165	3-(5-Methoxy-1H-indol-3-yl)propanoic acid	C12H13NO3	219.089		39547165			ZLSZCJIWILJKMR-UHFFFAOYSA-N
1	7543	1	9.02_189.0790n	9.024	190.0863, 228.0420, 234.0500, 212.0681, 172.0757	[M+H]+, [M+K]+, [M+2Na-H]+, [M+Na]+, [M+H-H2O]+	189.079	Yes		0.003	[M+H]+, [M+K]+, [M+2Na-H]+, [M+Na]+, [M+H-H2O]+	994	998		PD_A	830966	1H-Indole-3-propanoic acid	C11H11NO2	189.079		830966			GOLXRNDWAUTYKT-UHFFFAOYSA-N
1	7543	11	9.02_189.0790n	9.024	190.0863, 234.0500, 172.0757	[M+H]+, [M+2Na-H]+, [M+H-H2O]+	189.079	Yes		0.003	[M+H]+, [M+2Na-H]+, [M+H-H2O]+	994	879		PD_A		Indole-3-propionic acid	C11H11NO2	189.079		830-96-6	HMDB0002302	3744	GOLXRNDWAUTYKT-UHFFFAOYSA-N
1	7543	13	9.02_189.0790n	9.024	190.0863, 172.0757	[M+H]+, [M+H-H2O]+	189.079	Yes		0.003	[M+H]+, [M+H-H2O]+	994	750		PD_A	1912330	Methyl 1H-indol-3-ylacetate	C11H11NO2	189.079		1912330			KTHADMDGDNYQRX-UHFFFAOYSA-N
1	7543	19	9.02_189.0790n	9.024	190.0863, 172.0757	[M+H]+, [M+H-H2O]+	189.079	Yes		0.003	[M+H]+, [M+H-H2O]+	994	750		PD_A		Indole-3-methyl acetate	C11H11NO2	189.079		1912-33-0	HMDB0029738	74706	KTHADMDGDNYQRX-UHFFFAOYSA-N
1	2589	1	9.05_279.1700m/z	9.05	279.17			Yes		1.3002	[M+H]+	999	467		PD_A	3303557	Phe-Leu	C15H22N2O3	278.163		3303557			RFCVXVPWSPOMFJ-STQMWFEESA-N
1	2589	2	9.05_279.1700m/z	9.05	279.17			Yes		1.3002	[M+H]+	999	464		PD_A	22951946	Phe-Ile	C15H22N2O3	278.163		22951946			JWBLQDDHSDGEGR-DRZSPHRISA-N
1	2589	25	9.05_279.1700m/z	9.05	279.17			Yes		1.3002	[M+H]+	999	335		PD_A	3063056	Leu-Phe	C15H22N2O3	278.163		3063056			KFKWRHQBZQICHA-CHWSQXEVSA-N
1	8179	1	9.08_217.1433m/z	9.075	217.143			Yes		0.6847	[M+H]+	999	415		PD_A	1732101	Dimethyl azelate	C11H20O4	216.136		1732101			DRUKNYVQGHETPO-UHFFFAOYSA-N
1	1822	1	9.13_242.0801n	9.129	243.0874, 265.0692	[M+H]+, [M+Na]+	242.08	Yes		0.989	[M+H]+, [M+Na]+	999	536		PD_A	1086802	Lumichrome	C12H10N4O2	242.08		1086802			ZJTJUVIJVLLGSP-UHFFFAOYSA-N
1	5633	1	9.26_288.2165m/z	9.259	288.216			Yes		1.5681	[M+H]+	1000	997		PD_A	25243952	Octanoylcarnitine	C15H29NO4	287.21		25243952			CXTATJFJDMJMIY-CYBMUJFWSA-N
1	3846	1	9.36_186.0317m/z	9.364	186.032			Yes		0.1484	[M+H]+	950	863		PD_A	5465907	N-(4-Chlorophenyl)glycine	C8H8ClNO2	185.024		5465907			FWALJUXKWWBNEO-UHFFFAOYSA-N
1	3846	13	9.36_186.0317m/z	9.364	186.032			Yes		0.1484	[M+H]+	950	653		PD_A	119565003	(.alpha.S)-.alpha.-Amino-3-chlorobenzeneacetic acid	C8H8ClNO2	185.024		119565003			MGOUENCSVMAGSE-ZETCQYMHSA-N
1	3846	14	9.36_186.0317m/z	9.364	186.032			Yes		0.1484	[M+H]+	950	648		PD_A	88744369	2-Amino-2-(2-chlorophenyl)acetic acid	C8H8ClNO2	185.024		88744369			LMIZLNPFTRQPSF-UHFFFAOYSA-N
1	10148	1	9.55_202.0863m/z	9.546	202.086			Yes		2.3696	[M+H-NH3]+	990	532		PD_A	736131014	D-.beta.-Homotryptophan	C12H14N2O2	218.106		736131014			DUVVFMLAHWNDJD-SECBINFHSA-N
1	10148	13	9.55_202.0863m/z	9.546	202.086			Yes		0.3112	[M+H-H2O]+	991	355		PD_A	21193782	2-Hydroxy-3-(1H-indol-3-yl)butanoic acid	C12H13NO3	219.089		21193782			NUFXPJOTSOMKFZ-UHFFFAOYSA-N
1	111	1	9.65_591.3178m/z	9.649	591.318			Yes		0.1075	[M+H]+	995	792		PD_A	6921615	Urobilin	C33H42N4O6	590.31		6921615			KDCCOOGTVSRCHX-UYMYUHGCSA-N
1	648	1	9.73_210.0889n	9.728	211.0961, 193.0856	[M+H]+, [M+H-H2O]+	210.089	Yes		1.6207	[M+H]+, [M+H-H2O]+	1000	496		PD_A		2'-Hydroxy-4',6'-dimethoxy-3'-methylacetophenone	C11H14O4	210.089		23121-32-6	HMDB0034047	326186	AAOFJKLTRKOQTQ-UHFFFAOYSA-N
1	648	11	9.73_210.0889n	9.728	211.0961, 233.0782, 193.0856	[M+H]+, [M+Na]+, [M+H-H2O]+	210.089	Yes		1.6207	[M+H]+, [M+Na]+, [M+H-H2O]+	1000	302		PD_A	26103979	3-Methyl-1-(2,4,6-trihydroxyphenyl)butan-1-one	C11H14O4	210.089		26103979			VSDWHZGJGWMIRN-UHFFFAOYSA-N
1	3800	1	9.78_211.0753m/z	9.78	211.075			Yes		0.3268	[M+H]+	999	693		PD_A	6276035	9H-Fluorene-1-carboxylic acid	C14H10O2	210.068		6276035			HTPXFGUCAUTOEL-UHFFFAOYSA-N
1	3800	14	9.78_211.0753m/z	9.78	211.075			Yes		0.1431	[M+H-H2O]+	999	339		PD_A	553195	Xanthyletin	C14H12O3	228.079		553195			QOTBQNVNUBKJMS-UHFFFAOYSA-N
1	6624	1	9.83_178.0630n	9.832	179.0699, 161.0597	[M+H]+, [M+H-H2O]+	178.063	Yes		0.1728	[M+H]+, [M+H-H2O]+	1000	445		PD_A	830091	4-Methoxycinnamic acid	C10H10O3	178.063		830091			AFDXODALSZRGIH-QPJJXVBHSA-N
1	6624	3	9.83_178.0630n	9.832	179.0699, 161.0597	[M+H]+, [M+H-H2O]+	178.063	Yes		0.1728	[M+H]+, [M+H-H2O]+	1000	440		PD_A	6099043	3-Methoxycinnamic acid	C10H10O3	178.063		6099043			LZPNXAULYJPXEH-AATRIKPKSA-N
1	6624	7	9.83_178.0630n	9.832	179.0699, 161.0597	[M+H]+, [M+H-H2O]+	178.063	Yes		0.1728	[M+H]+, [M+H-H2O]+	1000	426		PD_A	480331	Mellein	C10H10O3	178.063		480331			KWILGNNWGSNMPA-ZCFIWIBFSA-N
1	6624	29	9.83_178.0630n	9.832	179.0699, 161.0597	[M+H]+, [M+H-H2O]+	178.063	Yes		0.1728	[M+H]+, [M+H-H2O]+	1000	379		PD_A	123694031	(3E)-4-(3,4-Dihydroxyphenyl)-3-buten-2-one	C10H10O3	178.063		123694031			YIFZKRGUGKLILR-NSCUHMNNSA-N
1	6624	38	9.83_178.0630n	9.832	179.0699, 161.0597	[M+H]+, [M+H-H2O]+	178.063	Yes		0.1728	[M+H]+, [M+H-H2O]+	1000	341		PD_A	17781167	Carbofuran phenol-3-ketone	C10H10O3	178.063		17781167			XLZCZWCXCBPEJR-UHFFFAOYSA-N
1	6624	45	9.83_178.0630n	9.832	179.0699, 161.0597	[M+H]+, [M+H-H2O]+	178.063	Yes		0.1728	[M+H]+, [M+H-H2O]+	1000	326		PD_A	6099032	2-Methoxycinnamic acid	C10H10O3	178.063		6099032			FEGVSPGUHMGGBO-VOTSOKGWSA-N
1	1434	1	9.94_253.0969m/z	9.936	253.097			Yes		1.1705	[M+H]+	1000	994		PD_A	57410	Phenytoin	C15H12N2O2	252.09		57410			CXOFVDLJLONNDW-UHFFFAOYSA-N
1	1434	2	9.94_253.0969m/z	9.936	253.097			Yes		1.1705	[M+H]+	1000	993		PD_A		Phenytoin	C15H12N2O2	252.09		57-41-0	HMDB0014397	1775	CXOFVDLJLONNDW-UHFFFAOYSA-N
1	4575	1	9.94_278.1149n	9.936	279.1222, 301.1041	[M+H]+, [M+Na]+	278.115	Yes		1.8462	[M+H]+, [M+Na]+	999	335		PD_A	83117639	11,13-Dihydrolactucin	C15H18O5	278.115		83117639			ZHZZKRDEPZMPLJ-ZJWJCFAPSA-N
1	4575	4	9.94_278.1149n	9.936	279.1222, 301.1041	[M+H]+, [M+Na]+	278.115	Yes		1.8462	[M+H]+, [M+Na]+	999	311		PD_A	1212371431	1-(Furan-3-yl)-4,6-dihydroxy-5,8a-dimethyl-4,6,7,8-tetrahydro-1H-isochromen-3-one	C15H18O5	278.115		1212371431			XWGNIHFUPLLNBR-UHFFFAOYSA-N
1	1389	1	9.96_203.0946n	9.962	204.1019, 186.0914	[M+H]+, [M+H-H2O]+	203.095	Yes		0.0177	[M+H]+, [M+H-H2O]+	999	764		PD_A		3-Indolebutyric acid	C12H13NO2	203.095		133-32-4	HMDB0002096	8617	JTEDVYBZBROSJT-UHFFFAOYSA-N
1	1389	3	9.96_203.0946n	9.962	204.1019, 226.0838, 186.0914	[M+H]+, [M+Na]+, [M+H-H2O]+	203.095	Yes		0.0128	[M+H]+, [M+Na]+, [M+H-H2O]+	999	763		PD_A	133324	Indole-3-butyric acid	C12H13NO2	203.095		133324			JTEDVYBZBROSJT-UHFFFAOYSA-N
1	1389	16	9.96_203.0946n	9.962	204.1019, 226.0838, 186.0914	[M+H]+, [M+Na]+, [M+H-H2O]+	203.095	Yes		0.0128	[M+H]+, [M+Na]+, [M+H-H2O]+	999	653		PD_A	485338032	3-(Hydroxymethyl)-6,7-dimethylquinolin-2-ol	C12H13NO2	203.095		485338032			NISWOLHSXUXWJK-UHFFFAOYSA-N
1	6791	1	10.04_362.2089n	10.04	363.2161, 385.1981	[M+H]+, [M+Na]+	362.209	Yes		1.2659	[M+H]+, [M+Na]+	998	632		PD_A	147202582	17,20,21-Trihydroxypregn-1-ene-3,11-dione	C21H30O5	362.209		147202582			YKQDRSAOXBPFTF-MWHLHXAISA-N
1	5080	2	10.22_202.0862m/z	10.221	202.086			Yes		2.8037	[M+H-NH3]+	999	594		PD_A	736131014	D-.beta.-Homotryptophan	C12H14N2O2	218.106		736131014			DUVVFMLAHWNDJD-SECBINFHSA-N
1	5080	17	10.22_202.0862m/z	10.221	202.086			Yes		0.121	[M+H-H2O]+	999	310		PD_A	21193782	2-Hydroxy-3-(1H-indol-3-yl)butanoic acid	C12H13NO3	219.089		21193782			NUFXPJOTSOMKFZ-UHFFFAOYSA-N
1	3193	1	10.27_231.1589m/z	10.27	231.159			Yes		0.9217	[M+H]+	999	451		PD_A	106796	Dimethyl sebacate	C12H22O4	230.152		106796			ALOUNLDAKADEEB-UHFFFAOYSA-N
1	5320	1	10.27_286.1929n	10.27	269.1897, 287.2002, 309.1821	[M+H-H2O]+, [M+H]+, [M+Na]+	286.193	Yes		1.2712	[M+H-H2O]+, [M+H]+, [M+Na]+	989	368		PD_A	17921630	3.beta.-Hydroxyandrosta-5,15-dien-17-one	C19H26O2	286.193		17921630			XGAZYVFYLADCPH-USOAJAOKSA-N
1	5320	3	10.27_286.1929n	10.27	269.1897, 287.2002, 309.1821	[M+H-H2O]+, [M+H]+, [M+Na]+	286.193	Yes		1.2712	[M+H-H2O]+, [M+H]+, [M+Na]+	989	306		PD_A	63058	4-Androstene-3,17-dione	C19H26O2	286.193		63058			AEMFNILZOJDQLW-QAGGRKNESA-N
1	8384	1	10.27_364.2245n	10.27	365.2317, 387.2137	[M+H]+, [M+Na]+	364.224	Yes		1.3799	[M+H]+, [M+Na]+	997	318		PD_A	489459281	4-Pregnen-11,17,20,21-tetrol-3-one	C21H32O5	364.225		489459281			AWWCEQOCFFQUKS-ZYKJJWMMSA-N
1	8384	2	10.27_364.2245n	10.27	365.2317, 387.2137	[M+H]+, [M+Na]+	364.224	Yes		1.3799	[M+H]+, [M+Na]+	997	315		PD_A	116585	11.beta.,17.alpha.,20.beta.,21-Tetrahydroxypregn-4-en-3-one	C21H32O5	364.225		116585			AWWCEQOCFFQUKS-RNEBMOADSA-N
1	8893	1	10.27_363.2161m/z	10.27	363.216			Yes		1.4908	[M+H]+	999	538		PD_A	147202582	17,20,21-Trihydroxypregn-1-ene-3,11-dione	C21H30O5	362.209		147202582			YKQDRSAOXBPFTF-MWHLHXAISA-N
1	3314	1	10.30_145.1013m/z	10.297	145.101			Yes		2.9409	[M+H-NH3]+	998	522		PD_A	78592913	Isoquinoline, 1,2,3,4-tetrahydro-4,4-dimethyl-	C11H15N	161.12		78592913			QOWZBQAJZICMKD-UHFFFAOYSA-N
1	3314	2	10.30_145.1013m/z	10.297	145.101			Yes		0.6734	[M+H-H2O]+	998	504		PD_A	2550278	3-Methyl-4-phenylbutan-2-one	C11H14O	162.105		2550278			YEHRTTZJTORGJL-UHFFFAOYSA-N
1	3314	4	10.30_145.1013m/z	10.297	145.101			Yes		0.6734	[M+H-H2O]+	998	495		PD_A	13159165	4-Penten-1-ol, 5-phenyl-, (4E)-	C11H14O	162.105		13159165			QBQBSEZWJAWWCT-WEVVVXLNSA-N
1	3314	6	10.30_145.1013m/z	10.297	145.101			Yes		0.6734	[M+H-H2O]+	998	482		PD_A	582627	Isovalerophenone	C11H14O	162.105		582627			HEOVGVNITGAUKL-UHFFFAOYSA-N
1	3314	20	10.30_145.1013m/z	10.297	145.101			Yes		0.6734	[M+H-H2O]+	998	451		PD_A	4160525	1-(p-Tolyl)butan-1-one	C11H14O	162.105		4160525			CIYAESDXUTVTAL-UHFFFAOYSA-N
1	2052	1	10.32_222.1254n	10.321	205.1222, 261.0884, 240.1592, 245.1146, 187.1118	[M+H-H2O]+, [M+K]+, [M+NH4]+, [M+Na]+, [M+H-2H2O]+	222.125	Yes		0.673	[M+H-H2O]+, [M+K]+, [M+NH4]+, [M+Na]+, [M+H-2H2O]+	1000	605		PD_A	51146555	2-Hydroxyibuprofen	C13H18O3	222.126		51146555			UJHKVYPPCJBOSG-UHFFFAOYSA-N
1	9626	1	10.32_159.1169m/z	10.321	159.117			Yes		0.5005	[M+H-H2O]+	1000	597		PD_A	40463090	4-Methyl-1-phenylpentan-3-one	C12H16O	176.12		40463090			QATHVLKLWVUSRC-UHFFFAOYSA-N
1	9626	4	10.32_159.1169m/z	10.321	159.117			Yes		0.5005	[M+H-H2O]+	1000	573		PD_A	68480126	2-(1,2,3,4-Tetrahydronaphthalen-1-yl)ethan-1-ol	C12H16O	176.12		68480126			AIHUOSMQBXJRER-UHFFFAOYSA-N
1	9626	31	10.32_159.1169m/z	10.321	159.117			Yes		2.8369	[M+H-NH3]+	1000	363		PD_A	13396946	5-(2-Aminopropyl)-2,3-dihydro-1H-indene	C12H17N	175.136		13396946			QYVNZHBQYJRLEX-UHFFFAOYSA-N
1	5472	1	10.37_211.1327m/z	10.373	211.133			Yes		0.6896	[M+H-H2O]+	966	583		PD_A	913690672	9-(Methoxycarbonyl)dec-9-enoic acid	C12H20O4	228.136		913690672			ZUNJWEGRDSXKIO-UHFFFAOYSA-N
1	5472	13	10.37_211.1327m/z	10.373	211.133			Yes		0.9153	[M+H]+	966	332		PD_A	77026927	Jasmonic acid	C12H18O3	210.126		77026927			ZNJFBWYDHIGLCU-HWKXXFMVSA-N
1	5472	19	10.37_211.1327m/z	10.373	211.133			Yes		0.9153	[M+H]+	966	306		PD_A	62653854	(.+/-.)7-epi-Jasmonic acid	C12H18O3	210.126		62653854			ZNJFBWYDHIGLCU-QKMQQOOLSA-N
1	7096	1	10.37_360.1932n	10.373	361.2005, 383.1825	[M+H]+, [M+Na]+	360.193	Yes		1.3282	[M+H]+, [M+Na]+	999	726		PD_A	53065	Cortisone	C21H28O5	360.194		53065			MFYSYFVPBJMHGN-ZPOLXVRWSA-N
1	7096	4	10.37_360.1932n	10.373	361.2005, 383.1825	[M+H]+, [M+Na]+	360.193	Yes		1.3282	[M+H]+, [M+Na]+	999	659		PD_A		Cortisone	C21H28O5	360.194		53-06-5	HMDB0002802	222786	MFYSYFVPBJMHGN-ZPOLXVRWSA-N
1	7096	19	10.37_360.1932n	10.373	361.2005, 383.1825	[M+H]+, [M+Na]+	360.193	Yes		1.3282	[M+H]+, [M+Na]+	999	412		PD_A		Prednisolone	C21H28O5	360.194		50-24-8	HMDB0014998	5755	OIGNJSKKLXVSLS-VWUMJDOOSA-N
1	7912	2	10.37_177.1274m/z	10.373	177.127			Yes		0.0303	[M+H]+	999	427		PD_A	40463090	4-Methyl-1-phenylpentan-3-one	C12H16O	176.12		40463090			QATHVLKLWVUSRC-UHFFFAOYSA-N
1	7793	1	10.43_201.1365n	10.426	202.1438, 184.1333	[M+H]+, [M+H-H2O]+	201.137	Yes		0.2736	[M+H]+, [M+H-H2O]+	998	939		PD_A	80782690	2-Acetamidooctanoic acid	C10H19NO3	201.137		80782690			JJGNMSOJTSABGA-UHFFFAOYSA-N
1	9587	1	10.43_208.0732n	10.426	209.0806, 191.0700	[M+H]+, [M+H-H2O]+	208.073	Yes		1.5271	[M+H]+, [M+H-H2O]+	999	634		PD_A	2316269	3,4-Dimethoxycinnamic acid	C11H12O4	208.074		2316269			HJBWJAPEBGSQPR-GQCTYLIASA-N
1	9587	2	10.43_208.0732n	10.426	209.0806, 191.0700	[M+H]+, [M+H-H2O]+	208.073	Yes		1.5271	[M+H]+, [M+H-H2O]+	999	632		PD_A	16909118	3,5-Dimethoxycinnamic acid	C11H12O4	208.074		16909118			VLSRUFWCGBMYDJ-ONEGZZNKSA-N
1	9587	6	10.43_208.0732n	10.426	209.0806, 191.0700	[M+H]+, [M+H-H2O]+	208.073	Yes		1.5271	[M+H]+, [M+H-H2O]+	999	593		PD_A		3-(3,4-Dimethoxyphenyl)-2-propenoic acid	C11H12O4	208.074		14737-89-4	HMDB0034315	717531	HJBWJAPEBGSQPR-GQCTYLIASA-N
1	9587	20	10.43_208.0732n	10.426	209.0806, 191.0700	[M+H]+, [M+H-H2O]+	208.073	Yes		1.5271	[M+H]+, [M+H-H2O]+	999	531		PD_A	7345826	trans-2,3-Dimethoxycinnamic acid	C11H12O4	208.074		7345826			QAXPUWGAGVERSJ-VOTSOKGWSA-N
1	9587	29	10.43_208.0732n	10.426	209.0806, 191.0700	[M+H]+, [M+H-H2O]+	208.073	Yes		1.5271	[M+H]+, [M+H-H2O]+	999	512		PD_A	10538519	2,5-Dimethoxycinnamic acid	C11H12O4	208.074		10538519			JPQWWJZORKTMIZ-ZZXKWVIFSA-N
1	9587	32	10.43_208.0732n	10.426	209.0806, 191.0700	[M+H]+, [M+H-H2O]+	208.073	Yes		1.5271	[M+H]+, [M+H-H2O]+	999	496		PD_A	944711095	6-Hydroxy-8-methoxy-3-methyl-3,4-dihydroisochromen-1-one	C11H12O4	208.074		944711095			WGUHOBJSLARYHD-UHFFFAOYSA-N
1	9587	69	10.43_208.0732n	10.426	209.0806, 191.0700	[M+H]+, [M+H-H2O]+	208.073	Yes		1.5271	[M+H]+, [M+H-H2O]+	999	339		PD_A	16909094	2-Propenoic acid, 3-(2,4-dimethoxyphenyl)-, (E)-	C11H12O4	208.074		16909094			YIKHDPHTFYWYJV-GQCTYLIASA-N
1	3288	1	10.61_158.0271m/z	10.609	158.027			Yes		0.3912	[M+H]+	996	511		PD_A		Benzenesulfonamide	C6H7NO2S	157.02			HMDB0248984	7370	KHBQMWCZKVMBLN-UHFFFAOYSA-N
1	2659	1	10.64_364.2243n	10.635	365.2316, 387.2136	[M+H]+, [M+Na]+	364.224	Yes		1.7927	[M+H]+, [M+Na]+	998	392		PD_A	489459281	4-Pregnen-11,17,20,21-tetrol-3-one	C21H32O5	364.225		489459281			AWWCEQOCFFQUKS-ZYKJJWMMSA-N
1	2659	2	10.64_364.2243n	10.635	365.2316, 387.2136	[M+H]+, [M+Na]+	364.224	Yes		1.7927	[M+H]+, [M+Na]+	998	389		PD_A	116585	11.beta.,17.alpha.,20.beta.,21-Tetrahydroxypregn-4-en-3-one	C21H32O5	364.225		116585			AWWCEQOCFFQUKS-RNEBMOADSA-N
1	4230	1	10.64_221.1899m/z	10.635	221.19			Yes		0.4693	[M+H]+	999	345		PD_A	1139306	(-)-Caryophyllene oxide	C15H24O	220.183		1139306			NVEQFIOZRFFVFW-RGCMKSIDSA-N
1	6795	1	10.64_506.2514n	10.635	507.2588, 489.2481	[M+H]+, [M+H-H2O]+	506.251	Yes		0.3169	[M+H]+, [M+H-H2O]+	997	418		PD_A	77710646	11.alpha.-Hydroxyprogesterone .beta.-D-glucuronide	C27H38O9	506.252		77710646			WVTMNZAPPOMZST-RKCIHFDFSA-N
1	5525	1	10.69_362.2088n	10.689	363.2161, 327.1950, 385.1981, 401.1720	[M+H]+, [M+H-2H2O]+, [M+Na]+, [M+K]+	362.209	Yes		1.4355	[M+H]+, [M+H-2H2O]+, [M+Na]+, [M+K]+	999	770		PD_A	50237	Hydrocortisone	C21H30O5	362.209		50237			JYGXADMDTFJGBT-VWUMJDOOSA-N
1	5525	2	10.69_362.2088n	10.689	363.2161, 385.1981, 327.1950	[M+H]+, [M+Na]+, [M+H-2H2O]+	362.209	Yes		1.4355	[M+H]+, [M+Na]+, [M+H-2H2O]+	999	749		PD_A		Cortisol	C21H30O5	362.209		50-23-7	HMDB0000063	5754	JYGXADMDTFJGBT-VWUMJDOOSA-N
1	5525	18	10.69_362.2088n	10.689	363.2161, 385.1981, 327.1950	[M+H]+, [M+Na]+, [M+H-2H2O]+	362.209	Yes		1.4355	[M+H]+, [M+Na]+, [M+H-2H2O]+	999	499		PD_A		11-Epicortisol	C21H30O5	362.209			HMDB0244354	3640	JYGXADMDTFJGBT-UHFFFAOYSA-N
1	5525	33	10.69_362.2088n	10.689	363.2161, 385.1981, 401.1720	[M+H]+, [M+Na]+, [M+K]+	362.209	Yes		1.4355	[M+H]+, [M+Na]+, [M+K]+	999	394		PD_A	147202582	17,20,21-Trihydroxypregn-1-ene-3,11-dione	C21H30O5	362.209		147202582			YKQDRSAOXBPFTF-MWHLHXAISA-N
1	5525	47	10.69_362.2088n	10.689	363.2161, 385.1981, 401.1720, 327.1950	[M+H]+, [M+Na]+, [M+K]+, [M+H-2H2O]+	362.209	Yes		1.4355	[M+H]+, [M+Na]+, [M+K]+, [M+H-2H2O]+	999	337		PD_A	10162999	2,3,14-Trihydroxypregn-7-ene-6,20-dione	C21H30O5	362.209		10162999			VNLQNGYIXVTQRR-NQPIQAHSSA-N
1	5525	58	10.69_362.2088n	10.689	363.2161, 327.1950	[M+H]+, [M+H-2H2O]+	362.209	Yes		1.4355	[M+H]+, [M+H-2H2O]+	999	309		PD_A	15847242	20.beta.-Hydroxyprednisolone	C21H30O5	362.209		15847242			LCOVYWIXMAJCDS-LCGKLAOVSA-N
1	513	1	10.72_217.1433m/z	10.715	217.143			Yes		0.6751	[M+H]+	998	336		PD_A	1732101	Dimethyl azelate	C11H20O4	216.136		1732101			DRUKNYVQGHETPO-UHFFFAOYSA-N
1	4822	1	10.74_226.1202n	10.742	209.1170, 191.1063, 249.1094	[M+H-H2O]+, [M+H-2H2O]+, [M+Na]+	226.12	Yes		1.4592	[M+H-H2O]+, [M+H-2H2O]+, [M+Na]+	1000	416		PD_A	124649269	Tuberonic acid	C12H18O4	226.12		124649269			RZGFUGXQKMEMOO-BSANDHCLSA-N
1	4822	4	10.74_226.1202n	10.742	209.1170, 191.1063, 249.1094	[M+H-H2O]+, [M+H-2H2O]+, [M+Na]+	226.12	Yes		1.4592	[M+H-H2O]+, [M+H-2H2O]+, [M+Na]+	1000	405		PD_A	2111897288	3-[(1E,3E)-Hepta-1,3-dienyl]pentanedioic acid	C12H18O4	226.12		2111897288			SCFJYQRJWMNDSZ-YTXTXJHMSA-N
1	4822	6	10.74_226.1202n	10.742	209.1170, 191.1063, 249.1094	[M+H-H2O]+, [M+H-2H2O]+, [M+Na]+	226.12	Yes		1.4592	[M+H-H2O]+, [M+H-2H2O]+, [M+Na]+	1000	394		PD_A	1252599500	Longicaulenone	C12H18O4	226.12		1252599500			MQTHRHQDRZPYGH-DMKSKQPMSA-N
1	133	1	10.77_349.2368m/z	10.769	349.237			Yes		1.3955	[M+H-H2O]+	997	447		PD_A	53021	Tetrahydrocortisol	C21H34O5	366.241		53021			AODPIQQILQLWGS-GXBDJPPSSA-N
1	133	3	10.77_349.2368m/z	10.769	349.237			Yes		1.3955	[M+H-H2O]+	997	382		PD_A	667663	5.beta.-Pregnan-3.alpha.,17,20.beta.,21-tetrol-11-one	C21H34O5	366.241		667663			JXCOSKURGJMQSG-AIEJOZITSA-N
1	133	6	10.77_349.2368m/z	10.769	349.237			Yes		1.3955	[M+H-H2O]+	997	345		PD_A	651434	3.beta.-Allotetrahydrocortisol	C21H34O5	366.241		651434			AODPIQQILQLWGS-VSJLKEFSSA-N
1	8789	1	10.80_335.2212m/z	10.796	335.221			Yes		1.4968	[M+H]+	988	396		PD_A	85235116	15-Deoxy-.DELTA.12,14-prostaglandin D2	C20H30O4	334.214		85235116			QUGBPWLPAUHDTI-CSKMZLCOSA-N
1	8789	3	10.80_335.2212m/z	10.796	335.221			Yes		1.3209	[M+H-H2O]+	988	368		PD_A	79516828	20-Hydroxyleukotriene B4	C20H32O5	352.225		79516828			PTJFJXLGRSTECQ-QNCDDMJDSA-N
1	8789	5	10.80_335.2212m/z	10.796	335.221			Yes		1.4968	[M+H]+, [M+H-H2O]+	988	314		PD_A	0	13,14-Dihydro-15-ketoprostaglandin J2	C20H30O4	334.214					GCYWVCQBMLYQGZ-DAXSKMNVSA-N
1	6627	1	10.82_356.1463m/z	10.823	356.146			Yes		0.7548	[M+H]+	998	547		PD_A	1330264759	Benzoic acid, 4-[[(2,4-diamino-7,8-dihydro-7-oxo-6-pteridinyl)methyl]methylamino]-, methyl ester	C16H17N7O3	355.139		1330264759			RYJBXJXLCKKHER-UHFFFAOYSA-N
1	8367	1	10.82_476.1914m/z	10.823	476.191			Yes		0.2314	[M+H]+	997	386		PD_A	20736112	Codeine-6-.beta.-D-glucuronide	C24H29NO9	475.184		20736112			CRWVOYRJXPDBPM-HSCJLHHPSA-N
1	6059	1	10.88_364.2244n	10.876	347.2212, 329.2108, 365.2317	[M+H-H2O]+, [M+H-2H2O]+, [M+H]+	364.224	Yes		1.4547	[M+H-H2O]+, [M+H-2H2O]+, [M+H]+	999	805		PD_A	53054	5.beta.-Pregnane-3.alpha.,17,21-triol-11,20-dione	C21H32O5	364.225		53054			SYGWGHVTLUBCEM-ZIZPXRJBSA-N
1	6060	4	10.88_364.2244n	10.876	365.2317, 347.2212, 329.2108	[M+H]+, [M+H-H2O]+, [M+H-2H2O]+	364.224	Yes		1.4547	[M+H]+, [M+H-H2O]+, [M+H-2H2O]+	999	485		PD_A	2108829703	3,6-Dihydroxy-4,4,6a,9,12b-pentamethyl-1,3,4,4a,5,6,6a,9,10,12,12a,12b-dodecahydro-2H,11H-benzo[f]pyrano[2,3-b]chromen-11-one	C21H32O5	364.225		2108829703			NJXOESIYMRITAI-UHFFFAOYSA-N
1	6059	5	10.88_364.2244n	10.876	347.2212, 365.2317, 329.2108	[M+H-H2O]+, [M+H]+, [M+H-2H2O]+	364.224	Yes		1.4547	[M+H-H2O]+, [M+H]+, [M+H-2H2O]+	999	691		PD_A	0	3.beta.,5.beta.-Tetrahydrocortisone	C21H32O5	364.225					SYGWGHVTLUBCEM-KDFRZGAJSA-N
1	6060	7	10.88_364.2244n	10.876	365.2317, 329.2108, 347.2212	[M+H]+, [M+H-2H2O]+, [M+H-H2O]+	364.224	Yes		1.4547	[M+H]+, [M+H-2H2O]+, [M+H-H2O]+	999	446		PD_A	516416	5.alpha.-Dihydrocortisol	C21H32O5	364.225		516416			ACSFOIGNUQUIGE-SERXDUEGSA-N
1	6060	8	10.88_364.2244n	10.876	365.232	[M+H]+	364.224	Yes		1.4547	[M+H]+	999	440		PD_A		Allotetrahydrocortisone	C21H32O5	364.225			HMDB0248161	618110	SYGWGHVTLUBCEM-UHFFFAOYSA-N
1	6059	13	10.88_364.2244n	10.876	347.2212, 365.2317, 329.2108	[M+H-H2O]+, [M+H]+, [M+H-2H2O]+	364.224	Yes		1.4547	[M+H-H2O]+, [M+H]+, [M+H-2H2O]+	999	578		PD_A	547773	5.alpha.-Pregnane-3.alpha.,17,21-triol-11,20-dione	C21H32O5	364.225		547773			SYGWGHVTLUBCEM-TUJFWAKLSA-N
1	6060	13	10.88_364.2244n	10.876	365.2317, 347.2212	[M+H]+, [M+H-H2O]+	364.224	Yes		1.4547	[M+H]+, [M+H-H2O]+	999	416		PD_A	1177124638	1,3-Dihydroxy-4,4,6a,9,12b-pentamethyl-1,3,4,4a,5,6,6a,9,10,12,12a,12b-dodecahydro-2H,11H-benzo[f]pyrano[2,3-b]chromen-11-one	C21H32O5	364.225		1177124638			IUVZTUKGYOYDHT-UHFFFAOYSA-N
1	8252	1	10.93_249.0788n	10.929	250.0860, 272.0679, 267.1126, 232.0756	[M+H]+, [M+Na]+, [M+NH4]+, [M+H-H2O]+	249.079	Yes		1.7517	[M+H]+, [M+Na]+, [M+NH4]+, [M+H-H2O]+	993	424		PD_A	629653163	Gln-Cys	C8H15N3O4S	249.078		629653163			XIPZDANNDPMZGQ-WHFBIAKZSA-N
1	1852	1	10.98_264.1357n	10.981	247.1325, 265.1426, 287.1249, 303.0988	[M+H-H2O]+, [M+H]+, [M+Na]+, [M+K]+	264.136	Yes		1.6635	[M+H-H2O]+, [M+H]+, [M+Na]+, [M+K]+	999	701		PD_A	178167754	2,7,8-Trimethyl-2-(.beta.-carboxyethyl)-6-hydroxychroman	C15H20O4	264.136		178167754			VMJQLPNCUPGMNQ-UHFFFAOYSA-N
1	1852	13	10.98_264.1357n	10.981	247.1325, 287.1249, 303.0988, 265.1426	[M+H-H2O]+, [M+Na]+, [M+K]+, [M+H]+	264.136	Yes		1.6635	[M+H-H2O]+, [M+Na]+, [M+K]+, [M+H]+	999	310		PD_A	13743583	Peruvinine	C15H20O4	264.136		13743583			RSIRJQBBTRXQHY-NPZCKLCXSA-N
1	7816	1	11.01_389.1622m/z	11.007	389.162			Yes		1.2385	[M+H]+	999	979		PD_A		Cetirizine	C21H25ClN2O3	388.155		83881-51-0	HMDB0005032		ZKLPARSLTMPFCP-UHFFFAOYSA-N
1	7816	19	11.01_389.1622m/z	11.007	389.162			Yes		1.2385	[M+H]+	999	731		PD_A		Levocetirizine	C21H25ClN2O3	388.155		130018-77-8	HMDB0240226		ZKLPARSLTMPFCP-OAQYLSRUSA-N
1	9821	1	11.01_201.0465m/z	11.007	201.047			Yes		2.8287	[M+H-NH3]+	950	639		PD_A	153850885	(4'-Chloro[1,1'-biphenyl]-2-yl)methanamine	C13H12ClN	217.066		153850885			CCKHPQSDPSPFSQ-UHFFFAOYSA-N
1	9821	7	11.01_201.0465m/z	11.007	201.047			Yes		0.1377	[M+H-H2O]+	949	623		PD_A	6954456	2-Chlorobenzhydrol	C13H11ClO	218.05		6954456			JGDRELLAZGINQM-UHFFFAOYSA-N
1	5094	1	11.03_230.0936n	11.032	231.1009, 248.1278	[M+H]+, [M+NH4]+	230.094	Yes		2.9001	[M+H]+, [M+NH4]+	999	559		PD_A	30406758	Methyl 2-(naphthalen-2-yloxy)propanoate	C14H14O3	230.094		30406758			XPUKIATWMAOOFP-UHFFFAOYSA-N
1	6485	1	11.06_287.2002m/z	11.058	287.2			Yes		1.1652	[M+H-H2O]+	991	484		PD_A	739275	5.beta.-Androstan-3.alpha.-ol-11,17-dione	C19H28O3	304.204		739275			IUNYGQONJQTULL-UKZLPJRTSA-N
1	6485	5	11.06_287.2002m/z	11.058	287.2			Yes		1.1652	[M+H-H2O]+	991	396		PD_A	1231829	11-Oxoandrosterone	C19H28O3	304.204		1231829			IUNYGQONJQTULL-UFTZPVOZSA-N
1	3718	1	11.11_315.2405n	11.111	316.2477, 338.2296	[M+H]+, [M+Na]+	315.24	Yes		1.5944	[M+H]+, [M+Na]+	1000	1000		PD_A	3992458	Decanoyl-L-carnitine	C17H33NO4	315.241		3992458			LZOSYCMHQXPBFU-OAHLLOKOSA-N
1	3718	15	11.11_315.2405n	11.111	316.2477, 338.2296	[M+H]+, [M+Na]+	315.24	Yes		1.5912	[M+H]+, [M+Na]+	1000	621		PD_A		Decanoylcarnitine	C17H33NO4	315.241		1492-27-9	HMDB0000651	11953821	LZOSYCMHQXPBFU-OAHLLOKOSA-N
1	4818	1	11.14_389.1372n	11.137	412.1264, 390.1445	[M+Na]+, [M+H]+	389.137	Yes		0.9765	[M+Na]+, [M+H]+	999	999		PD_A	171596295	Tadalafil	C22H19N3O4	389.138		171596295			WOXKDUGGOYFFRN-IIBYNOLFSA-N
1	4817	7	11.14_389.1372n	11.137	390.1445, 412.1264	[M+H]+, [M+Na]+	389.137	Yes		0.9765	[M+H]+, [M+Na]+	999	741		PD_A		Tadalafil	C22H19N3O4	389.138		171596-29-5	HMDB0014958	110635	WOXKDUGGOYFFRN-IIBYNOLFSA-N
1	6932	1	11.22_302.1877n	11.216	303.1950, 325.1770	[M+H]+, [M+Na]+	302.188	Yes		1.5142	[M+H]+, [M+Na]+	988	890		PD_A	382445	4-Androsten-11.beta.-ol-3,17-dione	C19H26O3	302.188		382445			WSCUHXPGYUMQEX-KCZNZURUSA-N
1	6932	8	11.22_302.1877n	11.216	303.195	[M+H]+	302.188	Yes		1.5176	[M+H]+	988	611		PD_A		11b-Hydroxyandrost-4-ene-3,17-dione	C19H26O3	302.188		382-44-5	HMDB0006773	4762	WSCUHXPGYUMQEX-KCZNZURUSA-N
1	6932	9	11.22_302.1877n	11.216	303.1950, 325.1770	[M+H]+, [M+Na]+	302.188	Yes		1.5142	[M+H]+, [M+Na]+	988	611		PD_A	62840	7.alpha.-Hydroxyandrostenedione	C19H26O3	302.188		62840			LFWLQMQUJQUZBD-TYHLISGHSA-N
1	6932	17	11.22_302.1877n	11.216	303.1950, 325.1770	[M+H]+, [M+Na]+	302.188	Yes		1.5142	[M+H]+, [M+Na]+	988	530		PD_A	1482708	(5.alpha.)-Androstane-3,11,17-trione	C19H26O3	302.188		1482708			VRHVOUYZPKSINF-XNTXBEAUSA-N
1	6932	28	11.22_302.1877n	11.216	303.1950, 325.1770	[M+H]+, [M+Na]+	302.188	Yes		1.5142	[M+H]+, [M+Na]+	988	470		PD_A	63025	16.alpha.-Hydroxy-4-androstene-3,17-dione	C19H26O3	302.188		63025			SSBCZTXGVMMZOT-NBBHSKLNSA-N
1	6932	38	11.22_302.1877n	11.216	303.1950, 325.1770	[M+H]+, [M+Na]+	302.188	Yes		1.5142	[M+H]+, [M+Na]+	988	437		PD_A	34220627	6.beta.-Hydroxyboldenone	C19H26O3	302.188		34220627			VLTNWNUPWHBSQY-ZVBLRVHNSA-N
1	6932	44	11.22_302.1877n	11.216	303.1950, 325.1770	[M+H]+, [M+Na]+	302.188	Yes		1.5142	[M+H]+, [M+Na]+	988	413		PD_A	934536499	6.beta.-Hydroxy-17.alpha.-boldenone	C19H26O3	302.188		934536499			VLTNWNUPWHBSQY-HXEWTNOOSA-N
1	6932	68	11.22_302.1877n	11.216	303.1950, 325.1770	[M+H]+, [M+Na]+	302.188	Yes		1.5142	[M+H]+, [M+Na]+	988	341		PD_A	566483	Formestane	C19H26O3	302.188		566483			OSVMTWJCGUFAOD-KZQROQTASA-N
1	2426	1	11.29_364.2244n	11.295	347.2212, 365.2317, 329.2110	[M+H-H2O]+, [M+H]+, [M+H-2H2O]+	364.224	Yes		1.4462	[M+H-H2O]+, [M+H]+, [M+H-2H2O]+	997	455		PD_A	53054	5.beta.-Pregnane-3.alpha.,17,21-triol-11,20-dione	C21H32O5	364.225		53054			SYGWGHVTLUBCEM-ZIZPXRJBSA-N
1	7788	1	11.35_201.0546m/z	11.347	201.055			Yes		0.0495	[M+H-H2O]+	999	342		PD_A	136721	Piperic acid	C12H10O4	218.058		136721			RHBGITBPARBDPH-ZPUQHVIOSA-N
1	766	1	11.37_289.0534m/z	11.373	289.053			Yes		1.5498	[M+H]+	947	496		PD_A	2886659	Desalkylflurazepam	C15H10ClFN2O	288.047		2886659			UVCOILFBWYKHHB-UHFFFAOYSA-N
1	766	4	11.37_289.0534m/z	11.373	289.053			Yes		1.5533	[M+H]+	947	311		PD_A		N-Desalkyl flurazepam	C15H10ClFN2O	288.047			HMDB0061161	4540	UVCOILFBWYKHHB-UHFFFAOYSA-N
1	211	4	11.50_334.2140n	11.504	317.2107, 352.2478	[M+H-H2O]+, [M+NH4]+	334.214	Yes		1.2379	[M+H-H2O]+, [M+NH4]+	984	602		PD_A	58648809	Kaurane-17,18-dioic acid	C20H30O4	334.214		58648809			HITLMPHPGUZLGI-UHFFFAOYSA-N
1	211	6	11.50_334.2140n	11.504	317.2107, 352.2478	[M+H-H2O]+, [M+NH4]+	334.214	Yes		1.2379	[M+H-H2O]+, [M+NH4]+	984	584		PD_A	1379770827	4'-Ethenyl-2'-hydroxy-1,4',4a-trimethyl-5-oxospiro[2,3,4,7,8,8a-hexahydronaphthalene-6,1'-cyclopentane]-1-carboxylic acid	C20H30O4	334.214		1379770827			JSXYBZIRJXMIMK-UHFFFAOYSA-N
1	211	11	11.50_334.2140n	11.504	317.2107, 352.2478	[M+H-H2O]+, [M+NH4]+	334.214	Yes		1.2379	[M+H-H2O]+, [M+NH4]+	984	533		PD_A	15620981	8,12.alpha.-Epidioxy-13(14)-abieten-18-oic acid	C20H30O4	334.214		15620981			IQKPNFFLSFPURG-UDPADUBZSA-N
1	211	13	11.50_334.2140n	11.504	317.2107, 352.2478	[M+H-H2O]+, [M+NH4]+	334.214	Yes		1.2379	[M+H-H2O]+, [M+NH4]+	984	510		PD_A	0	13-Hydroxy-7-oxoabiet-8(14)-en-18-oic acid	C20H30O4	334.214					UFEHYRPBLFGEJW-UHFFFAOYSA-N
1	211	20	11.50_334.2140n	11.504	317.211	[M+H-H2O]+	334.214	Yes		1.2379	[M+H-H2O]+	984	426		PD_A	1396638315	2-[(2E,6E,10E)-9,12-Dihydroxy-6,10-dimethyldodeca-2,6,10-trien-2-yl]-5-methyl-2,3-dihydropyran-6-one	C20H30O4	334.214		1396638315			AQSHRPRBLNBKLZ-PITOLTJASA-N
1	211	35	11.50_334.2140n	11.504	317.2107, 373.1771, 691.4174	[M+H-H2O]+, [M+K]+, [2M+Na]+	334.214	Yes		1.2379	[M+H-H2O]+, [M+K]+, [2M+Na]+	984	371		PD_A	60203578	Prostaglandin J2	C20H30O4	334.214		60203578			UQOQENZZLBSFKO-POPPZSFYSA-N
1	211	38	11.50_334.2140n	11.504	317.2107, 352.2478, 373.1771, 691.4174	[M+H-H2O]+, [M+NH4]+, [M+K]+, [2M+Na]+	334.214	Yes		1.2379	[M+H-H2O]+, [M+NH4]+, [M+K]+, [2M+Na]+	984	369		PD_A	79551841	20-Carboxyarachidonic acid	C20H30O4	334.214		79551841			BGOJKUCHTMYINI-DTLRTWKJSA-N
1	211	44	11.50_334.2140n	11.504	317.2107, 373.1771, 691.4174	[M+H-H2O]+, [M+K]+, [2M+Na]+	334.214	Yes		1.2379	[M+H-H2O]+, [M+K]+, [2M+Na]+	984	348		PD_A	474391667	8-iso-Prostaglandin A2	C20H30O4	334.214		474391667			MYHXHCUNDDAEOZ-UJSUDBOGSA-N
1	211	46	11.50_334.2140n	11.504	317.2107, 373.1771	[M+H-H2O]+, [M+K]+	334.214	Yes		1.2379	[M+H-H2O]+, [M+K]+	984	345		PD_A	1214680280	(2R,3S,4R,4aR,7R,8S)-8-[2-(Furan-3-yl)ethyl]-4a,7,8-trimethylspiro[2,3,5,6,7,8a-hexahydro-1H-naphthalene-4,2'-oxirane]-2,3-diol	C20H30O4	334.214		1214680280			DORFFLQTHPKFDY-OVOGFQNCSA-N
1	211	48	11.50_334.2140n	11.504	317.211	[M+H-H2O]+	334.214	Yes		1.2379	[M+H-H2O]+	984	338		PD_A	104671547	15-Hydroperoxy-5Z,8Z,11Z,13E,17Z-eicosapentaenoic acid	C20H30O4	334.214		104671547			FPMFSFWYWZLDKP-MXTKCVSJSA-N
1	211	58	11.50_334.2140n	11.504	317.2107, 373.1771, 691.4174	[M+H-H2O]+, [M+K]+, [2M+Na]+	334.214	Yes		1.2379	[M+H-H2O]+, [M+K]+, [2M+Na]+	984	314		PD_A	101973233	12-Hydroperoxy-5Z,8Z,10E,14Z,17Z-eicosapentaenoic acid	C20H30O4	334.214		101973233			HDMYXONNVAOHFR-UOLHMMFFSA-N
1	211	60	11.50_334.2140n	11.504	317.211	[M+H-H2O]+	334.214	Yes		1.2379	[M+H-H2O]+	984	311		PD_A	143292982	5S-Hydroperoxy-6E,8Z,11Z,14Z,17Z-eicosapentaenoic acid	C20H30O4	334.214		143292982			NKXYOIJDQPQELO-GHWNLOBHSA-N
1	3798	1	11.50_201.0465m/z	11.504	201.047			Yes		2.7884	[M+H-NH3]+	950	847		PD_A	153850885	(4'-Chloro[1,1'-biphenyl]-2-yl)methanamine	C13H12ClN	217.066		153850885			CCKHPQSDPSPFSQ-UHFFFAOYSA-N
1	3798	7	11.50_201.0465m/z	11.504	201.047			Yes		0.0976	[M+H-H2O]+	949	826		PD_A	6954456	2-Chlorobenzhydrol	C13H11ClO	218.05		6954456			JGDRELLAZGINQM-UHFFFAOYSA-N
1	2147	1	11.58_346.2139n	11.583	347.2212, 369.2032, 329.2109	[M+H]+, [M+Na]+, [M+H-H2O]+	346.214	Yes		1.4261	[M+H]+, [M+Na]+, [M+H-H2O]+	999	701		PD_A	50226	Corticosterone	C21H30O4	346.214		50226			OMFXVFTZEKFJBZ-HJTSIMOOSA-N
1	2147	3	11.58_346.2139n	11.583	347.2212, 369.2032, 329.2109	[M+H]+, [M+Na]+, [M+H-H2O]+	346.214	Yes		1.4261	[M+H]+, [M+Na]+, [M+H-H2O]+	999	658		PD_A		Corticosterone	C21H30O4	346.214		50-22-6	HMDB0001547	5753	OMFXVFTZEKFJBZ-HJTSIMOOSA-N
1	2147	8	11.58_346.2139n	11.583	347.2212, 369.2032, 329.2109	[M+H]+, [M+Na]+, [M+H-H2O]+	346.214	Yes		1.4261	[M+H]+, [M+Na]+, [M+H-H2O]+	999	529		PD_A	641770	21-Deoxycortisol	C21H30O4	346.214		641770			LCZBQMKVFQNSJR-UJPCIWJBSA-N
1	2147	33	11.58_346.2139n	11.583	347.2212, 369.2032, 329.2109	[M+H]+, [M+Na]+, [M+H-H2O]+	346.214	Yes		1.4261	[M+H]+, [M+Na]+, [M+H-H2O]+	999	393		PD_A		Cortexolone	C21H30O4	346.214		152-58-9	HMDB0000015	440707	WHBHBVVOGNECLV-OBQKJFGGSA-N
1	2147	37	11.58_346.2139n	11.583	347.2212, 369.2032, 329.2109	[M+H]+, [M+Na]+, [M+H-H2O]+	346.214	Yes		1.4261	[M+H]+, [M+Na]+, [M+H-H2O]+	999	381		PD_A	152589	Cortodoxone	C21H30O4	346.214		152589			WHBHBVVOGNECLV-OBQKJFGGSA-N
1	2147	44	11.58_346.2139n	11.583	347.2212, 369.2032, 329.2109	[M+H]+, [M+Na]+, [M+H-H2O]+	346.214	Yes		1.4261	[M+H]+, [M+Na]+, [M+H-H2O]+	999	360		PD_A	10417864	21-Hydroxy-5.beta.-pregnane-3,11,20-trione	C21H30O4	346.214		10417864			ZDUVZJUTJOBJHS-XYEQKYNMSA-N
1	4698	1	11.58_466.3164m/z	11.583	466.316			Yes		0.086	[M+H]+	998	633		PD_A		Glycocholic acid	C26H43NO6	465.309		475-31-0	HMDB0000138	10140	RFDAIACWWDREDC-FRVQLJSFSA-N
1	4698	17	11.58_466.3164m/z	11.583	466.316			Yes		0.086	[M+H]+	998	367		PD_A	475310	Glycocholic acid	C26H43NO6	465.309		475310			RFDAIACWWDREDC-FRVQLJSFSA-N
1	1981	1	11.64_164.1203n	11.635	147.1170, 165.1274	[M+H-H2O]+, [M+H]+	164.12	Yes		0.9366	[M+H-H2O]+, [M+H]+	995	431		PD_A	488108	cis-Jasmone	C11H16O	164.12		488108			XMLSXPIVAXONDL-PLNGDYQASA-N
1	7515	1	11.66_270.0551n	11.66	271.0629, 253.0519	[M+H]+, [M+H-H2O]+	270.055	Yes		3.1529	[M+H]+, [M+H-H2O]+	955	713		PD_A		Nordiazepam	C15H11ClN2O	270.056		1088-11-5	HMDB0060538	2997	AKPLHCDWDRPJGD-UHFFFAOYSA-N
1	7515	2	11.66_270.0551n	11.66	271.0629, 253.0519	[M+H]+, [M+H-H2O]+	270.055	Yes		3.1492	[M+H]+, [M+H-H2O]+	955	652		PD_A	1088115	Nordazepam	C15H11ClN2O	270.056		1088115			AKPLHCDWDRPJGD-UHFFFAOYSA-N
1	4900	1	11.76_240.0996n	11.76	241.1069, 223.0963, 285.0706, 263.0887, 503.1885	[M+H]+, [M+H-H2O]+, [M+2Na-H]+, [M+Na]+, [2M+Na]+	240.1	Yes		0.8111	[M+H]+, [M+H-H2O]+, [M+2Na-H]+, [M+Na]+, [2M+Na]+	1000	946		PD_A	86879392	2-Furanpropanoic acid, 3-carboxy-4-methyl-5-propyl-	C12H16O5	240.1		86879392			WMCQWXZMVIETAO-UHFFFAOYSA-N
1	4900	2	11.76_240.0996n	11.76	241.1069, 223.0963, 285.0706, 263.0887, 503.1885	[M+H]+, [M+H-H2O]+, [M+2Na-H]+, [M+Na]+, [2M+Na]+	240.1	Yes		0.8111	[M+H]+, [M+H-H2O]+, [M+2Na-H]+, [M+Na]+, [2M+Na]+	1000	945		PD_A	25173722	3,4,5-Trimethoxydihydrocinnamic acid	C12H16O5	240.1		25173722			ZCYXGVJUZBKJAI-UHFFFAOYSA-N
1	4900	4	11.76_240.0996n	11.76	241.1069, 223.0963	[M+H]+, [M+H-H2O]+	240.1	Yes		0.8111	[M+H]+, [M+H-H2O]+	1000	926		PD_A	125438304	2,4,5-Trimethoxydihydrocinnamic acid	C12H16O5	240.1		125438304			UGHPWKLKDZLPNM-UHFFFAOYSA-N
1	4595	2	11.81_430.2949m/z	11.811	430.295			Yes		0.553	[M+H-2H2O]+	996	497		PD_A	475310	Glycocholic acid	C26H43NO6	465.309		475310			RFDAIACWWDREDC-FRVQLJSFSA-N
1	6538	1	11.81_777.6934m/z	11.811	777.693			Yes		0.7776	[M+H]+	1000	695		PD_A	51489	L-Thyroxine	C15H11I4NO4	776.687		51489			XUIIKFGFIJCVMT-LBPRGKRZSA-N
1	6538	15	11.81_777.6934m/z	11.811	777.693			Yes		0.7544	[M+H]+	1000	343		PD_A		Thyroxine	C15H11I4NO4	776.687		51-48-9	HMDB0000248		XUIIKFGFIJCVMT-LBPRGKRZSA-N
1	3146	1	11.84_230.0940n	11.835	231.1014, 269.0571, 275.0650, 483.1777	[M+H]+, [M+K]+, [M+2Na-H]+, [2M+Na]+	230.094	Yes		1.2715	[M+H]+, [M+K]+, [M+2Na-H]+, [2M+Na]+	1000	652		PD_A	22204531	Naproxen	C14H14O3	230.094		22204531			CMWTZPSULFXXJA-UHFFFAOYSA-N
1	3146	3	11.84_230.0940n	11.835	231.1014, 253.0832, 269.0571, 275.0650, 483.1777	[M+H]+, [M+Na]+, [M+K]+, [M+2Na-H]+, [2M+Na]+	230.094	Yes		1.2672	[M+H]+, [M+Na]+, [M+K]+, [M+2Na-H]+, [2M+Na]+	1000	636		PD_A		(R)-Naproxen	C14H14O3	230.094			HMDB0245654		CMWTZPSULFXXJA-UHFFFAOYSA-N
1	4057	1	11.84_185.0961m/z	11.835	185.096			Yes		2.7412	[M+H-NH3]+	1000	909		PD_A	156482756	2-(2-Methoxy-1-naphthyl)ethanamine	C13H15NO	201.115		156482756			IBGVDLDIASPYHY-UHFFFAOYSA-N
1	6653	3	11.89_331.1899m/z	11.887	331.19			Yes		1.5324	[M+H]+	991	390		PD_A	59632767	(6E,10Z,14E)-6,14-Dimethyl-3-methylidene-2-oxo-3a,4,5,8,9,12,13,15a-octahydrocyclotetradeca[b]furan-10-carboxylic acid	C20H26O4	330.183		59632767			SORYERHBQFTRIK-AMVXUGKJSA-N
1	8154	1	11.89_167.0855m/z	11.887	167.085			Yes		3.3374	[M+H-NH3]+	1000	314		PD_A	1924772	2-Phenylbenzylamine	C13H13N	183.105		1924772			YHXKXVFQHWJYOD-UHFFFAOYSA-N
1	2955	1	11.91_270.1980n	11.914	253.1948, 271.2052, 303.2315, 293.1872	[M+H-H2O]+, [M+H]+, [M+CH3OH+H]+, [M+Na]+	270.198	Yes		1.4952	[M+H-H2O]+, [M+H]+, [M+CH3OH+H]+, [M+Na]+	985	642		PD_A	4075074	Androstadienone	C19H26O	270.198		4075074			HNDHDMOSWUAEAW-VMXHOPILSA-N
1	5536	2	12.02_414.3000m/z	12.018	414.3			Yes		0.5518	[M+H-2H2O]+	997	507		PD_A	360656	Glycodeoxycholic acid	C26H43NO5	449.314		360656			WVULKSPCQVQLCU-UHFFFAOYSA-N
1	4436	3	12.04_355.2626m/z	12.044	355.263			Yes		1.2723	[M+H-2H2O]+	998	507		PD_A	4651676	3.alpha.-Hydroxy-7-oxo-5.beta.-cholanic acid	C24H38O4	390.277		4651676			DXOCDBGWDZAYRQ-AURDAFMXSA-N
1	1082	1	12.15_166.1359n	12.148	149.1326, 167.1431	[M+H-H2O]+, [M+H]+	166.136	Yes		0.5968	[M+H-H2O]+, [M+H]+	999	425		PD_A	15103329	(4,7,7-Trimethylbicyclo[4.1.0]hept-4-en-3-yl)methanol	C11H18O	166.136		15103329			LUYUYAZOPRAIRX-UHFFFAOYSA-N
1	3389	1	12.15_466.3163m/z	12.148	466.316			Yes		0.0829	[M+H]+	997	644		PD_A		Glycocholic acid	C26H43NO6	465.309		475-31-0	HMDB0000138	10140	RFDAIACWWDREDC-FRVQLJSFSA-N
1	3389	4	12.15_466.3163m/z	12.148	466.316			Yes		0.0829	[M+H]+	997	590		PD_A	475310	Glycocholic acid	C26H43NO6	465.309		475310			RFDAIACWWDREDC-FRVQLJSFSA-N
1	8134	1	12.17_242.1516n	12.175	207.1377, 260.1853, 265.1407, 243.1589	[M+H-2H2O]+, [M+NH4]+, [M+Na]+, [M+H]+	242.152	Yes		0.8576	[M+H-2H2O]+, [M+NH4]+, [M+Na]+, [M+H]+	1000	524		PD_A	1083193569	2-Oct-7-enylpentanedioic acid	C13H22O4	242.152		1083193569			VQHQSUSDPCTSEX-UHFFFAOYSA-N
1	8134	7	12.17_242.1516n	12.175	207.1377, 260.1853, 265.1407, 243.1589	[M+H-2H2O]+, [M+NH4]+, [M+Na]+, [M+H]+	242.152	Yes		0.8576	[M+H-2H2O]+, [M+NH4]+, [M+Na]+, [M+H]+	1000	506		PD_A	1379792398	2-Pentenedioic acid, 2-octyl-	C13H22O4	242.152		1379792398			NIXDINZDFZJZHG-LUAWRHEFSA-N
1	8134	15	12.17_242.1516n	12.175	207.1377, 260.1853, 265.1407, 243.1589	[M+H-2H2O]+, [M+NH4]+, [M+Na]+, [M+H]+	242.152	Yes		0.8576	[M+H-2H2O]+, [M+NH4]+, [M+Na]+, [M+H]+	1000	455		PD_A	439588086	8-[(E)-3-Hydroxybut-1-enyl]-1,5-dimethyl-6-oxabicyclo[3.2.1]octane-3,8-diol	C13H22O4	242.152		439588086			KCLMUIFNZXEZFL-SNAWJCMRSA-N
1	5046	1	12.31_286.1929n	12.307	287.2002, 309.1821	[M+H]+, [M+Na]+	286.193	Yes		1.4192	[M+H]+, [M+Na]+	993	487		PD_A	63058	4-Androstene-3,17-dione	C19H26O2	286.193		63058			AEMFNILZOJDQLW-QAGGRKNESA-N
1	5046	2	12.31_286.1929n	12.307	287.2	[M+H]+	286.193	Yes		1.4192	[M+H]+	993	479		PD_A		Androstenedione	C19H26O2	286.193		63-05-8	HMDB0000053	6128	AEMFNILZOJDQLW-QAGGRKNESA-N
1	5046	6	12.31_286.1929n	12.307	287.2	[M+H]+	286.193	Yes		1.4192	[M+H]+	993	447		PD_A		(8R,9R,10R,13S,14S)-10,13-Dimethyl-2,6,7,8,9,11,12,14,15,16-decahydro-1H-cyclopenta[a]phenanthrene-3,17-dione	C19H26O2	286.193			HMDB0247882	2193	AEMFNILZOJDQLW-UHFFFAOYSA-N
1	5046	11	12.31_286.1929n	12.307	287.2002, 309.1821	[M+H]+, [M+Na]+	286.193	Yes		1.4192	[M+H]+, [M+Na]+	993	409		PD_A	104534783	4-Androsten-3,17-dione	C19H26O2	286.193		104534783			AEMFNILZOJDQLW-WFZCBACDSA-N
1	9470	1	12.31_328.1055n	12.307	329.1127, 311.1022	[M+H]+, [M+H-H2O]+	328.106	Yes		1.3541	[M+H]+, [M+H-H2O]+	983	687		PD_A	78028010	Benzeneacetic acid, 5-[2-[4-(ethoxycarbonyl)phenyl]diazenyl]-2-hydroxy-	C17H16N2O5	328.106		78028010			YYBSDOZYJSGLTH-VHEBQXMUSA-N
1	8744	1	12.33_448.3054m/z	12.334	448.305			Yes		0.7165	[M+H-H2O]+	995	455		PD_A	475310	Glycocholic acid	C26H43NO6	465.309		475310			RFDAIACWWDREDC-FRVQLJSFSA-N
1	2411	3	12.36_430.2949m/z	12.361	430.295			Yes		0.5583	[M+H-2H2O]+	996	461		PD_A	475310	Glycocholic acid	C26H43NO6	465.309		475310			RFDAIACWWDREDC-FRVQLJSFSA-N
1	3413	1	12.44_344.2790m/z	12.438	344.279			Yes		1.6275	[M+H]+	986	924		PD_A	25518541	Lauroyl-L-carnitine	C19H37NO4	343.272		25518541			FUJLYHJROOYKRA-QGZVFWFLSA-N
1	1006	1	12.54_616.1763m/z	12.54	616.176			Yes		0.7969	[M-e]+	72	823		PD_A	752166395	Hemin cation	C34H32FeN4O4	616.177		752166395			GGIDWJQWCUJYRY-RGGAHWMASA-L
1	314	1	12.57_241.1949m/z	12.566	241.195			Yes		0.4758	[M+H-2H2O]+	980	314		PD_A	10002934	19-Norepiandrosterone	C18H28O2	276.209		10002934			UOUIARGWRPHDBX-LRMMUPRLSA-N
1	314	4	12.57_241.1949m/z	12.566	241.195			Yes		0.4758	[M+H-2H2O]+	980	304		PD_A	33036338	19-Noretiocholanolone	C18H28O2	276.209		33036338			UOUIARGWRPHDBX-DHMVHTBWSA-N
1	634	1	12.59_181.1012m/z	12.593	181.101			Yes		0.1431	[M+H-H2O]+	1000	638		PD_A	5472139	2-Methylbenzhydrol	C14H14O	198.105		5472139			MXHXXJOHFRHBFB-UHFFFAOYSA-N
1	634	3	12.59_181.1012m/z	12.593	181.101			Yes		0.3024	[M+H-2H2O]+	1000	635		PD_A	313673426	(1R,6R)-6-Benzylcyclohex-3-enecarboxylic acid	C14H16O2	216.115		313673426			SLIBOSUXKGDWRP-CHWSQXEVSA-N
1	6184	1	12.59_261.1457m/z	12.593	261.146			Yes		4.4954	[M+H]+	999	427		PD_A	42516530	Ile-Glu	C11H20N2O5	260.137		42516530			KTGFOCFYOZQVRJ-ACLDMZEESA-N
1	7240	1	12.59_360.1568n	12.593	383.1460, 343.1535, 361.1652	[M+Na]+, [M+H-H2O]+, [M+H]+	360.157	Yes		1.4645	[M+Na]+, [M+H-H2O]+, [M+H]+	994	410		PD_A	1177205650	[(3aR,4R,5R,6E,9Z,11aR)-4-Hydroxy-6,10-dimethyl-3-methylidene-2,8-dioxo-4,5,11,11a-tetrahydro-3aH-cyclodeca[b]furan-5-yl] (Z)-2-methylbut-2-enoate	C20H24O6	360.157		1177205650			BIHIEAXOTSXYAE-NAGHFMSUSA-N
1	3729	1	12.62_289.2158m/z	12.618	289.216			Yes		1.483	[M+H]+	986	718		PD_A	58220	Testosterone	C19H28O2	288.209		58220			MUMGGOZAMZWBJJ-DYKIIFRCSA-N
1	3729	4	12.62_289.2158m/z	12.618	289.216			Yes		1.4795	[M+H]+	986	693		PD_A		Testosterone-d3	C19H28O2	288.209			HMDB0242698	5408	MUMGGOZAMZWBJJ-UHFFFAOYSA-N
1	3729	6	12.62_289.2158m/z	12.618	289.216			Yes		1.4795	[M+H]+	986	677		PD_A		Testosterone	C19H28O2	288.209		58-22-0	HMDB0000234	6013	MUMGGOZAMZWBJJ-DYKIIFRCSA-N
1	3729	9	12.62_289.2158m/z	12.618	289.216			Yes		1.483	[M+H]+	986	625		PD_A	481301	Epitestosterone	C19H28O2	288.209		481301			MUMGGOZAMZWBJJ-KZYORJDKSA-N
1	8809	1	12.62_219.1378m/z	12.618	219.138			Yes		0.4038	[M+H-2H2O]+	999	371		PD_A	191282481	3-Furancarboxylic acid, tetrahydro-4-methylene-2-octyl-5-oxo-, (2R,3S)-rel-	C14H22O4	254.152		191282481			VCWLZDVWHQVAJU-NWDGAFQWSA-N
1	9967	1	12.62_206.1671n	12.618	189.1638, 207.1743	[M+H-H2O]+, [M+H]+	206.167	Yes		0.2725	[M+H-H2O]+, [M+H]+	999	688		PD_A	1822309067	(E)-5-((1S,4R)-3,3-Dimethylbicyclo[2.2.1]heptan-2-yl)pent-3-en-2-one	C14H22O	206.167		1822309067			PMWMFQBVQIZNOD-SNAWJCMRSA-N
1	9967	8	12.62_206.1671n	12.618	189.1638, 207.1743	[M+H-H2O]+, [M+H]+	206.167	Yes		0.2725	[M+H-H2O]+, [M+H]+	999	649		PD_A	2166351284	(1S,2S,5S)-6,8,9-Trimethyl-2-((E)-prop-1-en-1-yl)-3-oxabicyclo[3.3.1]non-7-ene	C14H22O	206.167		2166351284			KZCLQQNWIIUXOP-NIYPBIPJSA-N
1	4310	1	12.67_211.1325m/z	12.67	211.132			Yes		1.4912	[M+H-H2O]+	998	557		PD_A	6402364	trans-Traumatic acid	C12H20O4	228.136		6402364			MAZWDMBCPDUFDJ-VQHVLOKHSA-N
1	4310	8	12.67_211.1325m/z	12.67	211.132			Yes		1.7856	[M+H]+	998	488		PD_A	62653854	(.+/-.)7-epi-Jasmonic acid	C12H18O3	210.126		62653854			ZNJFBWYDHIGLCU-QKMQQOOLSA-N
1	4310	23	12.67_211.1325m/z	12.67	211.132			Yes		1.4912	[M+H-H2O]+	998	433		PD_A	1083195236	3-(5,6-Dihydroxyheptyl)-4-methyl-2H-furan-5-one	C12H20O4	228.136		1083195236			HNNQILZBIHECCU-UHFFFAOYSA-N
1	4310	25	12.67_211.1325m/z	12.67	211.132			Yes		1.7856	[M+H]+	998	433		PD_A	77026927	Jasmonic acid	C12H18O3	210.126		77026927			ZNJFBWYDHIGLCU-HWKXXFMVSA-N
1	6822	2	12.67_449.3138n	12.67	432.3106, 414.2999, 450.3213, 472.3034	[M+H-H2O]+, [M+H-2H2O]+, [M+H]+, [M+Na]+	449.314	Yes		0.7393	[M+H-H2O]+, [M+H-2H2O]+, [M+H]+, [M+Na]+	998	775		PD_A	360656	Glycodeoxycholic acid	C26H43NO5	449.314		360656			WVULKSPCQVQLCU-UHFFFAOYSA-N
1	6823	5	12.67_449.3138n	12.67	450.3213, 414.2999, 472.3034, 432.3106	[M+H]+, [M+H-2H2O]+, [M+Na]+, [M+H-H2O]+	449.314	Yes		0.7393	[M+H]+, [M+H-2H2O]+, [M+Na]+, [M+H-H2O]+	998	533		PD_A		Chenodeoxycholic acid glycine conjugate	C26H43NO5	449.314		640-79-9	HMDB0000637	12544	GHCZAUBVMUEKKP-GYPHWSFCSA-N
1	1201	1	12.72_465.3088n	12.723	448.3055, 430.2949, 466.3163	[M+H-H2O]+, [M+H-2H2O]+, [M+H]+	465.309	Yes		0.5949	[M+H-H2O]+, [M+H-2H2O]+, [M+H]+	997	578		PD_A	475310	Glycocholic acid	C26H43NO6	465.309		475310			RFDAIACWWDREDC-FRVQLJSFSA-N
1	1200	6	12.72_465.3088n	12.723	466.3163, 430.2949, 448.3055	[M+H]+, [M+H-2H2O]+, [M+H-H2O]+	465.309	Yes		0.5949	[M+H]+, [M+H-2H2O]+, [M+H-H2O]+	997	521		PD_A		Glycocholic acid	C26H43NO6	465.309		475-31-0	HMDB0000138	10140	RFDAIACWWDREDC-FRVQLJSFSA-N
1	4757	1	12.72_226.1567n	12.723	227.1640, 244.1905, 249.1458	[M+H]+, [M+NH4]+, [M+Na]+	226.157	Yes		0.828	[M+H]+, [M+NH4]+, [M+Na]+	1000	329		PD_A	24851987	Methyl dihydrojasmonate, mixture of cis and trans	C13H22O3	226.157		24851987			KVWWIYGFBYDJQC-UHFFFAOYSA-N
1	7429	1	12.72_466.2563n	12.723	489.2459, 431.2424, 484.2901	[M+Na]+, [M+H-2H2O]+, [M+NH4]+	466.256	Yes		0.8288	[M+Na]+, [M+H-2H2O]+, [M+NH4]+	997	941		PD_A	4271005	5.alpha.-Androstan-3.beta.-ol-17-one glucosiduronate	C25H38O8	466.257		4271005			VFUIRAVTUVCQTF-PALHZPRPSA-N
1	7427	1	12.72_466.2563n	12.723	431.2424, 489.2459, 484.2901	[M+H-2H2O]+, [M+Na]+, [M+NH4]+	466.256	Yes		0.8288	[M+H-2H2O]+, [M+Na]+, [M+NH4]+	997	957		PD_A	3602093	Androstan-3-ol-17-one 3-glucuronide	C25H38O8	466.257		3602093			VFUIRAVTUVCQTF-SDHZCXLISA-N
1	7427	3	12.72_466.2563n	12.723	431.2424, 489.2459, 484.2901	[M+H-2H2O]+, [M+Na]+, [M+NH4]+	466.256	Yes		0.8288	[M+H-2H2O]+, [M+Na]+, [M+NH4]+	997	906		PD_A	1852433	Androsterone glucuronide	C25H38O8	466.257		1852433			VFUIRAVTUVCQTF-BSOWLZGZSA-N
1	7429	3	12.72_466.2563n	12.723	489.2459, 431.2424, 484.2901	[M+Na]+, [M+H-2H2O]+, [M+NH4]+	466.256	Yes		0.8288	[M+Na]+, [M+H-2H2O]+, [M+NH4]+	997	928		PD_A	42037241	5.alpha.-Androstan-17.beta.-ol-3-one glucosiduronate	C25H38O8	466.257		42037241			CLQMBSSRTBUNDV-CPKOJWPQSA-N
1	1700	14	12.75_228.1360n	12.75	229.1432, 251.1250	[M+H]+, [M+Na]+	228.136	Yes		0.8165	[M+H]+, [M+Na]+	999	438		PD_A	1083195236	3-(5,6-Dihydroxyheptyl)-4-methyl-2H-furan-5-one	C12H20O4	228.136		1083195236			HNNQILZBIHECCU-UHFFFAOYSA-N
1	7572	2	12.75_303.2314m/z	12.75	303.231			Yes		1.3598	[M+H-H2O]+	993	340		PD_A	1217883889	5-[(Z)-5-Hydroxy-3-methylpent-3-enyl]-1,4a-dimethyl-6-methylidene-3,4,5,7,8,8a-hexahydro-2H-naphthalene-1-carboxylic acid	C20H32O3	320.235		1217883889			DOYKMKZYLAAOGH-UVTDQMKNSA-N
1	7572	7	12.75_303.2314m/z	12.75	303.231			Yes		1.5533	[M+H]+	992	325		PD_A	471772	Neoabietic acid	C20H30O2	302.225		471772			KGMSWPSAVZAMKR-ONCXSQPRSA-N
1	7572	8	12.75_303.2314m/z	12.75	303.231			Yes		1.5533	[M+H]+	992	322		PD_A	514103	Abietic acid	C20H30O2	302.225		514103			RSWGJHLUYNHPMX-ONCXSQPRSA-N
1	7572	9	12.75_303.2314m/z	12.75	303.231			Yes		1.1809	[M+H-2H2O]+	993	319		PD_A	142169720	(1S,4aS,5R,6R)-6-Hydroxy-5-[(Z)-5-hydroxy-3-methylpent-3-enyl]-1,4a,6-trimethyl-3,4,5,7,8,8a-hexahydro-2H-naphthalene-1-carboxylic acid	C20H34O4	338.246		142169720			GFYNKSLVMQVEBT-BAUVLOOGSA-N
1	129	1	12.77_238.1203n	12.775	239.1275, 221.1170	[M+H]+, [M+H-H2O]+	238.12	Yes		0.9124	[M+H]+, [M+H-H2O]+	925	324		PD_A	159686245	1-(3-Ethyl-2,4-dihydroxy-6-methoxyphenyl)-1-butanone	C13H18O4	238.12		159686245			GRQAKVFPDMDUIF-UHFFFAOYSA-N
1	1509	1	12.83_285.1361n	12.826	286.1434, 324.0992, 593.2624, 571.2802	[M+H]+, [M+K]+, [2M+Na]+, [2M+H]+	285.136	Yes		1.4247	[M+H]+, [M+K]+, [2M+Na]+, [2M+H]+	1000	980		PD_A	94622	Piperine	C17H19NO3	285.137		94622			MXXWOMGUGJBKIW-YPCIICBESA-N
1	1513	1	12.83_285.1361n	12.826	571.2802, 286.1434	[2M+H]+, [M+H]+	285.136	Yes		1.4247	[2M+H]+, [M+H]+	1000	710		PD_A	5083625	Norhydrocodone	C17H19NO3	285.137		5083625			JGORUXKMRLIJSV-XVPAOINWSA-N
1	1513	2	12.83_285.1361n	12.826	571.2802, 286.1434, 324.0992	[2M+H]+, [M+H]+, [M+K]+	285.136	Yes		1.4247	[2M+H]+, [M+H]+, [M+K]+	1000	710		PD_A	510770	Galanthaminone	C17H19NO3	285.137		510770			QENVUHCAYXAROT-YOEHRIQHSA-N
1	1509	2	12.83_285.1361n	12.826	286.1434, 324.0992, 308.1252, 593.2624, 571.2802	[M+H]+, [M+K]+, [M+Na]+, [2M+Na]+, [2M+H]+	285.136	Yes		1.4212	[M+H]+, [M+K]+, [M+Na]+, [2M+Na]+, [2M+H]+	1000	959		PD_A		Piperine	C17H19NO3	285.137		94-62-2	HMDB0029377	638024	MXXWOMGUGJBKIW-YPCIICBESA-N
1	1509	4	12.83_285.1361n	12.826	286.1434, 324.0992, 308.1252, 593.2624, 571.2802	[M+H]+, [M+K]+, [M+Na]+, [2M+Na]+, [2M+H]+	285.136	Yes		1.4212	[M+H]+, [M+K]+, [M+Na]+, [2M+Na]+, [2M+H]+	1000	944		PD_A		5-(1,3-Benzodioxol-5-yl)-1-piperidin-1-ylpenta-2,4-dien-1-one	C17H19NO3	285.137			HMDB0255778	4840	MXXWOMGUGJBKIW-UHFFFAOYSA-N
1	1513	7	12.83_285.1361n	12.826	571.2802, 286.1434, 308.1252	[2M+H]+, [M+H]+, [M+Na]+	285.136	Yes		1.4247	[2M+H]+, [M+H]+, [M+Na]+	1000	693		PD_A	467152	Norcodeine	C17H19NO3	285.137		467152			HKOIXWVRNLGFOR-KUYPYUECSA-N
1	104		17.71_448.3829n	17.71	471.371		448.383
1	1513	11	12.83_285.1361n	12.826	571.2802, 286.1434, 324.0992, 308.1252, 593.2624	[2M+H]+, [M+H]+, [M+K]+, [M+Na]+, [2M+Na]+	285.136	Yes		1.4247	[2M+H]+, [M+H]+, [M+K]+, [M+Na]+, [2M+Na]+	1000	665		PD_A	466999	Hydromorphone	C17H19NO3	285.137		466999			WVLOADHCBXTIJK-YNHQPCIGSA-N
1	6370	1	12.83_201.0546m/z	12.826	201.055			Yes		0.043	[M+H-H2O]+	1000	720		PD_A	136721	Piperic acid	C12H10O4	218.058		136721			RHBGITBPARBDPH-ZPUQHVIOSA-N
1	6545	1	12.85_343.2264m/z	12.849	343.226			Yes		1.1059	[M+H]+	998	383		PD_A	103904730	(15:3)-Anacardic acid	C22H30O3	342.219		103904730			QUVGEKPNSCFQIR-UTOQUPLUSA-N
1	106		15.08_608.3553n	15.081	609.3626, 631.3449	[M+H]+, [M+Na]+	608.355	Yes
1	108		0.49_191.9947n	0.495	174.991	[M+H-H2O]+	191.995	Yes
1	2601	1	12.93_466.2563n	12.928	489.2459, 431.2424	[M+Na]+, [M+H-2H2O]+	466.256	Yes		0.8102	[M+Na]+, [M+H-2H2O]+	998	936		PD_A	4271005	5.alpha.-Androstan-3.beta.-ol-17-one glucosiduronate	C25H38O8	466.257		4271005			VFUIRAVTUVCQTF-PALHZPRPSA-N
1	2601	3	12.93_466.2563n	12.928	489.2459, 431.2424	[M+Na]+, [M+H-2H2O]+	466.256	Yes		0.8102	[M+Na]+, [M+H-2H2O]+	998	891		PD_A	1852433	Androsterone glucuronide	C25H38O8	466.257		1852433			VFUIRAVTUVCQTF-BSOWLZGZSA-N
1	2601	4	12.93_466.2563n	12.928	489.2459, 431.2424	[M+Na]+, [M+H-2H2O]+	466.256	Yes		0.8102	[M+Na]+, [M+H-2H2O]+	998	889		PD_A	3602093	Androstan-3-ol-17-one 3-glucuronide	C25H38O8	466.257		3602093			VFUIRAVTUVCQTF-SDHZCXLISA-N
1	2601	5	12.93_466.2563n	12.928	489.2459, 431.2424	[M+Na]+, [M+H-2H2O]+	466.256	Yes		0.8102	[M+Na]+, [M+H-2H2O]+	998	866		PD_A	42037241	5.alpha.-Androstan-17.beta.-ol-3-one glucosiduronate	C25H38O8	466.257		42037241			CLQMBSSRTBUNDV-CPKOJWPQSA-N
1	4903	1	12.93_386.2453n	12.928	387.2526, 409.2345	[M+H]+, [M+Na]+	386.245	Yes		1.0281	[M+H]+, [M+Na]+	998	333		PD_A	465214	Bufalin	C24H34O4	386.246		465214			QEEBRPGZBVVINN-ZXRSHIDQSA-N
1	4097	2	12.95_348.1932n	12.954	331.1899, 349.1980	[M+H-H2O]+, [M+H]+	348.193	Yes		1.3075	[M+H-H2O]+, [M+H]+	990	643		PD_A	4955220	Gibberellin A14	C20H28O5	348.194		4955220			NJEWNTGSXKRWKA-MJPABCAUSA-N
1	5562	1	13.06_185.0961m/z	13.061	185.096			Yes		2.7691	[M+H-NH3]+	1000	752		PD_A	156482756	2-(2-Methoxy-1-naphthyl)ethanamine	C13H15NO	201.115		156482756			IBGVDLDIASPYHY-UHFFFAOYSA-N
1	6232	1	13.09_511.3396m/z	13.087	511.34			Yes		0.4449	[M+Na]+	971	715		PD_A	150821162	2.alpha.,3.alpha.,24-Trihydroxyolean-12-en-28-oic acid	C30H48O5	488.35		150821162			RWNHLTKFBKYDOJ-FLKVJBKRSA-N
1	6232	2	13.09_511.3396m/z	13.087	511.34			Yes		0.4449	[M+Na]+	971	715		PD_A	464926	Asiatic acid	C30H48O5	488.35		464926			JXSVIVRDWWRQRT-UYDOISQJSA-N
1	6232	6	13.09_511.3396m/z	13.087	511.34			Yes		0.4449	[M+Na]+	971	675		PD_A	52936648	Caulophyllogenin	C30H48O5	488.35		52936648			FABOBEOYNMHSHB-ZTZNGROJSA-N
1	6232	8	13.09_511.3396m/z	13.087	511.34			Yes		0.4449	[M+Na]+	971	645		PD_A	87392685	Olean-12-en-28-oic acid, 2,3,23-trihydroxy-, (4.alpha.)-	C30H48O5	488.35		87392685			RWNHLTKFBKYDOJ-UHFFFAOYSA-N
1	6232	10	13.09_511.3396m/z	13.087	511.34			Yes		0.4449	[M+Na]+	971	622		PD_A	53155252	Euscaphic acid	C30H48O5	488.35		53155252			OXVUXGFZHDKYLS-YFIQRXMRSA-N
1	6232	11	13.09_511.3396m/z	13.087	511.34			Yes		0.4449	[M+Na]+	971	619		PD_A	31298063	Arjunic acid	C30H48O5	488.35		31298063			XJMYUPJDAFKICJ-SEAQMCRASA-N
1	10021	1	13.09_229.0858m/z	13.087	229.086			Yes		0.6979	[M+H]+	999	482		PD_A		Oxybenzone	C14H12O3	228.079		131-57-7	HMDB0015497	4632	DXGLGDHPHMLXJC-UHFFFAOYSA-N
1	10021	4	13.09_229.0858m/z	13.087	229.086			Yes		0.6979	[M+H]+	999	482		PD_A		Benzyl 4-hydroxybenzoate	C14H12O3	228.079			HMDB0249063	7180	MOZDKDIOPSPTBH-UHFFFAOYSA-N
1	10021	6	13.09_229.0858m/z	13.087	229.086			Yes		0.6979	[M+H]+	999	482		PD_A		Benzyl salicylate	C14H12O3	228.079		118-58-1	HMDB0029818	8363	ZCTQGTTXIYCGGC-UHFFFAOYSA-N
1	10021	7	13.09_229.0858m/z	13.087	229.086			Yes		0.6979	[M+H]+	999	482		PD_A		Resveratrol	C14H12O3	228.079		501-36-0	HMDB0003747	445154	LUKBXSAWLPMMSZ-OWOJBTEDSA-N
1	10021	32	13.09_229.0858m/z	13.087	229.086			Yes		0.6979	[M+H]+	999	323		PD_A	94188	Benzyl 4-hydroxybenzoate	C14H12O3	228.079		94188			MOZDKDIOPSPTBH-UHFFFAOYSA-N
1	3263	1	13.11_301.2157m/z	13.113	301.216			Yes		1.5432	[M+H-H2O]+	993	316		PD_A	35030387	17-Hydroxy-15-kauren-19-oic acid	C20H30O3	318.219		35030387			XEQHVCXFKPCQNM-DPARUAOCSA-N
1	3263	2	13.11_301.2157m/z	13.113	301.216			Yes		1.5432	[M+H-H2O]+	993	308		PD_A	0	7-Hydroxypimara-8(14),15-dien-18-oic acid	C20H30O3	318.219					PLKOJNUQWAKPNC-UHFFFAOYSA-N
1	3263	4	13.11_301.2157m/z	13.113	301.216			Yes		1.5432	[M+H-H2O]+	993	302		PD_A	471807	Steviol	C20H30O3	318.219		471807			QFVOYBUQQBFCRH-VQSWZGCSSA-N
1	3853	1	13.11_344.1981n	13.113	345.2054, 367.1875	[M+H]+, [M+Na]+	344.198	Yes		1.7825	[M+H]+, [M+Na]+	999	750		PD_A	56354064	11-Nor-9-carboxy-.DELTA.9-tetrahydrocannabinol	C21H28O4	344.199		56354064			YOVRGSHRZRJTLZ-HZPDHXFCSA-N
1	3853	2	13.11_344.1981n	13.113	345.2054, 367.1875	[M+H]+, [M+Na]+	344.198	Yes		1.7825	[M+H]+, [M+Na]+	999	733		PD_A	104874502	(.+/-.)-11-Nor-.DELTA.9-tetrahydrocannabinol-9-carboxylic acid	C21H28O4	344.199		104874502			YOVRGSHRZRJTLZ-UHFFFAOYSA-N
1	4715	1	13.14_300.2448n	13.14	301.2521, 283.2415	[M+H]+, [M+H-H2O]+	300.245	Yes		1.6638	[M+H]+, [M+H-H2O]+	999	400		PD_A	969722	5.alpha.-Pregn-2-en-20-one	C21H32O	300.245		969722			PERPPAKFLWZECF-QYYVTAPASA-N
1	2207	1	13.17_306.2555n	13.167	289.2522, 307.2627, 271.2416	[M+H-H2O]+, [M+H]+, [M+H-2H2O]+	306.255	Yes		1.3623	[M+H-H2O]+, [M+H]+, [M+H-2H2O]+	991	591		PD_A	22419745	Incensole	C20H34O2	306.256		22419745			SSBZLMMXFQMHDP-REDNKFHQSA-N
1	2207	4	13.17_306.2555n	13.167	289.2522, 307.2627, 271.2416	[M+H-H2O]+, [M+H]+, [M+H-2H2O]+	306.255	Yes		1.3623	[M+H-H2O]+, [M+H]+, [M+H-2H2O]+	991	547		PD_A	2108981822	3-Ethenyl-3,4a,7,7,10a-pentamethyl-2,5,6,6a,8,9,10,10b-octahydro-1H-benzo[f]chromen-8-ol	C20H34O2	306.256		2108981822			JJZSRKRSWWPWCJ-UHFFFAOYSA-N
1	2207	7	13.17_306.2555n	13.167	289.2522, 307.2627, 271.2416	[M+H-H2O]+, [M+H]+, [M+H-2H2O]+	306.255	Yes		1.3623	[M+H-H2O]+, [M+H]+, [M+H-2H2O]+	991	541		PD_A	6961155	17.alpha.-Ethyl-5.alpha.-estrane-3.alpha.,17.beta.-diol	C20H34O2	306.256		6961155			GUBNWXDDDXQJOQ-GAXNORQESA-N
1	2207	8	13.17_306.2555n	13.167	289.2522, 307.2627, 271.2416	[M+H-H2O]+, [M+H]+, [M+H-2H2O]+	306.255	Yes		1.3623	[M+H-H2O]+, [M+H]+, [M+H-2H2O]+	991	540		PD_A	4349944	1.alpha.-Methyl-5.alpha.-androstan-3.alpha.,17.beta.-diol	C20H34O2	306.256		4349944			CYBREHOEFDYISP-MBYHYQHRSA-N
1	2207	17	13.17_306.2555n	13.167	289.2522, 307.2627, 271.2416	[M+H-H2O]+, [M+H]+, [M+H-2H2O]+	306.255	Yes		1.3623	[M+H-H2O]+, [M+H]+, [M+H-2H2O]+	991	505		PD_A	1783842	cis-8,11,14-Eicosatrienoic acid	C20H34O2	306.256		1783842			HOBAELRKJCKHQD-QNEBEIHSSA-N
1	2207	19	13.17_306.2555n	13.167	289.2522, 307.2627, 271.2416	[M+H-H2O]+, [M+H]+, [M+H-2H2O]+	306.255	Yes		1.3623	[M+H-H2O]+, [M+H]+, [M+H-2H2O]+	991	503		PD_A	1396554316	ent-15-Hydroxy-8(17)-labden-2-one	C20H34O2	306.256		1396554316			GTIFKCGLBKITLG-UHFFFAOYSA-N
1	2207	23	13.17_306.2555n	13.167	289.2522, 307.2627, 271.2416	[M+H-H2O]+, [M+H]+, [M+H-2H2O]+	306.255	Yes		1.3623	[M+H-H2O]+, [M+H]+, [M+H-2H2O]+	991	497		PD_A	17046592	11,14,17-Eicosatrienoic acid, (Z,Z,Z)-	C20H34O2	306.256		17046592			AHANXAKGNAKFSK-PDBXOOCHSA-N
1	2207	25	13.17_306.2555n	13.167	289.2522, 307.2627, 271.2416	[M+H-H2O]+, [M+H]+, [M+H-2H2O]+	306.255	Yes		1.3623	[M+H-H2O]+, [M+H]+, [M+H-2H2O]+	991	496		PD_A	641849	17.alpha.-Methyl-5.beta.-androstan-3.alpha.,17.beta.-diol	C20H34O2	306.256		641849			QGKQXZFZOIQFBI-BJOXDUDZSA-N
1	2207	36	13.17_306.2555n	13.167	289.2522, 307.2627, 271.2416	[M+H-H2O]+, [M+H]+, [M+H-2H2O]+	306.255	Yes		1.3623	[M+H-H2O]+, [M+H]+, [M+H-2H2O]+	991	481		PD_A	31658501	17.alpha.-Ethyl-5.beta.-estrane-3.alpha.,17.beta.-diol	C20H34O2	306.256		31658501			GUBNWXDDDXQJOQ-VIVHBNLFSA-N
1	2208	45	13.17_306.2555n	13.167	307.2627, 271.2416	[M+H]+, [M+H-2H2O]+	306.255	Yes		1.3623	[M+H]+, [M+H-2H2O]+	991	302		PD_A	1191419	Linolenic acid ethyl ester	C20H34O2	306.256		1191419			JYYFMIOPGOFNPK-AGRJPVHOSA-N
1	2207	70	13.17_306.2555n	13.167	289.2522, 307.2627, 271.2416	[M+H-H2O]+, [M+H]+, [M+H-2H2O]+	306.255	Yes		1.3623	[M+H-H2O]+, [M+H]+, [M+H-2H2O]+	991	425		PD_A	20590323	cis-5,8,11-Eicosatrienoic acid	C20H34O2	306.256		20590323			UNSRRHDPHVZAHH-YOILPLPUSA-N
1	7482	1	13.17_591.3159m/z	13.167	591.316			Yes		3.1084	[M+H]+	992	458		PD_A	6921615	Urobilin	C33H42N4O6	590.31		6921615			KDCCOOGTVSRCHX-UYMYUHGCSA-N
1	7861	1	13.17_370.1811n	13.167	353.1778, 415.1522	[M+H-H2O]+, [M+2Na-H]+	370.181	Yes		0.7406	[M+H-H2O]+, [M+2Na-H]+	988	882		PD_A	977355	5.alpha.-Androstan-3.beta.-ol-17-one sulfate	C19H30O5S	370.181		977355			ZMITXKRGXGRMKS-LUJOEAJASA-N
1	7861	6	13.17_370.1811n	13.167	353.1778, 415.1522	[M+H-H2O]+, [M+2Na-H]+	370.181	Yes		0.7406	[M+H-H2O]+, [M+2Na-H]+	988	707		PD_A	2641487	5.alpha.-Androstan-17.beta.-ol-3-one sulfate	C19H30O5S	370.181		2641487			KYVPWJSGFKNNLD-ABEVXSGRSA-N
1	8623	1	13.17_325.2036n	13.167	308.2004, 326.2109, 348.1928	[M+H-H2O]+, [M+H]+, [M+Na]+	325.204	Yes		1.6498	[M+H-H2O]+, [M+H]+, [M+Na]+	973	311		PD_A	66796405	Norpropoxyphene	C21H27NO2	325.204		66796405			IKACRWYHQXOSGM-UHFFFAOYSA-N
1	1763	1	13.25_194.1307n	13.246	177.1274, 195.1380, 217.1199, 159.1169	[M+H-H2O]+, [M+H]+, [M+Na]+, [M+H-2H2O]+	194.131	Yes		0.0159	[M+H-H2O]+, [M+H]+, [M+Na]+, [M+H-2H2O]+	1000	533		PD_A	6415594	Sedanolide	C12H18O2	194.131		6415594			CTMNHOOSFSITGN-UHFFFAOYSA-N
1	7875	1	13.25_373.2732m/z	13.246	373.273			Yes		1.1253	[M+H-2H2O]+	997	563		PD_A	81254	Cholic acid	C24H40O5	408.288		81254			BHQCQFFYRZLCQQ-OELDTZBJSA-N
1	7875	2	13.25_373.2732m/z	13.246	373.273			Yes		1.1253	[M+H-2H2O]+	997	522		PD_A	2955273	Ursocholic acid	C24H40O5	408.288		2955273			BHQCQFFYRZLCQQ-QPKJLDHASA-N
1	7875	3	13.25_373.2732m/z	13.246	373.273			Yes		1.1253	[M+H-2H2O]+	997	498		PD_A	547751	.gamma.-Muricholic acid	C24H40O5	408.288		547751			DKPMWHFRUGMUKF-KWXDGCAGSA-N
1	7875	4	13.25_373.2732m/z	13.246	373.273			Yes		1.267	[M+H-H2O]+	996	490		PD_A	4651676	3.alpha.-Hydroxy-7-oxo-5.beta.-cholanic acid	C24H38O4	390.277		4651676			DXOCDBGWDZAYRQ-AURDAFMXSA-N
1	7875	5	13.25_373.2732m/z	13.246	373.273			Yes		1.1253	[M+H-2H2O]+	997	486		PD_A	0	3,7,12-Trihydroxycholan-24-oic acid (stereoisomer unknown)	C24H40O5	408.288					BHQCQFFYRZLCQQ-UHFFFAOYSA-N
1	7875	6	13.25_373.2732m/z	13.246	373.273			Yes		1.1253	[M+H-2H2O]+	997	484		PD_A	2393591	.beta.-Muricholic acid	C24H40O5	408.288		2393591			DKPMWHFRUGMUKF-CRKPLTDNSA-N
1	4036	1	13.30_211.1326m/z	13.299	211.133			Yes		1.3285	[M+H]+	999	535		PD_A	77026927	Jasmonic acid	C12H18O3	210.126		77026927			ZNJFBWYDHIGLCU-HWKXXFMVSA-N
1	4036	5	13.30_211.1326m/z	13.299	211.133			Yes		1.3285	[M+H]+	999	500		PD_A	62653854	(.+/-.)7-epi-Jasmonic acid	C12H18O3	210.126		62653854			ZNJFBWYDHIGLCU-QKMQQOOLSA-N
1	4036	32	13.30_211.1326m/z	13.299	211.133			Yes		1.0702	[M+H-H2O]+	999	324		PD_A	1083195236	3-(5,6-Dihydroxyheptyl)-4-methyl-2H-furan-5-one	C12H20O4	228.136		1083195236			HNNQILZBIHECCU-UHFFFAOYSA-N
1	4036	35	13.30_211.1326m/z	13.299	211.133			Yes		1.0702	[M+H-H2O]+	999	314		PD_A	913690672	9-(Methoxycarbonyl)dec-9-enoic acid	C12H20O4	228.136		913690672			ZUNJWEGRDSXKIO-UHFFFAOYSA-N
1	10255	1	13.30_164.1202n	13.299	147.1169, 165.1274	[M+H-H2O]+, [M+H]+	164.12	Yes		0.5304	[M+H-H2O]+, [M+H]+	998	389		PD_A	488108	cis-Jasmone	C11H16O	164.12		488108			XMLSXPIVAXONDL-PLNGDYQASA-N
1	4682	1	13.32_185.1170m/z	13.324	185.117			Yes		1.0602	[M+H-H2O]+	998	487		PD_A	111206	Sebacic acid	C10H18O4	202.12		111206			CXMXRPHRNRROMY-UHFFFAOYSA-N
1	4682	3	13.32_185.1170m/z	13.324	185.117			Yes		1.354	[M+H]+	998	455		PD_A	473723	cis-Pinonic acid	C10H16O3	184.11		473723			SIZDUQQDBXJXLQ-UHFFFAOYSA-N
1	4682	23	13.32_185.1170m/z	13.324	185.117			Yes		1.0602	[M+H-H2O]+	998	342		PD_A	5702910	2-Hexylbutanedioic acid	C10H18O4	202.12		5702910			ZJVMHPVIAUKERS-UHFFFAOYSA-N
1	4682	32	13.32_185.1170m/z	13.324	185.117			Yes		1.0602	[M+H-H2O]+	998	312		PD_A	3688548	2-[5-(2-Hydroxypropyl)oxolan-2-yl]propanoic acid	C10H18O4	202.12		3688548			IVOODSRSVJPWLY-UHFFFAOYSA-N
1	6410	1	13.32_449.3137n	13.324	450.3212, 432.3104	[M+H]+, [M+H-H2O]+	449.314	Yes		0.9681	[M+H]+, [M+H-H2O]+	997	450		PD_A		Chenodeoxycholic acid glycine conjugate	C26H43NO5	449.314		640-79-9	HMDB0000637	12544	GHCZAUBVMUEKKP-GYPHWSFCSA-N
1	6409	1	13.32_449.3137n	13.324	432.3104, 450.3212	[M+H-H2O]+, [M+H]+	449.314	Yes		0.9681	[M+H-H2O]+, [M+H]+	997	682		PD_A	360656	Glycodeoxycholic acid	C26H43NO5	449.314		360656			WVULKSPCQVQLCU-UHFFFAOYSA-N
1	8673	1	13.32_209.1170m/z	13.324	209.117			Yes		1.0701	[M+H]+	1000	411		PD_A	15121945	Primin	C12H16O3	208.11		15121945			WLWIMKWZMGJRBS-UHFFFAOYSA-N
1	4370	1	13.38_465.3088n	13.376	430.2949, 466.3163, 448.3056, 488.2982, 483.3429	[M+H-2H2O]+, [M+H]+, [M+H-H2O]+, [M+Na]+, [M+NH4]+	465.309	Yes		0.5895	[M+H-2H2O]+, [M+H]+, [M+H-H2O]+, [M+Na]+, [M+NH4]+	998	839		PD_A	475310	Glycocholic acid	C26H43NO6	465.309		475310			RFDAIACWWDREDC-FRVQLJSFSA-N
1	4372	1	13.38_465.3088n	13.376	466.3163, 430.2949, 488.2982, 483.3429, 448.3056	[M+H]+, [M+H-2H2O]+, [M+Na]+, [M+NH4]+, [M+H-H2O]+	465.309	Yes		0.5895	[M+H]+, [M+H-2H2O]+, [M+Na]+, [M+NH4]+, [M+H-H2O]+	998	830		PD_A		Glycocholic acid	C26H43NO6	465.309		475-31-0	HMDB0000138	10140	RFDAIACWWDREDC-FRVQLJSFSA-N
1	148	1	13.40_466.2560n	13.401	449.2527, 489.2458	[M+H-H2O]+, [M+Na]+	466.256	Yes		1.5331	[M+H-H2O]+, [M+Na]+	998	910		PD_A	1852433	Androsterone glucuronide	C25H38O8	466.257		1852433			VFUIRAVTUVCQTF-BSOWLZGZSA-N
1	149	1	13.40_466.2560n	13.401	489.2458, 449.2527	[M+Na]+, [M+H-H2O]+	466.256	Yes		1.5331	[M+Na]+, [M+H-H2O]+	998	779		PD_A	4271005	5.alpha.-Androstan-3.beta.-ol-17-one glucosiduronate	C25H38O8	466.257		4271005			VFUIRAVTUVCQTF-PALHZPRPSA-N
1	148	2	13.40_466.2560n	13.401	449.2527, 489.2458	[M+H-H2O]+, [M+Na]+	466.256	Yes		1.5331	[M+H-H2O]+, [M+Na]+	998	894		PD_A	3602093	Androstan-3-ol-17-one 3-glucuronide	C25H38O8	466.257		3602093			VFUIRAVTUVCQTF-SDHZCXLISA-N
1	149	3	13.40_466.2560n	13.401	489.2458, 449.2527	[M+Na]+, [M+H-H2O]+	466.256	Yes		1.5331	[M+Na]+, [M+H-H2O]+	998	702		PD_A	42037241	5.alpha.-Androstan-17.beta.-ol-3-one glucosiduronate	C25H38O8	466.257		42037241			CLQMBSSRTBUNDV-CPKOJWPQSA-N
1	8517	1	13.40_372.3104m/z	13.401	372.31			Yes		1.2838	[M+H]+	999	841		PD_A	25597073	Myristoyl-L-carnitine	C21H41NO4	371.304		25597073			PSHXNVGSVNEJBD-LJQANCHMSA-N
1	6382	1	13.43_336.2296n	13.427	301.2158, 359.2184	[M+H-2H2O]+, [M+Na]+	336.23	Yes		1.3254	[M+H-2H2O]+, [M+Na]+	990	423		PD_A	142143097	(2E,6E,10Z)-12-Hydroxy-10-(hydroxymethyl)-6-methyl-2-(4-methylpent-3-enyl)dodeca-2,6,10-trienoic acid	C20H32O4	336.23		142143097			GWVCYAYKRPLWGK-AAMZJHKISA-N
1	6382	15	13.43_336.2296n	13.427	301.2158, 359.2184	[M+H-2H2O]+, [M+Na]+	336.23	Yes		1.3254	[M+H-2H2O]+, [M+Na]+	990	357		PD_A	78796051	16,18-Dihydroxy-3,13-clerodadien-15-oic acid	C20H32O4	336.23		78796051			LRLROPFPFABQRF-CBYQQGIISA-N
1	7950	1	13.43_591.3141m/z	13.427	591.314			Yes		0.2447	[M+Na]+	980	510		PD_A	208038271	Chenodeoxycholic acid 24-acyl-.beta.-D-glucuronide	C30H48O10	568.325		208038271			ZTJBLIAPAIPNJE-BWGRGVIUSA-N
1	1102	1	13.45_257.2260m/z	13.454	257.226			Yes		1.0665	[M+H-2H2O]+	986	845		PD_A	1852535	Androstane-3,17-diol, (3.alpha.,5.alpha.,17.beta.)-	C19H32O2	292.24		1852535			CBMYJHIOYJEBSB-KHOSGYARSA-N
1	1102	3	13.45_257.2260m/z	13.454	257.226			Yes		1.0665	[M+H-2H2O]+	986	843		PD_A	6038319	5.beta.-Androstane-3.beta.,17.beta.-diol	C19H32O2	292.24		6038319			CBMYJHIOYJEBSB-VXZRPZIYSA-N
1	1102	4	13.45_257.2260m/z	13.454	257.226			Yes		1.0665	[M+H-2H2O]+	986	842		PD_A	571200	Androstane-3,17-diol, (3.beta.,5.alpha.,17.beta.)-	C19H32O2	292.24		571200			CBMYJHIOYJEBSB-YSZCXEEOSA-N
1	1102	6	13.45_257.2260m/z	13.454	257.226			Yes		1.0665	[M+H-2H2O]+	986	840		PD_A	1851236	5.beta.-Androstane-3.alpha.,17.beta.-diol	C19H32O2	292.24		1851236			CBMYJHIOYJEBSB-GCXXXECGSA-N
1	1102	9	13.45_257.2260m/z	13.454	257.226			Yes		1.2678	[M+H-H2O]+	985	838		PD_A	7148518	5.alpha.-Androst-16-en-3.beta.-ol	C19H30O	274.23		7148518			KRVXMNNRSSQZJP-LOVVWNRFSA-N
1	1102	33	13.45_257.2260m/z	13.454	257.226			Yes		1.0665	[M+H-2H2O]+	986	705		PD_A	0	8-(Hydroxymethyl)-4,11b-dimethyltetradecahydro-6a,9-methanocyclohepta[a]naphthalen-4-ol	C19H32O2	292.24					LZAZGDZVFQSCFO-UHFFFAOYSA-N
1	5083	1	13.51_161.1326m/z	13.506	161.133			Yes		0.6988	[M+H-H2O]+	998	454		PD_A	7779784	4-Methyl-1-phenyl-2-pentanol	C12H18O	178.136		7779784			IUADYGVMSDKSMB-UHFFFAOYSA-N
1	5083	2	13.51_161.1326m/z	13.506	161.133			Yes		0.8131	[M+H-2H2O]+	998	442		PD_A	24738485	Dodeca-2(E),4(E)-dienoic acid	C12H20O2	196.146		24738485			HQSBWLQFLLMPKC-BNFZFUHLSA-N
1	5083	8	13.51_161.1326m/z	13.506	161.133			Yes		0.6988	[M+H-H2O]+	998	421		PD_A	55066483	3-Methyl-5-phenylpentan-1-ol	C12H18O	178.136		55066483			OXYRENDGHPGWKV-UHFFFAOYSA-N
1	5083	10	13.51_161.1326m/z	13.506	161.133			Yes		0.6988	[M+H-H2O]+	998	396		PD_A	68426073	4-Methyl-1-phenylpentan-3-ol	C12H18O	178.136		68426073			XMYCBALIUJOUKD-UHFFFAOYSA-N
1	261	1	13.53_388.1881n	13.533	411.1773, 389.1954, 371.1848	[M+Na]+, [M+H]+, [M+H-H2O]+	388.188	Yes		1.2636	[M+Na]+, [M+H]+, [M+H-H2O]+	999	672		PD_A	40737926	Isocalolongic acid	C22H28O6	388.189		40737926			MXFUJXIOAUPXPT-LAGVYOHYSA-N
1	261	2	13.53_388.1881n	13.533	411.1773, 389.1954, 371.1848	[M+Na]+, [M+H]+, [M+H-H2O]+	388.188	Yes		1.2636	[M+Na]+, [M+H]+, [M+H-H2O]+	999	617		PD_A	87828044	3-(5-Hydroxy-2,2,7,8-tetramethyl-6-oxo-7,8-dihydropyrano[3,2-g]chromen-10-yl)hexanoic acid	C22H28O6	388.189		87828044			JZWLSXINEVHWEP-UHFFFAOYSA-N
1	260	4	13.53_388.1881n	13.533	389.1954, 371.1848, 411.1773	[M+H]+, [M+H-H2O]+, [M+Na]+	388.188	Yes		1.2636	[M+H]+, [M+H-H2O]+, [M+Na]+	999	506		PD_A	74838167	Mycophenolic acid IV	C22H28O6	388.189		74838167			NEGCNVRPGPHOAR-CCLLZULESA-N
1	2008	1	13.56_270.1981n	13.559	271.2054, 253.1949, 303.2315	[M+H]+, [M+H-H2O]+, [M+CH3OH+H]+	270.198	Yes		0.8547	[M+H]+, [M+H-H2O]+, [M+CH3OH+H]+	987	401		PD_A	4075074	Androstadienone	C19H26O	270.198		4075074			HNDHDMOSWUAEAW-VMXHOPILSA-N
1	6035	1	13.56_109.1012m/z	13.559	109.101			Yes		4.2132	[M+H-NH3]+	999	333		PD_A	14370504	(1S,4R)-Bicyclo[2.2.1]hept-2-ylmethanamine	C8H15N	125.121		14370504			HWMZHVLJBQTGOL-UHFFFAOYSA-N
1	6620	1	13.56_152.1200n	13.559	153.1274, 135.1168	[M+H]+, [M+H-H2O]+	152.12	Yes		0.4567	[M+H]+, [M+H-H2O]+	997	705		PD_A	464493	(+)-Camphor	C10H16O	152.12		464493			DSSYKIVIOFKYAU-XCBNKYQSSA-N
1	6619	1	13.56_152.1200n	13.559	135.117	[M+H-H2O]+	152.12	Yes		0.4567	[M+H-H2O]+	997	684		PD_A	13040034	(+)-cis-Verbenol	C10H16O	152.12		13040034			WONIGEXYPVIKFS-HRDYMLBCSA-N
1	6619	2	13.56_152.1200n	13.559	135.1168, 153.1274	[M+H-H2O]+, [M+H]+	152.12	Yes		0.4567	[M+H-H2O]+, [M+H]+	997	675		PD_A	76231760	.alpha.,.beta.-Thujone	C10H16O	152.12		76231760			USMNOWBWPHYOEA-VWHDNNRLSA-N
1	6619	4	13.56_152.1200n	13.559	135.1168, 153.1274	[M+H-H2O]+, [M+H]+	152.12	Yes		0.4567	[M+H-H2O]+, [M+H]+	997	668		PD_A	546805	(-)-.alpha.-Thujone	C10H16O	152.12		546805			USMNOWBWPHYOEA-MRTMQBJTSA-N
1	6620	6	13.56_152.1200n	13.559	153.1274, 135.1168	[M+H]+, [M+H-H2O]+	152.12	Yes		0.4567	[M+H]+, [M+H-H2O]+	997	664		PD_A	126216	Fenchone	C10H16O	152.12		126216			LHXDLQBQYFFVNW-UHFFFAOYSA-N
1	6619	9	13.56_152.1200n	13.559	135.1168, 153.1274	[M+H-H2O]+, [M+H]+	152.12	Yes		0.4567	[M+H-H2O]+, [M+H]+	997	657		PD_A	89816	Piperitone	C10H16O	152.12		89816			YSTPAHQEHQSRJD-UHFFFAOYSA-N
1	6619	11	13.56_152.1200n	13.559	135.1168, 153.1274	[M+H-H2O]+, [M+H]+	152.12	Yes		0.4567	[M+H-H2O]+, [M+H]+	997	650		PD_A	91819588	(2,2,3-Trimethyl-3-cyclopenten-1-yl)acetaldehyde	C10H16O	152.12		91819588			OGCGGWYLHSJRFY-UHFFFAOYSA-N
1	6620	17	13.56_152.1200n	13.559	153.1274, 135.1168	[M+H]+, [M+H-H2O]+	152.12	Yes		0.4567	[M+H]+, [M+H-H2O]+	997	644		PD_A	5524050	(+)-Dihydrocervone	C10H16O	152.12		5524050			AZOCECCLWFDTAP-RKDXNWHRSA-N
1	6619	26	13.56_152.1200n	13.559	135.117	[M+H-H2O]+	152.12	Yes		0.4567	[M+H-H2O]+	997	616		PD_A	1195922	Cis/trans-(S)-(-)-limonene oxide	C10H16O	152.12		1195922			CCEFMUBVSUDRLG-UHFFFAOYSA-N
1	6619	28	13.56_152.1200n	13.559	135.1168, 153.1274	[M+H-H2O]+, [M+H]+	152.12	Yes		0.4567	[M+H-H2O]+, [M+H]+	997	611		PD_A	3391900	(S)-(-)-Pulegone	C10H16O	152.12		3391900			NZGWDASTMWDZIW-QMMMGPOBSA-N
1	6619	33	13.56_152.1200n	13.559	135.117	[M+H-H2O]+	152.12	Yes		0.4567	[M+H-H2O]+	997	604		PD_A	99489	Carveol	C10H16O	152.12		99489			BAVONGHXFVOKBV-UHFFFAOYSA-N
1	6619	45	13.56_152.1200n	13.559	135.117	[M+H-H2O]+	152.12	Yes		0.4567	[M+H-H2O]+	997	568		PD_A	18457551	(-)-Perillyl alcohol	C10H16O	152.12		18457551			NDTYTMIUWGWIMO-SNVBAGLBSA-N
1	6619	57	13.56_152.1200n	13.559	135.117	[M+H-H2O]+	152.12	Yes		0.4567	[M+H-H2O]+	997	548		PD_A	19894974	(-)-Myrtenol	C10H16O	152.12		19894974			RXBQNMWIQKOSCS-UHFFFAOYSA-N
1	6620	60	13.56_152.1200n	13.559	153.127	[M+H]+	152.12	Yes		0.4567	[M+H]+	997	463		PD_A	316382077	(R)-3-Methyl-5-propylcyclohex-2-enone	C10H16O	152.12		316382077			URQMEZRQHLCJKR-SECBINFHSA-N
1	6620	61	13.56_152.1200n	13.559	153.127	[M+H]+	152.12	Yes		0.4567	[M+H]+	997	457		PD_A	25152845	2,4-Decadienal, (2E,4E)-	C10H16O	152.12		25152845			JZQKTMZYLHNFPL-BLHCBFLLSA-N
1	6619	76	13.56_152.1200n	13.559	135.1168, 153.1274	[M+H-H2O]+, [M+H]+	152.12	Yes		0.4567	[M+H-H2O]+, [M+H]+	997	520		PD_A	89827	Pulegone	C10H16O	152.12		89827			NZGWDASTMWDZIW-MRVPVSSYSA-N
1	6619	77	13.56_152.1200n	13.559	135.117	[M+H-H2O]+	152.12	Yes		0.4567	[M+H-H2O]+	997	519		PD_A	547615	(-)-trans-Pinocarveol	C10H16O	152.12		547615			LCYXQUJDODZYIJ-DJLDLDEBSA-N
1	7489	1	13.56_240.2087n	13.559	241.2160, 223.2054	[M+H]+, [M+H-H2O]+	240.209	Yes		0.8121	[M+H]+, [M+H-H2O]+	1000	302		PD_A	56219068	Methyl myristoleate	C15H28O2	240.209		56219068			RWIPSJUSVXDVPB-SREVYHEPSA-N
1	8138	1	13.56_289.2159m/z	13.559	289.216			Yes		0.9113	[M+H-H2O]+	986	367		PD_A	0	4-Hydroxy-4,11b-dimethyltetradecahydro-6a,9-methanocyclohepta[a]naphthalene-8-carboxylic acid	C19H30O3	306.219					RLNDAGRLPOJRPI-UHFFFAOYSA-N
1	8138	2	13.56_289.2159m/z	13.559	289.216			Yes		0.9113	[M+H-H2O]+	986	316		PD_A	25126709	5-Androstene-3.beta.,16.beta.,17.alpha.-triol	C19H30O3	306.219		25126709			GUGSXATYPSGVAY-CUZKMJQKSA-N
1	8138	4	13.56_289.2159m/z	13.559	289.216			Yes		0.9113	[M+H-H2O]+	986	313		PD_A	53394	Oxandrolone	C19H30O3	306.219		53394			QSLJIVKCVHQPLV-PEMPUTJUSA-N
1	10156	1	13.56_191.1794m/z	13.559	191.179			Yes		0.1233	[M+H-H2O]+	1000	650		PD_A	65938081	1-(Cyclododec-1-en-1-yl)ethanone	C14H24O	208.183		65938081			MLCBOXBUBJRZHC-KAMYIIQDSA-N
1	10156	9	13.56_191.1794m/z	13.559	191.179			Yes		0.0412	[M+H-2H2O]+	1000	601		PD_A	1212342556	(S)-3-Methyloxacyclotetradecan-2-one	C14H26O2	226.193		1212342556			XAWSKPSSJADZMX-ZDUSSCGKSA-N
1	10156	22	13.56_191.1794m/z	13.559	191.179			Yes		0.1233	[M+H-H2O]+	1000	528		PD_A	14519314	1-Ethynylcyclododecanol	C14H24O	208.183		14519314			DCHDUZYXRMNPCU-UHFFFAOYSA-N
1	390	1	13.59_210.1251n	13.585	211.1324, 233.1147	[M+H]+, [M+Na]+	210.125	Yes		2.3957	[M+H]+, [M+Na]+	998	331		PD_A	77026927	Jasmonic acid	C12H18O3	210.126		77026927			ZNJFBWYDHIGLCU-HWKXXFMVSA-N
1	390	10	13.59_210.1251n	13.585	211.1324, 233.1147	[M+H]+, [M+Na]+	210.125	Yes		2.3957	[M+H]+, [M+Na]+	998	301		PD_A	62653854	(.+/-.)7-epi-Jasmonic acid	C12H18O3	210.126		62653854			ZNJFBWYDHIGLCU-QKMQQOOLSA-N
1	3005	1	13.59_402.3130n	13.585	403.3203, 385.3097	[M+H]+, [M+H-H2O]+	402.313	Yes		1.0806	[M+H]+, [M+H-H2O]+	997	304		PD_A	913691119	2-Hydroxy-6-[(Z)-nonadec-8-enyl]benzoic acid	C26H42O3	402.313		913691119			IVDXTHICTYHUOZ-QXMHVHEDSA-N
1	6977	1	13.59_299.2820n	13.585	282.2787, 300.2892	[M+H-H2O]+, [M+H]+	299.282	Yes		1.3625	[M+H-H2O]+, [M+H]+	999	929		PD_A	123784	D-erythro-N-stearoylsphingosine	C18H37NO2	299.282		123784			WWUZIQQURGPMPG-KRWOKUGFSA-N
1	6977	3	13.59_299.2820n	13.585	282.2787, 300.2892	[M+H-H2O]+, [M+H]+	299.282	Yes		1.3625	[M+H-H2O]+, [M+H]+	999	916		PD_A	25695958	2S-Amino-4E-octadecene-1,3S-diol	C18H37NO2	299.282		25695958			WWUZIQQURGPMPG-DNWQSSKHSA-N
1	116	1	13.77_496.3038n	13.769	519.2931, 514.3376	[M+Na]+, [M+NH4]+	496.304	Yes		0.32	[M+Na]+, [M+NH4]+	997	752		PD_A	0	7.alpha.,17.alpha.-Dimethyl-5.beta.-androstane-3.alpha.,17.beta.-diol glucuronide	C27H44O8	496.304					PCMAVZDVKFXHRU-JAOKJGKVSA-N
1	2393	1	13.77_318.2191n	13.769	319.2263, 283.2054, 301.2158	[M+H]+, [M+H-2H2O]+, [M+H-H2O]+	318.219	Yes		1.3674	[M+H]+, [M+H-2H2O]+, [M+H-H2O]+	986	838		PD_A	27975195	Isosteviol	C20H30O3	318.219		27975195			KFVUFODCZDRVSS-XGBBNYNSSA-N
1	2393	2	13.77_318.2191n	13.769	319.2263, 301.2158, 283.2054	[M+H]+, [M+H-H2O]+, [M+H-2H2O]+	318.219	Yes		1.3674	[M+H]+, [M+H-H2O]+, [M+H-2H2O]+	986	809		PD_A	471807	Steviol	C20H30O3	318.219		471807			QFVOYBUQQBFCRH-VQSWZGCSSA-N
1	2392	7	13.77_318.2191n	13.769	301.2158, 319.2263, 283.2054	[M+H-H2O]+, [M+H]+, [M+H-2H2O]+	318.219	Yes		1.3674	[M+H-H2O]+, [M+H]+, [M+H-2H2O]+	986	661		PD_A	35030387	17-Hydroxy-15-kauren-19-oic acid	C20H30O3	318.219		35030387			XEQHVCXFKPCQNM-DPARUAOCSA-N
1	2392	8	13.77_318.2191n	13.769	301.2158, 283.2054, 319.2263	[M+H-H2O]+, [M+H-2H2O]+, [M+H]+	318.219	Yes		1.3674	[M+H-H2O]+, [M+H-2H2O]+, [M+H]+	986	654		PD_A	0	7-Hydroxypimara-8(14),15-dien-18-oic acid	C20H30O3	318.219					PLKOJNUQWAKPNC-UHFFFAOYSA-N
1	2393	29	13.77_318.2191n	13.769	319.2263, 301.2158	[M+H]+, [M+H-H2O]+	318.219	Yes		1.3674	[M+H]+, [M+H-H2O]+	986	441		PD_A	573951209	9-Oxoprosta-10,12Z,14E-trienoic acid	C20H30O3	318.219		573951209			LDOCIRJMPUHXRM-YUJGFSRTSA-N
1	2392	32	13.77_318.2191n	13.769	301.2158, 319.2263, 283.2054	[M+H-H2O]+, [M+H]+, [M+H-2H2O]+	318.219	Yes		1.3674	[M+H-H2O]+, [M+H]+, [M+H-2H2O]+	986	543		PD_A	3484615	(1R,4aR)-6-Hydroxy-1,4a-dimethyl-7-propan-2-yl-2,3,4,4b,5,6,10,10a-octahydrophenanthrene-1-carboxylic acid	C20H30O3	318.219		3484615			DYNISIGUMYFVJW-BKXYZSJASA-N
1	2393	49	13.77_318.2191n	13.769	319.226	[M+H]+	318.219	Yes		1.3674	[M+H]+	986	333		PD_A	1217871710	(E)-5-(1,2,4a,5-Tetramethyl-7-oxo-3,4,8,8a-tetrahydro-2H-naphthalen-1-yl)-3-methylpent-2-enoic acid	C20H30O3	318.219		1217871710			SLMFLTPPPXRYHP-JLHYYAGUSA-N
1	2393	53	13.77_318.2191n	13.769	319.226	[M+H]+	318.219	Yes		1.3674	[M+H]+	986	327		PD_A	131339247	14(15)-Epoxy-5Z,8Z,11Z,17Z-eicosatetraenoic acid	C20H30O3	318.219		131339247			RGZIXZYRGZWDMI-UAGGVQAVSA-N
1	2393	55	13.77_318.2191n	13.769	319.226	[M+H]+	318.219	Yes		1.3674	[M+H]+	986	326		PD_A	120662308	(Z)-5-(1,2,4a,5-Tetramethyl-7-oxo-3,4,8,8a-tetrahydro-2H-naphthalen-1-yl)-3-methylpent-2-enoic acid	C20H30O3	318.219		120662308			SLMFLTPPPXRYHP-RAXLEYEMSA-N
1	2392	62	13.77_318.2191n	13.769	301.2158, 283.2054	[M+H-H2O]+, [M+H-2H2O]+	318.219	Yes		1.3674	[M+H-H2O]+, [M+H-2H2O]+	986	377		PD_A	117620721	16-Oxocleroda-3,13-dien-15-oic acid	C20H30O3	318.219		117620721			LUZARHTWSOXFLP-HEZUFYQYSA-N
1	2393	65	13.77_318.2191n	13.769	319.2263, 283.2054	[M+H]+, [M+H-2H2O]+	318.219	Yes		1.3674	[M+H]+, [M+H-2H2O]+	986	302		PD_A	131339236	17(18)-Epoxy-5Z,8Z,11Z,14Z-eicosatetraenoic acid	C20H30O3	318.219		131339236			GPQVVJQEBXAKBJ-YQLHGUCYSA-N
1	2392	86	13.77_318.2191n	13.769	301.2158, 283.2054	[M+H-H2O]+, [M+H-2H2O]+	318.219	Yes		1.3674	[M+H-H2O]+, [M+H-2H2O]+	986	342		PD_A	99217773	8-Hydroxy-5Z,9E,11Z,14Z,17Z-eicosapentaenoic acid	C20H30O3	318.219		99217773			WLOUCHKFBGGNEB-GXIKJMEPSA-N
1	2392	99	13.77_318.2191n	13.769	301.2158, 319.2263, 283.2054	[M+H-H2O]+, [M+H]+, [M+H-2H2O]+	318.219	Yes		1.3674	[M+H-H2O]+, [M+H]+, [M+H-2H2O]+	986	328		PD_A	851378933	8(9)-Epoxy-5Z,11Z,14Z,17Z-eicosatetraenoic acid	C20H30O3	318.219		851378933			YKIOHMXLFWMWKD-JJUYGIQRSA-N
1	5447	1	13.77_285.2573m/z	13.769	285.257			Yes		1.0171	[M+H-2H2O]+	999	644		PD_A	80922	5.beta.-Pregnane-3.alpha.,20.alpha.-diol	C21H36O2	320.272		80922			YWYQTGBBEZQBGO-BERLURQNSA-N
1	5447	2	13.77_285.2573m/z	13.769	285.257			Yes		1.0171	[M+H-2H2O]+	999	641		PD_A	566585	5.alpha.-Pregnane-3.alpha.,20.alpha.-diol	C21H36O2	320.272		566585			YWYQTGBBEZQBGO-HZCKZVNYSA-N
1	5447	7	13.77_285.2573m/z	13.769	285.257			Yes		1.0171	[M+H-2H2O]+	999	637		PD_A	13611104	7.alpha.,17.alpha.-Dimethyl-5.beta.-androstane-3.alpha.,17.beta.-diol	C21H36O2	320.272		13611104			ZWQUPIDNCOVROC-HEEAJRSSSA-N
1	5447	14	13.77_285.2573m/z	13.769	285.257			Yes		1.0171	[M+H-2H2O]+	999	614		PD_A	153546237	7.beta.,17.alpha.-Dimethyl-5.beta.-androstane-3.alpha.,17.beta.-diol	C21H36O2	320.272		153546237			ZWQUPIDNCOVROC-BFNNIBCXSA-N
1	5616	1	13.80_191.1794m/z	13.795	191.179			Yes		0.017	[M+H-H2O]+	1000	561		PD_A	65938081	1-(Cyclododec-1-en-1-yl)ethanone	C14H24O	208.183		65938081			MLCBOXBUBJRZHC-KAMYIIQDSA-N
1	5616	7	13.80_191.1794m/z	13.795	191.179			Yes		0.1704	[M+H-2H2O]+	1000	537		PD_A	1212342556	(S)-3-Methyloxacyclotetradecan-2-one	C14H26O2	226.193		1212342556			XAWSKPSSJADZMX-ZDUSSCGKSA-N
1	5616	14	13.80_191.1794m/z	13.795	191.179			Yes		0.017	[M+H-H2O]+	1000	467		PD_A	14519314	1-Ethynylcyclododecanol	C14H24O	208.183		14519314			DCHDUZYXRMNPCU-UHFFFAOYSA-N
1	9602	1	13.80_301.2977n	13.795	302.3049, 284.2944	[M+H]+, [M+H-H2O]+	301.298	Yes		1.1997	[M+H]+, [M+H-H2O]+	999	922		PD_A	764227	D-erythro-Sphinganine	C18H39NO2	301.298		764227			OTKJDMGTUTTYMP-ZWKOTPCHSA-N
1	9602	4	13.80_301.2977n	13.795	302.3049, 284.2944	[M+H]+, [M+H-H2O]+	301.298	Yes		1.1964	[M+H]+, [M+H-H2O]+	999	891		PD_A		Sphinganine	C18H39NO2	301.298		764-22-7	HMDB0000269	91486	OTKJDMGTUTTYMP-ZWKOTPCHSA-N
1	9602	7	13.80_301.2977n	13.795	302.3049, 284.2944	[M+H]+, [M+H-H2O]+	301.298	Yes		1.1997	[M+H]+, [M+H-H2O]+	999	821		PD_A		(2R,3R)-2-Aminooctadecane-1,3-diol	C18H39NO2	301.298			HMDB0242634		OTKJDMGTUTTYMP-UHFFFAOYSA-N
1	359	1	13.87_234.1618n	13.875	235.169	[M+H]+	234.162	Yes		0.7877	[M+H]+	1000	484		PD_A	37942077	3,5-Di-tert-butyl-2-hydroxybenzaldehyde	C15H22O2	234.162		37942077			RRIQVLZDOZPJTH-UHFFFAOYSA-N
1	5672	3	13.87_355.2627m/z	13.875	355.263			Yes		1.0285	[M+H-2H2O]+	997	444		PD_A	4651676	3.alpha.-Hydroxy-7-oxo-5.beta.-cholanic acid	C24H38O4	390.277		4651676			DXOCDBGWDZAYRQ-AURDAFMXSA-N
1	5897	1	13.93_196.1463n	13.927	179.1430, 197.1536, 161.1325	[M+H-H2O]+, [M+H]+, [M+H-2H2O]+	196.146	Yes		0.0072	[M+H-H2O]+, [M+H]+, [M+H-2H2O]+	999	328		PD_A	24738485	Dodeca-2(E),4(E)-dienoic acid	C12H20O2	196.146		24738485			HQSBWLQFLLMPKC-BNFZFUHLSA-N
1	729	1	13.98_448.3419m/z	13.98	448.342			Yes		0.5354	[M+H]+	997	858		PD_A	36816112	L-Arachidonoylcarnitine	C27H45NO4	447.335		36816112			RBFQHRALHSUPIA-JTPUQHSZSA-N
1	1712	1	14.01_515.2917n	14.007	480.2778, 498.2886, 538.2811, 516.2994	[M+H-2H2O]+, [M+H-H2O]+, [M+Na]+, [M+H]+	515.292	Yes		0.0238	[M+H-2H2O]+, [M+H-H2O]+, [M+Na]+, [M+H]+	992	780		PD_A	81243	Taurocholic acid	C26H45NO7S	515.292		81243			WBWWGRHZICKQGZ-HZAMXZRMSA-N
1	1697	1	14.03_496.3399m/z	14.034	496.34			Yes		0.2016	[M+H]+	999	787		PD_A	17364168	1-Palmitoyl-sn-glycero-3-phosphocholine	C24H50NO7P	495.332		17364168			ASWBNKHCZGQVJV-HSZRJFAPSA-N
1	1697	10	14.03_496.3399m/z	14.034	496.34			Yes		0.1996	[M+H]+	999	727		PD_A		1-Palmitoylphosphatidylcholine	C24H50NO7P	495.332			HMDB0256091		ASWBNKHCZGQVJV-UHFFFAOYSA-N
1	232	1	14.06_231.1742m/z	14.06	231.174			Yes		0.3439	[M+H-2H2O]+	997	341		PD_A	135271511	8R-Hydroxy-4Z,6E,10Z-hexadecatrienoic acid	C16H26O3	266.188		135271511			KBOVKDIBOBQLRS-VZRMQZCISA-N
1	3932	1	14.06_287.2457n	14.06	288.2529, 310.2347	[M+H]+, [M+Na]+	287.246	Yes		1.3707	[M+H]+, [M+Na]+	999	611		PD_A	120401	N,N-Bis(2-hydroxyethyl)dodecanamide	C16H33NO3	287.246		120401			AOMUHOFOVNGZAN-UHFFFAOYSA-N
1	3932	2	14.06_287.2457n	14.06	288.2529, 310.2347	[M+H]+, [M+Na]+	287.246	Yes		1.3707	[M+H]+, [M+Na]+	999	611		PD_A		Lauroyl diethanolamide	C16H33NO3	287.246		120-40-1	HMDB0032358	8430	AOMUHOFOVNGZAN-UHFFFAOYSA-N
1	4749	1	14.06_287.2001m/z	14.06	287.2			Yes		1.6739	[M+H]+	985	374		PD_A	31262370	Tetrahydrocannabivarin	C19H26O2	286.193		31262370			ZROLHBHDLIHEMS-HUUCEWRRSA-N
1	7582	1	14.06_416.3153m/z	14.06	416.315			Yes		1.4597	[M+H-H2O]+	997	601		PD_A	474748	Lithocholylglycine	C26H43NO4	433.319		474748			XBSQTYHEGZTYJE-OETIFKLTSA-N
1	2445	1	14.11_449.3133n	14.113	450.3212, 414.2995, 899.6354, 921.6179, 432.3105, 467.3480, 488.2770, 494.2855, 472.3032	[M+H]+, [M+H-2H2O]+, [2M+H]+, [2M+Na]+, [M+H-H2O]+, [M+NH4]+, [M+K]+, [M+2Na-H]+, [M+Na]+	449.313	Yes		1.7519	[M+H]+, [M+H-2H2O]+, [2M+H]+, [2M+Na]+, [M+H-H2O]+, [M+NH4]+, [M+K]+, [M+2Na-H]+, [M+Na]+	999	860		PD_A		Chenodeoxycholic acid glycine conjugate	C26H43NO5	449.314		640-79-9	HMDB0000637	12544	GHCZAUBVMUEKKP-GYPHWSFCSA-N
1	2446	2	14.11_449.3133n	14.113	432.3105, 414.2995, 450.3212, 899.6354, 921.6179, 467.3480, 488.2770, 494.2855, 472.3032	[M+H-H2O]+, [M+H-2H2O]+, [M+H]+, [2M+H]+, [2M+Na]+, [M+NH4]+, [M+K]+, [M+2Na-H]+, [M+Na]+	449.313	Yes		1.7519	[M+H-H2O]+, [M+H-2H2O]+, [M+H]+, [2M+H]+, [2M+Na]+, [M+NH4]+, [M+K]+, [M+2Na-H]+, [M+Na]+	999	730		PD_A	360656	Glycodeoxycholic acid	C26H43NO5	449.314		360656			WVULKSPCQVQLCU-UHFFFAOYSA-N
1	5571	1	14.11_339.2677m/z	14.113	339.268			Yes		1.2942	[M+H-2H2O]+	999	657		PD_A	5255174	3.beta.-Hydroxy-5-cholenoic acid	C24H38O3	374.282		5255174			HIAJCGFYHIANNA-QIZZZRFXSA-N
1	3021	1	14.14_225.1483m/z	14.138	225.148			Yes		0.8453	[M+H-H2O]+	1000	317		PD_A	1083193569	2-Oct-7-enylpentanedioic acid	C13H22O4	242.152		1083193569			VQHQSUSDPCTSEX-UHFFFAOYSA-N
1	271	1	14.16_215.1793m/z	14.164	215.179			Yes		0.2534	[M+H-2H2O]+	999	504		PD_A	564205	Sclareolide	C16H26O2	250.193		564205			IMKJGXCIJJXALX-SHUKQUCYSA-N
1	1884	4	14.16_303.2315m/z	14.164	303.231			Yes		0.9475	[M+H-2H2O]+	994	350		PD_A	142169720	(1S,4aS,5R,6R)-6-Hydroxy-5-[(Z)-5-hydroxy-3-methylpent-3-enyl]-1,4a,6-trimethyl-3,4,5,7,8,8a-hexahydro-2H-naphthalene-1-carboxylic acid	C20H34O4	338.246		142169720			GFYNKSLVMQVEBT-BAUVLOOGSA-N
1	1884	7	14.16_303.2315m/z	14.164	303.231			Yes		1.292	[M+H]+	993	336		PD_A	3398661	1-Methylene-5.alpha.-androstan-3.alpha.-ol-17-one	C20H30O2	302.225		3398661			YSEVFKWFUGTGAQ-MCMLKMLFSA-N
1	1884	12	14.16_303.2315m/z	14.164	303.231			Yes		1.1132	[M+H-H2O]+	994	329		PD_A	183509231	5,8,11,14-Eicosatetraenoic acid, 16-hydroxy-, (5Z,8Z,11Z,14Z,16S)-	C20H32O3	320.235		183509231			JEKNPVYFNMZRJG-IFOZKBMWSA-N
1	1884	22	14.16_303.2315m/z	14.164	303.231			Yes		1.1132	[M+H-H2O]+	994	316		PD_A	1217883889	5-[(Z)-5-Hydroxy-3-methylpent-3-enyl]-1,4a-dimethyl-6-methylidene-3,4,5,7,8,8a-hexahydro-2H-naphthalene-1-carboxylic acid	C20H32O3	320.235		1217883889			DOYKMKZYLAAOGH-UVTDQMKNSA-N
1	1884	23	14.16_303.2315m/z	14.164	303.231			Yes		1.1132	[M+H-H2O]+	994	315		PD_A	1438579	Grindelic acid	C20H32O3	320.235		1438579			XLWWERNKTLITEF-FOUFQHLJSA-N
1	1884	24	14.16_303.2315m/z	14.164	303.231			Yes		1.1132	[M+H-H2O]+	994	313		PD_A	79551863	20-Hydroxyarachidonic acid	C20H32O3	320.235		79551863			NNDIXBJHNLFJJP-DTLRTWKJSA-N
1	1884	26	14.16_303.2315m/z	14.164	303.231			Yes		1.292	[M+H]+	993	312		PD_A	10417944	cis-5,8,11,14,17-Eicosapentaenoic acid	C20H30O2	302.225		10417944			JAZBEHYOTPTENJ-JLNKQSITSA-N
1	1884	35	14.16_303.2315m/z	14.164	303.231			Yes		1.1132	[M+H-H2O]+	994	307		PD_A	82779246	6-Oxocativic acid	C20H32O3	320.235		82779246			JJGYRVZPUJUFTR-DRWSLCSESA-N
1	1884	37	14.16_303.2315m/z	14.164	303.231			Yes		1.292	[M+H]+	993	307		PD_A	471772	Neoabietic acid	C20H30O2	302.225		471772			KGMSWPSAVZAMKR-ONCXSQPRSA-N
1	1884	39	14.16_303.2315m/z	14.164	303.231			Yes		1.1132	[M+H-H2O]+	994	306		PD_A	145701004	16,17-Dihydroxy-7-kauranone	C20H32O3	320.235		145701004			CNEAFYADRZPYEP-UHFFFAOYSA-N
1	1884	46	14.16_303.2315m/z	14.164	303.231			Yes		1.292	[M+H]+	993	302		PD_A	514103	Abietic acid	C20H30O2	302.225		514103			RSWGJHLUYNHPMX-ONCXSQPRSA-N
1	1884	50	14.16_303.2315m/z	14.164	303.231			Yes		0.9475	[M+H-2H2O]+	994	301		PD_A	38966211	(+)-Aphidicolin	C20H34O4	338.246		38966211			NOFOAYPPHIUXJR-APNQCZIXSA-N
1	8774	1	14.16_408.2871n	14.164	373.2732, 817.5823, 839.5632, 431.2765, 447.2500, 426.3211	[M+H-2H2O]+, [2M+H]+, [2M+Na]+, [M+Na]+, [M+K]+, [M+NH4]+	408.287	Yes		1.1653	[M+H-2H2O]+, [2M+H]+, [2M+Na]+, [M+Na]+, [M+K]+, [M+NH4]+	999	833		PD_A	81254	Cholic acid	C24H40O5	408.288		81254			BHQCQFFYRZLCQQ-OELDTZBJSA-N
1	8774	2	14.16_408.2871n	14.164	373.2732, 817.5823, 839.5632, 431.2765, 447.2500, 426.3211	[M+H-2H2O]+, [2M+H]+, [2M+Na]+, [M+Na]+, [M+K]+, [M+NH4]+	408.287	Yes		1.1653	[M+H-2H2O]+, [2M+H]+, [2M+Na]+, [M+Na]+, [M+K]+, [M+NH4]+	999	821		PD_A	2955273	Ursocholic acid	C24H40O5	408.288		2955273			BHQCQFFYRZLCQQ-QPKJLDHASA-N
1	8774	3	14.16_408.2871n	14.164	373.2732, 817.5823, 431.2765, 447.2500, 426.3211	[M+H-2H2O]+, [2M+H]+, [M+Na]+, [M+K]+, [M+NH4]+	408.287	Yes		1.1653	[M+H-2H2O]+, [2M+H]+, [M+Na]+, [M+K]+, [M+NH4]+	999	785		PD_A	0	3,7,12-Trihydroxycholan-24-oic acid (stereoisomer unknown)	C24H40O5	408.288					BHQCQFFYRZLCQQ-UHFFFAOYSA-N
1	8774	6	14.16_408.2871n	14.164	373.2732, 817.5823, 431.2765, 426.3211	[M+H-2H2O]+, [2M+H]+, [M+Na]+, [M+NH4]+	408.287	Yes		1.1653	[M+H-2H2O]+, [2M+H]+, [M+Na]+, [M+NH4]+	999	755		PD_A	547751	.gamma.-Muricholic acid	C24H40O5	408.288		547751			DKPMWHFRUGMUKF-KWXDGCAGSA-N
1	8774	8	14.16_408.2871n	14.164	373.2732, 817.5823, 839.5632, 431.2765, 447.2500, 426.3211	[M+H-2H2O]+, [2M+H]+, [2M+Na]+, [M+Na]+, [M+K]+, [M+NH4]+	408.287	Yes		1.1653	[M+H-2H2O]+, [2M+H]+, [2M+Na]+, [M+Na]+, [M+K]+, [M+NH4]+	999	747		PD_A	2393591	.beta.-Muricholic acid	C24H40O5	408.288		2393591			DKPMWHFRUGMUKF-CRKPLTDNSA-N
1	8832	1	14.16_247.1691m/z	14.164	247.169			Yes		0.4852	[M+H-H2O]+	999	381		PD_A	73899782	Brefeldin C	C16H24O3	264.173		73899782			DDFOHHVPBOQQDW-FUDLCGMLSA-N
1	8832	4	14.16_247.1691m/z	14.164	247.169			Yes		0.4852	[M+H-H2O]+	999	345		PD_A	1798293705	(3E,11Z,13E)-6-Hydroxy-16-methyloxacyclohexadeca-3,11,13-trien-2-one	C16H24O3	264.173		1798293705			IKJZVOVTPXBUBG-QVWJMUBJSA-N
1	9347	1	14.16_288.2449n	14.164	289.2522, 271.2417	[M+H]+, [M+H-H2O]+	288.245	Yes		1.2792	[M+H]+, [M+H-H2O]+	987	332		PD_A	115797143	all-trans-13,14-Dihydroretinol	C20H32O	288.245		115797143			OVBOQVAIYMSUDT-HRYGCDPOSA-N
1	9346	1	14.16_288.2449n	14.164	271.2417, 289.2522	[M+H-H2O]+, [M+H]+	288.245	Yes		1.2792	[M+H-H2O]+, [M+H]+	987	629		PD_A	20107908	15-Stachen-19-ol	C20H32O	288.245		20107908			CIGQQQTZOIDQQR-SGWMQEFOSA-N
1	9355	1	14.16_400.3417m/z	14.164	400.342			Yes		1.1513	[M+H]+	999	980		PD_A	1935188	Palmitoylcarnitine	C23H45NO4	399.335		1935188			XOMRRQXKHMYMOC-UHFFFAOYSA-N
1	9355	2	14.16_400.3417m/z	14.164	400.342			Yes		1.1513	[M+H]+	999	953		PD_A	2364672	Palmitoyl-L-carnitine	C23H45NO4	399.335		2364672			XOMRRQXKHMYMOC-OAQYLSRUSA-N
1	130		1.04_203.9665n	1.039	203.972		203.966
1	9355	5	14.16_400.3417m/z	14.164	400.342			Yes		1.1488	[M+H]+	999	906		PD_A		L-Palmitoylcarnitine	C23H45NO4	399.335			HMDB0240774	16902	XOMRRQXKHMYMOC-NRFANRHFSA-N
1	5849	15	14.21_309.2784m/z	14.215	309.278			Yes		1.3652	[M+H]+	989	457		PD_A	544354	Linoleic acid ethyl ester	C20H36O2	308.272		544354			FMMOOAYVCKXGMF-MURFETPASA-N
1	9088	1	14.21_392.2921n	14.215	357.2783, 410.3261, 415.2815, 375.2888	[M+H-2H2O]+, [M+NH4]+, [M+Na]+, [M+H-H2O]+	392.292	Yes		1.4094	[M+H-2H2O]+, [M+NH4]+, [M+Na]+, [M+H-H2O]+	999	765		PD_A	474259	Chenodeoxycholic acid	C24H40O4	392.293		474259			RUDATBOHQWOJDD-BSWAIDMHSA-N
1	9091	3	14.21_392.2921n	14.215	375.2888, 357.2783, 410.3261, 415.2815	[M+H-H2O]+, [M+H-2H2O]+, [M+NH4]+, [M+Na]+	392.292	Yes		1.4094	[M+H-H2O]+, [M+H-2H2O]+, [M+NH4]+, [M+Na]+	999	353		PD_A	83443	Deoxycholic acid	C24H40O4	392.293		83443			KXGVEGMKQFWNSR-LLQZFEROSA-N
1	9088	3	14.21_392.2921n	14.215	357.2783, 375.2888, 410.3261, 415.2815	[M+H-2H2O]+, [M+H-H2O]+, [M+NH4]+, [M+Na]+	392.292	Yes		1.4094	[M+H-2H2O]+, [M+H-H2O]+, [M+NH4]+, [M+Na]+	999	754		PD_A	570843	.beta.-Hyodeoxycholic acid	C24H40O4	392.293		570843			DGABKXLVXPYZII-MMTMODRTSA-N
1	9091	5	14.21_392.2921n	14.215	375.2888, 357.2783, 410.3261, 415.2815	[M+H-H2O]+, [M+H-2H2O]+, [M+NH4]+, [M+Na]+	392.292	Yes		1.4094	[M+H-H2O]+, [M+H-2H2O]+, [M+NH4]+, [M+Na]+	999	329		PD_A	359436569	3-Ketopetromyzonol	C24H40O4	392.293		359436569			WKLORKLFLMTHHY-RTYFXBAISA-N
1	1584	1	14.27_591.3139m/z	14.268	591.314			Yes		0.1251	[M+Na]+	974	892		PD_A	208038271	Chenodeoxycholic acid 24-acyl-.beta.-D-glucuronide	C30H48O10	568.325		208038271			ZTJBLIAPAIPNJE-BWGRGVIUSA-N
1	4684	4	14.27_488.3497n	14.268	453.3358, 511.3396, 489.3574	[M+H-2H2O]+, [M+Na]+, [M+H]+	488.35	Yes		0.9701	[M+H-2H2O]+, [M+Na]+, [M+H]+	975	518		PD_A	31298063	Arjunic acid	C30H48O5	488.35		31298063			XJMYUPJDAFKICJ-SEAQMCRASA-N
1	4684	5	14.27_488.3497n	14.268	453.3358, 511.3396, 489.3574	[M+H-2H2O]+, [M+Na]+, [M+H]+	488.35	Yes		0.9701	[M+H-2H2O]+, [M+Na]+, [M+H]+	975	517		PD_A	53155252	Euscaphic acid	C30H48O5	488.35		53155252			OXVUXGFZHDKYLS-YFIQRXMRSA-N
1	4684	22	14.27_488.3497n	14.268	453.3358, 511.3396, 489.3574	[M+H-2H2O]+, [M+Na]+, [M+H]+	488.35	Yes		0.9701	[M+H-2H2O]+, [M+Na]+, [M+H]+	975	415		PD_A	87392685	Olean-12-en-28-oic acid, 2,3,23-trihydroxy-, (4.alpha.)-	C30H48O5	488.35		87392685			RWNHLTKFBKYDOJ-UHFFFAOYSA-N
1	4684	38	14.27_488.3497n	14.268	453.3358, 489.3574, 511.3396	[M+H-2H2O]+, [M+H]+, [M+Na]+	488.35	Yes		0.9701	[M+H-2H2O]+, [M+H]+, [M+Na]+	975	377		PD_A	464926	Asiatic acid	C30H48O5	488.35		464926			JXSVIVRDWWRQRT-UYDOISQJSA-N
1	4684	49	14.27_488.3497n	14.268	453.3358, 511.3396, 489.3574	[M+H-2H2O]+, [M+Na]+, [M+H]+	488.35	Yes		0.9701	[M+H-2H2O]+, [M+Na]+, [M+H]+	975	339		PD_A	52936648	Caulophyllogenin	C30H48O5	488.35		52936648			FABOBEOYNMHSHB-ZTZNGROJSA-N
1	4684	65	14.27_488.3497n	14.268	453.3358, 511.3396, 489.3574	[M+H-2H2O]+, [M+Na]+, [M+H]+	488.35	Yes		0.9701	[M+H-2H2O]+, [M+Na]+, [M+H]+	975	303		PD_A	76964073	Esculentic acid	C30H48O5	488.35		76964073			JXSVIVRDWWRQRT-DTKHINEISA-N
1	4967	1	14.27_533.3111m/z	14.268	533.311			Yes		0.3998	[M+H-2H2O]+	966	581		PD_A	208038271	Chenodeoxycholic acid 24-acyl-.beta.-D-glucuronide	C30H48O10	568.325		208038271			ZTJBLIAPAIPNJE-BWGRGVIUSA-N
1	1752	1	14.32_449.3134n	14.322	450.3212, 414.2995, 921.6180, 899.6353, 488.2770, 494.2854, 472.3032, 432.3105	[M+H]+, [M+H-2H2O]+, [2M+Na]+, [2M+H]+, [M+K]+, [M+2Na-H]+, [M+Na]+, [M+H-H2O]+	449.313	Yes		1.6751	[M+H]+, [M+H-2H2O]+, [2M+Na]+, [2M+H]+, [M+K]+, [M+2Na-H]+, [M+Na]+, [M+H-H2O]+	999	781		PD_A		Chenodeoxycholic acid glycine conjugate	C26H43NO5	449.314		640-79-9	HMDB0000637	12544	GHCZAUBVMUEKKP-GYPHWSFCSA-N
1	1756	2	14.32_449.3134n	14.322	432.3105, 414.2995, 472.3032, 450.3212, 921.6180, 899.6353, 488.2770, 494.2854	[M+H-H2O]+, [M+H-2H2O]+, [M+Na]+, [M+H]+, [2M+Na]+, [2M+H]+, [M+K]+, [M+2Na-H]+	449.313	Yes		1.6751	[M+H-H2O]+, [M+H-2H2O]+, [M+Na]+, [M+H]+, [2M+Na]+, [2M+H]+, [M+K]+, [M+2Na-H]+	999	747		PD_A	360656	Glycodeoxycholic acid	C26H43NO5	449.314		360656			WVULKSPCQVQLCU-UHFFFAOYSA-N
1	9576	1	14.35_426.3575m/z	14.347	426.358			Yes		0.7779	[M+H]+	999	917		PD_A	13962055	Oleoyl-L-carnitine	C25H47NO4	425.351		13962055			IPOLTUVFXFHAHI-WHIOSMTNSA-N
1	4896	1	14.37_385.1980m/z	14.374	385.198			Yes		1.4762	[M+Na]+	999	313		PD_A	147202582	17,20,21-Trihydroxypregn-1-ene-3,11-dione	C21H30O5	362.209		147202582			YKQDRSAOXBPFTF-MWHLHXAISA-N
1	611	1	14.45_182.1671n	14.452	183.1744, 165.1638	[M+H]+, [M+H-H2O]+	182.167	Yes		0.0236	[M+H]+, [M+H-H2O]+	999	419		PD_A	20407845	trans-2-Dodecenal	C12H22O	182.167		20407845			SSNZFFBDIMUILS-ZHACJKMWSA-N
1	611	13	14.45_182.1671n	14.452	183.1744, 165.1638	[M+H]+, [M+H-H2O]+	182.167	Yes		0.0236	[M+H]+, [M+H-H2O]+	999	340		PD_A	33956499	trans-8, trans-10-Dodecadien-1-ol	C12H22O	182.167		33956499			CSWBSLXBXRFNST-MQQKCMAXSA-N
1	5469	1	14.48_314.1878n	14.479	315.1950, 337.1769	[M+H]+, [M+Na]+	314.188	Yes		1.3701	[M+H]+, [M+Na]+	990	978		PD_A	856992808	7-Oxoabieta-8,11,13-trien-18-oic acid	C20H26O3	314.188		856992808			MSWJSDLNPCSSNW-UHFFFAOYSA-N
1	4258	1	14.53_257.1897m/z	14.532	257.19			Yes		0.8931	[M+H-2H2O]+	998	366		PD_A	1212134025	4-Hydroxy-6-[2-(2-methyl-1,2,4a,5,6,7,8,8a-octahydronaphthalen-1-yl)ethyl]oxan-2-one	C18H28O3	292.204		1212134025			XQUGJIFOYBNDBQ-UHFFFAOYSA-N
1	4258	5	14.53_257.1897m/z	14.532	257.19			Yes		1.083	[M+H-H2O]+	998	326		PD_A	4409341	17.alpha.-Nandrolone	C18H26O2	274.193		4409341			NPAGDVCDWIYMMC-SHRADXDESA-N
1	7392	1	14.53_310.2140n	14.532	275.2002, 328.2484, 311.2212, 355.1851, 293.2084	[M+H-2H2O]+, [M+NH4]+, [M+H]+, [M+2Na-H]+, [M+H-H2O]+	310.214	Yes		1.2139	[M+H-2H2O]+, [M+NH4]+, [M+H]+, [M+2Na-H]+, [M+H-H2O]+	998	329		PD_A	107647143	Sterebin A	C18H30O4	310.214		107647143			GUVJPXABQYFWPD-GSZDNMEJSA-N
1	8983	1	14.58_286.1929n	14.584	287.1998, 269.1896	[M+H]+, [M+H-H2O]+	286.193	Yes		1.2175	[M+H]+, [M+H-H2O]+	991	333		PD_A	17921630	3.beta.-Hydroxyandrosta-5,15-dien-17-one	C19H26O2	286.193		17921630			XGAZYVFYLADCPH-USOAJAOKSA-N
1	4530	1	14.64_274.2141n	14.637	257.2108, 292.2479, 297.2032, 275.2213, 571.4180	[M+H-H2O]+, [M+NH4]+, [M+Na]+, [M+H]+, [2M+Na]+	274.214	Yes		1.2241	[M+H-H2O]+, [M+NH4]+, [M+Na]+, [M+H]+, [2M+Na]+	1000	878		PD_A	142187	Monolaurin	C15H30O4	274.214		142187			ARIWANIATODDMH-UHFFFAOYSA-N
1	6825	1	14.66_182.1671n	14.662	183.1744, 215.2005, 165.1638	[M+H]+, [M+CH3OH+H]+, [M+H-H2O]+	182.167	Yes		0.3045	[M+H]+, [M+CH3OH+H]+, [M+H-H2O]+	999	613		PD_A	20407845	trans-2-Dodecenal	C12H22O	182.167		20407845			SSNZFFBDIMUILS-ZHACJKMWSA-N
1	6825	20	14.66_182.1671n	14.662	183.1744, 215.2005, 165.1638	[M+H]+, [M+CH3OH+H]+, [M+H-H2O]+	182.167	Yes		0.3045	[M+H]+, [M+CH3OH+H]+, [M+H-H2O]+	999	499		PD_A	33956499	trans-8, trans-10-Dodecadien-1-ol	C12H22O	182.167		33956499			CSWBSLXBXRFNST-MQQKCMAXSA-N
1	8515	1	14.66_207.1743m/z	14.662	207.174			Yes		0.1447	[M+H-H2O]+	998	479		PD_A	55182815	5-Tetradecynoic acid	C14H24O2	224.178		55182815			RHOQRBVFJSAQTR-UHFFFAOYSA-N
1	8515	3	14.66_207.1743m/z	14.662	207.174			Yes		0.332	[M+H]+	998	445		PD_A	2166351284	(1S,2S,5S)-6,8,9-Trimethyl-2-((E)-prop-1-en-1-yl)-3-oxabicyclo[3.3.1]non-7-ene	C14H22O	206.167		2166351284			KZCLQQNWIIUXOP-NIYPBIPJSA-N
1	8515	5	14.66_207.1743m/z	14.662	207.174			Yes		0.332	[M+H]+	998	436		PD_A	1822309067	(E)-5-((1S,4R)-3,3-Dimethylbicyclo[2.2.1]heptan-2-yl)pent-3-en-2-one	C14H22O	206.167		1822309067			PMWMFQBVQIZNOD-SNAWJCMRSA-N
1	1500	1	14.72_288.2529m/z	14.715	288.253			Yes		1.6243	[M+H]+	993	316		PD_A	120401	N,N-Bis(2-hydroxyethyl)dodecanamide	C16H33NO3	287.246		120401			AOMUHOFOVNGZAN-UHFFFAOYSA-N
1	5247	1	14.74_428.3731m/z	14.742	428.373			Yes		0.801	[M+H]+	999	998		PD_A	25597095	Stearoyl-L-carnitine	C25H49NO4	427.366		25597095			FNPHNLNTJNMAEE-HSZRJFAPSA-N
1	7020	1	14.77_254.2244n	14.768	219.2106, 237.2211, 255.2316	[M+H-2H2O]+, [M+H-H2O]+, [M+H]+	254.224	Yes		0.7827	[M+H-2H2O]+, [M+H-H2O]+, [M+H]+	999	600		PD_A	297135194	(2R)-1-(2-Hydroxyethyl)-2,5,5,8a-tetramethyldecahydronaphthalen-2-ol	C16H30O2	254.225		297135194			AIALTZSQORJYNJ-NQMHXGEOSA-N
1	3838	1	14.82_449.2532m/z	14.821	449.253			Yes		0.399	[M+H-H2O]+	996	967		PD_A	3602093	Androstan-3-ol-17-one 3-glucuronide	C25H38O8	466.257		3602093			VFUIRAVTUVCQTF-SDHZCXLISA-N
1	3838	3	14.82_449.2532m/z	14.821	449.253			Yes		0.399	[M+H-H2O]+	996	866		PD_A	1852433	Androsterone glucuronide	C25H38O8	466.257		1852433			VFUIRAVTUVCQTF-BSOWLZGZSA-N
1	6449	1	14.87_339.1926m/z	14.874	339.193			Yes		1.473	[M+Na]+	988	741		PD_A	1281026810	(5.Xi.,13.alpha.)-7-Oxopimara-8,15-dien-18-oic acid	C20H28O3	316.204		1281026810			MKABKMLRRKPPCP-PKEJDKSOSA-N
1	6449	3	14.87_339.1926m/z	14.874	339.193			Yes		1.473	[M+Na]+	988	692		PD_A	95416243	7-Hydroxyabieta-8,11,13-trien-18-oic acid	C20H28O3	316.204		95416243			GPFVBJYXFRIOFB-UHFFFAOYSA-N
1	1147	1	14.93_433.3190n	14.927	416.3157, 434.3263, 456.3085	[M+H-H2O]+, [M+H]+, [M+Na]+	433.319	Yes		0.5697	[M+H-H2O]+, [M+H]+, [M+Na]+	998	701		PD_A	474748	Lithocholylglycine	C26H43NO4	433.319		474748			XBSQTYHEGZTYJE-OETIFKLTSA-N
1	1615	1	14.93_312.2295n	14.927	277.2157, 295.2258, 330.2634, 313.2357, 351.1926, 357.2008, 647.4369	[M+H-2H2O]+, [M+H-H2O]+, [M+NH4]+, [M+H]+, [M+K]+, [M+2Na-H]+, [2M+Na]+	312.229	Yes		1.6819	[M+H-2H2O]+, [M+H-H2O]+, [M+NH4]+, [M+H]+, [M+K]+, [M+2Na-H]+, [2M+Na]+	999	668		PD_A	0	(9Z,12E)-15,16-Dihydroxyoctadeca-9,12-dienoic acid	C18H32O4	312.23					LKLLJYJTYPVCID-JVVXYUKTSA-N
1	3973	2	14.98_387.2888m/z	14.977	387.289			Yes		1.2179	[M+H-2H2O]+	997	445		PD_A	1448368	Cholic acid methyl ester	C25H42O5	422.303		1448368			DLYVTEULDNMQAR-SRNOMOOLSA-N
1	9124	1	14.98_519.3342n	14.977	520.3398, 484.3204	[M+H]+, [M+H-2H2O]+	519.334	Yes		3.3639	[M+H]+, [M+H-2H2O]+	991	805		PD_A	3973942	3-Hydroxy-2-((9Z,12Z)-octadeca-9,12-dienoyloxy)propyl 2-(trimethylazaniumyl)ethyl phosphate	C26H50NO7P	519.332		3973942			LSUXCWJOIAWGOU-UTJQPWESSA-N
1	9124	2	14.98_519.3342n	14.977	520.3398, 484.3204	[M+H]+, [M+H-2H2O]+	519.334	Yes		3.3639	[M+H]+, [M+H-2H2O]+	991	805		PD_A	22252079	1-Linoleoyl-sn-glycero-3-phosphorylcholine	C26H50NO7P	519.332		22252079			SPJFYYJXNPEZDW-UTJQPWESSA-N
1	3099	1	15.06_264.2682m/z	15.055	264.268			Yes		1.0181	[M+H-2H2O]+	999	689		PD_A	123784	D-erythro-N-stearoylsphingosine	C18H37NO2	299.282		123784			WWUZIQQURGPMPG-KRWOKUGFSA-N
1	6343	1	15.06_379.2483n	15.055	380.2556, 402.2377	[M+H]+, [M+Na]+	379.248	Yes		1.1864	[M+H]+, [M+Na]+	999	958		PD_A	26993306	D-erythro-Sphingosine-1-phosphate	C18H38NO5P	379.249		26993306			DUYSYHSSBDVJSM-KRWOKUGFSA-N
1	6343	4	15.06_379.2483n	15.055	380.2556, 402.2377	[M+H]+, [M+Na]+	379.248	Yes		1.1864	[M+H]+, [M+Na]+	999	875		PD_A		Sphingosine 1-phosphate	C18H38NO5P	379.249		26993-30-6	HMDB0000277	5283560	DUYSYHSSBDVJSM-KRWOKUGFSA-N
1	7548	1	15.06_392.2922n	15.055	357.2783, 375.2889, 785.5917, 807.5743, 415.2815, 431.2549, 410.3261	[M+H-2H2O]+, [M+H-H2O]+, [2M+H]+, [2M+Na]+, [M+Na]+, [M+K]+, [M+NH4]+	392.292	Yes		1.2458	[M+H-2H2O]+, [M+H-H2O]+, [2M+H]+, [2M+Na]+, [M+Na]+, [M+K]+, [M+NH4]+	999	771		PD_A	474259	Chenodeoxycholic acid	C24H40O4	392.293		474259			RUDATBOHQWOJDD-BSWAIDMHSA-N
1	7549	5	15.06_392.2922n	15.055	785.5917, 357.2783, 807.5743, 415.2815, 431.2549, 410.3261, 375.2889	[2M+H]+, [M+H-2H2O]+, [2M+Na]+, [M+Na]+, [M+K]+, [M+NH4]+, [M+H-H2O]+	392.292	Yes		1.2458	[2M+H]+, [M+H-2H2O]+, [2M+Na]+, [M+Na]+, [M+K]+, [M+NH4]+, [M+H-H2O]+	999	760		PD_A	83443	Deoxycholic acid	C24H40O4	392.293		83443			KXGVEGMKQFWNSR-LLQZFEROSA-N
1	7548	5	15.06_392.2922n	15.055	357.2783, 785.5917, 807.5743, 415.2815, 431.2549, 410.3261, 375.2889	[M+H-2H2O]+, [2M+H]+, [2M+Na]+, [M+Na]+, [M+K]+, [M+NH4]+, [M+H-H2O]+	392.292	Yes		1.2458	[M+H-2H2O]+, [2M+H]+, [2M+Na]+, [M+Na]+, [M+K]+, [M+NH4]+, [M+H-H2O]+	999	719		PD_A	570843	.beta.-Hyodeoxycholic acid	C24H40O4	392.293		570843			DGABKXLVXPYZII-MMTMODRTSA-N
1	7549	23	15.06_392.2922n	15.055	785.5917, 357.2783, 807.5743, 415.2815, 431.2549, 410.3261, 375.2889	[2M+H]+, [M+H-2H2O]+, [2M+Na]+, [M+Na]+, [M+K]+, [M+NH4]+, [M+H-H2O]+	392.292	Yes		1.2458	[2M+H]+, [M+H-2H2O]+, [2M+Na]+, [M+Na]+, [M+K]+, [M+NH4]+, [M+H-H2O]+	999	642		PD_A	359436569	3-Ketopetromyzonol	C24H40O4	392.293		359436569			WKLORKLFLMTHHY-RTYFXBAISA-N
1	7911	1	15.06_189.1638m/z	15.055	189.164			Yes		0.2141	[M+H-H2O]+	999	425		PD_A	1822309067	(E)-5-((1S,4R)-3,3-Dimethylbicyclo[2.2.1]heptan-2-yl)pent-3-en-2-one	C14H22O	206.167		1822309067			PMWMFQBVQIZNOD-SNAWJCMRSA-N
1	7911	5	15.06_189.1638m/z	15.055	189.164			Yes		0.3575	[M+H-2H2O]+	999	415		PD_A	55182815	5-Tetradecynoic acid	C14H24O2	224.178		55182815			RHOQRBVFJSAQTR-UHFFFAOYSA-N
1	7911	14	15.06_189.1638m/z	15.055	189.164			Yes		0.2141	[M+H-H2O]+	999	353		PD_A	2166351284	(1S,2S,5S)-6,8,9-Trimethyl-2-((E)-prop-1-en-1-yl)-3-oxabicyclo[3.3.1]non-7-ene	C14H22O	206.167		2166351284			KZCLQQNWIIUXOP-NIYPBIPJSA-N
1	8229	1	15.06_247.2418m/z	15.055	247.242			Yes		0.6144	[M+H-2H2O]+	998	684		PD_A	112801	Oleic acid	C18H34O2	282.256		112801			ZQPPMHVWECSIRJ-KTKRTIGZSA-N
1	8229	2	15.06_247.2418m/z	15.055	247.242			Yes		0.6144	[M+H-2H2O]+	998	675		PD_A	693710	trans-13-Octadecenoic acid	C18H34O2	282.256		693710			BDLLSHRIFPDGQB-AATRIKPKSA-N
1	8229	3	15.06_247.2418m/z	15.055	247.242			Yes		0.6144	[M+H-2H2O]+	998	672		PD_A	593395	(Z)-6-Octadecenoic acid	C18H34O2	282.256		593395			CNVZJPUDSLNTQU-SEYXRHQNSA-N
1	8229	5	15.06_247.2418m/z	15.055	247.242			Yes		0.6144	[M+H-2H2O]+	998	662		PD_A	506172	cis-Vaccenic acid	C18H34O2	282.256		506172			UWHZIFQPPBDJPM-FPLPWBNLSA-N
1	8229	7	15.06_247.2418m/z	15.055	247.242			Yes		0.6144	[M+H-2H2O]+	998	653		PD_A	693721	trans-Vaccenic acid	C18H34O2	282.256		693721			UWHZIFQPPBDJPM-BQYQJAHWSA-N
1	5367	1	15.13_298.2500n	15.13	281.2467, 299.2576, 316.2842, 337.2134	[M+H-H2O]+, [M+H]+, [M+NH4]+, [M+K]+	298.25	Yes		2.5452	[M+H-H2O]+, [M+H]+, [M+NH4]+, [M+K]+	999	687		PD_A	2443392	8-(3-Octyl-2-oxiranyl)octanoic acid	C18H34O3	298.251		2443392			IMYZYCNQZDBZBQ-UHFFFAOYSA-N
1	5367	10	15.13_298.2500n	15.13	281.2467, 299.2576, 316.2842, 337.2134	[M+H-H2O]+, [M+H]+, [M+NH4]+, [M+K]+	298.25	Yes		2.5452	[M+H-H2O]+, [M+H]+, [M+NH4]+, [M+K]+	999	597		PD_A	502716	6-Oxooctadecanoic acid	C18H34O3	298.251		502716			QZLYZQUYIQGGOQ-UHFFFAOYSA-N
1	1879	1	15.21_257.2260m/z	15.205	257.226			Yes		1.3425	[M+H-H2O]+	984	902		PD_A	7148518	5.alpha.-Androst-16-en-3.beta.-ol	C19H30O	274.23		7148518			KRVXMNNRSSQZJP-LOVVWNRFSA-N
1	1879	5	15.21_257.2260m/z	15.205	257.226			Yes		1.1365	[M+H-2H2O]+	985	884		PD_A	1851236	5.beta.-Androstane-3.alpha.,17.beta.-diol	C19H32O2	292.24		1851236			CBMYJHIOYJEBSB-GCXXXECGSA-N
1	1879	7	15.21_257.2260m/z	15.205	257.226			Yes		1.1365	[M+H-2H2O]+	985	878		PD_A	6038319	5.beta.-Androstane-3.beta.,17.beta.-diol	C19H32O2	292.24		6038319			CBMYJHIOYJEBSB-VXZRPZIYSA-N
1	1879	12	15.21_257.2260m/z	15.205	257.226			Yes		1.1365	[M+H-2H2O]+	985	860		PD_A	1852535	Androstane-3,17-diol, (3.alpha.,5.alpha.,17.beta.)-	C19H32O2	292.24		1852535			CBMYJHIOYJEBSB-KHOSGYARSA-N
1	1879	14	15.21_257.2260m/z	15.205	257.226			Yes		1.1365	[M+H-2H2O]+	985	857		PD_A	571200	Androstane-3,17-diol, (3.beta.,5.alpha.,17.beta.)-	C19H32O2	292.24		571200			CBMYJHIOYJEBSB-YSZCXEEOSA-N
1	1879	29	15.21_257.2260m/z	15.205	257.226			Yes		1.1365	[M+H-2H2O]+	985	795		PD_A	0	8-(Hydroxymethyl)-4,11b-dimethyltetradecahydro-6a,9-methanocyclohepta[a]naphthalen-4-ol	C19H32O2	292.24					LZAZGDZVFQSCFO-UHFFFAOYSA-N
1	4948	1	15.21_430.3080n	15.205	431.3153, 453.2973, 469.2711, 413.3046, 395.2938	[M+H]+, [M+Na]+, [M+K]+, [M+H-H2O]+, [M+H-2H2O]+	430.308	Yes		0.777	[M+H]+, [M+Na]+, [M+K]+, [M+H-H2O]+, [M+H-2H2O]+	999	836		PD_A	1246298656	7.alpha.-Hydroxy-3-oxo-4-cholestenoic acid	C27H42O4	430.308		1246298656			SATGKQGFUDXGAX-SLTBQWEQSA-N
1	4948	18	15.21_430.3080n	15.205	431.3153, 453.2973, 469.2711, 413.3046, 395.2938	[M+H]+, [M+Na]+, [M+K]+, [M+H-H2O]+, [M+H-2H2O]+	430.308	Yes		0.777	[M+H]+, [M+Na]+, [M+K]+, [M+H-H2O]+, [M+H-2H2O]+	999	397		PD_A	467550	Hecogenin	C27H42O4	430.308		467550			QOLRLLFJMZLYQJ-LOBDNJQFSA-N
1	6595	1	15.28_184.0734m/z	15.282	184.073			Yes		0.1414	[M-e]+	1000	892		PD_A		Phosphorylcholine	C5H15NO4P	184.074		626852	HMDB0001565	1014	YHHSONZFOIEMCP-UHFFFAOYSA-O
1	5824	1	15.30_481.3168n	15.304	504.3064, 482.3241, 520.2805	[M+Na]+, [M+H]+, [M+K]+	481.317	Yes		0.0957	[M+Na]+, [M+H]+, [M+K]+	999	998		PD_A	108273898	1-Pentadecanoyl-sn-glycero-3-phosphocholine	C23H48NO7P	481.317		108273898			RJZVWDTYEWCUAR-JOCHJYFZSA-N
1	5822	8	15.30_481.3168n	15.304	482.3241, 520.2805, 504.3064	[M+H]+, [M+K]+, [M+Na]+	481.317	Yes		0.0936	[M+H]+, [M+K]+, [M+Na]+	999	786		PD_A		LysoPC(15: 0/0: 0)	C23H48NO7P	481.317			HMDB0010381	24779458	RJZVWDTYEWCUAR-JOCHJYFZSA-N
1	1568	7	15.33_385.2733m/z	15.329	385.273			Yes		1.0568	[M+H-H2O]+	999	519		PD_A	146436228	Terpestacin	C25H38O4	402.277		146436228			UTGBBPSEQPITLF-IXRUDUFRSA-N
1	5051	1	15.33_361.2732m/z	15.329	361.273			Yes		1.3667	[M+H-H2O]+	998	829		PD_A	53847306	2-Arachidonoylglycerol	C23H38O4	378.277		53847306			RCRCTBLIHCHWDZ-DOFZRALJSA-N
1	5051	4	15.33_361.2732m/z	15.329	361.273			Yes		1.3667	[M+H-H2O]+	998	804		PD_A	35474998	1-Arachidonoylglycerol	C23H38O4	378.277		35474998			DCPCOKIYJYGMDN-DOFZRALJSA-N
1	5051	6	15.33_361.2732m/z	15.329	361.273			Yes		1.5322	[M+H]+	998	791		PD_A	439146244	O-Arachidonoylglycidol	C23H36O3	360.266		439146244			ACYNJBAUKQMZDF-DOFZRALJSA-N
1	5051	46	15.33_361.2732m/z	15.329	361.273			Yes		1.5322	[M+H]+	998	551		PD_A	521120	Drostanolone propionate	C23H36O3	360.266		521120			NOTIQUSPUUHHEH-UXOVVSIBSA-N
1	5051	48	15.33_361.2732m/z	15.329	361.273			Yes		1.2163	[M+H-2H2O]+	998	544		PD_A	49620146	Radiclonic acid	C23H40O5	396.288		49620146			NNPPLRJHBQPBAQ-UKRBZAIKSA-N
1	5051	64	15.33_361.2732m/z	15.329	361.273			Yes		1.3667	[M+H-H2O]+	998	463		PD_A	61263352	9-Deoxy-9-methylene-16,16-dimethylprostaglandin E2	C23H38O4	378.277		61263352			WMLGLMGSFIXSGO-SIDVXMJRSA-N
1	8171	1	15.36_416.3155m/z	15.356	416.315			Yes		0.9113	[M+H-H2O]+	997	646		PD_A	474748	Lithocholylglycine	C26H43NO4	433.319		474748			XBSQTYHEGZTYJE-OETIFKLTSA-N
1	6139	1	15.38_325.2161m/z	15.38	325.216			Yes		0.34	[M+H-H2O]+	999	673		PD_A	103904730	(15:3)-Anacardic acid	C22H30O3	342.219		103904730			QUVGEKPNSCFQIR-UTOQUPLUSA-N
1	9168	1	15.38_364.2608n	15.38	347.2576, 365.2679, 387.2501, 382.2949	[M+H-H2O]+, [M+H]+, [M+Na]+, [M+NH4]+	364.261	Yes		1.421	[M+H-H2O]+, [M+H]+, [M+Na]+, [M+NH4]+	999	452		PD_A	41692244	16,16-Dimethylprostaglandin A1	C22H36O4	364.261		41692244			CTQQHQGBBMYJPT-DZFVFWAGSA-N
1	9168	8	15.38_364.2608n	15.38	347.2576, 365.2679, 387.2501, 382.2949	[M+H-H2O]+, [M+H]+, [M+Na]+, [M+NH4]+	364.261	Yes		1.421	[M+H-H2O]+, [M+H]+, [M+Na]+, [M+NH4]+	999	309		PD_A	53658983	11-Deoxy-16,16-dimethylprostaglandin E2	C22H36O4	364.261		53658983			LLVVDFDWPQHXBA-PMOPTMIRSA-N
1	1873	1	15.43_104.1070m/z	15.431	104.107			Yes		0.3831	[M-e]+	999	745		PD_A	62497	Choline cation	C5H14NO	104.108		62497			OEYIOHPDSNJKLS-UHFFFAOYSA-N
1	5412	1	15.43_519.3329n	15.431	542.3222, 502.3289, 1039.6734	[M+Na]+, [M+H-H2O]+, [2M+H]+	519.333	Yes		0.8615	[M+Na]+, [M+H-H2O]+, [2M+H]+	999	969		PD_A	3973942	3-Hydroxy-2-((9Z,12Z)-octadeca-9,12-dienoyloxy)propyl 2-(trimethylazaniumyl)ethyl phosphate	C26H50NO7P	519.332		3973942			LSUXCWJOIAWGOU-UTJQPWESSA-N
1	5412	2	15.43_519.3329n	15.431	542.3222, 502.3289, 1039.6734	[M+Na]+, [M+H-H2O]+, [2M+H]+	519.333	Yes		0.8615	[M+Na]+, [M+H-H2O]+, [2M+H]+	999	969		PD_A	22252079	1-Linoleoyl-sn-glycero-3-phosphorylcholine	C26H50NO7P	519.332		22252079			SPJFYYJXNPEZDW-UTJQPWESSA-N
1	4591	1	15.47_270.1981n	15.472	253.1948, 271.2053	[M+H-H2O]+, [M+H]+	270.198	Yes		0.8981	[M+H-H2O]+, [M+H]+	988	804		PD_A	4075074	Androstadienone	C19H26O	270.198		4075074			HNDHDMOSWUAEAW-VMXHOPILSA-N
1	7869	1	15.47_510.3548m/z	15.472	510.355			Yes		1.2146	[M+H]+	983	766		PD_A	50930239	1-Heptadecanoyl-sn-glycero-3-phosphocholine	C25H52NO7P	509.348		50930239			SRRQPVVYXBTRQK-XMMPIXPASA-N
1	7869	6	15.47_510.3548m/z	15.472	510.355			Yes		1.2166	[M+H]+	983	634		PD_A		LysoPC(17: 0/0: 0)	C25H52NO7P	509.348		50930-23-9	HMDB0012108	24779463	SRRQPVVYXBTRQK-XMMPIXPASA-N
1	914	1	15.49_534.2961m/z	15.495	534.296			Yes		0.793	[M+K]+	975	547		PD_A	17364168	1-Palmitoyl-sn-glycero-3-phosphocholine	C24H50NO7P	495.332		17364168			ASWBNKHCZGQVJV-HSZRJFAPSA-N
1	2251	1	15.49_459.2482m/z	15.495	459.248			Yes		0.0407	[M+Na]+	998	301		PD_A	22002875	1-Oleoyl-L-.alpha.-lysophosphatidic acid	C21H41O7P	436.259		22002875			WRGQSWVCFNIUNZ-GDCKJWNLSA-N
1	2869	1	15.49_318.2191n	15.495	301.2159, 319.2239	[M+H-H2O]+, [M+H]+	318.219	Yes		1.1043	[M+H-H2O]+, [M+H]+	993	351		PD_A	82209743	Andrograpanin	C20H30O3	318.219		82209743			WKKBRRFSRMDTJB-JYBIWHBTSA-N
1	3117	1	15.49_310.2504n	15.495	293.2472, 333.2396	[M+H-H2O]+, [M+Na]+	310.25	Yes		1.1217	[M+H-H2O]+, [M+Na]+	993	451		PD_A	24058137	13S-Hydroxy-9Z,11E-octadecadienoic acid, methyl ester	C19H34O3	310.251		24058137			ZVMLLPSSQZSZOA-QGWXGPBYSA-N
1	3831	1	15.49_184.0734m/z	15.495	184.073			Yes		0.0739	[M-e]+	1000	898		PD_A		Phosphorylcholine	C5H15NO4P	184.074		626852	HMDB0001565	1014	YHHSONZFOIEMCP-UHFFFAOYSA-O
1	5056	1	15.49_499.2967n	15.495	464.2828, 544.2686, 482.2938	[M+H-2H2O]+, [M+2Na-H]+, [M+H-H2O]+	499.297	Yes		0.2049	[M+H-2H2O]+, [M+2Na-H]+, [M+H-H2O]+	969	817		PD_A	14605222	Tauroursodeoxycholic acid	C26H45NO6S	499.297		14605222			BHTRKEVKTKCXOH-OGTVOWCVSA-N
1	6089	1	15.54_247.2418m/z	15.54	247.242			Yes		0.6493	[M+H-2H2O]+	999	792		PD_A	693710	trans-13-Octadecenoic acid	C18H34O2	282.256		693710			BDLLSHRIFPDGQB-AATRIKPKSA-N
1	6089	3	15.54_247.2418m/z	15.54	247.242			Yes		0.6493	[M+H-2H2O]+	999	778		PD_A	112801	Oleic acid	C18H34O2	282.256		112801			ZQPPMHVWECSIRJ-KTKRTIGZSA-N
1	6089	4	15.54_247.2418m/z	15.54	247.242			Yes		0.6493	[M+H-2H2O]+	999	775		PD_A	593395	(Z)-6-Octadecenoic acid	C18H34O2	282.256		593395			CNVZJPUDSLNTQU-SEYXRHQNSA-N
1	146		14.79_308.2736n	14.794	308.2791, 331.2626	[M-e]+, [M+Na]+	308.274	Yes
1	6089	8	15.54_247.2418m/z	15.54	247.242			Yes		0.6493	[M+H-2H2O]+	999	762		PD_A	506172	cis-Vaccenic acid	C18H34O2	282.256		506172			UWHZIFQPPBDJPM-FPLPWBNLSA-N
1	6089	13	15.54_247.2418m/z	15.54	247.242			Yes		0.6493	[M+H-2H2O]+	999	755		PD_A	693721	trans-Vaccenic acid	C18H34O2	282.256		693721			UWHZIFQPPBDJPM-BQYQJAHWSA-N
1	8001	1	15.56_234.1983n	15.565	235.206	[M+H]+	234.198	Yes		0.4438	[M+H]+	999	567		PD_A	54464572	1-(2,3,8,8-Tetramethyl-1,2,3,4,5,6,7,8-octahydro-2-naphthalenyl)ethanone	C16H26O	234.198		54464572			FVUGZKDGWGKCFE-UHFFFAOYSA-N
1	8001	4	15.56_234.1983n	15.565	235.206	[M+H]+	234.198	Yes		0.4438	[M+H]+	999	532		PD_A	57499577	1-[1,6-Dimethyl-4-(4-methyl-3-pentenyl)-3-cyclohexen-1-yl]ethanone	C16H26O	234.198		57499577			QKKSNZVRCDPKTC-UHFFFAOYSA-N
1	3681	1	15.59_364.2607n	15.59	347.2575, 365.2680, 387.2501, 382.2952	[M+H-H2O]+, [M+H]+, [M+Na]+, [M+NH4]+	364.261	Yes		1.8117	[M+H-H2O]+, [M+H]+, [M+Na]+, [M+NH4]+	998	434		PD_A	41692244	16,16-Dimethylprostaglandin A1	C22H36O4	364.261		41692244			CTQQHQGBBMYJPT-DZFVFWAGSA-N
1	3681	8	15.59_364.2607n	15.59	347.2575, 365.2680, 387.2501, 382.2952	[M+H-H2O]+, [M+H]+, [M+Na]+, [M+NH4]+	364.261	Yes		1.8117	[M+H-H2O]+, [M+H]+, [M+Na]+, [M+NH4]+	998	335		PD_A	53658983	11-Deoxy-16,16-dimethylprostaglandin E2	C22H36O4	364.261		53658983			LLVVDFDWPQHXBA-PMOPTMIRSA-N
1	3816	1	15.61_135.0805m/z	15.615	135.081			Yes		0.4539	[M+H-H2O]+	999	507		PD_A	770354	1-Phenoxy-2-propanol	C9H12O2	152.084		770354			IBLKWZIFZMJLFL-UHFFFAOYSA-N
1	3816	9	15.61_135.0805m/z	15.615	135.081			Yes		0.4539	[M+H-H2O]+	999	457		PD_A	6180616	3-Phenoxy-1-propanol	C9H12O2	152.084		6180616			AWVDYRFLCAZENH-UHFFFAOYSA-N
1	3816	17	15.61_135.0805m/z	15.615	135.081			Yes		3.4081	[M+H-NH3]+	999	422		PD_A	1075612	3-(2-Aminopropyl)phenol	C9H13NO	151.1		1075612			WTDGMHYYGNJEKQ-UHFFFAOYSA-N
1	3816	26	15.61_135.0805m/z	15.615	135.081			Yes		3.4081	[M+H-NH3]+	999	392		PD_A	103866	4-Hydroxyamphetamine	C9H13NO	151.1		103866			GIKNHHRFLCDOEU-UHFFFAOYSA-N
1	3816	27	15.61_135.0805m/z	15.615	135.081			Yes		0.2539	[M+2H]2+	991	392		PD_A	56531	Diethylstilbestrol	C18H20O2	268.146		56531			RGLYKWWBQGJZGM-ISLYRVAYSA-N
1	5840	1	15.61_270.1617n	15.615	293.1502, 288.1955	[M+Na]+, [M+NH4]+	270.162	Yes		0.9611	[M+Na]+, [M+NH4]+	990	473		PD_A	80433	Dicumyl peroxide	C18H22O2	270.162		80433			XMNIXWIUMCBBBL-UHFFFAOYSA-N
1	9703	1	15.61_119.0856m/z	15.615	119.086			Yes		3.6421	[M+H-NH3]+	996	369		PD_A	300629	Amphetamine	C9H13N	135.105		300629			KWTSXDURSIMDCE-UHFFFAOYSA-N
1	4443	1	15.64_358.2502n	15.638	359.2575, 381.2395	[M+H]+, [M+Na]+	358.25	Yes		1.55	[M+H]+, [M+Na]+	997	427		PD_A	121818299	4,5-Epoxy-7Z,10Z,13Z,16Z,19Z-docosapentaenoic acid, methyl ester	C23H34O3	358.251		121818299			WBYKJDXNMZXEMM-JEBPEJKESA-N
1	4600	1	15.64_470.3392n	15.638	471.3464, 493.3289	[M+H]+, [M+Na]+	470.339	Yes		0.9421	[M+H]+, [M+Na]+	971	718		PD_A	471534	18.beta.-Glycyrrhetinic acid	C30H46O4	470.34		471534			MPDGHEJMBKOTSU-YKLVYJNSSA-N
1	4600	5	15.64_470.3392n	15.638	471.3464, 493.3289	[M+H]+, [M+Na]+	470.339	Yes		0.9421	[M+H]+, [M+Na]+	971	520		PD_A	0	(3.beta.,5.Xi.,9.Xi.,18.alpha.)-3-Hydroxy-11-oxoolean-12-en-30-oic acid	C30H46O4	470.34					MPDGHEJMBKOTSU-IYTIXWHISA-N
1	4600	6	15.64_470.3392n	15.638	471.3464, 493.3289	[M+H]+, [M+Na]+	470.339	Yes		0.9421	[M+H]+, [M+Na]+	971	516		PD_A	1449054	18.alpha.-Glycyrrhetinic acid	C30H46O4	470.34		1449054			MPDGHEJMBKOTSU-UPUJGSTDSA-N
1	153		0.57_301.8184n	0.575	324.808		301.818
1	154		0.55_413.8808n	0.554	436.8700, 452.8441	[M+Na]+, [M+K]+	413.881	Yes
1	4600	34	15.64_470.3392n	15.638	471.3464, 493.3289	[M+H]+, [M+Na]+	470.339	Yes		0.9421	[M+H]+, [M+Na]+	971	343		PD_A	67594734	Colubrinic acid	C30H46O4	470.34		67594734			SLWJVQQNDGLXTK-IMBMMKFRSA-N
1	4600	38	15.64_470.3392n	15.638	471.3464, 493.3289	[M+H]+, [M+Na]+	470.339	Yes		0.9421	[M+H]+, [M+Na]+	971	328		PD_A	1273558727	(5.xi.,13.alpha.,14.beta.,17.alpha.,20S,24E)-21-Hydroxy-3-oxolanosta-8,24-dien-26-oic acid	C30H46O4	470.34		1273558727			RLTDMRMWVUCOAI-BOVQQMIFSA-N
1	6081	1	15.66_104.1070m/z	15.662	104.107			Yes		0.4077	[M-e]+	1000	642		PD_A	62497	Choline cation	C5H14NO	104.108		62497			OEYIOHPDSNJKLS-UHFFFAOYSA-N
1	7663	1	15.66_184.0734m/z	15.662	184.073			Yes		0.0548	[M-e]+	1000	898		PD_A		Phosphorylcholine	C5H15NO4P	184.074		626852	HMDB0001565	1014	YHHSONZFOIEMCP-UHFFFAOYSA-O
1	7695	1	15.66_495.3326n	15.662	518.3219, 534.2963, 478.3289, 991.6724	[M+Na]+, [M+K]+, [M+H-H2O]+, [2M+H]+	495.333	Yes		0.306	[M+Na]+, [M+K]+, [M+H-H2O]+, [2M+H]+	998	981		PD_A	17364168	1-Palmitoyl-sn-glycero-3-phosphocholine	C24H50NO7P	495.332		17364168			ASWBNKHCZGQVJV-HSZRJFAPSA-N
1	757	1	15.68_453.2852n	15.685	454.2925, 476.2745, 436.2818	[M+H]+, [M+Na]+, [M+H-H2O]+	453.285	Yes		0.7566	[M+H]+, [M+Na]+, [M+H-H2O]+	999	939		PD_A	53862354	1-Palmitoyl-2-hydroxy-sn-glycero-3-phosphoethanolamine	C21H44NO7P	453.286		53862354			YVYMBNSKXOXSKW-HXUWFJFHSA-N
1	757	12	15.68_453.2852n	15.685	454.2925, 476.2745, 436.2818	[M+H]+, [M+Na]+, [M+H-H2O]+	453.285	Yes		0.7544	[M+H]+, [M+Na]+, [M+H-H2O]+	999	698		PD_A		LysoPE(16: 0/0: 0)	C21H44NO7P	453.286		53862-35-4	HMDB0011503	9547069	YVYMBNSKXOXSKW-HXUWFJFHSA-N
1	10278	1	15.73_323.2820n	15.731	324.2892, 346.2720	[M+H]+, [M+Na]+	323.282	Yes		1.4626	[M+H]+, [M+Na]+	991	544		PD_A	68171528	Linoleoyl ethanolamide	C20H37NO2	323.282		68171528			KQXDGUVSAAQARU-HZJYTTRNSA-N
1	3489	1	15.76_364.2608n	15.756	347.2575, 387.2500, 382.2951	[M+H-H2O]+, [M+Na]+, [M+NH4]+	364.261	Yes		1.5406	[M+H-H2O]+, [M+Na]+, [M+NH4]+	999	334		PD_A	41692244	16,16-Dimethylprostaglandin A1	C22H36O4	364.261		41692244			CTQQHQGBBMYJPT-DZFVFWAGSA-N
1	3489	2	15.76_364.2608n	15.756	347.2575, 387.2500, 382.2951	[M+H-H2O]+, [M+Na]+, [M+NH4]+	364.261	Yes		1.5406	[M+H-H2O]+, [M+Na]+, [M+NH4]+	999	327		PD_A	18318702	Acetylimbricatolic acid	C22H36O4	364.261		18318702			AAPGEKMDLXBUBL-BYMNHGTDSA-N
1	4165	1	15.78_264.1723n	15.78	247.1690, 529.3497	[M+H-H2O]+, [2M+H]+	264.172	Yes		0.9814	[M+H-H2O]+, [2M+H]+	999	302		PD_A	1798293705	(3E,11Z,13E)-6-Hydroxy-16-methyloxacyclohexadeca-3,11,13-trien-2-one	C16H24O3	264.173		1798293705			IKJZVOVTPXBUBG-QVWJMUBJSA-N
1	2330	1	15.83_521.3484n	15.831	544.3378, 560.3112, 522.3557, 1043.7047	[M+Na]+, [M+K]+, [M+H]+, [2M+H]+	521.348	Yes		0.481	[M+Na]+, [M+K]+, [M+H]+, [2M+H]+	999	999		PD_A	19420565	1-Oleoyl-sn-glycero-3-phosphocholine	C26H52NO7P	521.348		19420565			YAMUFBLWGFFICM-PTGWMXDISA-N
1	967	1	15.95_479.3374n	15.952	480.3447, 502.3268, 959.6816	[M+H]+, [M+Na]+, [2M+H]+	479.337	Yes		0.28	[M+H]+, [M+Na]+, [2M+H]+	998	984		PD_A	97802534	1-(1Z-Hexadecenyl)-sn-glycero-3-phosphocholine	C24H50NO6P	479.338		97802534			HTZINLFNXLXRBC-CQLBIITFSA-N
1	6435	1	15.95_195.1227m/z	15.952	195.123			Yes		0.0727	[M+H]+	999	417		PD_A	112607	Tetraethylene glycol	C8H18O5	194.115		112607			UWHCKJMYHZGTIT-UHFFFAOYSA-N
1	1551	1	15.97_280.2398n	15.975	245.2261, 263.2366, 281.2471	[M+H-2H2O]+, [M+H-H2O]+, [M+H]+	280.24	Yes		1.3746	[M+H-2H2O]+, [M+H-H2O]+, [M+H]+	1000	982		PD_A	506218	Linoelaidic acid	C18H32O2	280.24		506218			OYHQOLUKZRVURQ-AVQMFFATSA-N
1	1551	2	15.97_280.2398n	15.975	245.2261, 263.2366, 281.2471	[M+H-2H2O]+, [M+H-H2O]+, [M+H]+	280.24	Yes		1.3746	[M+H-2H2O]+, [M+H-H2O]+, [M+H]+	1000	980		PD_A	34450185	17-Octadecynoic acid	C18H32O2	280.24		34450185			DZIILFGADWDKMF-UHFFFAOYSA-N
1	1550	5	15.97_280.2398n	15.975	281.2471, 263.2366, 245.2261	[M+H]+, [M+H-H2O]+, [M+H-2H2O]+	280.24	Yes		1.3746	[M+H]+, [M+H-H2O]+, [M+H-2H2O]+	1000	469		PD_A		Linoleic acid	C18H32O2	280.24		60-33-3	HMDB0000673	5280450	OYHQOLUKZRVURQ-HZJYTTRNSA-N
1	1551	9	15.97_280.2398n	15.975	245.2261, 263.2366, 281.2471	[M+H-2H2O]+, [M+H-H2O]+, [M+H]+	280.24	Yes		1.3746	[M+H-2H2O]+, [M+H-H2O]+, [M+H]+	1000	904		PD_A	506241	Stearolic acid	C18H32O2	280.24		506241			RGTIBVZDHOMOKC-UHFFFAOYSA-N
1	1549	12	15.97_280.2398n	15.975	263.2366, 281.2471, 245.2261	[M+H-H2O]+, [M+H]+, [M+H-2H2O]+	280.24	Yes		1.3746	[M+H-H2O]+, [M+H]+, [M+H-2H2O]+	1000	874		PD_A	2420566	10E,12Z-octadecadienoic acid	C18H32O2	280.24		2420566			GKJZMAHZJGSBKD-NMMTYZSQSA-N
1	1549	15	15.97_280.2398n	15.975	263.2366, 281.2471, 245.2261	[M+H-H2O]+, [M+H]+, [M+H-2H2O]+	280.24	Yes		1.3746	[M+H-H2O]+, [M+H]+, [M+H-2H2O]+	1000	864		PD_A	544718	9E,11E-Octadecadienoic acid	C18H32O2	280.24		544718			JBYXPOFIGCOSSB-GOJKSUSPSA-N
1	1811	1	15.97_532.3376m/z	15.975	532.338			Yes		0.5351	[M+Na]+	997	998		PD_A	50930239	1-Heptadecanoyl-sn-glycero-3-phosphocholine	C25H52NO7P	509.348		50930239			SRRQPVVYXBTRQK-XMMPIXPASA-N
1	3042	1	15.97_510.3555m/z	15.975	510.356			Yes		0.0857	[M+H]+	999	936		PD_A	50930239	1-Heptadecanoyl-sn-glycero-3-phosphocholine	C25H52NO7P	509.348		50930239			SRRQPVVYXBTRQK-XMMPIXPASA-N
1	3042	7	15.97_510.3555m/z	15.975	510.356			Yes		0.0837	[M+H]+	999	864		PD_A		LysoPC(17: 0/0: 0)	C25H52NO7P	509.348		50930-23-9	HMDB0012108	24779463	SRRQPVVYXBTRQK-XMMPIXPASA-N
1	3922	1	15.97_147.1168m/z	15.975	147.117			Yes		0.2334	[M+H-2H2O]+	999	818		PD_A	2777653	10-Undecynoic acid	C11H18O2	182.131		2777653			OAOUTNMJEFWJPO-UHFFFAOYSA-N
1	3922	6	15.97_147.1168m/z	15.975	147.117			Yes		0.2334	[M+H-2H2O]+	999	794		PD_A	13032412	Decahydronaphthalene-2-carboxylic acid	C11H18O2	182.131		13032412			MYVFQFVSXKPBEM-UHFFFAOYSA-N
1	3922	15	15.97_147.1168m/z	15.975	147.117			Yes		0.0457	[M+H-H2O]+	999	704		PD_A	488108	cis-Jasmone	C11H16O	164.12		488108			XMLSXPIVAXONDL-PLNGDYQASA-N
1	3922	28	15.97_147.1168m/z	15.975	147.117			Yes		3.54	[M+H-NH3]+	999	447		PD_A	67510956	2-Methyl-1-(4-methylphenyl)propan-2-amine	C11H17N	163.136		67510956			CJOGAVGURHPLOJ-UHFFFAOYSA-N
1	3922	60	15.97_147.1168m/z	15.975	147.117			Yes		0.0457	[M+H-H2O]+	999	380		PD_A	13351616	2,2-Dimethyl-3-phenyl-1-propanol	C11H16O	164.12		13351616			VNGAHMPMLRTSLF-UHFFFAOYSA-N
1	706	1	16.01_392.2921n	16.014	375.2888, 415.2815, 393.2993, 357.2784	[M+H-H2O]+, [M+Na]+, [M+H]+, [M+H-2H2O]+	392.292	Yes		1.3864	[M+H-H2O]+, [M+Na]+, [M+H]+, [M+H-2H2O]+	999	323		PD_A	570843	.beta.-Hyodeoxycholic acid	C24H40O4	392.293		570843			DGABKXLVXPYZII-MMTMODRTSA-N
1	709	1	16.01_392.2921n	16.014	357.2784, 375.2888, 415.2815, 393.2993	[M+H-2H2O]+, [M+H-H2O]+, [M+Na]+, [M+H]+	392.292	Yes		1.3864	[M+H-2H2O]+, [M+H-H2O]+, [M+Na]+, [M+H]+	999	321		PD_A	359436569	3-Ketopetromyzonol	C24H40O4	392.293		359436569			WKLORKLFLMTHHY-RTYFXBAISA-N
1	2453	1	16.01_177.1274m/z	16.014	177.127			Yes		0.1662	[M+H-2H2O]+	1000	354		PD_A	98674523	9,10-Dihydrojasmonic acid	C12H20O3	212.141		98674523			PQEYTAGBXNEUQL-NXEZZACHSA-N
1	2453	2	16.01_177.1274m/z	16.014	177.127			Yes		0.0014	[M+H-H2O]+	1000	345		PD_A	6415594	Sedanolide	C12H18O2	194.131		6415594			CTMNHOOSFSITGN-UHFFFAOYSA-N
1	5205	1	16.01_311.3052m/z	16.014	311.305			Yes		1.6863	[M+H]+	989	330		PD_A	402939188	N-Cyclohexyl-N'-dodecylurea	C19H38N2O	310.298		402939188			POEWFBSYPFIYSK-UHFFFAOYSA-N
1	487	1	16.04_302.2241n	16.037	303.2314, 325.2133, 320.2579	[M+H]+, [M+Na]+, [M+NH4]+	302.224	Yes		1.5067	[M+H]+, [M+Na]+, [M+NH4]+	985	641		PD_A	10417944	cis-5,8,11,14,17-Eicosapentaenoic acid	C20H30O2	302.225		10417944			JAZBEHYOTPTENJ-JLNKQSITSA-N
1	487	4	16.04_302.2241n	16.037	303.2314, 325.2133, 320.2579	[M+H]+, [M+Na]+, [M+NH4]+	302.224	Yes		1.5067	[M+H]+, [M+Na]+, [M+NH4]+	985	538		PD_A	73279375	5-Hydroxy-6E,8Z,11Z,14Z-eicosatetraenoic acid, 1,5-lactone	C20H30O2	302.225		73279375			QZMAEYDIHWEEAF-XTDASVJISA-N
1	487	17	16.04_302.2241n	16.037	303.2314, 325.2133, 320.2579	[M+H]+, [M+Na]+, [M+NH4]+	302.224	Yes		1.5067	[M+H]+, [M+Na]+, [M+NH4]+	985	479		PD_A	471749	Cryptopimaric acid	C20H30O2	302.225		471749			MHVJRKBZMUDEEV-KRFUXDQASA-N
1	487	20	16.04_302.2241n	16.037	303.2314, 325.2133, 320.2579	[M+H]+, [M+Na]+, [M+NH4]+	302.224	Yes		1.5067	[M+H]+, [M+Na]+, [M+NH4]+	985	467		PD_A	514103	Abietic acid	C20H30O2	302.225		514103			RSWGJHLUYNHPMX-ONCXSQPRSA-N
1	487	21	16.04_302.2241n	16.037	303.2314, 325.2133, 320.2579	[M+H]+, [M+Na]+, [M+NH4]+	302.224	Yes		1.5067	[M+H]+, [M+Na]+, [M+NH4]+	985	467		PD_A	471772	Neoabietic acid	C20H30O2	302.225		471772			KGMSWPSAVZAMKR-ONCXSQPRSA-N
1	487	30	16.04_302.2241n	16.037	303.2314, 325.2133, 320.2579	[M+H]+, [M+Na]+, [M+NH4]+	302.224	Yes		1.5067	[M+H]+, [M+Na]+, [M+NH4]+	985	449		PD_A	6730832	Kaurenoic acid	C20H30O2	302.225		6730832			NIKHGUQULKYIGE-OTCXFQBHSA-N
1	487	44	16.04_302.2241n	16.037	303.2314, 325.2133	[M+H]+, [M+Na]+	302.224	Yes		1.5067	[M+H]+, [M+Na]+	985	418		PD_A	3398661	1-Methylene-5.alpha.-androstan-3.alpha.-ol-17-one	C20H30O2	302.225		3398661			YSEVFKWFUGTGAQ-MCMLKMLFSA-N
1	487	48	16.04_302.2241n	16.037	303.2314, 320.2579	[M+H]+, [M+NH4]+	302.224	Yes		1.5067	[M+H]+, [M+NH4]+	985	411		PD_A	58688543	5,6-Dehydroarachidonic acid	C20H30O2	302.225		58688543			GIOQWSLKUVKKAO-QNEBEIHSSA-N
1	487	49	16.04_302.2241n	16.037	303.2314, 325.2133, 320.2579	[M+H]+, [M+Na]+, [M+NH4]+	302.224	Yes		1.5067	[M+H]+, [M+Na]+, [M+NH4]+	985	408		PD_A	0	Pimara-9(11),15-dien-18-oic acid	C20H30O2	302.225					TVHDZSRRHQKNEZ-UHFFFAOYSA-N
1	487	67	16.04_302.2241n	16.037	303.2314, 325.2133, 320.2579	[M+H]+, [M+Na]+, [M+NH4]+	302.224	Yes		1.5067	[M+H]+, [M+Na]+, [M+NH4]+	985	375		PD_A	52788	Norethandrolone	C20H30O2	302.225		52788			ZDHCJEIGTNNEMY-XGXHKTLJSA-N
1	487	68	16.04_302.2241n	16.037	303.2314, 325.2133	[M+H]+, [M+Na]+	302.224	Yes		1.5067	[M+H]+, [M+Na]+	985	373		PD_A	65043	17.beta.-Hydroxy-17.alpha.-methyl-5.alpha.-androstan-1-en-3-one	C20H30O2	302.225		65043			JRNSSSJKIGAFCT-YDSAWKJFSA-N
1	487	94	16.04_302.2241n	16.037	303.2314, 320.2579	[M+H]+, [M+NH4]+	302.224	Yes		1.5067	[M+H]+, [M+NH4]+	985	328		PD_A		Eicosapentaenoic acid	C20H30O2	302.225		10417-94-4	HMDB0001999	446284	JAZBEHYOTPTENJ-JLNKQSITSA-N
1	2906	1	16.04_278.2242n	16.037	261.2210, 279.2315, 296.2580, 301.2133, 323.1952	[M+H-H2O]+, [M+H]+, [M+NH4]+, [M+Na]+, [M+2Na-H]+	278.224	Yes		1.4221	[M+H-H2O]+, [M+H]+, [M+NH4]+, [M+Na]+, [M+2Na-H]+	1000	564		PD_A	16833548	Pinolenic acid	C18H30O2	278.225		16833548			HXQHFNIKBKZGRP-URPRIDOGSA-N
1	2902	1	16.04_278.2242n	16.037	279.2315, 296.2580, 301.2133, 323.1952, 261.2210	[M+H]+, [M+NH4]+, [M+Na]+, [M+2Na-H]+, [M+H-H2O]+	278.224	Yes		1.4221	[M+H]+, [M+NH4]+, [M+Na]+, [M+2Na-H]+, [M+H-H2O]+	1000	790		PD_A	506230	9Z,11E,13E-Octadecatrienoic acid	C18H30O2	278.225		506230			CUXYLFPMQMFGPL-WPOADVJFSA-N
1	2902	4	16.04_278.2242n	16.037	279.2315, 296.2580, 301.2133, 323.1952, 261.2210	[M+H]+, [M+NH4]+, [M+Na]+, [M+2Na-H]+, [M+H-H2O]+	278.224	Yes		1.4221	[M+H]+, [M+NH4]+, [M+Na]+, [M+2Na-H]+, [M+H-H2O]+	1000	602		PD_A		alpha-Linolenic acid	C18H30O2	278.225		463-40-1	HMDB0001388	5280934	DTOSIQBPPRVQHS-PDBXOOCHSA-N
1	6867	1	16.06_223.1691m/z	16.059	223.169			Yes		0.7845	[M+H]+	999	579		PD_A	96480636	5-Hydroxy-10,10-dimethyl-6-methylenebicyclo[7.2.0]undecan-2-one	C14H22O2	222.162		96480636			BSFUDCIRZBAPDS-UHFFFAOYSA-N
1	6867	3	16.06_223.1691m/z	16.059	223.169			Yes		0.404	[M+H-2H2O]+	999	566		PD_A	821385	Tetradecanedioic acid	C14H26O4	258.183		821385			HQHCYKULIHKCEB-UHFFFAOYSA-N
1	2212	1	16.10_347.2564m/z	16.104	347.256			Yes		4.8632	[M+H]+	995	588		PD_A	22910607	Ginkgolic acid I	C22H34O3	346.251		22910607			YXHVCZZLWZYHSA-FPLPWBNLSA-N
1	9688	1	16.10_184.0733m/z	16.104	184.073			Yes		0.2504	[M-e]+	999	901		PD_A		Phosphorylcholine	C5H15NO4P	184.074		626852	HMDB0001565	1014	YHHSONZFOIEMCP-UHFFFAOYSA-O
1	365	2	16.18_499.2969n	16.177	500.3045, 482.2936	[M+H]+, [M+H-H2O]+	499.297	Yes		0.2909	[M+H]+, [M+H-H2O]+	987	659		PD_A	14605222	Tauroursodeoxycholic acid	C26H45NO6S	499.297		14605222			BHTRKEVKTKCXOH-OGTVOWCVSA-N
1	365	12	16.18_499.2969n	16.177	500.3045, 482.2936	[M+H]+, [M+H-H2O]+	499.297	Yes		0.2909	[M+H]+, [M+H-H2O]+	987	375		PD_A		Taurochenodesoxycholic acid	C26H45NO6S	499.297		516-35-8	HMDB0000951	387316	BHTRKEVKTKCXOH-BJLOMENOSA-N
1	365	13	16.18_499.2969n	16.177	500.3045, 482.2936	[M+H]+, [M+H-H2O]+	499.297	Yes		0.2909	[M+H]+, [M+H-H2O]+	987	372		PD_A		Taurodeoxycholic acid	C26H45NO6S	499.297		516-50-7	HMDB0000896	2733768	AWDRATDZQPNJFN-VAYUFCLWSA-N
1	661	1	16.18_257.2471m/z	16.177	257.247			Yes		1.5936	[M+H]+	999	865		PD_A	57103	Palmitic acid	C16H32O2	256.24		57103			IPCSVZSSVZVIGE-UHFFFAOYSA-N
1	661	5	16.18_257.2471m/z	16.177	257.247			Yes		1.5936	[M+H]+	999	738		PD_A	25354921	2-Methylpentadecanoic acid	C16H32O2	256.24		25354921			XEFOHUNTIRSZAC-UHFFFAOYSA-N
1	661	12	16.18_257.2471m/z	16.177	257.247			Yes		1.5936	[M+H]+	999	635		PD_A	25354976	2-Hexyldecanoic acid	C16H32O2	256.24		25354976			JMOLZNNXZPAGBH-UHFFFAOYSA-N
1	661	18	16.18_257.2471m/z	16.177	257.247			Yes		1.5936	[M+H]+	999	571		PD_A	124061	Myristic acid ethyl ester	C16H32O2	256.24		124061			MMKRHZKQPFCLLS-UHFFFAOYSA-N
1	746	1	16.18_238.2294n	16.177	239.2367, 271.2627, 221.2262	[M+H]+, [M+CH3OH+H]+, [M+H-H2O]+	238.229	Yes		1.124	[M+H]+, [M+CH3OH+H]+, [M+H-H2O]+	1000	793		PD_A	541913	Muscone	C16H30O	238.23		541913			ALHUZKCOMYUFRB-UHFFFAOYSA-N
1	4060	1	16.18_330.2765n	16.177	313.2732, 331.2837, 683.5421, 353.2656, 348.3103	[M+H-H2O]+, [M+H]+, [2M+Na]+, [M+Na]+, [M+NH4]+	330.276	Yes		1.6349	[M+H-H2O]+, [M+H]+, [2M+Na]+, [M+Na]+, [M+NH4]+	981	861		PD_A	542449	1-Palmitoylglycerol	C19H38O4	330.277		542449			QHZLMUACJMDIAE-UHFFFAOYSA-N
1	4060	2	16.18_330.2765n	16.177	313.2732, 331.2837, 683.5421, 353.2656, 348.3103	[M+H-H2O]+, [M+H]+, [2M+Na]+, [M+Na]+, [M+NH4]+	330.276	Yes		1.6349	[M+H-H2O]+, [M+H]+, [2M+Na]+, [M+Na]+, [M+NH4]+	981	853		PD_A	23470000	2-Palmitoyl-rac-glycerol	C19H38O4	330.277		23470000			BBNYCLAREVXOSG-UHFFFAOYSA-N
1	4282	1	16.18_109.1012m/z	16.177	109.101			Yes		0.3447	[M+H-H2O]+	1000	634		PD_A	110930	6-Methyl-5-hepten-2-one	C8H14O	126.105		110930			UHEPJGULSIKKTP-UHFFFAOYSA-N
1	4282	2	16.18_109.1012m/z	16.177	109.101			Yes		0.5514	[M+H-2H2O]+	1000	634		PD_A	60308874	3,5-Dimethylhexanoic acid	C8H16O2	144.115		60308874			KTWWTCBUJPAASC-UHFFFAOYSA-N
1	4282	3	16.18_109.1012m/z	16.177	109.101			Yes		0.5514	[M+H-2H2O]+	1000	633		PD_A	1797047712	2-(3-Methyloxan-4-yl)ethanol	C8H16O2	144.115		1797047712			RJIZCWQDPRRTRM-UHFFFAOYSA-N
1	4282	6	16.18_109.1012m/z	16.177	109.101			Yes		4.3281	[M+H-NH3]+	1000	612		PD_A	14370504	(1S,4R)-Bicyclo[2.2.1]hept-2-ylmethanamine	C8H15N	125.121		14370504			HWMZHVLJBQTGOL-UHFFFAOYSA-N
1	4282	7	16.18_109.1012m/z	16.177	109.101			Yes		0.3447	[M+H-H2O]+	1000	611		PD_A	5240722	Bicyclo[2.2.1]heptane-2-methanol	C8H14O	126.105		5240722			LWHKUVOYICRGGR-UHFFFAOYSA-N
1	4282	11	16.18_109.1012m/z	16.177	109.101			Yes		0.5514	[M+H-2H2O]+	1000	604		PD_A	3236484	trans-1,4-Cyclohexanedimethanol	C8H16O2	144.115		3236484			YIMQCDZDWXUDCA-ZKCHVHJHSA-N
1	6052	1	16.18_507.3688n	16.177	530.3584, 508.3760	[M+Na]+, [M+H]+	507.369	Yes		0.2052	[M+Na]+, [M+H]+	999	994		PD_A	97802556	1-(1Z-Octadecenyl)-sn-glycero-3-phosphocholine	C26H54NO6P	507.369		97802556			WBOMIOWRFSPZMC-AYICAFKVSA-N
1	7533	1	16.20_145.1012m/z	16.199	145.101			Yes		3.3581	[M+H-NH3]+	995	667		PD_A	78592913	Isoquinoline, 1,2,3,4-tetrahydro-4,4-dimethyl-	C11H15N	161.12		78592913			QOWZBQAJZICMKD-UHFFFAOYSA-N
1	7533	2	16.20_145.1012m/z	16.199	145.101			Yes		0.2587	[M+H-H2O]+	995	655		PD_A	4160525	1-(p-Tolyl)butan-1-one	C11H14O	162.105		4160525			CIYAESDXUTVTAL-UHFFFAOYSA-N
1	7533	6	16.20_145.1012m/z	16.199	145.101			Yes		0.2587	[M+H-H2O]+	995	630		PD_A	2550278	3-Methyl-4-phenylbutan-2-one	C11H14O	162.105		2550278			YEHRTTZJTORGJL-UHFFFAOYSA-N
1	7533	9	16.20_145.1012m/z	16.199	145.101			Yes		0.2587	[M+H-H2O]+	995	617		PD_A	13159165	4-Penten-1-ol, 5-phenyl-, (4E)-	C11H14O	162.105		13159165			QBQBSEZWJAWWCT-WEVVVXLNSA-N
1	7533	10	16.20_145.1012m/z	16.199	145.101			Yes		0.2587	[M+H-H2O]+	995	609		PD_A	582627	Isovalerophenone	C11H14O	162.105		582627			HEOVGVNITGAUKL-UHFFFAOYSA-N
1	9941	1	16.20_269.2259m/z	16.199	269.226			Yes		1.5892	[M+H-H2O]+	983	975		PD_A	2052633	13-cis-Retinol	C20H30O	286.23		2052633			FPIPGXGPPPQFEQ-HWCYFHEPSA-N
1	9941	2	16.20_269.2259m/z	16.199	269.226			Yes		1.5892	[M+H-H2O]+	983	964		PD_A	22737979	9-cis-Retinol	C20H30O	286.23		22737979			FPIPGXGPPPQFEQ-MKOSUFFBSA-N
1	9941	11	16.20_269.2259m/z	16.199	269.226			Yes		1.3768	[M+H-2H2O]+	983	846		PD_A	6961542	2.alpha.-Methyl-5.alpha.-androstan-3.alpha.-ol-17-one	C20H32O2	304.24		6961542			FDGQIVOIHOIMNK-URBDGJAYSA-N
1	9941	13	16.20_269.2259m/z	16.199	269.226			Yes		1.5892	[M+H-H2O]+	983	821		PD_A	68268	Retinol	C20H30O	286.23		68268			FPIPGXGPPPQFEQ-OVSJKPMPSA-N
1	9941	14	16.20_269.2259m/z	16.199	269.226			Yes		1.3768	[M+H-2H2O]+	983	820		PD_A	132830785	Epimetendiol	C20H32O2	304.24		132830785			UMCBDWHORFFLCD-ULWYFIRJSA-N
1	9941	19	16.20_269.2259m/z	16.199	269.226			Yes		1.3768	[M+H-2H2O]+	983	812		PD_A	3398672	1.alpha.-Methyl-5.alpha.-androstan-3.alpha.-ol-17-one	C20H32O2	304.24		3398672			UBSQZFBBZMBPFF-XHSSWRBBSA-N
1	9941	20	16.20_269.2259m/z	16.199	269.226			Yes		1.5892	[M+H-H2O]+	983	811		PD_A	186099810	17,17-Dimethyl-18-nor-5.beta.-androsta-1,13-diene-3.alpha.-ol	C20H30O	286.23		186099810			YMHCJHYINLDCCN-RHDUEETHSA-N
1	9941	27	16.20_269.2259m/z	16.199	269.226			Yes		1.3768	[M+H-2H2O]+	983	786		PD_A	1214984947	(1R,4aR,5S)-5-[(E)-5-Hydroxy-3-methylpent-3-enyl]-1,4a-dimethyl-6-methylidene-3,4,5,7,8,8a-hexahydro-2H-naphthalene-1-carbaldehyde	C20H32O2	304.24		1214984947			FSLWKIHHQUNBQK-LDGRNEMHSA-N
1	9941	67	16.20_269.2259m/z	16.199	269.226			Yes		1.3768	[M+H-2H2O]+	983	553		PD_A	58195	Drostanolone	C20H32O2	304.24		58195			IKXILDNPCZPPRV-RFMGOVQKSA-N
1	3888	1	16.27_239.1487m/z	16.268	239.149			Yes		1.0418	[M+H]+	998	419		PD_A	4792158	Pentaethylene glycol	C10H22O6	238.142		4792158			JLFNLZLINWHATN-UHFFFAOYSA-N
1	4323	1	16.27_523.3642n	16.268	524.3715, 562.3269, 1047.7364	[M+H]+, [M+K]+, [2M+H]+	523.364	Yes		0.7781	[M+H]+, [M+K]+, [2M+H]+	999	920		PD_A	19420576	1-Stearoyl-2-hydroxy-sn-glycero-3-phosphocholine	C26H54NO7P	523.364		19420576			IHNKQIMGVNPMTC-RUZDIDTESA-N
1	4323	3	16.27_523.3642n	16.268	524.3715, 562.3269, 1047.7364	[M+H]+, [M+K]+, [2M+H]+	523.364	Yes		0.7781	[M+H]+, [M+K]+, [2M+H]+	999	892		PD_A		LysoPC(18: 0/0: 0)	C26H54NO7P	523.364		19420-57-6	HMDB0010384	497299	IHNKQIMGVNPMTC-RUZDIDTESA-N
1	4323	7	16.27_523.3642n	16.268	524.3715, 562.3269, 1047.7364	[M+H]+, [M+K]+, [2M+H]+	523.364	Yes		0.7781	[M+H]+, [M+K]+, [2M+H]+	999	874		PD_A		LysoPC(0: 0/18: 0)	C26H54NO7P	523.364		4421-58-3	HMDB0011128	24779491	IQGPMZRCLCCXAG-RUZDIDTESA-N
1	4323	11	16.27_523.3642n	16.268	524.3715, 562.3269, 1047.7364	[M+H]+, [M+K]+, [2M+H]+	523.364	Yes		0.7781	[M+H]+, [M+K]+, [2M+H]+	999	731		PD_A	74389687	1-O-Hexadecyl-2-O-acetyl-sn-glyceryl-3-phosphorylcholine	C26H54NO7P	523.364		74389687			HVAUUPRFYPCOCA-AREMUKBSSA-N
1	6535	1	16.27_104.1070m/z	16.268	104.107			Yes		0.4271	[M-e]+	999	665		PD_A	62497	Choline cation	C5H14NO	104.108		62497			OEYIOHPDSNJKLS-UHFFFAOYSA-N
1	9283	1	16.27_482.3240m/z	16.268	482.324			Yes		0.2978	[M+H]+	999	903		PD_A	69747553	1-Stearoyl-2-hydroxy-sn-glycero-3-phosphoethanolamine	C23H48NO7P	481.317		69747553			BBYWOYAFBUOUFP-JOCHJYFZSA-N
1	6990	1	16.32_328.2396n	16.317	329.2469, 346.2735, 351.2289, 367.2028	[M+H]+, [M+NH4]+, [M+Na]+, [M+K]+	328.24	Yes		1.8103	[M+H]+, [M+NH4]+, [M+Na]+, [M+K]+	999	693		PD_A	6217545	cis-4,7,10,13,16,19-Docosahexaenoic acid	C22H32O2	328.24		6217545			MBMBGCFOFBJSGT-KUBAVDMBSA-N
1	6990	14	16.32_328.2396n	16.317	329.2469, 346.2735, 351.2289, 367.2028	[M+H]+, [M+NH4]+, [M+Na]+, [M+K]+	328.24	Yes		1.8103	[M+H]+, [M+NH4]+, [M+Na]+, [M+K]+	999	313		PD_A		Docosahexaenoic acid	C22H32O2	328.24		6217-54-5	HMDB0002183	445580	MBMBGCFOFBJSGT-KUBAVDMBSA-N
1	1648	1	16.34_282.2555n	16.341	265.2522, 247.2418, 305.2471, 327.2290, 283.2627	[M+H-H2O]+, [M+H-2H2O]+, [M+Na]+, [M+2Na-H]+, [M+H]+	282.255	Yes		1.3917	[M+H-H2O]+, [M+H-2H2O]+, [M+Na]+, [M+2Na-H]+, [M+H]+	1000	928		PD_A	112801	Oleic acid	C18H34O2	282.256		112801			ZQPPMHVWECSIRJ-KTKRTIGZSA-N
1	1652	1	16.34_282.2555n	16.341	247.2418, 265.2522, 305.2471, 327.2290	[M+H-2H2O]+, [M+H-H2O]+, [M+Na]+, [M+2Na-H]+	282.255	Yes		1.3917	[M+H-2H2O]+, [M+H-H2O]+, [M+Na]+, [M+2Na-H]+	1000	948		PD_A	693710	trans-13-Octadecenoic acid	C18H34O2	282.256		693710			BDLLSHRIFPDGQB-AATRIKPKSA-N
1	1651	1	16.34_282.2555n	16.341	283.263	[M+H]+	282.255	Yes		1.3917	[M+H]+	1000	448		PD_A		Elaidic acid	C18H34O2	282.256		112-79-8	HMDB0000573	637517	ZQPPMHVWECSIRJ-MDZDMXLPSA-N
1	1648	2	16.34_282.2555n	16.341	265.2522, 247.2418, 305.2471, 327.2290	[M+H-H2O]+, [M+H-2H2O]+, [M+Na]+, [M+2Na-H]+	282.255	Yes		1.3917	[M+H-H2O]+, [M+H-2H2O]+, [M+Na]+, [M+2Na-H]+	1000	918		PD_A	506172	cis-Vaccenic acid	C18H34O2	282.256		506172			UWHZIFQPPBDJPM-FPLPWBNLSA-N
1	1652	5	16.34_282.2555n	16.341	247.2418, 265.2522, 305.2471, 327.2290, 283.2627	[M+H-2H2O]+, [M+H-H2O]+, [M+Na]+, [M+2Na-H]+, [M+H]+	282.255	Yes		1.3917	[M+H-2H2O]+, [M+H-H2O]+, [M+Na]+, [M+2Na-H]+, [M+H]+	1000	914		PD_A	593395	(Z)-6-Octadecenoic acid	C18H34O2	282.256		593395			CNVZJPUDSLNTQU-SEYXRHQNSA-N
1	1652	8	16.34_282.2555n	16.341	247.2418, 265.2522, 305.2471, 327.2290, 283.2627	[M+H-2H2O]+, [M+H-H2O]+, [M+Na]+, [M+2Na-H]+, [M+H]+	282.255	Yes		1.3917	[M+H-2H2O]+, [M+H-H2O]+, [M+Na]+, [M+2Na-H]+, [M+H]+	1000	910		PD_A	693721	trans-Vaccenic acid	C18H34O2	282.256		693721			UWHZIFQPPBDJPM-BQYQJAHWSA-N
1	9763	1	16.34_356.2921n	16.341	357.2994, 339.2888, 374.3260, 379.2814, 395.2553	[M+H]+, [M+H-H2O]+, [M+NH4]+, [M+Na]+, [M+K]+	356.292	Yes		1.5794	[M+H]+, [M+H-H2O]+, [M+NH4]+, [M+Na]+, [M+K]+	999	890		PD_A	2716532	Monoelaidin	C21H40O4	356.293		2716532			RZRNAYUHWVFMIP-MDZDMXLPSA-N
1	451	1	16.36_549.3799n	16.363	550.3872, 572.3684	[M+H]+, [M+Na]+	549.38	Yes		0.8443	[M+H]+, [M+Na]+	998	705		PD_A	0	1-O-Hexadecyl-2-O-(2E-butenoyl)-sn-glyceryl-3-phosphocholine	C28H56NO7P	549.379					SRZBVCCSIMMDOV-QPSGOUHRSA-N
1	5755	1	16.36_280.2398n	16.363	281.2471, 303.2290, 319.2028, 325.2108	[M+H]+, [M+Na]+, [M+K]+, [M+2Na-H]+	280.24	Yes		1.3606	[M+H]+, [M+Na]+, [M+K]+, [M+2Na-H]+	1000	778		PD_A		Linoleic acid	C18H32O2	280.24		60-33-3	HMDB0000673	5280450	OYHQOLUKZRVURQ-HZJYTTRNSA-N
1	5755	9	16.36_280.2398n	16.363	281.2471, 303.2290, 319.2028, 325.2108, 298.2737	[M+H]+, [M+Na]+, [M+K]+, [M+2Na-H]+, [M+NH4]+	280.24	Yes		1.3606	[M+H]+, [M+Na]+, [M+K]+, [M+2Na-H]+, [M+NH4]+	1000	641		PD_A	2420566	10E,12Z-octadecadienoic acid	C18H32O2	280.24		2420566			GKJZMAHZJGSBKD-NMMTYZSQSA-N
1	6263	1	16.36_551.3949n	16.363	552.4021, 574.3842	[M+H]+, [M+Na]+	551.395	Yes		0.3974	[M+H]+, [M+Na]+	996	706		PD_A	108341806	1-Arachidoyl-2-hydroxy-sn-glycero-3-phosphocholine	C28H58NO7P	551.395		108341806			UATOAILWGVYRQS-HHHXNRCGSA-N
1	6263	7	16.36_551.3949n	16.363	552.4021, 574.3842	[M+H]+, [M+Na]+	551.395	Yes		0.3974	[M+H]+, [M+Na]+	996	579		PD_A	85405034	1-O-Hexadecyl-2-O-butanoyl-sn-glyceryl-3-phosphocholine	C28H58NO7P	551.395		85405034			UVHUBDICYDPLIO-UHFFFAOYSA-N
1	6263	9	16.36_551.3949n	16.363	552.4021, 574.3842	[M+H]+, [M+Na]+	551.395	Yes		0.3974	[M+H]+, [M+Na]+	996	551		PD_A	74389698	1-Octadecyl-2-acetyl-sn-glycero-3-phosphocholine	C28H58NO7P	551.395		74389698			ZXCIEWBDUAPBJF-MUUNZHRXSA-N
1	8891	9	16.41_406.3076n	16.411	389.3043, 407.3149, 424.3424, 429.2971	[M+H-H2O]+, [M+H]+, [M+NH4]+, [M+Na]+	406.308	Yes		1.6574	[M+H-H2O]+, [M+H]+, [M+NH4]+, [M+Na]+	999	443		PD_A	3245383	Methyl deoxycholate	C25H42O4	406.308		3245383			ZHUOOEGSSFNTNP-JMKDMENQSA-N
1	6444	1	16.49_507.3692n	16.487	530.358	[M+Na]+	507.369	Yes		0.5919	[M+Na]+	998	996		PD_A	97802556	1-(1Z-Octadecenyl)-sn-glycero-3-phosphocholine	C26H54NO6P	507.369		97802556			WBOMIOWRFSPZMC-AYICAFKVSA-N
1	8282	1	16.49_330.2553n	16.487	331.2626, 375.2261, 348.2892, 353.2446	[M+H]+, [M+2Na-H]+, [M+NH4]+, [M+Na]+	330.255	Yes		1.687	[M+H]+, [M+2Na-H]+, [M+NH4]+, [M+Na]+	999	393		PD_A	24880453	cis-7,10,13,16,19-Docosapentaenoic acid	C22H34O2	330.256		24880453			YUFFSWGQGVEMMI-JLNKQSITSA-N
1	8282	3	16.49_330.2553n	16.487	331.2626, 375.2261, 348.2892, 353.2446	[M+H]+, [M+2Na-H]+, [M+NH4]+, [M+Na]+	330.255	Yes		1.687	[M+H]+, [M+2Na-H]+, [M+NH4]+, [M+Na]+	999	346		PD_A	65919531	Heneicosapentaenoic acid methyl ester	C22H34O2	330.256		65919531			VWHAHPVYEMPWTO-JEBPEJKESA-N
1	8281	1	16.51_225.1847m/z	16.512	225.185			Yes		1.0465	[M+H]+	999	738		PD_A	55182815	5-Tetradecynoic acid	C14H24O2	224.178		55182815			RHOQRBVFJSAQTR-UHFFFAOYSA-N
1	8726	1	16.51_224.1775n	16.512	189.1638, 207.1742, 242.2112	[M+H-2H2O]+, [M+H-H2O]+, [M+NH4]+	224.178	Yes		0.4555	[M+H-2H2O]+, [M+H-H2O]+, [M+NH4]+	999	933		PD_A	55182815	5-Tetradecynoic acid	C14H24O2	224.178		55182815			RHOQRBVFJSAQTR-UHFFFAOYSA-N
1	8724	13	16.51_224.1775n	16.512	207.1742, 242.2112, 189.1638	[M+H-H2O]+, [M+NH4]+, [M+H-2H2O]+	224.178	Yes		0.4555	[M+H-H2O]+, [M+NH4]+, [M+H-2H2O]+	999	476		PD_A	82909475	13-Tetradecynoic acid	C14H24O2	224.178		82909475			JNXXRQLAAJXERE-UHFFFAOYSA-N
1	4856	1	16.54_222.1619n	16.537	223.1691, 205.1586	[M+H]+, [M+H-H2O]+	222.162	Yes		0.3874	[M+H]+, [M+H-H2O]+	1000	586		PD_A	96480636	5-Hydroxy-10,10-dimethyl-6-methylenebicyclo[7.2.0]undecan-2-one	C14H22O2	222.162		96480636			BSFUDCIRZBAPDS-UHFFFAOYSA-N
1	6748	1	16.54_258.1829n	16.537	241.1796, 259.1900	[M+H-H2O]+, [M+H]+	258.183	Yes		0.7769	[M+H-H2O]+, [M+H]+	998	400		PD_A	821385	Tetradecanedioic acid	C14H26O4	258.183		821385			HQHCYKULIHKCEB-UHFFFAOYSA-N
1	9464	1	16.56_509.3846n	16.56	532.3741, 510.3919	[M+Na]+, [M+H]+	509.385	Yes		0.1555	[M+Na]+, [M+H]+	999	997		PD_A	74430890	1-O-Octadecyl-sn-glyceryl-3-phosphorylcholine	C26H56NO6P	509.385		74430890			XKBJVQHMEXMFDZ-AREMUKBSSA-N
1	9463	22	16.56_509.3846n	16.56	510.3919, 532.3741	[M+H]+, [M+Na]+	509.385	Yes		0.1555	[M+H]+, [M+Na]+	999	624		PD_A	78858421	1-O-Hexadecyl-2-O-ethyl-sn-glycero-3-phosphocholine	C26H56NO6P	509.385		78858421			LPHUUVMLQFHHQG-AREMUKBSSA-N
[truncated: 78,229 more rows]
