# Supplementary material for: Selective Influence of Hemp Fiber Ingestion on Post-Exercise Gut Permeability: A Metabolomics-Based Analysis
Source: Nutrients. 2025 Apr 19;17(8):1384. doi: 10.3390/nu17081384 (PMC12030204; doi:10.3390/nu17081384)
Supplement: Supplementary file 1 [file nutrients-17-01384-s001.zip › Supplementary Table S2.xlsx]

## Sheet: Mixed Model Fixed Effects
Table S2. Linear Mixed Model with a Spatial Power Law Covariance Structure: Fixed Effects
Notes:
1. Subjects with complete data (n=22) were included in the model
2. Mass spectrometry metabolomics platforms cannot always distinguish between isomers, and multiple peaks may match the same compound. from the peak intensity at all other timepoints.
3. Additionally, one peak may match multiple metabolites due to adduct formation or isobaric compounds.
4. Highest Ontology Level means that the ontology level of the library matched metabolite with the most evidence.
RT - Mass	Highest Ontology	Preliminary IDs/Annotations	Supplement (High Hemp Fiber, Low Hemp Fiber, or Placebo) nominal p-value*	Supplement (High Hemp Fiber, Low Hemp Fiber, or Placebo) fdr p-value*	Time (5 unequally spaced time points) nominal p-value*	Time (5 unequally spaced time points) fdr p-value*	Supplement * Time nominal p-value*	Supplement * Time fdr p-value*
15.97_280.2398n	OL_1	5280450 (linoleic acid) [OL_1] | Linoelaidic acid [PD_A] | 17-Octadecynoic acid [PD_A] | Linoleic acid [PD_A] | Stearolic acid [PD_A] | 10E,12Z-octadecadienoic acid [PD_A] | 9E,11E-Octadecadienoic acid [PD_A] | Geranyl caprylate [PD_C]	0.312889	0.682879	0.00566759	0.00871348	0.000827482	0.106547
0.61_257.1025n	OL_1	657272 (Glycerophosphocholine) [OL_1] | Glycerophosphocholine [PD_A] | (2-{[(2R)-2,3-dihydroxypropyl phosphono]oxy}ethyl)trimethylazanium [PD_C] | {2-[(2,3-dihydroxypropyl phosphono)oxy]ethyl}trimethylazanium [PD_C] | Glycerophosphocholine [PD_C]	0.742136	0.89505	1.33545e-13	4.85334e-13	0.000838845	0.106547
0.73_205.1182m/z	OL_1	139506 (Valyl-Serine) [OL_1] | 6426709 (Prolylglycine) [OL_2a] | 3013625 (Glycylproline) [OL_2a] | Val-Ser [PD_A] | Ser-Val [PD_C] | Pro-Gly [PD_C] | 4-Hydroxy-1-propionylproline [PD_C] | 5-Amino-1,3,6-trimethyl-1,3-dihydro-2H-benzimidazol-2-one [PD_C] | Ethyl 2-acetamido-3-oxobutanoate [PD_C] | Zinc neodecanoate [PD_D]	0.564993	0.821791	0.0572777	0.0741361	0.00145423	0.140287
5.00_298.0964m/z	OL_1	439176 (METHYLTHIOADENOSINE) [OL_1] | 5'-Methylthioadenosine [PD_A] | 5'-S-Methyl-5'-thioadenosine [PD_A] | (2R,5S)-2-(6-Aminopurin-9-yl)-5-(methylsulfanylmethyl)oxolane-3,4-diol [PD_A] | 2'-Hydroxy-2,5,6'-trimethoxychalcone [PD_C] | 3,3'-Dimethylbenzidine dihydrochloride [PD_C] | 3-(chloromethyl)-3-hydroxy-9-methyl-6-methylidene-dodecahydroazuleno[4,5-b]furan-2,8-dione [PD_C] | 2-[6-(4-chlorophe…	0.201709	0.581857	1.02972e-11	3.35794e-11	0.00707387	0.318994
16.04_302.2241n	OL_1	446284 (Eicosapentaenoic acid) [OL_1] | cis-5,8,11,14,17-Eicosapentaenoic acid [PD_A] | 5-Hydroxy-6E,8Z,11Z,14Z-eicosatetraenoic acid, 1,5-lactone [PD_A] | Cryptopimaric acid [PD_A] | Abietic acid [PD_A] | Neoabietic acid [PD_A] | Kaurenoic acid [PD_A] | 1-Methylene-5.alpha.-androstan-3.alpha.-ol-17-one [PD_A] | 5,6-Dehydroarachidonic acid [PD_A] | Pimara-9(11),15-dien-18-oic acid [PD_A] | Noreth…	0.355567	0.712429	7.06631e-55	1.13135e-53	0.0129967	0.423283
0.71_115.0633n	OL_1	145742 (Proline) [OL_1] | L-Proline [PD_A] | L-Proline [PD_A] | DL-Proline [PD_A] | Pyrrolidine-3-carboxylic acid [PD_A] | 1-Amino-1-cyclobutanecarboxylic acid [PD_A] | D-Proline [PD_A] | Methyl 1-aminocyclopropanecarboxylate [PD_C] | 2-Amino-2-cyclopropylacetic acid [PD_C] | (2S)-pyrrolidine-2-carboxylic acid [PD_C]	0.0456865	0.353286	2.59876e-47	3.04226e-46	0.0246701	0.54496
4.18_246.1215n	OL_1	7016063 (L-beta-aspartyl-L-leucine) [OL_1] | Asp-Leu [PD_C] | Ile-Asp [PD_C] | Leu-Asp [PD_C] | Val-Glu [PD_C] | Glu-Val [PD_C] | Asp-Ile [PD_C]	0.53687	0.812306	7.3102e-08	1.8429e-07	0.0280719	0.573555
0.61_184.0734m/z	OL_1	135437 (PHOSPHORYLCHOLINE) [OL_1] | 725 (DEOXYCARNITINE) [OL_2a] | Phosphorylcholine [PD_A] | L-Leucine, methyl ester [PD_C] | L-Isoleucine, methyl ester [PD_C] | DL-.beta.-Homoleucine [PD_C] | DL-Norleucine methyl ester [PD_C] | (3R)-3-Amino-4,4-dimethylpentanoic acid [PD_C] | 2-(Aminomethyl)-4-methylpentanoic acid [PD_C] | Phosphocholine [PD_C] | 4-Trimethylammoniobutanoic acid [PD_C]	0.191767	0.569768	3.69704e-06	8.08006e-06	0.0503643	0.719618
0.91_244.0925m/z	OL_1	6175 (Cytidine) [OL_1] | Cytidine [PD_A] | Cytidine [PD_A] | Arabinofuranosylcytosine [PD_A] | Cytarabine [PD_A] | Nitrotyrosine [PD_C]	0.459315	0.772672	0.116783	0.142128	0.0516729	0.729257
15.06_247.2418m/z	OL_1	5281125 (PETROSELINATE) [OL_1] | 445639 (Oleic acid) [OL_1] | 637517 (ELAIDATE) [OL_1] | Oleic acid [PD_A] | trans-13-Octadecenoic acid [PD_A] | (Z)-6-Octadecenoic acid [PD_A] | cis-Vaccenic acid [PD_A] | trans-Vaccenic acid [PD_A] | Palmitoleic acid ethyl ester [PD_C]	0.728328	0.889245	1.19454e-18	5.46763e-18	0.0583977	0.747982
5.00_261.1441m/z	OL_1	151023 (Gamma-glutamylleucine) [OL_1] | N-L-.gamma.-Glutamyl-L-leucine [PD_A] | Glu-Leu [PD_A] | Glu-Ile [PD_C] | Leu-Glu [PD_C] | Ile-Glu [PD_C] | gamma-Glutamylleucine [PD_C] | PyroGlu-Val [PD_C] | N,N'-Diallyl-2,3-dihydroxysuccinamide [PD_C] | Isoleucyl-Glutamate [PD_C]	0.220866	0.603128	2.31515e-17	9.94576e-17	0.0598656	0.757867
3.21_220.0842n	OL_1	144 (5-HYDROXYTRYPTOPHAN) [OL_1] | 5-Hydroxy-L-tryptophan [PD_A] | 5-Hydroxy-L-tryptophan [PD_A] | rac-trans-4-Cotininecarboxylic acid [PD_C] | 4-(2-Oxo-2,3-dihydro-1H-benzimidazol-1-yl)butanoic acid [PD_C] | (S)-5-(4-Hydroxyphenyl)-5-ethylhydantoin [PD_C] | 2-Ethyl-3-oxo-1,2,3,4-tetrahydro-6-quinoxalinecarboxylic acid [PD_C]	0.644657	0.850282	1.22849e-14	4.66717e-14	0.0811658	0.867713
0.61_119.0583n	OL_1	2149 (4-Amino-3-hydroxybutyric acid) [OL_1] | 99289 (ALLOTHREONINE) [OL_1] | 6288 (Threonine) [OL_1] | 12647 (L-Homoserine) [OL_1] | L-Threonine [PD_A] | N-Methyl-L-serine [PD_A] | L-Allothreonine [PD_A] | L-Homoserine [PD_A] | L-Homoserine [PD_A] | D-Threonine [PD_A] | O-Methyl-DL-serine [PD_A] | L-Threonine [PD_A] | 2-(2-Aminoethoxy)acetic acid [PD_C] | (S)-(+)-4-Amino-3-hydroxybutyric acid [PD…	0.0278118	0.283361	8.57619e-09	2.30462e-08	0.086502	0.895591
0.60_89.0477n	OL_1	71080 (D-ALANINE) [OL_1] | 1088 (Sarcosine) [OL_1] | 5950 (L-Alanine) [OL_2a] | 239 (BETA-ALANINE) [OL_2a] | L-Alanine [PD_C] | beta-Alanine [PD_C] | Sarcosine [PD_C] | 3-aminopropanoic acid [PD_C] | (2S)-2-aminopropanoic acid [PD_C] | 2-(methylamino)acetic acid [PD_C] | (2R)-2-aminopropanoic acid [PD_C] | ethyl carbamate [PD_C] | 2-aminopropanoic acid [PD_C] | 1-nitropropane [PD_C] | 2-nitroprop…	0.477196	0.780243	3.55293e-14	1.32211e-13	0.102596	0.945875
0.60_146.0691n	OL_1	5961 (Glutamine) [OL_1] | 6998029 (Alanyl-Glycine) [OL_2a] | L-Glutamine [PD_A] | N-Methyl-L-asparagine [PD_A] | L-Glutamine [PD_A] | .beta.-Alanylglycine [PD_C] | Ala-Gly [PD_C] | Gly-Ala [PD_C] | N-Nitroso-N-methyl-3-aminopropionic acid, methyl ester [PD_C]	0.151385	0.522926	0.574115	0.601502	0.103199	0.945875
16.20_269.2259m/z	OL_1	444899 (arachidonic acid) [OL_1] | 13-cis-Retinol [PD_A] | 9-cis-Retinol [PD_A] | 2.alpha.-Methyl-5.alpha.-androstan-3.alpha.-ol-17-one [PD_A] | Retinol [PD_A] | Epimetendiol [PD_A] | 1.alpha.-Methyl-5.alpha.-androstan-3.alpha.-ol-17-one [PD_A] | 17,17-Dimethyl-18-nor-5.beta.-androsta-1,13-diene-3.alpha.-ol [PD_A] | (1R,4aR,5S)-5-[(E)-5-Hydroxy-3-methylpent-3-enyl]-1,4a-dimethyl-6-methylidene-3,4…	0.537752	0.812951	3.3833e-19	1.57605e-18	0.122296	0.988681
0.63_147.0532n	OL_1	33032 (Glutamic acid) [OL_1] | 440064 (L-threo-3-Methylaspartate) [OL_1] | 22880 (N-Methyl-D-aspartic acid) [OL_2a] | 99478 (O-ACETYLSERINE) [OL_2a] | 65249 (N-ACETYLSERINE) [OL_2a] | L-Glutamic acid [PD_A] | DL-Glutamate [PD_A] | N-Methyl-D-aspartic acid [PD_C] | L-Glutamic acid [PD_C] | N-Methyl-D-aspartic acid [PD_C] | O-Acetylserine [PD_C] | .beta.-Glutamic acid [PD_C] | (2S)-2-aminopentanedi…	0.938398	0.974457	0.000267989	0.000487694	0.124334	0.992103
3.94_247.1286m/z	OL_1	7016063 (L-beta-aspartyl-L-leucine) [OL_1] | Asp-Leu [PD_A] | Asp-Ile [PD_A] | Leu-Asp [PD_C] | Ile-Asp [PD_C] | Glu-Val [PD_C] | Val-Glu [PD_C] | 11-Hydroxyundecanoic acid [PD_C]	0.183702	0.558183	7.93779e-08	1.99387e-07	0.125161	0.993592
5.58_173.0476n	OL_1	7124 (Quinaldic acid) [OL_1] | 10243 (4-QUINOLINECARBOXYLATE) [OL_2b] | Quinaldic acid [PD_C] | Isoquinoline-3-carboxylic acid [PD_C] | Quinaldic acid [PD_C] | Quinoline-4-carboxylic acid [PD_C] | 4-Hydroxyquinoline-2-carbaldehyde [PD_C] | 8-Hydroxyquinoline-2-carbaldehyde [PD_C] | 8-Hydroxyquinoline-5-carbaldehyde [PD_C]	0.873197	0.949708	0.000512977	0.000905245	0.132346	1
0.91_117.0789n	OL_1	75725 (N-Methyl-a-aminoisobutyric) [OL_1] | 6287 (L-Valine) [OL_2a] | 138 (5-aminopentanoic acid) [OL_2a] | 247 (Betaine) [OL_2a] | L-Norvaline [PD_C] | 4-Amino-2-methylbutanoic acid [PD_C] | 5-Aminopentanoic acid [PD_C] | DL-Norvaline [PD_C] | Betaine [PD_C] | Isovaline [PD_C] | L-Valine [PD_C] | D-Valine [PD_C] | Sarcosine ethyl ester [PD_C] | 4-Aminopentanoic acid [PD_C] | N-Methyl-.alpha.-ami…	0.207525	0.588155	8.31275e-32	6.09735e-31	0.135303	1
4.15_219.1106n	OL_1	6613 (PANTOTHENATE) [OL_1] | Pantothenic acid [PD_A] | Pantothenic acid [PD_A] | 3-[[(2S)-2,4-Dihydroxy-3,3-dimethylbutanoyl]amino]propanoic acid [PD_A] | N-(tert-Butoxycarbonyl)-DL-serine methyl ester [PD_C] | 3-[(2R)-2,4-dihydroxy-3,3-dimethylbutanamido]propanoic acid [PD_C] | 3-(2,4-dihydroxy-3,3-dimethylbutanamido)propanoic acid [PD_C]	0.40488	0.741699	1.19948e-08	3.19178e-08	0.136528	1
0.87_100.0216m/z	OL_1	134505 (Homocysteine thiolactone) [OL_1] | Methylcysteine [OL_2a] | 107712 (HOMOCYSTEINE THIOLACTONE) [OL_2a] | 778 (DL-Homocysteine) [OL_2a] | S-Methyl-L-cysteine [PD_C] | 2-[(2-Aminoethyl)sulfanyl]acetic acid [PD_C] | 1-Methyl-2-imidazolidinethione [PD_C] | 7-Methoxy-4H-chromen-4-one [PD_C] | (E)-3,4-(Methylenedioxy)cinnamaldehyde [PD_C] | 4-Methylumbelliferone [PD_C] | 7-Hydroxy-4-methylchrome…	0.328302	0.693917	1.09116e-09	3.12504e-09	0.153986	1
14.16_400.3417m/z	OL_1	11953816 (Hexadecanoylcarnitine) [OL_1] | Palmitoylcarnitine [PD_A] | Palmitoyl-L-carnitine [PD_A] | L-Palmitoylcarnitine [PD_A] | O-Palmitoylcarnitine [PD_C] | N-Octadecanoyl-L-homoserine lactone [PD_C] | (3R)-3-(hexadecanoyloxy)-4-(trimethylazaniumyl)butanoate [PD_C] | L-Thyroxine [PD_C] | 2-(diiodoamino)-3-[4-(4-hydroxyphenoxy)phenyl]-2,3-diiodopropanoic acid [PD_C] | Levothyroxine [PD_C] | (2…	0.601197	0.835027	7.11637e-31	5.04971e-30	0.156287	1
3.76_189.1234m/z	OL_1	88079 (Glycyl-Isoleucine) [OL_1] | 92843 (Glycylleucine) [OL_1] | Glycyl-L-norleucine [PD_A] | Gly-Leu [PD_A] | Leu-Gly [PD_C] | Ile-Gly [PD_C] | 5-Isopropyl-5-methylhydantoin [PD_C] | 5-Methyl-5-propylimidazolidine-2,4-dione [PD_C]	0.401953	0.740336	2.30426e-14	8.64212e-14	0.157487	1
0.69_131.0695n	OL_1	586 (Creatine) [OL_1] | 67701 (Beta-Guanidinopropionic acid) [OL_2a] | Creatine [PD_A] | Guanidinopropionic acid [PD_A] | Creatine [PD_A] | 2-Guanidinopropionic acid [PD_A] | Beta-Guanidinopropionic acid [PD_C] | 2-(N-methylcarbamimidamido)acetic acid [PD_C] | 3-carbamimidamidopropanoic acid [PD_C] | 2-aminobutanediamide [PD_C] | 1-nitroso-1-propylurea [PD_C] | Creatine [PD_C]	0.00628612	0.132944	2.12408e-05	4.3144e-05	0.168613	1
1.53_190.0710m/z	OL_1	70914 (N-ACETYLGLUTAMATE) [OL_1] | N-Acetyl-L-glutamic acid [PD_A] | N-Acetyl-L-glutamic acid [PD_A] | Ser-Thr [PD_C] | (2,5-Dioxo-1-pyrrolidinyl)acetic acid [PD_C] | 2,6-Dioxo-4-piperidinecarboxylic acid [PD_C] | Thr-Ser [PD_C]	0.516292	0.800541	6.0738e-09	1.64962e-08	0.172598	1
7.90_205.0738n	OL_1	709625 (Cinnamoylglycine) [OL_1] | Cinnamoylglycine [PD_A] | N-Cinnamoylglycine [PD_A] | 4,8-Dimethoxy-2(1H)-quinolinone [PD_C] | DL-Indole-3-lactic acid [PD_C] | 5-Methoxyindoleacetate [PD_C] | 5-Methoxy-3-indoleacetic acid [PD_C] | (2S)-2-hydroxy-3-(1H-indol-3-yl)propanoic acid [PD_C] | 2-(5-methoxy-1H-indol-3-yl)acetic acid [PD_C] | 2-[(2E)-3-phenylprop-2-enamido]acetic acid [PD_C] | 4,8-dimet…	0.114497	0.475822	1.17546e-27	7.58527e-27	0.172953	1
1.15_168.0283n	OL_1	1175 (Uric acid) [OL_1] | Uric acid [PD_A] | Uric acid [PD_C] | 2,3,6,7,8,9-hexahydro-1H-purine-2,6,8-trione [PD_C] | Uric acid [PD_C] | 2,2'-(Methanediyldisulfanediyl)diethanol [PD_C]	0.596706	0.834556	1.5668e-05	3.22632e-05	0.175123	1
14.16_408.2871n	OL_1	221493 (Cholic acid) [OL_1] | 92805 (Gamma-Muricholic acid) [OL_1] | 160636 (Allocholic acid) [OL_1] | 122340 (Ursocholic acid) [OL_2b] | 5283853 (Beta-Muricholic acid) [OL_2b] | 53477700 (Alpha-Muricholic acid) [OL_2b] | Cholic acid [PD_A] | Ursocholic acid [PD_A] | 3,7,12-Trihydroxycholan-24-oic acid (stereoisomer unknown) [PD_A] | .gamma.-Muricholic acid [PD_A] | .beta.-Muricholic acid [PD_A] …	0.442587	0.763127	1.6021e-07	3.91333e-07	0.177928	1
0.65_166.0532m/z	OL_1	158980 (DL-Methionine sulfoxide) [OL_1] | 93176 (Thioproline) [OL_2a] | Methionine sulfoxide [PD_A] | Thiazolidine-2-carboxylic acid [PD_C] | Methionine sulfoxide [PD_C] | (5-Fluoroimidazo[1,2-a]pyridin-2-yl)methanol [PD_C] | .alpha.-Keto-.gamma.-(methylthio)butyric acid [PD_C] | 4-(methylsulfanyl)-2-oxobutanoic acid [PD_C] | 2-Oxo-4-methylthiobutanoic acid [PD_C] | 2-(trimethylazaniumyl)ethyl su…	0.00898439	0.157119	2.58477e-49	3.29407e-48	0.17974	1
7.30_233.1259m/z	OL_1	7074739 (L,L-Cyclo(leucylprolyl)) [OL_1] | (3S)-3-[(3-hydroxypropanoyl)oxy]-4-(trimethylazaniumyl)butanoate [PD_C] | 4-(2,4-dihydroxy-3,3-dimethylbutanamido)butanoic acid [PD_C] | tert-Butyl 4-cyano-1-piperidinecarboxylate [PD_C] | Cyclo(leucylprolyl) [PD_C] | Cyclo(isoleucylprolyl) [PD_C] | (3S,8aS)-1-hydroxy-3-(2-methylpropyl)-3H,4H,6H,7H,8H,8aH-pyrrolo[1,2-a]pyrazin-4-one [PD_C] | L,L-Cyclo(le…	0.776355	0.909197	4.44795e-08	1.13713e-07	0.185779	1
4.85_182.0577n	OL_1	96384 (3-(2,4-dihydroxyphenyl)propanoic acid) [OL_1] | 102959 (3-(3-Hydroxyphenyl)-3-hydroxypropanoic acid) [OL_1] | 9378 (HYDROXYPHENYLLACTATE) [OL_2a] | 348154 (3,4-Dihydroxyhydrocinnamic acid) [OL_2b] | 7121 (3,4-dimethoxybenzoic acid) [OL_2b] | 7052 (2,4-dimethoxybenzoic acid) [OL_2b] | 15109 (2,6-dimethoxybenzoic acid) [OL_2b] | 2,3-Dimethoxy-5-methylbenzoquinone [PD_A] | Homoisovanillic aci…	0.72766	0.889144	3.07337e-09	8.56073e-09	0.188107	1
5.58_245.1857m/z	OL_1	7019083 (Isoleucyl-Leucine) [OL_1] | Ile-Ile [PD_C] | Ile-Leu [PD_C] | Leu-Ile [PD_C] | Leu-Leu [PD_C] | Leucylleucine [PD_C] | Leucyl-leucine [PD_C] | 6-(6-Aminohexanamido)hexanoic acid [PD_C]	0.307922	0.678878	5.83571e-13	2.04855e-12	0.206874	1
9.02_189.0790n	OL_1	3744 (Indole-3-propionic acid) [OL_1] | 74706 (INDOLE-3-METHYL ACETATE) [OL_2b] | 1H-Indole-3-propanoic acid [PD_A] | Indole-3-propionic acid [PD_A] | Methyl 1H-indol-3-ylacetate [PD_A] | Indole-3-methyl acetate [PD_A] | 1H-Indole-2-carboxylic acid, ethyl ester [PD_C] | 4-(Methylanilino)-2(5H)-furanone [PD_C] | 1-Methyl-3-indoleacetic acid [PD_C] | 7-Methoxy-2-methylquinolin-4-ol [PD_C] | 8-Metho…	0.593878	0.834201	3.85519e-10	1.13613e-09	0.207256	1
1.59_181.0739n	OL_1	6057 (L-Tyrosine) [OL_1] | 440311 (Beta-Tyrosine) [OL_1] | L-Tyrosine [PD_A] | D-Tyrosine [PD_A] | DL-o-Tyrosine [PD_A] | .beta.-Hydroxyphenylalanine [PD_A] | (2S)-2-amino-3-(4-hydroxyphenyl)propanoic acid [PD_C] | 4-hydroxy-4-(pyridin-3-yl)butanoic acid [PD_C] | (2S)-2-amino-3-hydroxy-3-phenylpropanoic acid [PD_C] | 3-amino-3-(4-hydroxyphenyl)propanoic acid [PD_C] | 2-amino-3-(2-hydroxyphenyl)pr…	0.00735404	0.141172	1.18027e-32	8.89698e-32	0.214995	1
11.29_239.1251m/z	OL_1	15816 (Undecanedioic acid) [OL_1] | Virginiaebutanolide C [PD_C] | 2(3H)-Furanone, dihydro-3-(1-hydroxyhexyl)-4-(hydroxymethyl)- [PD_C] | Homononactinic acid [PD_C] | Undecanedioic acid [PD_C] | 5-(Hydroxymethyl)-3-(1-hydroxy-4-methylpentyl)oxolan-2-one [PD_C] | 3-(1-Hydroxyhexyl)-5-(hydroxymethyl)oxolan-2-one [PD_C] | Sebacic acid monomethyl ester [PD_C] | 2-Hexylpentanedioic acid [PD_C]	0.676054	0.864318	0.00108344	0.00183486	0.219625	1
3.92_155.0312m/z	OL_1	11686 (Dimethylmalonic acid) [OL_1] | 743 (Glutaric acid) [OL_2b] | 1-nitro-3,5-dinitroso-1,3,5-triazinane [PD_C] | Glutaric acid [PD_C] | Ethyl hydrogen malonate [PD_C] | Ethylmalonic acid [PD_C] | Dimethyl malonate [PD_C]	0.680028	0.866057	1.42761e-20	7.01017e-20	0.224877	1
1.17_369.1288m/z	OL_1	183115 (trans-3-hydroxycotinine glucuronide) [OL_1] | trans-3'-Hydroxycotinine O-.beta.-D-glucuronide [PD_A] | 3,5,7-Trihydroxy-p-menth-1-en-6-one, 5-tigloyl, 3-acetate [PD_C] | Chamissonolide [PD_C] | Disuccinimidyl suberate [PD_C] | (1S,5R,6S)-5-(Acetyloxy)-3-(hydroxymethyl)-4-oxo-6-(propan-2-yl)cyclohex-2-en-1-yl (2E)-2-methylbut-2-enoate [PD_C]	0.957471	0.981556	0.586052	0.612829	0.226715	1
13.80_301.2977n	OL_1	91486 (SPHINGANINE) [OL_1] | D-erythro-Sphinganine [PD_A] | Sphinganine [PD_A] | (2R,3R)-2-Aminooctadecane-1,3-diol [PD_A] | (2S,3R)-2-aminooctadecane-1,3-diol [PD_C] | 2-aminooctadecane-1,3-diol [PD_C] | 2,2'-(Tetradecylimino)diethanol [PD_C]	0.000304404	0.0260871	4.61777e-13	1.63456e-12	0.228244	1
7.80_218.1151n	OL_1	3017884 (3-Hydroxydecanedioic acid) [OL_1] | (3R)-3-hydroxydecanedioic acid [PD_C] | 2-hydroxydecanedioic acid [PD_C] | 5-hydroxydecanedioic acid [PD_C] | Di-tert-butyl dicarbonate [PD_C]	0.0751912	0.422202	8.24289e-33	6.24444e-32	0.230784	1
0.71_275.1113n	OL_1	150914 (N2-gamma-Glutamylglutamine) [OL_1] | Glu-Gln [PD_A] | N2-gamma-Glutamylglutamine [PD_A] | Gln-Glu [PD_C] | (2S)-2-amino-4-{[(1S)-1-[(carboxymethyl)carbamoyl]ethyl]carbamoyl}butanoic acid [PD_C] | (2S)-2-[(4S)-4-amino-4-carboxybutanamido]-4-carbamoylbutanoic acid [PD_C] | (2S)-2-[(2S)-2-amino-4-carbamoylbutanamido]pentanedioic acid [PD_C] | (2S)-2-[(2S)-2-amino-4-carboxybutanamido]-4-carba…	0.0605411	0.390672	0.0144422	0.0207982	0.232529	1
2.54_167.0315m/z	OL_1	194109 (3-Hydroxyadipic 3,6 lactone) [OL_1] | 4-(4-Amino-3-nitrobenzyl)-2-nitrophenylamine [PD_C] | 2-oxopropanal [PD_C] | propanedial [PD_C] | prop-2-enoic acid [PD_C] | 2H-1,3-dioxole [PD_C] | oxetan-2-one [PD_C] | beta-Propiolactone [PD_C] | Methyl glyoxal [PD_C] | (3E)-hex-3-enedioic acid [PD_C] | (2E)-3-methylpent-2-enedioic acid [PD_C] | (2E)-2-methylpent-2-enedioic acid [PD_C] | (2E)-hex-2…	0.0324977	0.3002	6.34154e-32	4.66946e-31	0.232581	1
15.18_237.2211m/z	OL_1	301590 (3-Hydroxyhexadecanoic acid) [OL_1] | 10466 (16-Hydroxy hexadecanoic acid) [OL_2a] | 16-hydroxyhexadecanoic acid [PD_C] | (3R)-3-hydroxyhexadecanoic acid [PD_C] | (2S)-2-hydroxyhexadecanoic acid [PD_C] | (3S)-3-hydroxyhexadecanoic acid [PD_C] | 5-hydroxyhexadecanoic acid [PD_C] | 7-hydroxyhexadecanoic acid [PD_C] | 8-hydroxyhexadecanoic acid [PD_C] | 9-hydroxyhexadecanoic acid [PD_C] | 10-…	0.130648	0.496214	0.00406696	0.00636825	0.237571	1
1.17_193.0972m/z	OL_1	107963 (Hydroxycotinine) [OL_1] | trans-3'-Hydroxycotinine [PD_A] | Hydroxycotinine [PD_C] | N-Methyl-.gamma.-oxo-3-pyridinebutanamide [PD_C] | 5-Amino-1(2H)-isoquinolinone [PD_C] | 6-Methylquinazolin-4(3H)-one [PD_C] | Methyl indole-4-carboxylate [PD_C] | N-(2-Hydroxyethyl)-N'-(2-methoxyphenyl)urea [PD_C] | N-(3-Aminopropyl)-4-methyl-2-nitroaniline [PD_C] | (S)-Cotinine N-oxide [PD_C] | 1H-Indol…	0.785198	0.911397	0.504108	0.533584	0.244877	1
8.14_228.0629m/z	OL_1	709625 (Cinnamoylglycine) [OL_1] | 3-methyl-1-(2-{[(5-methyl-1H-imidazol-4-yl)methyl]sulfanyl}ethyl)thiourea [PD_C] | 3-Oxo-N-[2-(trifluoromethyl)phenyl]butanamide [PD_C] | (2S)-2-hydroxy-3-(1H-indol-3-yl)propanoic acid [PD_C] | 2-(5-methoxy-1H-indol-3-yl)acetic acid [PD_C] | 2-[(2E)-3-phenylprop-2-enamido]acetic acid [PD_C] | 4,8-dimethoxy-1,2-dihydroquinolin-2-one [PD_C] | methyl 1-methoxy-1H-i…	0.61356	0.838552	3.57273e-21	1.80675e-20	0.255866	1
2.75_284.0986m/z	OL_1	6802 (Guanosine) [OL_1] | Guanosine [PD_A] | Guanosine [PD_A] | (Triphenylphosphoranylidene)acetonitrile [PD_C] | 2-amino-9-[(2R,3R,4S,5R)-3,4-dihydroxy-5-(hydroxymethyl)oxolan-2-yl]-6,9-dihydro-1H-purin-6-one [PD_C] | 2-amino-8-hydroxy-9-[(2R,4S,5R)-4-hydroxy-5-(hydroxymethyl)oxolan-2-yl]-6,9-dihydro-1H-purin-6-one [PD_C] | 2-(6-hydroxy-2-imino-3,9-dihydro-2H-purin-9-yl)-5-(hydroxymethyl)oxolane…	0.197823	0.578738	0.000610811	0.00106913	0.259516	1
3.78_154.0498m/z	OL_1	11182709 (2-Amino-4-hydroxybenzoic Acid) [OL_1] | 86 (3-HYDROXYANTHRANILATE) [OL_1] | 3-Hydroxyanthranilic acid [PD_C] | 2-Amino-5-hydroxybenzoic acid [PD_C] | 3-Hydroxyanthranilic acid [PD_C] | 3-Aminosalicylic acid [PD_C] | 4-Aminosalicylic acid [PD_C] | 4-Hydroxy-6-methylnicotinic acid [PD_C] | 3-Aminosalicylic acid [PD_C] | Mesalazine [PD_C] | 2-Hydroxy-6-methylpyridine-4-carboxylic acid [PD_…	0.272015	0.648834	0.000856766	0.00147291	0.259666	1
2.62_203.1390m/z	OL_1	81721 (Leucyl-Alanine) [OL_1] | Ile-Ala [PD_A] | Leu-Ala [PD_A] | Ala-Leu [PD_A] | .beta.-Alanylleucine [PD_A] | L-Alanyl-L-norleucine [PD_A] | Ala-Ile [PD_A] | Leucylalanine [PD_A] | DL-Alanyl-DL-leucine [PD_C]	0.179462	0.554294	0.0934844	0.11575	0.266849	1
0.71_162.0761m/z	OL_1	439377 (N-Methyl-L-glutamic acid) [OL_1] | 92136 (DL-2-Aminoadipic acid) [OL_1] | 440049 (D-Mannosamine) [OL_2a] | 439213 (D-(+)-Glucosamine) [OL_2a] | 68662 (Glutamic acid gamma-methyl ester) [OL_2a] | 24154 (GALACTOSAMINE) [OL_2a] | N-Methyl-L-glutamic acid [PD_A] | N-methyl-L-glutamic Acid [PD_A] | Aminoadipic acid [PD_A] | 2-Aminoadipic acid [PD_A] | DL-2-Methylglutamic acid [PD_A] | Acetyl-L…	0.0955342	0.448935	2.828e-25	1.66426e-24	0.27452	1
4.52_168.0997m/z	OL_1	5312965 (2-Aminoheptanoate) [OL_1] | 4-Trimethylammoniobutanoic acid [PD_D] | 2-(Aminomethyl)-4-methylpentanoic acid [PD_D] | 7-Aminoheptanoic acid [PD_D] | 3-Amino-1,1,1-trifluoro-5-methylhexan-2-ol [PD_D] | N''-[(1-{[(diaminomethylidene)amino]imino}propan-2-ylidene)amino]guanidine [PD_D] | DL-.beta.-Homoleucine [PD_D] | DL-Norleucine methyl ester [PD_D]	0.354254	0.711028	6.66656e-05	0.00012964	0.274915	1
15.36_416.3155m/z	OL_1	115245 (Lithocholic acid glycine conjugate) [OL_1] | Lithocholylglycine [PD_A] | N-(Fur-3-ylmethyl)arachidonamide [PD_C] | .DELTA.-6 Testosterone enanthate [PD_C] | 3-{[11-(3-methyl-5-propylfuran-2-yl)undecanoyl]oxy}-4-(trimethylazaniumyl)butanoate [PD_C] | 3-{[10-(3,4-dimethyl-5-propylfuran-2-yl)decanoyl]oxy}-4-(trimethylazaniumyl)butanoate [PD_C] | 3-{[11-(5-ethyl-3,4-dimethylfuran-2-yl)undecan…	0.434602	0.75777	7.25945e-18	3.18505e-17	0.29652	1
9.13_242.0801n	OL_1	5326566 (LUMICHROME) [OL_1] | Lumichrome [PD_A] | Lumichrome [PD_C] | 1-Methyl-8-phenyl-7H-xanthine [PD_C] | 4-[(E)-2-(3-Nitrophenyl)diazen-1-yl]aniline [PD_C] | 7,8-dimethyl-1H,2H,3H,4H-benzo[g]pteridine-2,4-dione [PD_C] | Massarilactone D [PD_C]	0.488759	0.787159	2.08179e-18	9.37666e-18	0.303005	1
14.74_428.3731m/z	OL_1	52922056 (Octadecanoylcarnitine) [OL_1] | Stearoyl-L-carnitine [PD_A] | (3R)-3-(octadecanoyloxy)-4-(trimethylazaniumyl)butanoate [PD_C] | 1,3-dihydroxypropan-2-yl (13Z,16Z)-docosa-13,16-dienoate [PD_C] | (2S)-2,3-dihydroxypropyl (13Z,16Z)-docosa-13,16-dienoate [PD_C] | 3-methyl-2-(octadec-9-enamido)pentanoic acid [PD_C] | 4-methyl-2-(octadec-9-enamido)pentanoic acid [PD_C] | 3-[(5-methylheptadeca…	0.330751	0.695094	3.1731e-10	9.40941e-10	0.303899	1
1.27_136.0385n	OL_1	790 (Hypoxanthine) [OL_1] | 135398638 (hypoxanthine) [OL_2a] | Hypoxanthine [PD_A] | Hypoxanthine [PD_C] | Allopurinol [PD_C] | Allopurinol [PD_C] | 7H-purin-6-ol [PD_C] | 1H,2H,4H-pyrazolo[3,4-d]pyrimidin-4-one [PD_C] | 7H-purin-2-ol [PD_C] | 9H-purin-9-ol [PD_C] | pentane-1-dithioperoxol [PD_C] | 1-(ethyldisulfanyl)propane [PD_C] | 2-(ethyldisulfanyl)propane [PD_C]	0.0268463	0.280408	1.53687e-12	5.25458e-12	0.307115	1
7.22_205.0738n	OL_1	92904 (Indolelactic acid) [OL_1] | 709625 (Cinnamoylglycine) [OL_2b] | DL-Indole-3-lactic acid [PD_A] | (2S)-2-hydroxy-3-(1H-indol-3-yl)propanoic acid [PD_C] | 2-(5-methoxy-1H-indol-3-yl)acetic acid [PD_C] | 2-[(2E)-3-phenylprop-2-enamido]acetic acid [PD_C] | 4,8-dimethoxy-1,2-dihydroquinolin-2-one [PD_C] | methyl 1-methoxy-1H-indole-3-carboxylate [PD_C] | 3-hydroxy-3-(1H-indol-3-yl)propanoic aci…	0.0474858	0.356893	1.86918e-14	7.03457e-14	0.318767	1
3.47_159.0652m/z	OL_1	5312 (Succinylacetone) [OL_1] | 3-Isopropylmalic acid [PD_C] | Methyl .alpha.-D-mannopyranoside [PD_C] | 4-(1H-Indol-3-yl)-1-(morpholin-4-yl)butan-1-one [PD_C] | 4,6-Dioxoheptanoic acid [PD_C]	0.44981	0.767451	0.000150941	0.000282774	0.322843	1
0.75_353.1337m/z	OL_1	3037355 (Cotinine N-ÃŽÂ²-D-glucuronide) [OL_1] | Cotinine N-.beta.-D-glucuronide [PD_A] | Inulicin [PD_C] | Ugandensolide [PD_C]	0.584292	0.829543	0.44353	0.474873	0.337226	1
2.94_330.0593m/z	OL_1	6076 (CYCLIC AMP) [OL_1] | 101812 (ADENOSINE 2',3'-CYCLIC PHOSPHATE) [OL_2b] | Cyclic AMP [PD_A] | Adenosine 3',5'-cyclic monophosphate [PD_A] | Adenosine 2'-monophosphate [PD_A] | Adenosine 2',3'-cyclic monophosphate [PD_A] | Adenosine monophosphate [PD_C] | 2'-Deoxyguanosine 5'-monophosphate [PD_C] | Adenosine monophosphate [PD_C] | Adenosine 3'-monophosphate [PD_C] | Adenosine 5'-monophosphate…	0.365912	0.71779	1.27736e-53	1.94696e-52	0.344184	1
10.69_362.2088n	OL_1	5754 (CORTISOL) [OL_1] | Hydrocortisone [PD_A] | Cortisol [PD_A] | 11-Epicortisol [PD_A] | 17,20,21-Trihydroxypregn-1-ene-3,11-dione [PD_A] | 2,3,14-Trihydroxypregn-7-ene-6,20-dione [PD_A] | 20.beta.-Hydroxyprednisolone [PD_A] | 3-Hydroxy-4,4,6a,9,12b-pentamethyl-3,4,4a,6,6a,12,12a,12b-octahydro-2H,9H-benzo[f]pyrano[2,3-b]chromene-1,11(5H,10H)-dione [PD_C] | 1,3-Dihydroxy-4,4,6a,9,12b-pentamethyl…	0.545222	0.815399	2.67087e-24	1.51674e-23	0.349614	1
16.56_306.2554n	OL_1	5280581 (dihomo-gamma-linolenic acid) [OL_1] | cis-8,11,14-Eicosatrienoic acid [PD_A] | 5Z,8Z,14Z-Eicosatrienoic acid [PD_A] | 5Z,11Z,14Z-Eicosatrienoic acid [PD_A] | 9Z,11E,13E-Octadecatrienoic acid ethyl ester [PD_A] | cis-5,8,11-Eicosatrienoic acid [PD_A] | Linolenic acid ethyl ester [PD_A] | 11,14,17-Eicosatrienoic acid, (Z,Z,Z)- [PD_A] | .gamma.-Linolenic acid ethyl ester [PD_A] | Pinolenic …	0.165611	0.539141	2.21955e-60	4.18692e-59	0.354447	1
1.94_161.0506n	OL_1	9793905 (S-Allylcysteine) [OL_1] | S-Allyl-L-Cysteine [PD_A] | 4-Aminotetrahydro-2H-thiopyran-4-carboxylic acid [PD_C] | Ethyl 1,3-thiazolidine-4-carboxylate [PD_C] | 2-amino-3-[(1Z)-prop-1-en-1-ylsulfanyl]propanoic acid [PD_C] | 2-amino-3-(prop-2-en-1-ylsulfanyl)propanoic acid [PD_C] | (2R)-2-amino-3-[(1E)-prop-1-en-1-ylsulfanyl]propanoic acid [PD_C] | 2-[(prop-2-en-1-yl)amino]-3-sulfanylpropano…	0.75781	0.90215	5.3286e-28	3.46495e-27	0.355636	1
1.47_102.0318n	OL_1	96 (Acetoacetic acid) [OL_1] | Succinic semialdehyde [PD_C] | Acetoacetic acid [PD_C] | 2-oxobutanoic acid [PD_C] | 3-oxobutanoic acid [PD_C] | 2-methyl-3-oxopropanoic acid [PD_C] | 4-oxobutanoic acid [PD_C] | (2S)-2-methyl-3-oxopropanoic acid [PD_C] | (2E)-4-hydroxybut-2-enoic acid [PD_C] | acetyl acetate [PD_C] | 2-oxoethyl acetate [PD_C] | methyl 2-oxopropanoate [PD_C] | 4-methyl-1,3-dioxolan-…	0.0250451	0.272024	1.97831e-43	2.04291e-42	0.359119	1
2.65_152.0586n	OL_1	69698 (N1-Methyl-2-pyridone-5-carboxamide) [OL_1] | 1-Methyl-4-oxo-1,4-dihydropyridine-3-carboxamide [PD_A] | (3-Nitrophenyl)methanamine [PD_C] | 2-Nitrobenzylamine [PD_C] | N1-Methyl-4-pyridone-3-carboxamide [PD_C] | 4-Hydrazinobenzoic acid [PD_C] | Nudifloramide [PD_C] | N1-Methyl-2-pyridone-5-carboxamide [PD_C] | 2-Methyl-4-nitroaniline [PD_C] | 3-(2-Pyrimidinyl)propanoic acid [PD_C] | 4-Metho…	0.467967	0.776094	2.51291e-27	1.59991e-26	0.359648	1
7.46_246.1002n	OL_1	2002 (N-Acetyl-DL-tryptophan) [OL_1] | N-Acetyl-D-tryptophan [PD_A] | N-Acetyltryptophan [PD_A] | N-Acetyltryptophan [PD_A] | 5-Ethyl-5-p-tolylbarbituric acid [PD_C] | Ethanone, 1-(3,4-dihydroxyphenyl)-2-(2-ethyl-1H-imidazol-1-yl)- [PD_C] | N-(1H-Indol-3-ylacetyl)alanine [PD_C]	0.0129042	0.195674	1.94553e-14	7.31468e-14	0.360464	1
4.23_177.0460n	OL_1	6995182 (N-FORMYL-L-METHIONINE) [OL_1] | 439750 (N-Formylmethionine) [OL_1] | N-Formyl-L-methionine [PD_A] | L-(.+/-.)-Alliin [PD_C] | Alliin [PD_C] | (2S)-2-formamido-4-(methylsulfanyl)butanoic acid [PD_C] | 5-methyl-1-oxo-1ÃŽÂ»Ã¢ÂÂ´-thiomorpholine-3-carboxylic acid [PD_C] | 2-amino-3-[(1Z)-prop-1-ene-1-sulfinyl]propanoic acid [PD_C] | 2-amino-3-(prop-2-ene-1-sulfinyl)propanoic acid [PD_C] | (2…	0.425412	0.75491	7.87695e-07	1.82796e-06	0.36079	1
4.26_173.0245m/z	OL_1	11427 (2-HYDROXY-4-(METHYLTHIO)BUTANOATE) [OL_1] | 3-[3,4-dihydroxy-5-(hydroxymethyl)oxolan-2-yl]-6,8-dihydroxy-3,9-dihydro-2H-purin-2-one [PD_C] | 6-{[2-(3,4-dihydroxyphenyl)-3,5,7-trihydroxy-4-oxo-4H-chromen-8-yl]oxy}-3,4,5-trihydroxyoxane-2-carboxylic acid [PD_C] | 3-chlorobenzoate [PD_C] | 2-hydroxy-4-(methylsulfanyl)butanoic acid [PD_C] | 1,2-Cyclohexanedimethanol, 1,2-dimethanesulfonate, (1…	0.0852032	0.438499	0.11589	0.141198	0.361364	1
2.57_176.0944n	OL_1	5202 (SEROTONIN) [OL_1] | HMDB01046 (Cotinine) [OL_2a] | 854019 (Cotinine) [OL_2a] | Serotonin [PD_A] | Serotonin [PD_A] | 2,2-Dimethyl-4(1H,3H)-quinazolinone [PD_A] | N-Formylnornicotine [PD_C] | Cotinine [PD_C] | (-)-Cotinine [PD_C]	0.000553012	0.0357161	0.000245379	0.000449095	0.362184	1
5.00_191.0582n	OL_1	1826 (5-HYDROXYINDOLEACETATE) [OL_1] | 3080590 (3-Oxindole-3-acetate) [OL_2b] | 5-Hydroxyindole-3-acetic acid [PD_A] | 5-Hydroxyindoleacetic acid [PD_A] | Methyl (4-cyanophenoxy)acetate [PD_C] | Methyl 6-hydroxy-1H-indole-3-carboxylate [PD_C] | (2E)-4-Anilino-4-oxo-2-butenoic acid [PD_C] | xi-2,3-Dihydro-2-oxo-1H-indole-3-acetic acid [PD_C]	0.0196466	0.238881	9.79369e-26	5.85577e-25	0.364823	1
5.03_268.1516m/z	OL_1	6426851 (Isovalerylcarnitine) [OL_1] | 6426901 (2-Methylbutyroylcarnitine) [OL_1] | 53481619 (Valeryl-L-carnitine) [OL_1] | 6426903 (Valerylcarnitine) [OL_2a] | 2-Methylbutyryl-L-carnitine [PD_A] | Isovaleryl-L-carnitine [PD_A] | 5-Methylcytosine [PD_C] | 4-Hydrazinylpyridin-2(1H)-one [PD_C] | 1-Methylcytosine [PD_C]	0.0457888	0.353286	2.61285e-22	1.38089e-21	0.365095	1
4.95_229.1545m/z	OL_1	3977067 (leucyl-proline) [OL_1] | 80817 (Leucyl-Proline) [OL_1] | Leu-Pro [PD_A] | Ile-Pro [PD_A] | Pro-Ile [PD_C] | 3-Allyl-5-isobutylimidazolidine-2,4-dione [PD_C] | Lys-Val [PD_C] | Pro-Leu [PD_C]	0.00346408	0.0996538	0.00128221	0.00215473	0.376567	1
3.76_353.0838m/z	OL_1	102186808 (Hydroxytyrosol 4'-glucuronide) [OL_1] | [(7-Oxo-7H-benzo[de]anthracen-3-yl)sulfanyl]acetic acid [PD_C] | [(12-methyltetraphen-7-yl)methoxy]sulfonic acid [PD_C] | 1-{2,4,6-trihydroxy-3-[3,4,5-trihydroxy-6-(hydroxymethyl)oxan-2-yl]phenyl}ethan-1-one [PD_C] | (2S,3S,4S,5R,6S)-3,4,5-trihydroxy-6-[2-hydroxy-5-(2-hydroxyethyl)phenoxy]oxane-2-carboxylic acid [PD_C] | (2S,3S,4S,5R,6S)-3,4,5-tr…	0.501818	0.792846	3.1249e-87	3.17532e-85	0.40016	1
3.15_258.0849n	OL_1	445408 (Ribothymidine) [OL_1] | 5-Methyluridine [PD_A] | Ribothymidine [PD_A] | 1-[(2R,3R,4S,5R)-3,4-dihydroxy-5-(hydroxymethyl)oxolan-2-yl]-5-methyl-1,2,3,4-tetrahydropyrimidine-2,4-dione [PD_C] | 2-{1-[(2R,3R,4S,5R)-3,4-dihydroxy-5-(hydroxymethyl)oxolan-2-yl]-1H-imidazol-4-yl}acetic acid [PD_C] | 1-[3,4-dihydroxy-5-(hydroxymethyl)oxolan-2-yl]-3-methyl-1,2,3,4-tetrahydropyrimidine-2,4-dione [PD_…	0.00645576	0.133694	0.00468311	0.0072807	0.40192	1
2.86_211.0836n	OL_1	9307 (3-METHOXYTYROSINE) [OL_1] | 1670 (2-amino-3-(4-hydroxy-3-methoxyphenyl)propanoic acid) [OL_1] | Methyldopa [PD_A] | Methyldopa [PD_A] | L-DOPA methyl ester [PD_C] | 2-Amino-3-hydroxy-3-(4-methoxyphenyl)propanoic acid [PD_C] | 6-Maleimidocaproic acid [PD_C]	0.544715	0.815399	3.1667e-05	6.34589e-05	0.405661	1
0.75_230.0955m/z	OL_1	5351619 (Ergothioneine) [OL_1] | Ergothioneine [PD_A] | Ergothioneine [PD_A] | N-(Naphthalen-1-yl)benzamide [PD_C] | Met-Met-Arg [PD_C] | 2-Butyramidothiophene-3-carboxamide [PD_C] | 2-[2-(2-Quinolinyl)ethenyl]phenol [PD_C] | 4-(4-Fluorobenzoyl)piperidine [PD_C] | 6-Chloro-N-cyclohexyl-1-methyl-1H-pyrazolo[3,4-d]pyrimidin-4-amine [PD_C]	0.395262	0.737403	0.261969	0.295685	0.416047	1
18.42_431.3883m/z	OL_1	14985 (alpha tocopherol) [OL_1] | (+)-.alpha.-Tocopherol [PD_A] | alpha-Tocopherol [PD_A] | Brassicasterol [PD_C] | 14-(5-ethyl-6-methylheptan-2-yl)-2,15-dimethyltetracyclo[8.7.0.0Ã‚Â²,Ã¢ÂÂ·.0Ã‚Â¹Ã‚Â¹,Ã‚Â¹Ã¢ÂÂµ]heptadecane-5,7,8-triol [PD_C] | (2S,5S,6S,7S,11R,14R,15R)-2,6,15-trimethyl-14-[(2R)-6-methylhept-5-en-2-yl]tetracyclo[8.7.0.0^{2,7}.0^{11,15}]heptadec-1(10)-en-5-ol [PD_C] | (1R,2S,5S,7…	0.0471179	0.356314	7.86683e-06	1.66444e-05	0.417544	1
7.98_196.0733n	OL_1	7139 (3,4-dimethoxyphenylacetic acid) [OL_1] | HMDB0000434 (Homoveratric acid) [OL_2a] | 14340 (Dihydroferulic acid) [OL_2b] | 75074 (3,5-dimethoxybenzoic acid methyl ester) [OL_2b] | 4-(2-Methyl-6-oxopyran-3-yl)butanoic acid [PD_C] | 2H-Pyran-2-one, 6-(3,4-dihydroxy-1-penten-1-yl)- [PD_C] | 4',6'-Dimethoxy-2'-hydroxyacetophenone [PD_C] | 2,4-Dihydroxy-3,5,6-trimethylbenzoic acid [PD_C] | 2,4,5-T…	0.942529	0.976616	0.223616	0.255921	0.425931	1
11.11_315.2405n	OL_1	10245190 (Decanoylcarnitine) [OL_1] | Decanoyl-L-carnitine [PD_A] | Decanoylcarnitine [PD_A] | (3R)-3-(decanoyloxy)-4-(trimethylazaniumyl)butanoate [PD_C] | 3-[(6-methylnonanoyl)oxy]-4-(trimethylazaniumyl)butanoate [PD_C] | 3-[(5-methylnonanoyl)oxy]-4-(trimethylazaniumyl)butanoate [PD_C] | 3-[(8-methylnonanoyl)oxy]-4-(trimethylazaniumyl)butanoate [PD_C] | 3-[(7-methylnonanoyl)oxy]-4-(trimethylaza…	0.831839	0.930837	5.65568e-49	7.08312e-48	0.428354	1
12.20_181.1587m/z	OL_1	79034 (12-Hydroxydodecanoic acid) [OL_1] | 2-hexyl-3-methylcyclopent-2-en-1-one [PD_C] | (2E,6Z)-dodeca-2,6-dienal [PD_C] | 4-methyl-2-[(1Z)-3-methylbuta-1,3-dien-1-yl]oxepane [PD_C] | 3-{2,3-dimethyltricyclo[2.2.1.0Ã‚Â²,Ã¢ÂÂ¶]heptan-3-yl}propan-1-ol [PD_C] | (2E,4E)-dodeca-2,4-dienal [PD_C] | 1,1'-Bi(cyclohexyl)-2-one [PD_C] | 4-Cyclohexylcyclohexanone [PD_C] | (9Z,12Z,15Z,18Z)-tetracosa-9,12,1…	0.792099	0.912168	0.294133	0.328631	0.433176	1
11.84_230.0940n	OL_1	156391 (Naproxen) [OL_1] | Naproxen [PD_A] | (R)-Naproxen [PD_A] | 2-Pivaloyl-1,3-indandione [PD_C] | Methyl 2-(naphthalen-2-yloxy)propanoate [PD_C] | Dihydroresveratrol [PD_C] | R-Kawain [PD_C] | DL-Kavain [PD_C] | Naproxen [PD_C] | Demethylsuberosin [PD_C] | (2S)-2-(6-methoxynaphthalen-2-yl)propanoic acid [PD_C] | (4Z,9Z)-5-methyl-2,7-dioxabicyclo[9.2.2]pentadeca-1(13),4,9,11,14-pentaen-8-one […	0.569142	0.824058	0.386139	0.419555	0.43863	1
10.37_360.1932n	OL_1	222786 (Cortisone) [OL_1] | Cortisone [PD_A] | Cortisone [PD_A] | Prednisolone [PD_A] | 3-Hydroxy-4,4,6a,9,12b-pentamethyl-3,4,4a,6,6a,12,12a,12b-octahydro-2H,11H-benzo[f]pyrano[2,3-b]chromene-1,11(5H)-dione [PD_C] | 2-Hydroxy-4,4,6a,9,12b-pentamethyl-4a,6,6a,12,12a,12b-hexahydro-4H,9H-benzo[f]pyrano[2,3-b]chromene-1,11(5H,10H)-dione [PD_C] | Aldosterone [PD_C] | Prednisolone [PD_C] | (8S,9S,10R,…	0.03139	0.296774	4.38628e-30	3.05277e-29	0.441308	1
2.86_155.0313m/z	OL_1	743 (Glutaric acid) [OL_1] | 11686 (Dimethylmalonic acid) [OL_2b] | N-(4-Nitro-2-phenoxyphenyl)methanesulfonamide [PD_C] | Glutaric acid [PD_C] | Ethyl hydrogen malonate [PD_C] | Ethylmalonic acid [PD_C] | Dimethyl malonate [PD_C]	0.943815	0.976852	0.000149761	0.0002807	0.443946	1
0.69_104.0706m/z	OL_1	673 (dimethylglycine) [OL_1] | 6119 (2-AMINOISOBUTYRATE, DIMETHYLGLYCINE) [OL_1] | 80283 (L-alpha-Aminobutyric acid) [OL_1] | 5288725 (N-Methylalanine) [OL_1] | 316542 (N-Ethylglycine) [OL_2a] | 439691 (D-alpha-Aminobutyric acid) [OL_2a] | 6657 (Alpha-aminobutyric acid) [OL_2a] | 10932 (3-aminobutanoic acid) [OL_2a] | 439434 ((S)-beta-Aminoisobutyric acid) [OL_2a] | 64956 (AMINOISOBUTANOATE) [OL_…	0.722422	0.886566	3.02881e-24	1.71745e-23	0.449743	1
3.13_183.0513m/z	OL_1	69726 (1-methyluric acid) [OL_1] | 69160 (7-methyluric acid) [OL_2a] | 1-Methyluric acid [PD_A] | 1-Methyluric acid [PD_A] | 3-Methyluric acid [PD_A] | 4-(3-Nitro-1H-1,2,4-triazol-1-yl)butanoic acid [PD_A] | 3-Methyluric acid [PD_C] | 7-Methyluric acid [PD_C] | 7-Methyluric acid [PD_C] | Triciribine [PD_C] | 3-methyl-2,3,6,7,8,9-hexahydro-1H-purine-2,6,8-trione [PD_C] | 9-methyl-2,3,6,7,8,9-hexah…	0.379287	0.726998	1.98373e-10	5.96372e-10	0.452541	1
9.26_288.2165m/z	OL_1	11953814 (L-Octanoylcarnitine) [OL_1] | Octanoylcarnitine [PD_A] | N-Decanoyl-DL-homoserine lactone [PD_C] | N-Decanoyl-L-homoserine lactone [PD_C] | 2-Dec-9-enylpentanedioic acid [PD_C] | 1,4-dioxacycloheptadecane-5,17-dione [PD_C] | 5-{[(1R,2S,5R)-5-methyl-2-(propan-2-yl)cyclohexyl]oxy}-5-oxopentanoic acid [PD_C] | 1,4-Dioxacycloheptadecane-5,17-dione [PD_C] | (1R,4S,4aS,8aS)-3,4-Bis(hydroxymet…	0.995816	0.998174	1.67698e-52	2.44364e-51	0.465281	1
0.89_219.0974m/z	OL_1	440103 (Gamma-Glutamylalanine) [OL_1] | 128841 (Alanylglutamic acid) [OL_2a] | .gamma.-L-Glutamyl-L-alanine [PD_A] | Glu-Ala [PD_C] | Ala-Glu [PD_C] | Ala-Phe-Arg [PD_C] | 4-Isoxazolepropanoic acid, .alpha.-amino-2,3-dihydro-5-methyl-3-oxo- [PD_C]	0.131338	0.497214	1.68354e-19	7.8907e-19	0.470203	1
13.80_314.2452n	OL_1	10236635 (12,13-DiHOME) [OL_1] | 12,13-Dihydroxy-9Z-octadecenoic acid [PD_C] | 9,10-Dihydroxy-12Z-octadecenoic acid [PD_C] | 2-Oxiraneoctanoic acid, .eta.-hydroxy-3-octyl- [PD_C] | Dibutyl sebacate [PD_C] | Dibutyl decanedioate [PD_C] | Dihexyl adipate [PD_C]	0.15677	0.528415	0.416436	0.448432	0.470672	1
14.93_433.3190n	OL_1	115245 (Lithocholic acid glycine conjugate) [OL_1] | Lithocholylglycine [PD_A] | 2-[(4R)-4-[(1S,2S,5R,7R,10R,11S,14R,15R)-5-hydroxy-2,15-dimethyltetracyclo[8.7.0.0^{2,7}.0^{11,15}]heptadecan-14-yl]pentanamido]acetic acid [PD_C]	0.55671	0.818735	1.00436e-58	1.78837e-57	0.471032	1
3.70_168.0633m/z	OL_1	88412 (N-Butyrylglycine) [OL_1] | 321155 (N-Propionylalanine) [OL_1] | 10855600 (N-Isobutyrylglycine) [OL_2b] | 18189 (4-Acetamidobutanoic acid) [OL_2b] | 5,5,5-Trifluoroleucine [PD_C] | 4-Acetamidobutanoic acid [PD_C] | N-Isobutyrylglycine [PD_C] | Methyl 2-(acetylamino)propanoate [PD_C] | N-Acetyl-D-alanine methyl ester [PD_C] | (S)-N-Acetylalanine methyl ester [PD_C] | Methyl .delta.-aminolevu…	0.527076	0.806929	0.00587125	0.00901023	0.471566	1
4.70_196.0602m/z	OL_1	450268 (3-Hydroxyhippuric acid) [OL_1] | HMDB0013678 (4-Hydroxyhippuric acid) [OL_1] | 450272 (Alpha-Hydroxyhippuric acid) [OL_2a] | 10253 (Salicyluric acid) [OL_2b] | HMDB0006116 (3-Hydroxyhippuric acid) [OL_2b] | 151012 (4-Hydroxyhippuric acid) [OL_2b] | O-Acetylsalicylhydroxamic acid [PD_C] | o-Hydroxyhippuric acid [PD_C] | Alpha-Hydroxyhippuric acid [PD_C] | 4-Hydroxyhippuric acid [PD_C] | Ae…	0.837287	0.931799	0.0191085	0.0269827	0.476796	1
0.63_161.1052n	OL_1	10917 (L-CARNITINE) [OL_1] | 2724480 (L-Cartinine) [OL_1] | L-Carnitine [PD_A] | 3-Amino-2-hydroxyheptanoic acid [PD_C] | 2-amino-3-hydroxy-4,4-dimethylpentanoic acid [PD_C] | 2-[(2-hydroxyethyl)amino]-3-methylbutanoic acid [PD_C] | Hexamethyldisilazane [PD_C]	0.700161	0.875029	0.161728	0.190682	0.486377	1
4.34_367.0631m/z	OL_1	122402643 (Isovanillic acidglucuronide) [OL_1] | N,N-dinitroaniline [PD_C] | 3-Dehydroshikimic acid [PD_C] | 4-[2-amino-4-(methylsulfanyl)butanamido]-2,2-dioxo-2lambda6-thiabicyclo[3.1.0]hexane-4,6-dicarboxylic acid [PD_C] | 3-{[2-(carbamoyloxy)ethyl]sulfanyl}-6-(1-hydroxyethyl)-7-oxo-4-thia-1-azabicyclo[3.2.0]hept-2-ene-2-carboxylic acid [PD_C] | 1,3,4-trihydroxy-5-(3,4,5-trihydroxybenzoyloxy)cy…	0.757331	0.901957	9.6266e-99	3.33474e-96	0.488569	1
10.30_236.1047n	OL_1	10444113 (Carboxyibuprofen) [OL_1] | (2R)-8-Ethyl-7-hydroxy-5-methoxy-2-methyl-2,3-dihydrochromen-4-one [PD_C] | 1-(3-Hydroxy-2-(2-hydroxypropan-2-yl)-2,3-dihydro-1-benzofuran-5-yl)ethanone [PD_C] | 2-ethoxy-4-formylphenyl 2-methylpropanoate [PD_C] | 3-[4-(1-carboxyethyl)phenyl]-2-methylpropanoic acid [PD_C] | 2-[(2,6-dioxocyclohexyl)methyl]cyclohexane-1,3-dione [PD_C] | Carboxy-ibuprofen [PD_C]	0.0858165	0.439491	0.0414733	0.0551506	0.495008	1
1.87_307.0829m/z	OL_1	65359 (Oxidized glutathione) [OL_1] | Glutathione, oxidized [PD_A] | Oxidized glutathione [PD_C] | Glutathione [PD_C] | L-Glutathione, reduced [PD_C]	9.53129e-08	0.000145276	0.113418	0.138475	0.503025	1
3.68_290.1594m/z	OL_1	71296139 (Adipoyl-L-carnitine) [OL_1] | Adipoyl-L-carnitine [PD_A] | 3-Methylglutarylcarnitine [PD_A] | (3R)-3-[(5-carboxypentanoyl)oxy]-4-(trimethylazaniumyl)butanoate [PD_C] | 5-(4-Butoxyphenyl)-3,5-dimethyl-2,4-imidazolidinedione [PD_C]	0.0150522	0.211759	6.28042e-12	2.07559e-11	0.505563	1
3.29_285.0826m/z	OL_1	64959 (XANTHOSINE) [OL_1] | Xanthosine [PD_A] | Xanthosine [PD_A] | 4-(3-methylbutoxy)-4-oxo-2,3-disulfanylbutanoic acid [PD_C] | 2-(3-methylbutyl)-2,3-disulfanylbutanedioic acid [PD_C] | 4-(3-methylbutoxy)-4-oxo-2,2-disulfanylbutanoic acid [PD_C] | 5-(Hydroxymethyl)uracil [PD_C] | N,N-Dibutyl-2,4-dichlorobenzamide [PD_D]	0.132654	0.499236	3.46854e-44	3.66626e-43	0.507182	1
1.96_131.0946n	OL_1	99288 (L-Alloisoleucine) [OL_1] | 193411 (Beta-Leucine) [OL_1] | 6306 (L-Isoleucine) [OL_1] | 6106 (DL-Leucine) [OL_1] | 21236 (NORLEUCINE) [OL_1] | 2-(Diethylamino)acetic acid [PD_A] | 4-Aminohexanoic acid [PD_C] | L-Leucine [PD_C] | 2-Amino-2-ethylbutanoic acid [PD_C] | 6-Aminocaproic acid [PD_C] | 2-Amino-2-methylpentanoic acid [PD_C] | (Ã‚Â±)-erythro-Isoleucine [PD_C] | L-Leucine [PD_C] | 4-A…	0.479449	0.781569	6.62043e-59	1.1816e-57	0.511116	1
2.23_176.0950n	OL_1	HMDB01046 (Cotinine) [OL_1] | 854019 (Cotinine) [OL_1] | 5202 (SEROTONIN) [OL_2a] | Cotinine [PD_C] | (-)-Cotinine [PD_C] | N-Formylnornicotine [PD_C] | Serotonin [PD_C] | Serotonin [PD_C] | 2,2-Dimethyl-4(1H,3H)-quinazolinone [PD_C]	0.8112	0.920534	0.00706423	0.010701	0.511503	1
7.40_207.0895n	OL_1	74839 (N-ACETYLPHENYLALANINE) [OL_1] | 1608347 (3-Phenylpropionylglycine) [OL_2a] | N-Acetyl-L-phenylalanine [PD_A] | N-Acetyl-D-phenylalanine [PD_A] | N-Acetyl-L-phenylalanine [PD_A] | N-Acetyl-DL-phenylalanine [PD_A] | 4-Acetyl-L-phenylalanine [PD_A] | (3-Phenylpropionyl)glycine [PD_C] | 2-Methylamino-1-(3,4-methylenedioxyphenyl)propan-1-one [PD_C] | Hydrastinine [PD_C]	0.0569712	0.381336	6.97568e-16	2.79504e-15	0.514473	1
3.15_350.0841m/z	OL_1	83944 (p-Acetamidophenyl-ÃŽÂ²-D-glucuronide) [OL_1] | S-Nitrosoglutathione [OL_2a] | p-Acetamidophenyl .beta.-D-glucuronide [PD_A] | Acetaminophen glucuronide [PD_C] | 3-Chloro-N-(4,6-diphenylpyrimidin-2-yl)benzamide [PD_C] | (2S,3S,4S,5R,6S)-6-(4-acetamidophenoxy)-3,4,5-trihydroxyoxane-2-carboxylic acid [PD_C] | 2-{[3,4,5-trihydroxy-6-(hydroxymethyl)oxan-2-yl]oxy}-3,4-dihydro-2H-1,4-benzoxazin-3…	0.614945	0.838672	0.290075	0.324572	0.519699	1
3.89_282.1191m/z	OL_1	27476 (1-METHYLADENOSINE) [OL_1] | 11686 (Dimethylmalonic acid) [OL_2a] | N6-Methyladenosine [PD_A] | 1-Methyladenosine [PD_A] | 6-(acetylsulfanyl)-8-sulfanyloctanamide [PD_C] | 8-(acetylsulfanyl)-6-sulfanyloctanamide [PD_C] | 3-ethoxy-3-oxopropanoic acid [PD_C] | 2-ethylpropanedioic acid [PD_C] | pentanedioic acid [PD_C] | (2S)-2-methylbutanedioic acid [PD_C] | dimethylpropanedioic acid [PD_C] |…	3.23143e-05	0.00613512	0.0144202	0.0207705	0.533756	1
5.24_260.1368n	OL_1	151023 (Gamma-glutamylleucine) [OL_1] | N-L-.gamma.-Glutamyl-L-leucine [PD_A] | Glu-Leu [PD_C] | Glu-Ile [PD_C] | Leu-Glu [PD_C] | Ile-Glu [PD_C] | gamma-Glutamylleucine [PD_C] | Isoleucyl-Glutamate [PD_C]	0.122653	0.486907	5.89729e-35	4.7812e-34	0.534651	1
0.97_154.0502m/z	OL_1	65083 (3-amino-4-hydroxybenzoic acid) [OL_1] | 127115 (3-AMINO-5-HYDROXYBENZOATE) [OL_2a] | 86 (3-HYDROXYANTHRANILATE) [OL_2b] | 11182709 (2-Amino-4-hydroxybenzoic Acid) [OL_2b] | 2-Amino-5-hydroxybenzoic acid [PD_A] | 3-Hydroxyanthranilic acid [PD_A] | 3-Hydroxyanthranilic acid [PD_A] | 3-Aminosalicylic acid [PD_A] | 3-Aminosalicylic acid [PD_A] | Mesalazine [PD_A] | 2-Hydroxy-6-methylpyridine-4…	0.934606	0.972501	0.160192	0.18904	0.537364	1
7.80_393.0786m/z	OL_1	71750794 (Monoethyl Phthalate O-ÃŽÂ²-D-glucuronide) [OL_1] | 6443140 (Ferulic Acid 4-O-glucuronide) [OL_2b] | 49844484 (Isoferulic acid 3-O-glucuronide) [OL_2b] | 10-[(2R,3R,4R)-2,3,4,5-tetrahydroxypentyl]-2H,3H,4H,10H-benzo[g]pteridine-2,4-dione [PD_C] | 6-(Trifluoromethyl)-1H-indole [PD_C] | [3-(Trifluoromethyl)phenyl]acetonitrile [PD_C] | Fraxin [PD_C] | 5-hydroxy-6-methoxy-7-{[3,4,5-trihydrox…	0.70167	0.876017	0.000667905	0.00116345	0.547498	1
3.36_247.1286m/z	OL_1	7015683 (gamma-glutamylvaline) [OL_1] | Glu-Val [PD_A] | Val-Glu [PD_C] | Leu-Asp [PD_C] | Asp-Ile [PD_C] | Asp-Leu [PD_C] | 11-Hydroxyundecanoic acid [PD_C] | 3,6-Dimethyl-1-propyl-1H-pyrazolo[3,4-b]pyridine-4-carboxylic acid [PD_C] | Ethyl 2-amino-1-cyano-5,6,7,8-tetrahydro-3-indolizinecarboxylate [PD_C]	0.455686	0.771199	0.0333893	0.0452454	0.553261	1
4.21_168.0997m/z	OL_1	5312965 (2-Aminoheptanoate) [OL_1] | 4-Trimethylammoniobutanoic acid [PD_C] | 2-(Aminomethyl)-4-methylpentanoic acid [PD_C] | 7-Aminoheptanoic acid [PD_C] | 3-Amino-1,1,1-trifluoro-5-methylhexan-2-ol [PD_C] | N''-[(1-{[(diaminomethylidene)amino]imino}propan-2-ylidene)amino]guanidine [PD_C] | DL-.beta.-Homoleucine [PD_C] | DL-Norleucine methyl ester [PD_C]	0.937785	0.97435	0.00470185	0.00730239	0.553568	1
1.04_129.0790n	OL_1	849 (Pipecolic acid) [OL_1] | 439227 (L-Pipecolic acid) [OL_1] | 643474 (N-Methyl-L-proline) [OL_1] | N-Methyl-L-proline [PD_A] | D-Pipecolinic acid [PD_A] | 1-Aminocyclopentanecarboxylic acid [PD_A] | L-Pipecolic acid [PD_A] | Pipecolic acid [PD_A] | L-Pipecolic acid [PD_A] | N-Methyl-L-proline [PD_A] | Nipecotic acid [PD_A] | (2E)-Decenoyl-ACP [PD_C] | Cyclopentanecarboxylic acid, 3-amino-, (1S…	0.168871	0.541196	1.37031e-11	4.43446e-11	0.556072	1
0.52_133.0972m/z	OL_1	6262 (L-ORNITHINE) [OL_1] | 145742 (Proline) [OL_2a] | 71082 (ORNITHINE) [OL_2a] | D-Ornithine [PD_A] | Ornithine [PD_A] | DL-Ornithine [PD_A] | Pyrrolidine-3-carboxylic acid [PD_C] | L-Proline [PD_C] | DL-Proline [PD_C] | L-Proline [PD_C] | 2-Amino-3-(dimethylamino)propionic acid [PD_C] | 1-Amino-1-cyclobutanecarboxylic acid [PD_C] | D-Proline [PD_C]	0.395239	0.737403	1.06807e-34	8.6135e-34	0.556202	1
11.76_279.0626m/z	OL_1	123979 (3-Carboxy-4-methyl-5-propyl-2-furanpropionic acid) [OL_1] | N-[4-Chloro-3-(trifluoromethyl)phenyl]-2,2-dimethylpropanamide [PD_C] | N-[2-Chloro-5-(trifluoromethyl)phenyl]-2,2-dimethylpropanamide [PD_C] | 2,4,5-Trimethoxydihydrocinnamic acid [PD_C] | 3,4,5-Trimethoxydihydrocinnamic acid [PD_C] | 2-Chloro-3-[(2-methoxyethyl)amino]naphthoquinone [PD_C] | Cidofovir [PD_C] | 7-Oxabicyclo[4.1.0…	0.0733339	0.420148	0.0462331	0.0608957	0.556316	1
7.72_219.0626m/z	OL_1	7139 (3,4-dimethoxyphenylacetic acid) [OL_1] | HMDB0000434 (Homoveratric acid) [OL_2a] | 14340 (Dihydroferulic acid) [OL_2b] | 75074 (3,5-dimethoxybenzoic acid methyl ester) [OL_2b] | 2,4,5-Trimethoxybenzaldehyde [PD_C] | 4-(2-Methyl-6-oxopyran-3-yl)butanoic acid [PD_C] | 2-(Propan-2-yl)-9H-thioxanthen-9-one [PD_C] | 2H-imidazo[4,5-d][1,3]oxazole [PD_C] | (furan-2-yl)methanol [PD_C] | 5-methyl-2,…	0.557182	0.81883	0.109326	0.133779	0.565179	1
10.53_165.0908m/z	OL_1	853433 (Isoeugenol) [OL_1] | 4-(4-Hydroxyphenyl)-2-butanone [PD_C] | 2-methylfuran [PD_C] | (2Z)-penta-2,4-dienal [PD_C] | [PD_C] | cyclopent-2-en-1-one [PD_C] | Ethyl 4-acetyl-5-oxohexanoate [PD_C] | 4-(Cyclohexyloxy)-4-oxobutanoic acid [PD_C] | (4Z)-dec-4-enedioic acid [PD_C] | (5Z)-dec-5-enedioic acid [PD_C] | 2-oxo-5-pentyloxolane-3-carboxylic acid [PD_C] | 6-butyl-2-oxooxane-3-carboxylic aci…	0.390969	0.735027	0.000360747	0.000648102	0.573016	1
14.35_426.3575m/z	OL_1	46907933 (Oleoylcarnitine) [OL_1] | Oleoyl-L-carnitine [PD_A] | [PD_C] | 1,3-bis(hexadecanoyloxy)propan-2-yl hexadecanoate [PD_C] | (2S)-3-(hexadecanoyloxy)-2-(tetradecanoyloxy)propyl octadecanoate [PD_C] | (2S)-2,3-bis(tetradecanoyloxy)propyl icosanoate [PD_C] | (2S)-2-(hexadecanoyloxy)-3-(tetradecanoyloxy)propyl octadecanoate [PD_C] | (2S)-1-(hexadecanoyloxy)-3-(tetradecanoyloxy)propan-2-yl oct…	0.542	0.814081	1.71929e-52	2.50051e-51	0.573909	1
7.48_210.1367n	OL_1	7074739 (L,L-Cyclo(leucylprolyl)) [OL_1] | Cyclo(leucylprolyl) [PD_C] | Cyclo(isoleucylprolyl) [PD_C] | L,L-Cyclo(leucylprolyl) [PD_C] | tert-Butyl 4-cyano-1-piperidinecarboxylate [PD_C] | (3S,8aS)-1-hydroxy-3-(2-methylpropyl)-3H,4H,6H,7H,8H,8aH-pyrrolo[1,2-a]pyrazin-4-one [PD_C]	0.578321	0.827212	4.64358e-10	1.36478e-09	0.57424	1
13.87_234.1618n	OL_1	73219 (3,5-Di-tert-butyl-4-hydroxybenzaldehyde) [OL_1] | 3,5-Di-tert-butyl-2-hydroxybenzaldehyde [PD_A] | 6-(5-Hydroxy-4-methylidenecyclohex-2-en-1-yl)-2-methylhept-2-en-4-one [PD_C] | Zizanoic acid [PD_C] | (4E)-11,11-Dimethyl-8-methylidenebicyclo[7.2.0]undec-4-ene-4-carboxylic acid [PD_C] | .alpha.-Humulen-14-oic acid [PD_C] | 9,11(13)-Eremophiladien-12-oic acid [PD_C] | Polygodial [PD_C] | a-S…	0.559899	0.819914	2.87157e-05	5.78489e-05	0.584896	1
10.98_264.1357n	OL_1	133098 (gamma-CEHC) [OL_1] | 2,7,8-Trimethyl-2-(.beta.-carboxyethyl)-6-hydroxychroman [PD_A] | Peruvinine [PD_A] | Bisoxireno[4,5:8,9]cyclodeca[1,2-b]furan-4(1aH)-one, 2,2a,6,6a,7a,8,9,9a-octahydro-1a,5,7a-trimethyl- [PD_C] | Phomenone [PD_C] | 2-(6-Hydroxy-3,8-dimethyl-2-oxo-4,5,6,7,8,8a-hexahydro-1H-azulen-5-yl)prop-2-enoic acid [PD_C] | (6Z,10E)-4-Hydroxy-6-(hydroxymethyl)-10-methyl-3-methylid…	0.19113	0.568925	9.72973e-08	2.42559e-07	0.584929	1
3.15_327.0950n	OL_1	83944 (p-Acetamidophenyl-ÃŽÂ²-D-glucuronide) [OL_1] | p-Acetamidophenyl .beta.-D-glucuronide [PD_A] | Acetaminophen glucuronide [PD_A] | (2S,3S,4S,5R,6S)-6-(4-acetamidophenoxy)-3,4,5-trihydroxyoxane-2-carboxylic acid [PD_C] | 2-{[3,4,5-trihydroxy-6-(hydroxymethyl)oxan-2-yl]oxy}-3,4-dihydro-2H-1,4-benzoxazin-3-one [PD_C] | 6-(4-acetamidophenoxy)-3,4,5-trihydroxyoxane-2-carboxylic acid [PD_C]	0.551663	0.816476	0.260842	0.2945	0.58699	1
0.65_113.0589n	OL_1	588 (Creatinine) [OL_1] | Creatinine [PD_A] | Creatinine [PD_C] | 2-imino-1-methylimidazolidin-4-one [PD_C]	0.487189	0.786363	0.0703068	0.0893434	0.600969	1
0.63_325.1124m/z	OL_1	439559 (PALATINOSE) [OL_1] | 440995 (LACTOSE) [OL_2a] | 7427 (D-(+)-Trehalose dihydrate) [OL_2a] | 5988 (SUCROSE) [OL_2a] | 181526 ((2R,3R,4R,5R)-2,3,5,6-tetrahydroxy-4-[(2R,3R,4S,5S,6R)-3,4,5-trihydroxy-6-(hydroxymethyl)oxan-2-yl]oxyhexanal) [OL_2a] | 439193 (Isomaltose) [OL_2a] | .beta.-Gentiobiose [PD_A] | D-(+)-Cellobiose [PD_A] | Maltose [PD_A] | 2.alpha.-Mannobiose [PD_A] | D-(+)-Trehalose …	0.110639	0.469971	5.3327e-06	1.14999e-05	0.610032	1
1.37_174.0165n	OL_1	643757 (Aconitic acid) [OL_1] | Dehydroascorbic acid [PD_C] | trans-Aconitic acid [PD_C] | DL-Isocitric acid lactone [PD_C] | cis-Aconitic acid [PD_C]	0.0282529	0.285564	1.24803e-50	1.68938e-49	0.610682	1
1.42_269.1605m/z	OL_1	9900065 (Histidinyl-Isoleucine) [OL_1] | His-Leu [PD_A] | His-Ile [PD_A] | Leu-His [PD_A] | Ile-His [PD_A]	0.641845	0.84863	0.00267087	0.00429424	0.611184	1
2.60_175.0478m/z	OL_1	69698 (N1-Methyl-2-pyridone-5-carboxamide) [OL_1] | N-Acetyl-L-aspartic acid [PD_C] | Nudifloramide [PD_C] | 2-Methyl-4-nitroaniline [PD_C] | N-(Hydroxymethyl)nicotinamide [PD_C] | 3-(2-Pyrimidinyl)propanoic acid [PD_C]	0.509439	0.796196	9.49992e-19	4.37191e-18	0.611572	1
4.85_191.0616n	OL_1	448580 (N-ACETYLMETHIONINE) [OL_1] | N-Acetyl-L-methionine [PD_C] | N-Acetyl-L-methionine [PD_C] | (2S)-2-acetamido-4-(methylsulfanyl)butanoic acid [PD_C] | ethyl 2-acetamido-3-sulfanylpropanoate [PD_C] | 2-acetamido-3-methyl-3-sulfanylbutanoic acid [PD_C] | 2-(2-methylpropanamido)-3-sulfanylpropanoic acid [PD_C]	0.14378	0.512751	4.07757e-08	1.0456e-07	0.612312	1
16.04_278.2242n	OL_1	5280933 (gamma-linolenic acid) [OL_1] | 5312688 (11-Octadecen-9-ynoic acid) [OL_2a] | 9Z,12Z,15Z-Octadecatrienoic acid [OL_2a] | Pinolenic acid [PD_A] | 9Z,11E,13E-Octadecatrienoic acid [PD_A] | alpha-Linolenic acid [PD_A] | gamma-Linolenic acid [PD_C] | (9Z,12Z,15Z)-octadeca-9,12,15-trienoic acid [PD_C] | (6Z,9Z,12Z)-octadeca-6,9,12-trienoic acid [PD_C] | (8E,10E,12Z)-octadeca-8,10,12-trienoic a…	0.127823	0.493986	4.48656e-93	8.33952e-91	0.612402	1
4.85_246.1214n	OL_1	7016063 (L-beta-aspartyl-L-leucine) [OL_1] | 6992567 (glutamyl-valine) [OL_2b] | Glu-Val [PD_C] | Val-Glu [PD_C] | Ile-Asp [PD_C] | Leu-Asp [PD_C] | Asp-Leu [PD_C] | Asp-Ile [PD_C]	0.964946	0.984583	3.50114e-10	1.03299e-09	0.620883	1
1.45_131.0584n	OL_1	76406 (N-Acetyl-beta-alanine) [OL_1] | 98681 (Propionyl Glycine) [OL_1] | 88064 (N-ACETYLALANINE) [OL_1] | 5810 (trans-4-Hydroxy-L-proline) [OL_2b] | 69248 (trans-4-Hydroxy-L-proline) [OL_2b] | Propionylglycine [PD_C] | (3R)-3-Hydroxy-L-proline [PD_C] | trans-4-Hydroxy-L-proline [PD_C] | cis-4-Hydroxy-L-proline [PD_C] | 5-Aminolevulinic acid [PD_C] | N-Acetyl-L-alanine [PD_C] | 5-Aminolevulinic a…	0.97237	0.987348	1.27336e-07	3.14055e-07	0.620888	1
1.06_149.0510n	OL_1	876 (Methionine) [OL_1] | 6137 (L-Methionine) [OL_1] | L-Methionine [PD_A] | Racemethionine [PD_A] | L-Methionine [PD_C] | (2S)-2-amino-4-(methylsulfanyl)butanoic acid [PD_C] | 2-amino-3-methyl-3-sulfanylbutanoic acid [PD_C] | 2-amino-4-(methylsulfanyl)butanoic acid [PD_C] | ethyl 2-amino-3-sulfanylpropanoate [PD_C] | 2-amino-3-(ethylsulfanyl)propanoic acid [PD_C]	0.0462614	0.353569	1.17118e-20	5.77707e-20	0.627267	1
0.60_155.0695n	OL_1	6274 (L-Histidine) [OL_1] | L-Histidine [PD_A] | D-Histidine [PD_A] | L-Histidine [PD_A] | 2-Amino-3-(1H-pyrazol-1-yl)propanoic acid [PD_A] | Cupferron [PD_C] | (2S)-2-amino-3-(1H-imidazol-5-yl)propanoic acid [PD_C] | 2-amino-3-(1H-pyrazol-1-yl)propanoic acid [PD_C] | 2-amino-3-(1H-imidazol-5-yl)propanoic acid [PD_C] | 2,5-Dimethoxypyrimidin-4-amine [PD_C]	0.869831	0.949303	0.28963	0.32417	0.630948	1
8.97_288.2165m/z	OL_1	11953814 (L-Octanoylcarnitine) [OL_1] | Octanoylcarnitine [PD_A] | N-Decanoyl-DL-homoserine lactone [PD_C] | 5-Methoxy-N,N-diisopropyltryptamine [PD_C] | 7-Methoxy-N,N-diisopropyltryptamine [PD_C] | 5-Methoxy-N',N'-dipropyltryptamine [PD_C] | 1H-Indole-3-ethanamine, 6-methoxy-N,N-bis(1-methylethyl)- [PD_C] | N-Decanoyl-L-homoserine lactone [PD_C] | 2-Dec-9-enylpentanedioic acid [PD_C]	0.94413	0.976852	2.07479e-51	2.90661e-50	0.632127	1
7.09_196.0946m/z	OL_1	99463 (Hexanoyl Glycine) [OL_1] | 70912 (N-Acetylleucine) [OL_1] | 7036275 (N-Acetylisoleucine) [OL_1] | N-Acetyl-D-norleucine [PD_C] | 6-Dimethylamino-4-ketohexanoic acid [PD_C] | Swainsonine [PD_C] | Hexanoylglycine [PD_C] | N-Acetyl-DL-leucine [PD_C]	0.990827	0.996449	4.34245e-45	4.69416e-44	0.632213	1
3.23_168.0634m/z	OL_1	10855600 (N-Isobutyrylglycine) [OL_1] | 88412 (N-Butyrylglycine) [OL_1] | 321155 (N-Propionylalanine) [OL_1] | 18189 (4-Acetamidobutanoic acid) [OL_2b] | 4-Acetamidobutanoic acid [PD_C] | N-Isobutyrylglycine [PD_C] | Methyl 2-(acetylamino)propanoate [PD_C] | N-Acetyl-D-alanine methyl ester [PD_C] | (S)-N-Acetylalanine methyl ester [PD_C] | Methyl .delta.-aminolevulinate [PD_C] | (tert-Butylamino)…	0.220809	0.603128	3.57114e-16	1.44919e-15	0.636789	1
1.87_131.0583n	OL_1	76406 (N-Acetyl-beta-alanine) [OL_1] | 98681 (Propionyl Glycine) [OL_1] | 88064 (N-ACETYLALANINE) [OL_1] | 5810 (trans-4-Hydroxy-L-proline) [OL_2b] | 69248 (trans-4-Hydroxy-L-proline) [OL_2b] | Propionylglycine [PD_C] | (3R)-3-Hydroxy-L-proline [PD_C] | cis-4-Hydroxy-L-proline [PD_C] | trans-4-Hydroxy-L-proline [PD_C] | N-Acetyl-L-alanine [PD_C] | 5-Aminolevulinic acid [PD_C]	0.603039	0.835268	1.18843e-05	2.47935e-05	0.640285	1
11.58_346.2139n	OL_1	5753 (Corticosterone) [OL_1] | 53477676 (CORTEXOLONE) [OL_1] | Corticosterone [PD_A] | Corticosterone [PD_A] | 21-Deoxycortisol [PD_A] | Cortexolone [PD_A] | Cortodoxone [PD_A] | 21-Hydroxy-5.beta.-pregnane-3,11,20-trione [PD_A] | Methyl 1,4a-dimethyl-6-methylidene-5-[2-(5-oxo-2H-furan-4-yl)ethyl]-3,4,5,7,8,8a-hexahydro-2H-naphthalene-1-carboxylate [PD_C] | 2.alpha.,3.alpha.:16.alpha.,17.alpha.-D…	0.123447	0.48703	1.3443e-20	6.61817e-20	0.64263	1
14.11_449.3133n	OL_1	3035026 (Deoxycholic acid glycine conjugate) [OL_1] | 12544 (Chenodeoxycholic acid glycine) [OL_1] | 22833539 (Glycodeoxycholic acid) [OL_1] | 12310288 (Glycoursodeoxycholic acid) [OL_2b] | 114611 (Glycohyodeoxcholic acid) [OL_2b] | Chenodeoxycholic acid glycine conjugate [PD_A] | Glycodeoxycholic acid [PD_A] | 2-[(4R)-4-[(2S,5R,7R,14R,15R,16S)-5,16-dihydroxy-2,15-dimethyltetracyclo[8.7.0.0^{2,7}…	0.898576	0.960328	3.71714e-47	4.31176e-46	0.642784	1
8.81_286.2009m/z	OL_1	131801515 (Octenoyl-L-carnitine) [OL_1] | 2-Octenoylcarnitine [PD_A] | Acoric acid [PD_C] | 1-(2,5-Dimethoxyphenyl)-2-(isopropylamino)-1-propanol [PD_C] | (2S)-2,3-bis(octanoyloxy)propyl 10-methylundecanoate [PD_C] | (2R)-1-(decanoyloxy)-3-(octanoyloxy)propan-2-yl decanoate [PD_C] | (2S)-1-(decanoyloxy)-3-(octanoyloxy)propan-2-yl decanoate [PD_C] | (2S)-2,3-bis(octanoyloxy)propyl dodecanoate [PD_…	0.773939	0.908392	1.4522e-37	1.25479e-36	0.643099	1
1.00_244.0693n	OL_1	15047 (Pseudouridine) [OL_1] | Pseudouridine [PD_A] | Uridine [PD_C] | Uridine [PD_C] | PyroGlu-Asp [PD_C] | 1-[(2R,3R,4S,5R)-3,4-dihydroxy-5-(hydroxymethyl)oxolan-2-yl]-1,2,3,4-tetrahydropyrimidine-2,4-dione [PD_C] | 5-[(2S,3R,4S,5R)-3,4-dihydroxy-5-(hydroxymethyl)oxolan-2-yl]-1,2,3,4-tetrahydropyrimidine-2,4-dione [PD_C] | 1-[3,4-dihydroxy-5-(hydroxymethyl)oxolan-2-yl]-4-hydroxy-1,2-dihydropyri…	0.30738	0.678605	0.000435067	0.000773779	0.646133	1
12.83_285.1361n	OL_1	638024 (Piperine) [OL_1] | Piperine [PD_A] | Norhydrocodone [PD_A] | Galanthaminone [PD_A] | Piperine [PD_A] | 5-(1,3-Benzodioxol-5-yl)-1-piperidin-1-ylpenta-2,4-dien-1-one [PD_A] | Norcodeine [PD_A] | Hydromorphone [PD_A] | (1S,5R,13R,14S,17R)-4-methyl-12-oxa-4-azapentacyclo[9.6.1.0Ã‚Â¹,Ã‚Â¹Ã‚Â³.0Ã¢ÂÂµ,Ã‚Â¹Ã¢ÂÂ·.0Ã¢ÂÂ·,Ã‚Â¹Ã¢ÂÂ¸]octadeca-7(18),8,10,15-tetraene-10,14-diol [PD_C] | (1S,5R,13R,…	0.569196	0.824058	2.26873e-19	1.05944e-18	0.649503	1
1.71_244.0692n	OL_1	6029 (Uridine) [OL_1] | 15047 (pseudouridine) [OL_2b] | Uridine [PD_A] | Uridine [PD_A] | PyroGlu-Asp [PD_C] | 1-[(2R,3R,4S,5R)-3,4-dihydroxy-5-(hydroxymethyl)oxolan-2-yl]-1,2,3,4-tetrahydropyrimidine-2,4-dione [PD_C] | 5-[(2S,3R,4S,5R)-3,4-dihydroxy-5-(hydroxymethyl)oxolan-2-yl]-1,2,3,4-tetrahydropyrimidine-2,4-dione [PD_C] | 1-[3,4-dihydroxy-5-(hydroxymethyl)oxolan-2-yl]-4-hydroxy-1,2-dihydropy…	0.229082	0.611716	3.15856e-24	1.78836e-23	0.649755	1
13.51_206.1305n	OL_1	3672 (Ibuprofen) [OL_1] | (3aR,4S,7S,7aS)-3a,4,5,6,7,7a-Hexahydro-1H-4,7-methanoinden-6-yl propionate [PD_C] | Aureonitol [PD_C] | Ibuprofen [PD_C] | 2-[4-(2-methylpropyl)phenyl]propanoic acid [PD_C] | 2-acetyl-3a,4-dimethyl-3a,4,5,6,7,7a-hexahydro-1H-inden-5-one [PD_C] | benzyl hexanoate [PD_C] | (3E)-6-methyl-6-(5-methylfuran-2-yl)hept-3-en-2-one [PD_C] | 2-phenylpropyl butanoate [PD_C] | 2-phe…	0.0451393	0.352006	5.38035e-12	1.78354e-11	0.650002	1
5.45_179.0583n	OL_1	464 (Hippuric acid) [OL_1] | HMDB0000714 (Hippuric acid) [OL_1] | Hippuric acid [PD_A] | Hippuric acid [PD_A] | Adrenochrome [PD_C] | p-Acetaminobenzoic acid [PD_C] | 1-(3-Pyridyl)-1-butanone-4-carboxylic acid [PD_C] | N-Acetylsalicylamide [PD_C] | 1-(4-Methyl-3-nitrophenyl)ethan-1-one [PD_C]	0.0987722	0.456636	7.63128e-12	2.50699e-11	0.664417	1
4.67_243.1468n	OL_1	91825636 (Tiglylcarnitine) [OL_1] | N-3-Hydroxyoctanoyl-L-homoserine lactone [PD_C] | 8-Acetamido-2-methyl-7-oxononanoic acid [PD_C] | (3R)-3-{[(2E)-2-methylbut-2-enoyl]oxy}-4-(trimethylazaniumyl)butanoate [PD_C] | 3-[(2-methylidenebutanoyl)oxy]-4-(trimethylazaniumyl)butanoate [PD_C] | 3-(pent-4-enoyloxy)-4-(trimethylazaniumyl)butanoate [PD_C] | 3-(pent-3-enoyloxy)-4-(trimethylazaniumyl)butanoate…	0.72965	0.889466	1.46189e-06	3.31086e-06	0.66668	1
6.64_260.1853m/z	OL_1	3246938 (Hexanoylcarnitine) [OL_1] | Hexanoyl-L-carnitine [PD_A] | N-Capryloyl-DL-homoserine lactone [PD_C] | N-Octanoyl-L-homoserine lactone [PD_C] | N-OCTANOYL-L-HOMOSERINE LACTONE [PD_C]	0.974371	0.987644	4.65318e-65	1.07787e-63	0.674069	1
7.88_175.0634n	OL_1	802 (Indoleacetic acid) [OL_1] | 3-Indoleacetic acid [PD_A] | Indoleacetic acid [PD_A] | 1-Phenylprop-2-yn-1-yl carbamate [PD_C] | 4-Methylquinoline-2,7-diol [PD_C] | 5-(Hydroxymethyl)quinolin-8-ol [PD_C] | 7-Amino-4-methylcoumarin [PD_C] | 7-Amino-4-methylcoumarin [PD_C] | 5-Vinyl-3,4-dihydro-1H-pyrano[3,4-c]pyridin-1-one [PD_C] | 7-Methoxyquinolin-4-ol [PD_C] | 8-Methoxyquinolin-4-ol [PD_C]	0.0625181	0.391878	7.03078e-17	2.95378e-16	0.679872	1
5.69_264.1107n	OL_1	92258 (Phenylacetylglutamine) [OL_1] | Phenylacetyl-L-glutamine [PD_A] | Phenylacetylglutamine [PD_A] | N-[2-(Benzoylamino)propanoyl]alanine [PD_C] | N-.gamma.-Acetyl-N-2-formyl-5-methoxykynurenamine [PD_C] | 5-(3,4-Dimethoxybenzyl)-5-methyl-2,4-imidazolidinedione [PD_C] | 4-(Cyclohexylamino)-3-nitrobenzoic acid [PD_C] | N-[3-(2-formamido-5-methoxyphenyl)-3-oxopropyl]acetamide [PD_C] | (2S)-4-car…	0.273607	0.650392	3.23355e-11	1.02465e-10	0.682761	1
1.08_102.0550m/z	OL_1	6288 (Threonine) [OL_1] | 99289 (ALLOTHREONINE) [OL_1] | 12647 (L-Homoserine) [OL_1] | 535 (1-Aminocyclopropanecarboxylic acid) [OL_2a] | (2S)-4-Amino-2-hydroxybutanoic acid [PD_C] | (S)-(+)-4-Amino-3-hydroxybutyric acid [PD_C] | 4-Amino-3-hydroxybutyrate [PD_C] | L-.beta.-Homoserine [PD_C] | L-Allothreonine [PD_C] | L-Threonine [PD_C] | L-Homoserine [PD_C] | L-Threoninamide [PD_C] | N-Methyl-L-s…	0.0795029	0.430627	1.1408e-07	2.82181e-07	0.686467	1
7.53_219.0627m/z	OL_1	14340 (Dihydroferulic acid) [OL_1] | 7139 (3,4-dimethoxyphenylacetic acid) [OL_1] | HMDB0000434 (Homoveratric acid) [OL_2a] | 75074 (3,5-dimethoxybenzoic acid methyl ester) [OL_2b] | 2,4,5-Trimethoxybenzaldehyde [PD_C] | (furan-2-yl)methanol [PD_C] | 5-methyl-2,5-dihydrofuran-2-one [PD_C] | 3,4-dihydro-2H-pyran-2-one [PD_C] | 3-methylideneoxolan-2-one [PD_C] | pent-2-enedial [PD_C] | 5-methyl-2,3…	0.595169	0.834424	0.0624323	0.0802216	0.708415	1
12.44_344.2790m/z	OL_1	168381 (LAUROYLCARNITINE, DODECANOYLCARNITINE) [OL_1] | Lauroyl-L-carnitine [PD_A] | N-Tetradecanoyl-DL-homoserine lactone [PD_C] | N-Tetradecanoyl-L-homoserine lactone [PD_C] | (3R)-3-(dodecanoyloxy)-4-(trimethylazaniumyl)butanoate [PD_C] | N-ethyl-1-hexyl-N-methyl-4-phenylpiperidine-4-carboxamide [PD_C] | 1,2-Dihydroxyheptadec-16-yn-4-yl acetate [PD_C]	0.737319	0.8928	2.34805e-61	4.5766e-60	0.708982	1
13.53_258.1828n	OL_1	13185 (Tetradecanedioate (Tetradecanedioic acid)) [OL_1] | Tetradecanedioic acid [PD_C] | Diethyl sebacate [PD_C] | 10-(Acetyloxy)decyl acetate [PD_C]	0.208745	0.589289	8.46099e-25	4.90351e-24	0.709826	1
2.65_268.1037m/z	OL_1	60961 (ADENOSINE) [OL_1] | 187790 (DEOXYGUANOSINE) [OL_2a] | Adenosine [PD_A] | Adenosine [PD_A] | 9-Arabinofuranosyladenine [PD_C] | [(diethoxyphosphoryl)oxy]methyl butanoate [PD_C] | Asn-Gly-Asn [PD_C] | 1,2,4,5-Benzenetetracarboxamide [PD_C]	0.421153	0.754041	0.000658748	0.00114776	0.714342	1
13.87_355.2627m/z	OL_1	444262 (Nutriacholic acid) [OL_1] | 53477693 (7-Ketochenodeoxycholate) [OL_1] | 3.alpha.-Hydroxy-7-oxo-5.beta.-cholanic acid [PD_A] | Docosahexaenoyl ethanolamide [PD_C] | 12-Ketodeoxycholic acid [PD_C] | Docosahexaenoyl Ethanolamide [PD_C] | Nabilone [PD_C] | 3,3',5,5'-Tetraisopropylbiphenyl-4,4'-diol [PD_C] | 1-Hexadecyl-1H-indole-2,3-dione [PD_C]	0.309784	0.680561	2.04716e-05	4.16584e-05	0.714551	1
6.56_325.1905m/z	OL_1	3034034 (Quinine) [OL_1] | 6'-Methoxycinchonan-9-ol [PD_A] | Quinine [PD_A] | Quinidine [PD_A] | Quinidine [PD_A] | Quinine [PD_A] | (R)-(6-Methoxy-4-quinolyl)-(5-vinylquinuclidin-2-yl)methanol [PD_C] | 10,17-Dihydroxy-4-methylsarpaganium cation [PD_C] | 4-Isopropyl-N-(4-morpholin-4-ylphenyl)benzamide [PD_C] | (3aS,5S,11bR,E)-12-Ethylidene-1,2,3a,4,5,7-hexahydro-3,5-ethanopyrrolo[2,3-d]carbazole-…	0.121829	0.486105	0.269835	0.303753	0.720482	1
11.22_222.0889n	OL_1	92272 (Monoisobutyl phthalate) [OL_1] | 8575 (MONO-N-BUTYL PHTHALATE) [OL_2a] | HMDB02056 (Monoisobutyl phthalic acid) [OL_2a] | Diethyl phthalate [PD_C] | Monobutyl phthalate [PD_C] | 4-(Butoxycarbonyl)benzoic acid [PD_C] | Diethyl phthalic acid [PD_C] | Monoisobutyl phthalic acid [PD_C] | Monoisobutyl phthalate [PD_C] | 3,4,5-Trimethoxycinnamaldehyde [PD_C] | 2,3,5,6-Tetramethylterephthalic aci…	0.668744	0.860459	0.0049006	0.00759557	0.721701	1
0.63_180.0633n	OL_1	439357 (GALACTOSE) [OL_1] | 18950 (MANNOSE) [OL_1] | Glucose [OL_2a] | 892 (chiro-Inositol) [OL_2a] | 5984 (D-(-)-Fructose) [OL_2a] | 439709 (FRUCTOSE) [OL_2a] | D-Psicose [PD_A] | D-Sorbose [PD_A] | D-Fructose [PD_A] | D-(+)-Mannose [PD_C] | .alpha.-D-(+)-Talose [PD_C] | scyllo-Inositol [PD_C] | L-Sorbose [PD_C] | D-(-)-Tagatose [PD_C] | myo-Inositol [PD_C]	0.119495	0.483281	0.00542097	0.00835861	0.722848	1
11.81_777.6934m/z	OL_1	5819 (L-Thyroxine) [OL_1] | L-Thyroxine [PD_A] | Thyroxine [PD_A] | (2S)-2-amino-3-[4-(4-hydroxy-3,5-diiodophenoxy)-3,5-diiodophenyl]propanoic acid [PD_C] | (2R)-2-amino-3-[4-(4-hydroxy-3,5-diiodophenoxy)-3,5-diiodophenyl]propanoic acid [PD_C] | 2-(diiodoamino)-3-[4-(4-hydroxyphenoxy)phenyl]-2,3-diiodopropanoic acid [PD_C] | Levothyroxine [PD_C] | (2S)-3-(hexadecanoyloxy)-2-(tetradecanoyloxy)prop…	0.161859	0.536077	7.63432e-07	1.77328e-06	0.72296	1
1.00_132.0535n	OL_1	11163 (Glycyl-Glycine) [OL_1] | 111 (3-(carbamoylamino)propanoic acid) [OL_1] | 439375 (N-Carbamoylsarcosine) [OL_1] | 6267 (L-Asparagine) [OL_2a] | 3-Ureidopropionic acid [PD_A] | Ureidopropionic acid [PD_C] | [(Aminocarbonyl)(methyl)amino]acetic acid [PD_C] | D-Asparagine [PD_C] | L-Asparagine [PD_C] | Gly-Gly [PD_C] | L-Asparagine [PD_C] | N-Nitroso-N-methyl-3-aminopropionic acid [PD_C] | DL-A…	0.68365	0.868929	5.7473e-14	2.12005e-13	0.728835	1
9.47_217.0835m/z	OL_1	7016423 (5-(4-hydroxyphenyl)pentanoic acid) [OL_1] | 7-Desmethylcitreoviridin [PD_C] | 5-[(E)-But-1-enyl]-4-methoxy-6-methylpyran-2-one [PD_C] | 4-Allyl-2,6-dimethoxyphenol [PD_C] | Galiellalactone [PD_C] | 2-Methoxyphenyl butyrate [PD_C] | [9b-Hydroxy-6-(hydroxymethyl)-6,9a-dimethyl-3-oxo-1,3a,4,5,5a,7,8,9-octahydrobenzo[e][2]benzofuran-5-yl] benzoate [PD_C] | 2-Hydroxy-3-isopropyl-6-methylbenzo…	0.389523	0.733883	0.0269972	0.0371785	0.728912	1
3.02_192.0655m/z	OL_1	846 (Kynurenine) [OL_1] | 161166 (Kynurenine) [OL_1] | 3080590 (3-Oxindole-3-acetate) [OL_2b] | 1826 (5-HYDROXYINDOLEACETATE) [OL_2b] | L-Kynurenine [PD_A] | (2E)-4-Anilino-4-oxo-2-butenoic acid [PD_A] | 5-Hydroxyindole-3-acetic acid [PD_A] | 5-Hydroxyindoleacetic acid [PD_A] | L-Kynurenine [PD_C] | D-Kynurenine [PD_C] | [(Phenoxyacetyl)amino]acetic acid [PD_C] | N-Benzoylserine [PD_C] | xi-2,3-D…	0.140212	0.50914	1.61182e-32	1.21141e-31	0.728926	1
6.93_179.0701m/z	OL_1	14340 (Dihydroferulic acid) [OL_1] | 2-Hydroxy-3-(4-methoxyphenyl)propanoic acid [PD_A] | 6-Methoxychromanone [PD_A] | Dihydroisoferulic acid [PD_A] | Hydroferulic acid [PD_A] | 4-(2-Methyl-6-oxopyran-3-yl)butanoic acid [PD_C] | 7-Methoxychromanone [PD_C] | 2H-Pyran-2-one, 6-(3,4-dihydroxy-1-penten-1-yl)- [PD_C] | Methyl 4,6-dihydroxy-2,3-dimethylbenzoate [PD_C] | Methyl 2,4-dihydroxy-3,6-dimethy…	0.504747	0.793784	0.00102174	0.00173693	0.72942	1
6.85_134.0601m/z	OL_1	321710 (1,3-Dihydro-(2H)-indol-2-one) [OL_1] | 2,4-Dimethylnicotinic acid [PD_C] | 4H-3,1-Benzoxazin-4-one, 6-methyl-2-[(4-methylphenyl)amino]- [PD_C] | N-Phenylglycine [PD_C] | 1H-indol-4-ol [PD_C] | 4-Amino-2-methylbenzamide [PD_C] | 5-Hydroxyindole [PD_C] | 2-Indolinone [PD_C] | 1,3-Dihydro-(2H)-indol-2-one [PD_C] | 5-Hydroxyindole [PD_C] | 2-(Methylamino)benzoic acid [PD_C] | DL-.alpha.-Pheny…	0.141155	0.510127	8.64458e-15	3.30393e-14	0.731056	1
9.36_178.0631n	OL_1	HMDB0002040 (4-Methoxycinnamic acid) [OL_1] | 3-Methoxycinnamic acid [OL_2a] | Mellein [PD_C] | 6-Methoxychromanone [PD_C] | 7-Methoxychromanone [PD_C] | 3-(4-Methylphenyl)oxirane-2-carboxylic acid [PD_C] | 3-Methoxycinnamic acid [PD_C] | Carbofuran phenol-3-ketone [PD_C] | 4-Methoxycinnamic acid [PD_C] | Coniferyl aldehyde [PD_C] | 2-Methoxycinnamic acid [PD_C] | 4-Methoxycinnamic acid [PD_C] | …	0.479885	0.781569	0.00022053	0.000406153	0.741221	1
6.01_217.0695m/z	OL_1	2519 (1,3,7-trimethylxanthine) [OL_1] | 2-Hydroxy-7-methoxyquinoline-3-carbaldehyde [PD_C] | 2-[(2S)-2-Oxiranylmethyl]-1H-isoindole-1,3(2H)-dione [PD_C] | Caffeine [PD_C] | 1,3,9-Trimethylxanthine [PD_C] | 1,3,8-Trimethyl-3,9-dihydro-1H-purine-2,6-dione [PD_C] | 1,3,7-trimethyl-2,3,6,7-tetrahydro-1H-purine-2,6-dione [PD_C] | 3-propyl-2,3,6,7-tetrahydro-1H-purine-2,6-dione [PD_C] | 1,3-Benzenedica…	0.160053	0.532743	2.51815e-09	7.05026e-09	0.743351	1
11.76_240.0996n	OL_1	123979 (2-(2-carboxyethyl)-4-methyl-5-propylfuran-3-carboxylic acid (CMPF)) [OL_1] | 2-Furanpropanoic acid, 3-carboxy-4-methyl-5-propyl- [PD_A] | 3,4,5-Trimethoxydihydrocinnamic acid [PD_A] | 2,4,5-Trimethoxydihydrocinnamic acid [PD_A] | 7-Oxabicyclo[4.1.0]hept-3-en-2-one, 5-hydroxy-4-[3-(1-hydroxy-1-methylethyl)-2-oxiranyl]-1-methyl- [PD_C] | Ethyl 3,4,5-trimethoxybenzoate [PD_C]	0.0941984	0.448464	0.0877779	0.109449	0.74567	1
16.36_280.2398n	OL_1	5280450 (linoleic acid) [OL_1] | Linoleic acid [PD_A] | 10E,12Z-octadecadienoic acid [PD_A] | Linoelaidic acid [PD_C] | Stearolic acid [PD_C] | 17-Octadecynoic acid [PD_C] | 9E,11E-Octadecadienoic acid [PD_C] | Geranyl caprylate [PD_C]	0.065101	0.397225	1.38281e-101	6.06785e-99	0.748572	1
3.05_118.0631n	OL_1	69362 (3-Hydroxyisovaleric acid) [OL_1] | 2-Hydroxy-2-methylbutyric acid [PD_C] | 3-Hydroxy-3-methylbutanoic acid [PD_C] | Ethyl methoxyacetate [PD_C] | (S)-(+)-2-Hydroxy-3-methylbutyric acid [PD_C] | (2S,3R)-3-hydroxy-2-methylbutanoic acid [PD_C] | 3-hydroxy-2-methylbutanoic acid [PD_C] | 2-(hydroxymethyl)butanoic acid [PD_C] | 2-hydroxy-3-methylbutanoic acid [PD_C] | (2R,3R)-3-hydroxy-2-methylb…	0.801988	0.915631	3.82407e-27	2.41652e-26	0.75099	1
4.67_182.0578n	OL_1	9378 (4-Hydroxyphenyllactate) [OL_1] | 102959 (3-(3-Hydroxyphenyl)-3-hydroxypropanoic acid) [OL_1] | 348154 (3,4-Dihydroxyhydrocinnamic acid) [OL_2b] | 96384 (3-(2,4-dihydroxyphenyl)propanoic acid) [OL_2b] | 7121 (3,4-dimethoxybenzoic acid) [OL_2b] | 7052 (2,4-dimethoxybenzoic acid) [OL_2b] | 15109 (2,6-dimethoxybenzoic acid) [OL_2b] | 3,4-Dihydroxyhydrocinnamic acid [PD_C] | 2,4-Dihydroxy-3,6-di…	0.0461025	0.353286	4.78825e-05	9.43415e-05	0.755423	1
0.60_132.0535n	OL_1	11163 (Glycyl-Glycine) [OL_1] | 111 (3-(carbamoylamino)propanoic acid) [OL_1] | 6267 (L-Asparagine) [OL_1] | 439375 (N-Carbamoylsarcosine) [OL_2b] | 3-Ureidopropionic acid [PD_C] | L-Asparagine [PD_C] | D-Asparagine [PD_C] | DL-Asparagine [PD_C] | Gly-Gly [PD_C] | [(Aminocarbonyl)(methyl)amino]acetic acid [PD_C] | L-Asparagine [PD_C] | N-Nitroso-N-methyl-3-aminopropionic acid [PD_C]	0.63435	0.845317	9.67536e-08	2.41282e-07	0.762093	1
6.72_284.0894n	OL_1	46781078 (O-Cresol) [OL_1] | p-Tolyl-.beta.-D-glucuronide [PD_A] | Helicin [PD_C] | Helicid [PD_C]	0.0161622	0.217025	0.0159131	0.0227445	0.76451	1
2.86_149.0598m/z	OL_1	6140 (L-Phenylalanine) [OL_1] | 10805 (4-hydroxy-3-methoxyphenylethylene glycol) [OL_2a] | 4-Ethoxybenzoic acid [PD_C] | trans-Cinnamic acid [PD_C] | (2S)-2-Hydroxy-2-phenylpropanoic acid [PD_C] | Atropic acid [PD_C] | 2'-Hydroxy-5'-methoxyacetophenone [PD_C] | 2'-Hydroxy-4'-methoxyacetophenone [PD_C] | 3-Phenyl-.beta.-alanine [PD_C] | Vanylglycol [PD_C] | trans-Cinnamic acid [PD_C] | Salicylic a…	0.323939	0.690943	1.51722e-05	3.12676e-05	0.76952	1
7.38_191.0315m/z	OL_1	591524 (2-hydroxy-6-methoxybenzoic acid) [OL_1] | 547 (3,4-DIHYDROXYPHENYLACETATE) [OL_2b] | 780 (HOMOGENTISATE) [OL_2b] | p-Hydroxymandelic acid [PD_C] | D-(+)-Arabitol [PD_C] | 2-Hydroxy-3-methoxybenzoic acid [PD_C] | 3-Hydroxymandelic acid [PD_C] | 3,5-Dihydroxy-4-methylbenzoic acid [PD_C] | Sodium dehydroacetate [PD_C] | Diketene [PD_C] | 2,5-dihydrofuran-2-one [PD_C] | 2,3-dihydrofuran-2-one…	0.480446	0.782034	5.15494e-07	1.2114e-06	0.772865	1
4.29_180.0647n	OL_1	5429 (THEOBROMINE) [OL_1] | Theobromine [PD_A] | Theophylline [PD_A] | 2-(Hydroxymethyl)-5-methyl-4H,7H-[1,2,4]triazolo[1,5-a]pyrimidin-7-one [PD_A] | Theobromine [PD_C] | Theophylline [PD_C] | Paraxanthine [PD_C] | Paraxanthine [PD_C]	0.386464	0.731952	6.68815e-108	1.01941e-104	0.773385	1
15.54_247.2418m/z	OL_1	5281125 (PETROSELINATE) [OL_1] | 637517 (ELAIDATE) [OL_1] | 445639 (Oleic acid) [OL_1] | trans-13-Octadecenoic acid [PD_A] | Oleic acid [PD_A] | (Z)-6-Octadecenoic acid [PD_A] | cis-Vaccenic acid [PD_A] | trans-Vaccenic acid [PD_A] | Palmitoleic acid ethyl ester [PD_C]	0.615821	0.839086	9.57316e-65	2.18434e-63	0.77672	1
5.50_182.0579n	OL_1	1738 (Homovanillic acid) [OL_1] | 348154 (3,4-Dihydroxyhydrocinnamic acid) [OL_1] | 96384 (3-(2,4-dihydroxyphenyl)propanoic acid) [OL_1] | 9378 (4-Hydroxyphenyllactate) [OL_2b] | 8655 (4-hydroxy-3,5-dimethoxybenzaldehyde) [OL_2b] | 77547 (ethyl 3,4-dihydroxybenzoate) [OL_2b] | 15109 (2,6-dimethoxybenzoic acid) [OL_2b] | 102959 (3-(3-Hydroxyphenyl)-3-hydroxypropanoic acid) [OL_2b] | Ethylene glyco…	0.135472	0.502888	0.021511	0.0301517	0.783089	1
12.15_230.1516n	OL_1	12736 (Dodecanedioic acid) [OL_1] | Dodecanedioic acid [PD_C] | 5-(Hydroxymethyl)-3-(1-hydroxy-4-methylhexyl)oxolan-2-one [PD_C] | 5-(Hydroxymethyl)-3-(1-hydroxy-5-methylhexyl)oxolan-2-one [PD_C] | Dodecanedioic acid [PD_C] | (1R,2S,5R)-2-Isopropyl-5-methylcyclohexyl 2,2-dihydroxyacetate [PD_C] | 2(3H)-Furanone, dihydro-4-(hydroxymethyl)-3-(1-hydroxy-5-methylhexyl)- [PD_C] | Dimethyl sebacate [PD…	0.21114	0.591153	1.36967e-16	5.66987e-16	0.7946	1
4.45_204.0898n	OL_1	6305 (L-Tryptophan) [OL_1] | 9060 (Tryptophan) [OL_1] | (Ã‚Â±)-Tryptophan [PD_A] | L-Tryptophan [PD_A] | D-Tryptophan [PD_A] | L-Tryptophan [PD_A] | 1-Isopropyl-1H-benzimidazole-5-carboxylic acid [PD_C] | 5-(Hydroxymethyl)-1-methyl-2-phenyl-2,3-dihydro-1H-pyrazol-3-one [PD_C] | 3-(4-Aminophenyl)-3-methylpyrrolidine-2,5-dione [PD_C] | Metazamide [PD_C] | Ethyl 1-Methyl-4-benzimidazolecarboxylate […	0.00691219	0.137092	3.36899e-51	4.65129e-50	0.804922	1
1.04_174.0999n	OL_1	439378 (L-Theanine) [OL_1] | 439232 (N2-Acetylornithine) [OL_2a] | 6993111 (Valyl-Glycine) [OL_2a] | L-Theanine [PD_A] | L-Theanine [PD_A] | N-[3-[Acetyl(hydroxy)amino]propyl]acetamide [PD_C] | N-.alpha.-Acetyl-L-ornithine [PD_C] | N2-Acetylornithine [PD_C] | Glycylvaline [PD_C] | Val-Gly [PD_C] | Gly-Val [PD_C]	0.477573	0.780524	0.0190071	0.0268545	0.806378	1
0.63_175.0957n	OL_1	9750 (L-Citrulline) [OL_1] | L-Citrulline [PD_A] | Citrulline [PD_A] | D-Citrulline [PD_A] | (2S)-2-amino-5-(carbamoylamino)pentanoic acid [PD_C] | (2S)-5-carbamimidamido-2-hydroxypentanoic acid [PD_C] | 2-amino-5-[(C-hydroxycarbonimidoyl)amino]pentanoic acid [PD_C] | 2,5-diaminopentanoyl carbamate [PD_C]	0.58691	0.831538	1.70624e-15	6.70617e-15	0.815054	1
4.13_197.0669m/z	OL_1	70346 (1,3-dimethyluric acid) [OL_1] | 1,9-Dimethyluric acid [PD_A] | 1,3-Dimethyluric acid [PD_C] | 1,3-Dimethyluric acid [PD_C] | 1,7-Dimethyluric acid [PD_C] | 1,7-Dimethyluric acid [PD_C] | 3,7-Dimethyluric acid [PD_C] | Lumazine [PD_C] | Tetraazolo[1,5-a]pyridine-8-carboxylic acid [PD_C] | 2,3,4,8-tetrahydropteridine-2,4-dione [PD_C] | Lumazine [PD_C] | Bamnidazole [PD_C]	0.790877	0.912168	1.56932e-11	5.06769e-11	0.817548	1
2.54_168.0632m/z	OL_1	18189 (4-Acetamidobutanoic acid) [OL_1] | 10855600 (N-Isobutyrylglycine) [OL_2b] | 88412 (Butyrylglycine) [OL_2b] | 321155 (N-Propionylalanine) [OL_2b] | 4-Acetamidobutanoic acid [PD_C] | N-Isobutyrylglycine [PD_C] | Methyl 2-(acetylamino)propanoate [PD_C] | N-Acetyl-D-alanine methyl ester [PD_C] | (S)-N-Acetylalanine methyl ester [PD_C] | Methyl .delta.-aminolevulinate [PD_C] | (tert-Butylamino)…	0.018726	0.236413	6.9104e-08	1.74616e-07	0.828549	1
6.51_160.1332m/z	OL_1	69522 (DL-2-Aminooctanoic acid) [OL_1] | DL-2-Aminocaprylic acid [PD_A] | DL-2-Aminooctanoic acid [PD_A] | 2-(2,6-Dimethylmorpholin-4-yl)ethanol [PD_C] | Pregabalin [PD_C] | Azocan-2-one [PD_C] | 1-Methylhexahydroazepin-4-one [PD_C] | 8-Azabicyclo[3.2.1]octan-3-ol [PD_C] | 8-azabicyclo[3.2.1]octan-3-ol [PD_C] | 1-(pyrrolidin-1-yl)propan-2-one [PD_C] | cyclohexanecarboxamide [PD_C] | N-cyclohexylf…	0.22474	0.608836	0.000147123	0.00027596	0.835652	1
5.77_395.0943m/z	OL_1	190069 (Dihydroferulic acid 4-O-glucuronide) [OL_1] | 49844034 (4-methoxyphenylpropanoic acid-3-O-glucuronide) [OL_2b] | 3-(Benzoyloxy)-2-hydroxypropyl .beta.-D-glucopyranosiduronic acid [PD_A] | 2-Amino-4,6-dinitrotoluene [PD_C] | 4-Amino-2,6-dinitrotoluene [PD_C] | 2-methyl-3,5-dinitroaniline [PD_C] | 4-methyl-3,5-dinitroaniline [PD_C] | Endothal [PD_C]	0.501862	0.792846	1.18351e-06	2.69885e-06	0.838952	1
2.00_181.0608m/z	OL_1	68499 (Nicotinuric acid) [OL_1] | 11788622 (Picolinoylglycine) [OL_2b] | Nicotinuric acid [PD_A] | Nicotinuric acid [PD_A] | Picolinuric acid [PD_A] | 2-(2-Amino-4-nitroanilino)ethanol [PD_C] | 2-(4-Amino-2-nitroanilino)ethanol [PD_C] | 3-(2-Amino-4-methyl-6-oxo-1,6-dihydro-5-pyrimidinyl)propanoic acid [PD_C] | 5H,6H,7H-Pyrrolo[3,4-b]pyridine-5,7-dione [PD_C] | 2-[(pyridin-3-yl)formamido]acetic a…	0.622125	0.840834	0.142295	0.169442	0.842817	1
6.11_205.0471m/z	OL_1	1738 (Homovanillic acid) [OL_1] | 9378 (4-Hydroxyphenyllactate) [OL_2b] | 348154 (3,4-Dihydroxyhydrocinnamic acid) [OL_2b] | 96384 (3-(2,4-dihydroxyphenyl)propanoic acid) [OL_2b] | 8655 (4-hydroxy-3,5-dimethoxybenzaldehyde) [OL_2b] | 77547 (ethyl 3,4-dihydroxybenzoate) [OL_2b] | 102959 (3-(3-Hydroxyphenyl)-3-hydroxypropanoic acid) [OL_2b] | 15109 (2,6-dimethoxybenzoic acid) [OL_2b] | Spiro[furan-…	0.335063	0.69654	2.35365e-24	1.34059e-23	0.85054	1
4.00_151.0633n	OL_1	1983 (Acetaminophen) [OL_1] | DL-.alpha.-Phenylglycine [PD_A] | 2-Acetamidophenol [PD_A] | Acetaminophen [PD_A] | Acetaminophen [PD_A] | 1,2,3,6-Tetrahydrophthalimide [PD_A] | 3-Acetamidophenol [PD_A] | 2'-Hydroxyacetanilide [PD_A] | Methyl 5-methylnicotinate [PD_A] | Methyl 2-aminobenzoate [PD_C] | Methyl 4-aminobenzoate [PD_C] | 3-Pyridinepropionic acid [PD_C] | 2,6-Dimethylisonicotinic acid [P…	0.458031	0.772097	0.0521546	0.0681183	0.851641	1
3.52_197.0670m/z	OL_1	83126 (3,7-Dimethyluric acid) [OL_1] | 3,7-Dimethyluric acid [PD_C] | 1,7-Dimethyluric acid [PD_C] | 1,7-Dimethyluric acid [PD_C] | 2,4-Dihydroxy-1-methyl-8-methylidene-13-oxododecahydro-4a,1-(epoxymethano)-7,9a-methanobenzo[a]azulene-10-carboxylic acid [PD_C] | Eurycomalactone [PD_C] | Onopordopicrin [PD_C] | 2-Chloro-4-(1-pyrrolidin-1-yl)pyrimidine [PD_C] | Tagitinin C [PD_C] | 1,3-Dimethyluric…	0.656272	0.854827	1.18793e-54	1.88217e-53	0.852145	1
1.10_148.0373n	OL_1	43 (2-hydroxyglutarate) [OL_1] | 439939 (2-Hydroxyglutaric acid) [OL_1] | 181976 (3-Hydroxyglutarate) [OL_1] | D-(+)-Ribonic acid .gamma.-lactone [PD_C] | D-(-)-Citramalic acid [PD_C] | L-2-Hydroxyglutaric acid [PD_C] | 2-hydroxy-2-methylbutanedioic acid [PD_C] | 3-hydroxypentanedioic acid [PD_C] | (2R)-2-hydroxypentanedioic acid [PD_C] | (2S)-2-hydroxypentanedioic acid [PD_C] | (3R,4S,5R)-3,4-di…	0.542993	0.814757	1.61751e-09	4.58424e-09	0.858453	1
9.96_203.0946n	OL_1	8617 (Indole-3-butyric acid) [OL_1] | 3-Indolebutyric acid [PD_A] | Indole-3-butyric acid [PD_A] | 3-(Hydroxymethyl)-6,7-dimethylquinolin-2-ol [PD_A] | Ent-Norsecurinine [PD_C] | Methsuximide [PD_C]	0.504216	0.793784	1.16887e-07	2.88845e-07	0.859146	1
16.96_400.3337n	OL_1	123743 (7ÃŽÂ±-Hydroxy-4-cholesten-3-one) [OL_1] | 53477696 (7-Ketocholesterol) [OL_1] | 5283731 (Calcifediol) [OL_2b] | 7.alpha.-Hydroxy-4-cholesten-3-one [PD_A] | 7-Oxocholesterol [PD_A] | 1-Hydroxy Vitamin D3 [PD_A]	0.771579	0.907694	5.36041e-10	1.5676e-09	0.862287	1
1.42_161.0688n	OL_1	152204 (N-Acetylthreonine) [OL_1] | 68662 (Glutamic acid gamma-methyl ester) [OL_2a] | Acetyl-L-threonine [PD_A] | N-Acetylthreonine [PD_A] | 3-Aminoadipic acid [PD_C] | DL-2-Methylglutamic acid [PD_C] | 2-Aminoadipic acid [PD_C] | N-Methyl-L-glutamic acid [PD_C] | N-methyl-L-glutamic Acid [PD_C] | Aminoadipic acid [PD_C]	0.611035	0.83844	7.59628e-43	7.6983e-42	0.865578	1
0.60_241.0309m/z	OL_1	67678 (L-Cysteine) [OL_1] | Cystine [PD_A] | L-Cystine [PD_A] | L-Cystine [PD_C] | 3-[(4-Chlorobenzyl)thio]-1H-1,2,4-triazol-5-amine [PD_C] | 1,3-Dimethyluric acid [PD_C] | 1,7-Dimethyluric acid [PD_C]	0.164508	0.538246	0.710741	0.731868	0.870307	1
4.90_180.0538n	OL_1	11788622 (Picolinoylglycine) [OL_1] | 68499 (Nicotinuric acid) [OL_2b] | Nicotinuric acid [PD_C] | Nicotinuric acid [PD_C] | Picolinuric acid [PD_C] | 5-Hydroxyisophthalamide [PD_C]	0.57785	0.827087	6.76379e-50	8.82651e-49	0.871322	1
12.95_370.2948m/z	OL_1	53481677 (Tetradecenoyl-L-carnitine) [OL_1] | N-cis-Hexadec-9-enoyl-L-homoserine lactone [PD_C] | 1-Monolinolenin [PD_C] | Linoleoylglycine [PD_C] | N-Oleoyl-L-serine [PD_C] | 9,11-Methane-epoxyprostaglandin F1.alpha. [PD_C] | (2R)-2,3-bis(decanoyloxy)propyl 18-methylnonadecanoate [PD_C] | (2R)-2-[(10-methylundecanoyl)oxy]-3-(octanoyloxy)propyl 18-methylnonadecanoate [PD_C] | (2R)-3-(dodecanoylox…	0.758951	0.90215	6.79699e-48	8.1191e-47	0.872575	1
13.32_449.3137n	OL_1	114611 (Glycohyodeoxcholic acid) [OL_1] | 3035026 (Deoxycholic acid glycine conjugate) [OL_2b] | 12310288 (Glycoursodeoxycholic acid) [OL_2b] | 12544 (Chenodeoxycholic acid glycine) [OL_2b] | 22833539 (Glycodeoxycholic acid) [OL_2b] | Chenodeoxycholic acid glycine conjugate [PD_A] | Glycodeoxycholic acid [PD_A] | 2-[(4R)-4-[(2S,5R,7R,14R,15R,16S)-5,16-dihydroxy-2,15-dimethyltetracyclo[8.7.0.0^{2,…	0.355981	0.712429	3.04425e-08	7.8565e-08	0.87785	1
13.09_229.0858m/z	OL_1	HMDB15497 (Oxybenzone) [OL_1] | Oxybenzone [PD_A] | Benzyl 4-hydroxybenzoate [PD_A] | Benzyl salicylate [PD_A] | Resveratrol [PD_A] | Benzyl 4-hydroxybenzoate [PD_A] | Salicylic acid benzyl ester [PD_C] | 4,7,8-Trimethoxy-3,5-dimethylcoumarin [PD_C] | 2,5-Dimethoxy-4-chloroamphetamine [PD_C] | 3-Fluoro-N-phenylbenzamide [PD_C] | 1-(3,3-Dimethyl-2-oxobutyl)-1H-indole-2,3-dione [PD_C] | 2-Fluoro-N-…	0.749139	0.897796	0.511555	0.540491	0.8789	1
8.66_210.0890n	OL_1	75019 (3,4-dimethoxyphenylpropanoic acid) [OL_1] | 3-(2,5-Dimethoxyphenyl)propanoic acid [PD_C] | 3-Methyl-1-(2,4,6-trihydroxyphenyl)butan-1-one [PD_C] | 2'-Hydroxy-4',6'-dimethoxy-3'-methylacetophenone [PD_C] | Sinapyl alcohol [PD_C] | Propyl 4-hydroxy-3-methoxybenzoate [PD_C]	0.901073	0.960968	5.16078e-13	1.82169e-12	0.879324	1
5.50_189.0426n	OL_1	3845 (KYNURENATE) [OL_1] | Kynurenic acid [PD_A] | Kynurenic acid [PD_A] | 4-(1,3-Oxazol-5-yl)benzoic acid [PD_C] | 8-Hydroxyquinoline-5-carboxylic acid [PD_C] | 4-Oxo-1,4-dihydro-3-quinolinecarboxylic acid [PD_C] | 4-Nitro-1-naphthol [PD_C]	0.621887	0.840834	1.68574e-32	1.26572e-31	0.879703	1
2.20_151.0479m/z	OL_1	93556 (Dihydrothymine) [OL_1] | Thr-His [PD_C] | Thiamine [PD_C] | 5-(2-hydroxyethyl)-3-[(6-imino-2-methyl-1,6-dihydropyrimidin-5-yl)methyl]-4-methyl-1,3-thiazol-3-ium chloride [PD_C] | 5-Methyl-5,6-Dihydrouracil [PD_C] | 5,5-Dimethylimidazolidine-2,4-dione [PD_C] | 1,3-Dimethylimidazolidine-2,4-dione [PD_C] | 3-Aminopiperidine-2,6-dione [PD_C] | (5S)-5-methyl-1,3-diazinane-2,4-dione [PD_C] | 2-o…	0.0568716	0.381195	2.63716e-42	2.63405e-41	0.880152	1
2.75_268.0805n	OL_1	6021 (Inosine) [OL_1] | Inosine [PD_A] | Allopurinol riboside [PD_A] | Inosine [PD_A]	0.107014	0.467159	3.24628e-09	9.00944e-09	0.881739	1
2.25_168.0634m/z	OL_1	18189 (4-acetamidobutanoic acid) [OL_1] | 10855600 (N-Isobutyrylglycine) [OL_2b] | 88412 (Butyrylglycine) [OL_2b] | 321155 (N-Propionylalanine) [OL_2b] | Methyl .delta.-aminolevulinate [PD_C] | 4-Acetamidobutanoic acid [PD_C] | N-Isobutyrylglycine [PD_C] | Methyl 2-(acetylamino)propanoate [PD_C] | N-Acetyl-D-alanine methyl ester [PD_C] | (S)-N-Acetylalanine methyl ester [PD_C]	0.215736	0.596561	1.24691e-60	2.38162e-59	0.884717	1
15.06_392.2922n	OL_1	222528 (Deoxycholic acid) [OL_1] | 31401 (URSODEOXYCHOLATE) [OL_2a] | 10133 (Chenodeoxycholic acid) [OL_2a] | Chenodeoxycholic acid [PD_A] | Deoxycholic acid [PD_A] | .beta.-Hyodeoxycholic acid [PD_A] | 3-Ketopetromyzonol [PD_A] | Ursodeoxycholic acid [PD_C]	0.608719	0.838243	1.71545e-13	6.19008e-13	0.892054	1
3.36_141.0523m/z	OL_1	69362 (3-Hydroxyisovaleric acid) [OL_1] | 5-(4-Methyl-1-piperazinyl)-2-nitroaniline [PD_C] | Sodium methacrylate [PD_C] | 3-Hydroxy-3-methylbutanoic acid [PD_C] | Ethyl methoxyacetate [PD_C] | (S)-(+)-2-Hydroxy-3-methylbutyric acid [PD_C] | 2-Hydroxy-2-methylbutyric acid [PD_C] | (2S,3R)-3-hydroxy-2-methylbutanoic acid [PD_C] | 3-hydroxy-2-methylbutanoic acid [PD_C] | 2-(hydroxymethyl)butanoic ac…	0.203559	0.583403	1.29907e-07	3.20085e-07	0.893888	1
8.79_185.0210m/z	OL_1	54682930 (4-Hydroxycoumarin) [OL_1] | 99477 (6-Hydroxycoumarin) [OL_2b] | 5281426 (Umbelliferone) [OL_2b] | (2-hydroxy-3-oxobutoxy)phosphonic acid [PD_C] | 4-Hydroxycoumarin [PD_C] | 7-Hydroxycoumarin [PD_C] | 6-Hydroxycoumarin [PD_C] | 3-hydroxy-2H-chromen-2-one [PD_C] | 7-hydroxy-2H-chromen-2-one [PD_C] | 4-Methylphthalic anhydride [PD_C] | Umbelliferone [PD_C] | Umbelliferone [PD_C] | 2,3,5-Tr…	0.128628	0.494819	7.19231e-05	0.000139295	0.89498	1
11.84_342.2640m/z	OL_1	53481671 (Dodecenoylcarnitine) [OL_1] | 71464535 (3-hydroxydodecanoyl carnitine) [OL_2a] | N-cis-Tetradec-9-enoyl-L-homoserine lactone [PD_C] | Stanozolol [PD_C] | 1-Pyrrolidineheptanoic acid, 2-(3-hydroxyoctyl)-5-oxo- [PD_C] | (4S)-4-[(2E)-dodec-2-enoyloxy]-4-(trimethylazaniumyl)butanoate [PD_C] | 3-(dodec-9-enoyloxy)-4-(trimethylazaniumyl)butanoate [PD_C] | 3-(dodec-4-enoyloxy)-4-(trimethylazan…	0.821668	0.92687	2.68293e-59	4.85668e-58	0.900046	1
16.49_330.2553n	OL_1	5497182 (docosapentaenoic acid) [OL_1] | 6441454 (Docosapentaenoic acid) [OL_2a] | cis-7,10,13,16,19-Docosapentaenoic acid [PD_A] | Heneicosapentaenoic acid methyl ester [PD_A] | Eicosapentaenoic acid ethyl ester [PD_C] | (4Z,7Z,10Z,13Z,16Z)-docosa-4,7,10,13,16-pentaenoic acid [PD_C] | (7Z,10Z,13Z,16Z,19Z)-docosa-7,10,13,16,19-pentaenoic acid [PD_C] | ethyl (1R,4aR,4bR,10aR)-1,4a-dimethyl-7-(prop…	0.003304	0.09738	3.32037e-83	2.42183e-81	0.904956	1
2.70_183.0532n	OL_1	6723 (4-pyridoxic acid) [OL_1] | 4-Pyridoxic acid [PD_A] | 4-Pyridoxic acid [PD_A] | 4-Methoxy-3-nitrobenzenemethanol [PD_C] | 2-(4-Nitrophenoxy)ethanol [PD_C] | N-(2-Furoyl)glycine methyl ester [PD_C] | 3-Methoxy-4-nitrobenzenemethanol [PD_C]	0.507118	0.795017	0.000101338	0.000193558	0.905073	1
7.11_219.0627m/z	OL_1	14340 (Dihydroferulic acid) [OL_1] | 7139 (3,4-dimethoxyphenylacetic acid) [OL_2b] | 75074 (3,5-dimethoxybenzoic acid methyl ester) [OL_2b] | 2,4,5-Trimethoxybenzaldehyde [PD_C] | Diethyl 2-(1,3-benzodioxol-5-yl)-4-hydroxy-4-methyl-6-oxo-1,3-cyclohexanedicarboxylate [PD_C] | (furan-2-yl)methanol [PD_C] | 5-methyl-2,5-dihydrofuran-2-one [PD_C] | 3,4-dihydro-2H-pyran-2-one [PD_C] | 3-methylideneoxo…	0.583594	0.829152	4.75258e-10	1.39413e-09	0.905152	1
0.97_156.0768m/z	OL_1	6274 (HISTIDINE) [OL_1] | 736715 (Urocanic acid) [OL_2a] | 2-Amino-3-(1H-pyrazol-1-yl)propanoic acid [PD_A] | L-Histidine [PD_A] | D-Histidine [PD_A] | L-Histidine [PD_C] | Pyrazinamide [PD_C] | 6-Amino-1-butyl-5-cyclopentylamino-1H-pyrimidine-2,4-dione [PD_C] | 2,5-Dimethoxypyrimidin-4-amine [PD_C] | Urocanic acid [PD_C] | Methyl pyrimidine-2-carboxylate [PD_C]	0.913356	0.965558	0.0866869	0.108231	0.905401	1
13.38_465.3088n	OL_1	10140 (GLYCOCHOLATE) [OL_1] | 23617285 (Glycylcholic acid) [OL_1] | Glycocholic acid [PD_A] | Glycocholic acid [PD_A] | 2-[(4R)-4-[(1S,2S,5R,7S,9R,10R,11S,14R,15R,16S)-5,9,16-trihydroxy-2,15-dimethyltetracyclo[8.7.0.0^{2,7}.0^{11,15}]heptadecan-14-yl]pentanamido]acetic acid [PD_C] | 2-[(4R)-4-[(1S,2S,5R,7S,9S,10R,11S,14R,15R,16S)-5,9,16-trihydroxy-2,15-dimethyltetracyclo[8.7.0.0Ã‚Â²,Ã¢ÂÂ·.0Ã‚Â¹Ã…	0.836853	0.931588	1.01238e-37	8.76746e-37	0.912414	1
0.69_138.0549m/z	OL_1	5570 (TRIGONELLINE) [OL_1] | Trigonelline [PD_A] | 6-Methylnicotinic acid [PD_A] | 2-Methylnicotinic acid [PD_A] | m-Aminobenzoic acid [PD_A] | 3-Aminobenzoic acid [PD_A] | 5-Methylpyridine-2-carboxylic acid [PD_A] | p-Aminobenzoic acid [PD_A] | Salicylamide [PD_A] | 2-Pyridylacetic acid [PD_A] | 3-Pyridylacetic acid [PD_C] | p-Aminobenzoic acid [PD_C] | 3-{[(2-Pyridinylmethyl)amino]carbonyl}-7-o…	0.227058	0.609727	6.46238e-12	2.1348e-11	0.912631	1
0.60_105.0426n	OL_1	5951 (Serine) [OL_1] | L-Serine [PD_C] | L-Isoserine [PD_C] | L-Serine [PD_C] | (2S)-2-amino-3-hydroxypropanoic acid [PD_C] | (2R)-2-amino-3-hydroxypropanoic acid [PD_C] | 2,3-dihydroxypropanamide [PD_C] | 3-nitropropan-1-ol [PD_C]	0.599051	0.834713	0.000650569	0.00113377	0.914365	1
1.37_129.0427n	OL_1	439685 (OXOPROLINE) [OL_1] | 7405 (5-Oxoproline) [OL_1] | L-Pyroglutamic acid [PD_A] | DL-Pyroglutamic acid [PD_A] | Pyroglutamic acid [PD_A] | D-Pyroglutamic acid [PD_C] | (2S)-5-oxopyrrolidine-2-carboxylic acid [PD_C] | 4-hydroxy-3,4-dihydro-2H-pyrrole-2-carboxylic acid [PD_C] | 2-(prop-2-enamido)acetic acid [PD_C] | 3-hydroxy-3,4-dihydro-2H-pyrrole-5-carboxylic acid [PD_C] | 4-hydroxy-5,5-dime…	0.514287	0.799247	0.00352283	0.00556545	0.925284	1
4.90_180.0647n	OL_1	4687 (1,7-dimethylxanthine) [OL_1] | 2153 (1,3-dimethylxanthine) [OL_1] | Theophylline [PD_A] | Paraxanthine [PD_A] | Theophylline [PD_A] | Paraxanthine [PD_A] | Theobromine [PD_A] | Theobromine [PD_C]	0.474701	0.778403	4.55208e-15	1.76009e-14	0.925688	1
5.85_169.0494m/z	OL_1	12575 (3-hydroxy-4-methoxybenzoic acid) [OL_1] | Vanillic acid [OL_2a] | Vanillic acid [PD_C] | 3-Hydroxy-4-methoxybenzoic acid [PD_C] | 3,5-Dihydroxy-4-methylbenzoic acid [PD_C] | p-Hydroxymandelic acid [PD_C] | 2-Hydroxy-5-methoxybenzoic acid [PD_C] | 5-Methoxysalicylic acid [PD_C] | 2-Hydroxy-3-methoxybenzoic acid [PD_C] | 2-Hydroxy-4-methoxybenzoic acid [PD_C] | 2,6-Dihydroxy-4-methylbenzoic …	0.988965	0.995102	2.75584e-99	1.05011e-96	0.928374	1
13.25_373.2732m/z	OL_1	92805 (Gamma-Muricholic acid) [OL_1] | 5283853 (Beta-Muricholic acid) [OL_1] | 53477700 (Alpha-Muricholic acid) [OL_1] | 122340 (Ursocholic acid) [OL_2b] | 444262 (Nutriacholic acid) [OL_2b] | 221493 (Cholic acid) [OL_2b] | 53477693 (7-Ketochenodeoxycholate) [OL_2b] | 160636 (Allocholic acid) [OL_2b] | Cholic acid [PD_A] | Ursocholic acid [PD_A] | .gamma.-Muricholic acid [PD_A] | 3.alpha.-Hydroxy…	0.627893	0.8435	0.00109615	0.00185556	0.94112	1
4.77_202.0862m/z	OL_1	903 (N-ACETYLSEROTONIN) [OL_1] | D-.beta.-Homotryptophan [PD_A] | 2-Hydroxy-3-(1H-indol-3-yl)butanoic acid [PD_A] | 3-(5-Methoxy-1H-indol-3-yl)propanoic acid [PD_C] | 4-(2,3-Dihydro-1H-indol-1-yl)-4-oxobutanoic acid [PD_C] | 1-Methyl-3-nicotinoyl-2-piperidone [PD_C] | Carphedon [PD_C] | 2-Methyl-3-(2',3'-dihydroxypropyl)quinoxaline [PD_C]	0.000632595	0.0377863	1.62763e-05	3.34435e-05	0.944796	1
4.43_247.1286m/z	OL_1	7016063 (L-beta-aspartyl-L-leucine) [OL_1] | Asp-Ile [PD_A] | Asp-Leu [PD_A] | Leu-Asp [PD_C] | Ile-Asp [PD_C] | Glu-Val [PD_C] | Val-Glu [PD_C] | ethyl N-(9-{2-[5-(3-fluorophenyl)pyridin-2-yl]ethenyl}-1-methyl-3-oxo-dodecahydronaphtho[2,3-c]furan-6-yl)carbamate [PD_C]	0.862555	0.945424	7.98205e-11	2.4678e-10	0.945646	1
6.90_377.1452m/z	OL_1	493570 (RIBOFLAVIN) [OL_1] | (-)-Riboflavin [PD_A] | Riboflavin [PD_A] | 7,8-Dimethyl-10-[(2R,3R,4S)-2,3,4,5-tetrahydroxypentyl]benzo[g]pteridine-2,4-dione [PD_A] | N.alpha.-Benzoyl-Asn-Gly-Thr-amide [PD_C] | Loganic acid [PD_C] | 3-(2-(.beta.-D-Glucopyranosyloxy)-3-hydroxyphenyl)propanoic acid [PD_C] | 8-Epiloganic acid [PD_C]	0.0605265	0.390672	2.91185e-27	1.84312e-26	0.945776	1
5.06_159.0896n	OL_1	227752 (N-Acetylvaline) [OL_1] | 4737557 (Valerylglycine) [OL_1] | 546304 (Isovalerylglycine) [OL_1] | 193872 (2-Methylbutyrylglycine) [OL_1] | N-Acetyl-DL-valine [PD_C] | 2-Methylbutyrylglycine [PD_C] | N-Isovaleroylglycine [PD_C] | Isovalerylglycine [PD_C] | Ethyl morpholine-2-carboxylate [PD_C] | Betonicine [PD_C] | 3-Dehydrocarnitine [PD_C] | Betonicine [PD_C]	0.105029	0.463951	1.08342e-20	5.34764e-20	0.94779	1
1.87_104.0474n	OL_1	87 (3-hydroxyisobutyrate) [OL_1] | 440864 (2-HYDROXYBUTYRATE) [OL_2b] | 92135 (3-HYDROXYBUTANOATE) [OL_2b] | .gamma.-Hydroxybutyric acid [PD_C] | 1,4-Anhydroerythritol [PD_C] | 3-Hydroxybutyric acid [PD_C] | Methyl 2-hydroxypropanoate [PD_C] | 3-Hydroxybutyric acid [PD_C] | (R)-3-Hydroxybutyric acid [PD_C] | .alpha.-Hydroxyisobutyric acid [PD_C] | Methyl methoxyacetate [PD_C] | Ethyl glycolate [P…	0.0662295	0.398701	3.58906e-63	7.43266e-62	0.948947	1
3.55_166.0491n	OL_1	80220 (1-Methylxanthine) [OL_1] | 70639 (3-Methylxanthine) [OL_1] | 68374 (7-Methylxanthine) [OL_2a] | 1-Methylxanthine [PD_C] | 7-Methylxanthine [PD_C] | 1-Methylxanthine [PD_C] | 3-Methylxanthine [PD_C] | 3-methyl-2,3,6,7-tetrahydro-1H-purine-2,6-dione [PD_C] | 9-methyl-2,3,6,9-tetrahydro-1H-purine-2,6-dione [PD_C] | 7-methyl-2,3,6,7-tetrahydro-1H-purine-2,6-dione [PD_C] | 9-Methylxanthine [PD_…	0.694562	0.873042	1.12161e-13	4.09379e-13	0.951006	1
4.31_195.0532n	OL_1	450268 (3-Hydroxyhippuric acid) [OL_1] | HMDB0006116 (3-Hydroxyhippuric acid) [OL_1] | 151012 (4-Hydroxyhippuric acid) [OL_1] | HMDB0013678 (4-Hydroxyhippuric acid) [OL_1] | 450272 (Alpha-Hydroxyhippuric acid) [OL_2a] | 10253 (Salicyluric acid) [OL_2b] | o-Hydroxyhippuric acid [PD_A] | O-Acetylsalicylhydroxamic acid [PD_A] | Alpha-Hydroxyhippuric acid [PD_A] | 4-Hydroxyhippuric acid [PD_C] | 5-(A…	0.523401	0.805338	3.75903e-11	1.18525e-10	0.953768	1
13.40_372.3104m/z	OL_1	53477791 (Tetradecanoylcarnitine) [OL_1] | Myristoyl-L-carnitine [PD_A] | N-Hexadecanoyl-L-homoserine lactone [PD_C] | (3R)-3-(tetradecanoyloxy)-4-(trimethylazaniumyl)butanoate [PD_C] | 2-Linoleoylglycerol [PD_C] | 1-Linoleoylglycerol [PD_C] | Prostaglandin F2.alpha. alcohol methyl ether [PD_C] | 1-Monolinoleoyl-rac-glycerol [PD_C]	0.880408	0.952653	6.12641e-46	6.7764e-45	0.962923	1
0.63_182.0791n	OL_1	5780 (SORBITOL) [OL_1] | 11850 (GALACTITOL) [OL_1] | D-Mannitol [PD_A] | Mannitol [PD_A] | L-Iditol [PD_A] | D-Sorbitol [PD_A] | Galactitol [PD_A] | Sorbitol [PD_A] | Dulcitol [PD_C]	0.57113	0.82497	8.98039e-123	3.42198e-119	0.96414	1
3.10_166.0491n	OL_1	80220 (1-Methylxanthine) [OL_1] | 68374 (7-Methylxanthine) [OL_1] | 70639 (3-Methylxanthine) [OL_1] | 7-Methylxanthine [PD_A] | 7-Methylxanthine [PD_A] | 3-Methylxanthine [PD_A] | 1-Methylxanthine [PD_C] | 9-Methylxanthine [PD_C] | 3-Methylxanthine [PD_C] | 1-Methylxanthine [PD_C] | 3-methyl-2,3,6,7-tetrahydro-1H-purine-2,6-dione [PD_C] | 7-methyl-2,3,6,7-tetrahydro-1H-purine-2,6-dione [PD_C] | 2…	0.80063	0.915448	4.45133e-60	8.33503e-59	0.969969	1
1.53_153.0408m/z	OL_1	1188 (Xanthine) [OL_1] | Xanthine [PD_A] | Xanthine [PD_A] | Oxypurinol [PD_C] | 2-Cyanoamino-4,6-dihydroxypyrimidine [PD_C] | 6-Amino-1-methyl-5-nitrosouracil [PD_C] | 2,3,6,7-tetrahydro-1H-purine-2,6-dione [PD_C] | 1H,2H,4H,5H,6H-pyrazolo[3,4-d]pyrimidine-4,6-dione [PD_C] | 6,7,8,9-tetrahydro-3H-purine-6,8-dione [PD_C] | Oxypurinol [PD_C] | 2-(butan-2-yl)-4,6-dinitrophenyl acetate [PD_C] | 4-ac…	0.790871	0.912168	3.80487e-54	5.89369e-53	0.972448	1
3.76_254.1360m/z	OL_1	168379 (Isobutyryl-L-carnitine) [OL_1] | 213144 (Butanoylcarnitine) [OL_1] | Dipentaerythritol [PD_C] | (3R)-3-(butanoyloxy)-4-(trimethylazaniumyl)butanoate [PD_C] | Butyrylcarnitine [PD_C] | N-.alpha.-(tert-Butoxycarbonyl)-L-leucine [PD_C] | (R)-Butyrylcarnitine [PD_C] | Isobutyryl-L-carnitine [PD_C]	0.808849	0.92031	1.85861e-15	7.29376e-15	0.976338	1
4.05_120.0445m/z	OL_1	978 (p-Aminobenzoic acid) [OL_1] | 227 (Anthranilic acid) [OL_2b] | 4-Pyridinylacetic acid [PD_C] | 2-Methylnicotinic acid [PD_C] | 2-Aminobenzamide [PD_C] | Phenyl isocyanate [PD_C] | 3-Pyridylacetic acid [PD_C] | Anthranilic acid [PD_C] | 2-Aminobenzoic acid [PD_C] | p-Aminobenzoic acid [PD_C] | 2-Pyridylacetic acid [PD_C] | 5-Methylpyridine-2-carboxylic acid [PD_C] | Trigonelline [PD_C]	0.0390857	0.328777	8.69664e-18	3.79811e-17	0.979131	1
16.32_328.2396n	OL_1	445580 (docosahexaenoic acid) [OL_1] | cis-4,7,10,13,16,19-Docosahexaenoic acid [PD_A] | Docosahexaenoic acid [PD_A] | Retinyl acetate [PD_C] | Neogrifolin [PD_C] | (4Z,7Z,10Z,13Z,16Z,19Z)-docosa-4,7,10,13,16,19-hexaenoic acid [PD_C] | 5-methyl-4-[(2E,6E)-3,7,11-trimethyldodeca-2,6,10-trien-1-yl]benzene-1,3-diol [PD_C] | 5-methyl-2-[(2E,6E)-3,7,11-trimethyldodeca-2,6,10-trien-1-yl]benzene-1,3-dio…	0.0505495	0.365358	5.51091e-65	1.27269e-63	0.980776	1
3.70_155.0313m/z	OL_1	11686 (Dimethylmalonic acid) [OL_1] | 743 (Glutaric acid) [OL_2b] | 1-nitro-3,5-dinitroso-1,3,5-triazinane [PD_C] | Glutaric acid [PD_C] | Ethyl hydrogen malonate [PD_C] | Ethylmalonic acid [PD_C] | Dimethyl malonate [PD_C]	0.62242	0.840834	1.14531e-28	7.63637e-28	0.981511	1
1.55_118.0267n	OL_1	1110 (Succinic acid) [OL_1] | 487 (Methylmalonic acid) [OL_2a] | Succinic acid [PD_A] | Methylmalonic acid [PD_A] | D-Erythronic acid .gamma.-lactone [PD_C] | Methylmalonic acid [PD_C] | 2-methylpropanedioic acid [PD_C] | butanedioic acid [PD_C] | (3R,4R)-3,4-dihydroxyoxolan-2-one [PD_C] | (3R,4S)-3,4-dihydroxyoxolan-2-one [PD_C] | 4-hydroxy-2-oxobutanoic acid [PD_C] | 3-hydroxy-2-oxobutanoic aci…	0.0306896	0.295063	1.08167e-42	1.09039e-41	0.987334	1
1.39_129.0427n	OL_1	7405 (5-Oxoproline) [OL_1] | 439685 (OXOPROLINE) [OL_2a] | L-Pyroglutamic acid [PD_C] | DL-Pyroglutamic acid [PD_C] | Pyroglutamic acid [PD_C] | D-Pyroglutamic acid [PD_C] | (2S)-5-oxopyrrolidine-2-carboxylic acid [PD_C] | 4-hydroxy-3,4-dihydro-2H-pyrrole-2-carboxylic acid [PD_C] | 2-(prop-2-enamido)acetic acid [PD_C] | 3-hydroxy-3,4-dihydro-2H-pyrrole-5-carboxylic acid [PD_C] | 4-hydroxy-5,5-dim…	0.842134	0.934465	3.5835e-08	9.20142e-08	0.988522	1
11.94_181.1587m/z	OL_1	79034 (12-Hydroxydodecanoic acid) [OL_1] | 2-hexyl-3-methylcyclopent-2-en-1-one [PD_C] | (2E,6Z)-dodeca-2,6-dienal [PD_C] | 4-methyl-2-[(1Z)-3-methylbuta-1,3-dien-1-yl]oxepane [PD_C] | 3-{2,3-dimethyltricyclo[2.2.1.0Ã‚Â²,Ã¢ÂÂ¶]heptan-3-yl}propan-1-ol [PD_C] | (2E,4E)-dodeca-2,4-dienal [PD_C] | 1,1'-Bi(cyclohexyl)-2-one [PD_C] | 4-Cyclohexylcyclohexanone [PD_C] | (9Z,12Z,15Z,18Z)-tetracosa-9,12,1…	0.440221	0.762659	0.00250904	0.00405114	0.988524	1
8.79_217.0470m/z	OL_1	HMDB02120 (Monoethyl phthalate) [OL_1] | 75318 (Monoethyl phthalate) [OL_2a] | Vanillin acetate [PD_C] | 2,5-Dihydroxycinnamic acid methyl ester [PD_C] | Monoethyl phthalate [PD_C] | 3-O-Methylfunicone [PD_C] | Resodiacetophenone [PD_C] | Artemisetin [PD_C] | 5-O-Demethylnobiletin [PD_C] | Meconin [PD_C] | 1-(2,5-Dimethylfuran-3-yl)-4,4,4-trifluorobutane-1,3-dione [PD_C] | 4-Methylumbelliferone h…	0.523064	0.805208	0.0072401	0.0109434	0.991211	1
15.49_499.2967n	OL_1	387316 (Taurochenodesoxycholic acid) [OL_1] | 2733768 (Taurodeoxycholic acid) [OL_1] | 12443252 (Tauroursodeoxycholic acid) [OL_2b] | Tauroursodeoxycholic acid [PD_A] | Taurochenodesoxycholic acid [PD_C] | Taurodeoxycholic acid [PD_C] | Taurochenodeoxycholic acid [PD_C] | 2-[(4R)-4-[(1S,2S,5R,9S,10R,11S,14R,15R)-5,9-dihydroxy-2,15-dimethyltetracyclo[8.7.0.0Ã‚Â²,Ã¢ÂÂ·.0Ã‚Â¹Ã‚Â¹,Ã‚Â¹Ã¢ÂÂµ]heptade…	0.549258	0.815963	1.89586e-45	2.07293e-44	0.991865	1
9.08_188.1049n	OL_1	2266 (1,7-Dicarboxyheptane) [OL_1] | Azelaic acid [PD_C] | Azelaic acid [PD_C] | 3-Isobutylpentanedioic acid [PD_C] | Dimethyl diethylmalonate [PD_C] | Dimethyl pimelate [PD_C] | Propanedioic acid, 2-(2-methylpropyl)-, 1,3-dimethyl ester [PD_C]	0.546834	0.815798	0.0323808	0.0439962	0.991933	1
2.81_183.0513m/z	OL_1	69160 (7-methyluric acid) [OL_1] | 69726 (1-methyluric acid) [OL_2a] | 7-Methyluric acid [PD_A] | 7-Methyluric acid [PD_C] | Ronidazole [PD_C] | ronidazole [PD_C] | 3-Methyluric acid [PD_C] | 3-Methyluric acid [PD_C] | 1-Methyluric acid [PD_C] | 1-Methyluric acid [PD_C] | 4-(3-Nitro-1H-1,2,4-triazol-1-yl)butanoic acid [PD_C]	0.695114	0.873065	3.49638e-29	2.34766e-28	0.992233	1
7.67_182.0577n	OL_1	7121 (3,4-dimethoxybenzoic acid) [OL_1] | 7052 (2,4-dimethoxybenzoic acid) [OL_1] | 96384 (3-(2,4-dihydroxyphenyl)propanoic acid) [OL_2b] | 14332 (3,5-dimethoxybenzoic acid) [OL_2b] | 348154 (3,4-Dihydroxyhydrocinnamic acid) [OL_2b] | 102959 (3-(3-Hydroxyphenyl)-3-hydroxypropanoic acid) [OL_2b] | 15109 (2,6-dimethoxybenzoic acid) [OL_2b] | 2,3-Dimethoxy-5-methylbenzoquinone [PD_C] | Hydroxyphenyl…	0.896055	0.959302	3.96962e-59	7.15188e-58	0.992663	1
14.32_449.3134n	OL_1	3035026 (Deoxycholic acid glycine conjugate) [OL_1] | 22833539 (Glycodeoxycholic acid) [OL_1] | 12544 (Chenodeoxycholic acid glycine) [OL_1] | 12310288 (Glycoursodeoxycholic acid) [OL_2b] | 114611 (Glycohyodeoxcholic acid) [OL_2b] | Chenodeoxycholic acid glycine conjugate [PD_A] | Glycodeoxycholic acid [PD_A] | 2-[(4R)-4-[(2S,5R,7R,14R,15R,16S)-5,16-dihydroxy-2,15-dimethyltetracyclo[8.7.0.0^{2,7}…	0.831366	0.930646	7.93798e-40	7.42274e-39	0.993059	1
15.13_321.2395m/z	OL_1	5282942 (12-hydroxy-9-cis-octadecenoic acid) [OL_1] | 6-Hydroxyoctadec-4-enoic acid [PD_C] | 8-(3-Octyl-2-oxiranyl)octanoic acid [PD_C] | 6-Oxooctadecanoic acid [PD_C] | 3-Oxostearic acid [PD_C]	0.939926	0.975112	1.28594e-90	1.75002e-88	0.993395	1
14.01_515.2917n	OL_1	6675 (Taurocholic acid) [OL_1] | 440567 (Taurocholic acid) [OL_1] | 168408 (Tauromuricholic acid) [OL_2b] | Taurocholic acid [PD_A] | Taurocholic acid [PD_C] | Tauro-alpha-muricholic acid [PD_C] | 2-[(4R)-4-[(1S,2S,5R,7S,9R,10R,11S,14R,15R,16S)-5,9,16-trihydroxy-2,15-dimethyltetracyclo[8.7.0.0^{2,7}.0^{11,15}]heptadecan-14-yl]pentanamido]ethane-1-sulfonic acid [PD_C] | 2-[(4R)-4-[(2S,5R,7S,9S,14R…	0.497473	0.790934	4.45635e-27	2.80908e-26	0.995255	1
16.73_332.2710n	OL_1	5497181 (adrenic acid) [OL_1] | cis-7,10,13,16-Docosatetraenoic acid [PD_A] | cis-4,10,13,16-Docosatetraenoic acid [PD_A] | .omega.-3 Arachidonic acid ethyl ester [PD_A] | Arachidonic acid ethyl ester [PD_A] | Ganaxolone [PD_C] | Phenol, 5-(1,1-dimethyloctyl)-2-[(1S,3S)-3-hydroxycyclohexyl]- [PD_C]	0.037546	0.322911	2.37783e-70	7.21971e-69	0.998792	1
15.21_430.3080n	OL_1	91746147 (7ÃŽÂ±-hydroxy-3-oxo-4-cholestenoic acid) [OL_1] | 7.alpha.-Hydroxy-3-oxo-4-cholestenoic acid [PD_A] | Hecogenin [PD_A] | Ruscogenin [PD_C] | (2S)-2,3-dihydroxypropyl (6Z,9Z,12Z,15Z,18Z,21Z)-tetracosa-6,9,12,15,18,21-hexaenoate [PD_C] | (6R)-6-[(1S,2R,9R,10S,11S,14R,15R)-9-hydroxy-2,15-dimethyl-5-oxotetracyclo[8.7.0.0^{2,7}.0^{11,15}]heptadec-6-en-14-yl]-2-methylheptanoic acid [PD_C] | 7…	0.915134	0.966019	2.13895e-39	1.96397e-38	0.998911	1
12.67_449.3138n	OL_1	12310288 (Glycoursodeoxycholic acid) [OL_1] | 114611 (Glycohyodeoxcholic acid) [OL_1] | 12544 (Chenodeoxycholic acid glycine) [OL_2b] | 3035026 (Deoxycholic acid glycine conjugate) [OL_2b] | 22833539 (Glycodeoxycholic acid) [OL_2b] | Glycodeoxycholic acid [PD_A] | Chenodeoxycholic acid glycine conjugate [PD_A] | 2-[(4R)-4-[(2S,5R,7R,14R,15R,16S)-5,16-dihydroxy-2,15-dimethyltetracyclo[8.7.0.0^{2,7…	0.384936	0.730377	7.48848e-21	3.72275e-20	0.999538	1
15.13_298.2500n	OL_1	5282942 (12-hydroxy-9-cis-octadecenoic acid) [OL_1] | 8-(3-Octyl-2-oxiranyl)octanoic acid [PD_A] | 6-Oxooctadecanoic acid [PD_A] | 6-Hydroxyoctadec-4-enoic acid [PD_C] | 3-Oxostearic acid [PD_C]	0.95003	0.979477	2.89521e-90	3.80421e-88	0.999594	1
3.65_169.0374n	OL_1	21863 (2-Furoylglycine) [OL_1] | N-(2-Furoyl)glycine [PD_A] | 2-Furoylglycine [PD_C] | N-3,4-Tridhydroxybenzamide [PD_C] | 2-Methoxy-5-nitrophenol [PD_C] | 2-Hydroxy-5-nitrobenzenemethanol [PD_C] | 3-Methylpyrrole-2,4-dicarboxylic Acid [PD_C]	0.973771	0.987506	0.0238809	0.0332231	0.999654	1
16.18_499.2969n	OL_1	2733768 (Taurodeoxycholic acid) [OL_1] | 387316 (Taurochenodesoxycholic acid) [OL_2b] | 12443252 (Tauroursodeoxycholic acid) [OL_2b] | Tauroursodeoxycholic acid [PD_A] | Taurochenodesoxycholic acid [PD_A] | Taurodeoxycholic acid [PD_A] | Taurochenodeoxycholic acid [PD_C] | 2-[(4R)-4-[(1S,2S,5R,9S,10R,11S,14R,15R)-5,9-dihydroxy-2,15-dimethyltetracyclo[8.7.0.0Ã‚Â²,Ã¢ÂÂ·.0Ã‚Â¹Ã‚Â¹,Ã‚Â¹Ã¢ÂÂµ]heptad…	0.796598	0.91438	2.34631e-33	1.81352e-32	0.999657	1
3.97_195.0531n	OL_1	450268 (3-Hydroxyhippuric acid) [OL_1] | HMDB0006116 (3-Hydroxyhippuric acid) [OL_1] | 151012 (4-Hydroxyhippuric acid) [OL_1] | HMDB0013678 (4-Hydroxyhippuric acid) [OL_1] | 450272 (Alpha-Hydroxyhippuric acid) [OL_2a] | 10253 (Salicyluric acid) [OL_2b] | o-Hydroxyhippuric acid [PD_C] | O-Acetylsalicylhydroxamic acid [PD_C] | Alpha-Hydroxyhippuric acid [PD_C] | 4-Hydroxyhippuric acid [PD_C] | 5-(A…	0.416959	0.749975	1.71683e-14	6.4676e-14	0.99969	1
0.75_263.1235m/z	OL_2a	137 (5-Aminolevulinic acid) [OL_2a] | 69248 (trans-4-Hydroxy-L-proline) [OL_2a] | 5810 (4-Hydroxyproline) [OL_2a] | 440014 (CIS-4-HYDROXY-D-PROLINE) [OL_2a] | Asp-Pro [PD_C] | Pro-Asp [PD_C] | 4-Hydroxyproline [PD_C] | 5-Aminolevulinic acid [PD_C] | Acetyl-.beta.-alanine [PD_C] | N-Acetyl-L-alanine [PD_C] | N-[3-(2-Amino-1H-benzimidazol-1-yl)propyl]-N,N-dimethylamine [PD_C] | 5-Aminolevulinic aci…	0.557082	0.81883	0.590173	0.616716	2.6292e-05	0.0310686
1.89_227.0662m/z	OL_2a	6029 (Uridine) [OL_2a] | 2,2'-O-Cyclouridine [PD_C] | Uridine [PD_C] | Uridine [PD_C] | Pseudouridine [PD_C] | 1-[(2R,3S,5R)-3,4-Dihydroxy-5-(hydroxymethyl)oxolan-2-yl]pyrimidine-2,4-dione [PD_C] | Glu-Asp [PD_C] | Asp-Glu [PD_C] | 2-(3-amino-3-carboxypropanamido)pentanedioic acid [PD_C] | 2-(2-amino-3-carboxypropanamido)pentanedioic acid [PD_C] | (2S)-2-[(2S)-2-amino-4-carboxybutanamido]butanedi…	1.25563e-06	0.000854322	0.0305465	0.0416225	4.51283e-05	0.0310686
0.61_104.1070m/z	OL_2a	Choline [OL_2a] | Choline cation [PD_A] | 2-(Dimethylamino)propanol [PD_A] | 3-Aminopentan-2-ol [PD_C] | Pyrrolidine [PD_C] | pyrrolidine [PD_C] | 1-ethylaziridine [PD_C] | Choline hydroxide [PD_C] | 5-Amino-1-pentanol [PD_C] | 2-amino-3-methylbutan-1-ol [PD_C] | 4-Penten-2-ol [PD_C] | 3-Methyl-3-buten-1-ol [PD_C] | 4-Penten-1-ol [PD_C] | 2-Methyl-3-buten-2-ol [PD_C]	0.529261	0.807576	1.19739e-17	5.20259e-17	0.000273295	0.0589046
1.29_155.0815m/z	OL_2a	936 (Nicotinamide) [OL_2a] | 3013625 (Glycylproline) [OL_2a] | 1,3-Diazaspiro[4.4]nonane-2,4-dione [PD_C] | Diaminopimelic acid [PD_C] | 2,6-Diaminopimelic acid [PD_C] | p-Aminobenzoic acid [PD_C] | Salicylamide [PD_C] | 3-Aminobenzoic acid [PD_C] | Trigonelline [PD_C] | Oxymatrine [PD_C] | 3-(5-Methyl-1H-pyrazol-1-yl)propanoic acid [PD_C] | 2-(5-Methyl-1H-pyrazol-1-yl)propanoic acid [PD_C] | Hom…	0.0458679	0.353286	0.0112033	0.0164382	0.00201405	0.164354
3.10_185.1285m/z	OL_2a	7408079 (Alanylisoleucine) [OL_2a] | 81721 (Leucyl-Alanine) [OL_2a] | 1669 (4-(2-Aminoethyl)-2-methoxyphenol) [OL_2a] | 3,3-Diethylpyridine-2,4(1H,3H)-dione [PD_C] | Allyl 4-amino-1-piperidinecarboxylate [PD_C] | Allyl 3-amino-1-piperidinecarboxylate [PD_C] | 3-Hydroxyquinuclidine-3-carbonitrile [PD_C] | .beta.-Alanylleucine [PD_C] | Ile-Ala [PD_C] | Ala-Ile [PD_C] | L-Alanyl-L-norleucine [PD_C] …	0.0359629	0.315753	0.00824873	0.0123796	0.00267955	0.188896
0.79_351.1031m/z	OL_2a	N-ACETYLASPARTATE [OL_2a] | N-Acetyl-L-aspartic acid [PD_C] | N-Acetyl-L-aspartic acid [PD_C] | Dimethyloxallylglycine [PD_C]	0.945971	0.97728	0.409297	0.441507	0.00308009	0.207729
0.69_92.0474n	OL_2a	753 (Glycerol) [OL_2a] | propane-1,2,3-triol [PD_C] | Glycerol [PD_C]	0.10087	0.459641	0.118267	0.143774	0.00311189	0.208033
0.67_191.1027m/z	OL_2a	439283 (2,6-Diaminopimelic acid) [OL_2a] | 6427004 (Alanyl-Threonine) [OL_2a] | 2,6-Diaminopimelic acid [PD_C] | Diaminopimelic acid [PD_C] | Ala-Thr [PD_C] | Thr-Ala [PD_C] | (1S,3R)-1-Aminocyclopentane-1,3-dicarboxylic acid [PD_C]	3.38112e-05	0.00613512	0.000779469	0.00134824	0.00322626	0.212599
5.50_185.0806m/z	OL_2a	4-Hydroxyphenylacetic acid [OL_2a] | 1,6-Anhydro-2,3-O-isopropylidene-.beta.-D-mannopyranose [PD_A] | 3-Furancarboxylic acid, tetrahydro-4-methylene-5-oxo-2-propyl-, (2R,3S)-rel- [PD_C] | Asperlactone [PD_C] | Spiro[3.3]heptane-2,2-dicarboxylic acid [PD_C] | 3,4,5-Trimethoxyphenol [PD_C] | Methyl 1-(2-Methoxyethyl)-2-oxopyrrolidine-4-carboxylate [PD_C] | 1,2-O-Isopropylidene-.alpha.-D-glucofurano…	0.00159167	0.0685318	3.43907e-10	1.01665e-09	0.00352058	0.219921
0.61_164.0294m/z	OL_2a	2149 (4-Amino-3-hydroxybutyric acid) [OL_2a] | 99289 (ALLOTHREONINE) [OL_2a] | 6288 (Threonine) [OL_2a] | 12647 (L-Homoserine) [OL_2a] | (2S)-4-Amino-2-hydroxybutanoic acid [PD_C] | 2-(2-Aminoethoxy)acetic acid [PD_C] | (S)-(+)-4-Amino-3-hydroxybutyric acid [PD_C] | 4-Amino-3-hydroxybutyrate [PD_C] | L-.beta.-Homoserine [PD_C] | O-Methyl-DL-serine [PD_C] | L-Homoserine [PD_C]	0.00834529	0.152164	0.000340179	0.000612885	0.00372197	0.228751
15.97_259.2053m/z	OL_2a	5312508 (stearidonic acid) [OL_2a] | (9Z,11E)-13-oxooctadeca-9,11-dienoic acid [PD_C] | [PD_C] | (9Z)-11-{3-[(2Z)-pent-2-en-1-yl]oxiran-2-yl}undec-9-enoic acid [PD_C] | (9Z,11E,15Z)-13-hydroxyoctadeca-9,11,15-trienoic acid [PD_C] | (9Z,12Z)-14-(3-ethyloxiran-2-yl)tetradeca-9,12-dienoic acid [PD_C] | 8-{3-[(2Z,5Z)-octa-2,5-dien-1-yl]oxiran-2-yl}octanoic acid [PD_C] | (9E,11E,15Z)-9-hydroxyoctadeca…	0.0183688	0.233315	0.036479	0.0490311	0.00539524	0.272616
8.50_183.0649m/z	OL_2a	77547 (ethyl 3,4-dihydroxybenzoate) [OL_2a] | Methyl vanillate [PD_A] | Methyl 2-hydroxy-4-methoxybenzoate [PD_C] | Methyl 2,4-dihydroxy-3-methylbenzoate [PD_C] | Methyl 2,4-dihydroxyphenylacetate [PD_C] | Methyl vanillate [PD_C] | 2,5-Dimethoxybenzoic acid [PD_C] | 2,3-Dimethoxy-5-methylbenzoquinone [PD_C] | 2,4-Dimethoxybenzoic acid [PD_C] | 2,4-Dihydroxy-3,6-dimethylbenzoic acid [PD_C]	0.174264	0.548954	8.26286e-99	2.99863e-96	0.00540893	0.272616
2.89_177.1023m/z	OL_2a	5202 (SEROTONIN) [OL_2a] | Serotonin [PD_C] | Serotonin [PD_C] | 4-Methylquinolin-2-ol [PD_C] | 3-(4-Methoxyphenyl)propanohydrazide [PD_C] | 2,2-Dimethyl-4(1H,3H)-quinazolinone [PD_C] | (-)-Cotinine [PD_C] | 4-(Methylamino)-4-(3-pyridyl)butyric acid [PD_C] | Cotinine [PD_C] | Ethyl 2-amino-4,6-dimethylnicotinate [PD_C] | N-Formylnornicotine [PD_C] | N-((1S,2S)-1-Hydroxy-1-phenylpropan-2-yl)-N-met…	0.332954	0.695094	0.000168014	0.000313141	0.00546222	0.272616
0.61_189.1346m/z	OL_2a	132862 (L-Targinine) [OL_2a] | 9085 (Homo-L-arginine) [OL_2a] | L-Homoarginine [PD_C] | Homo-L-arginine [PD_C] | L-NG-Monomethylarginine [PD_C] | L-Targinine [PD_C] | L-Arginine, methyl ester [PD_C] | N2-Methyl-L-arginine [PD_C]	0.155321	0.5265	0.0147878	0.0212437	0.0083541	0.349024
2.86_262.1646m/z	OL_2a	53481615 (Butenylcarnitine) [OL_2a] | (2R)-3-Hydroxyisovaleroylcarnitine [PD_A] | 3,8,9-Trihydroxy-10-propyl-3,4,5,8,9,10-hexahydro-2H-oxecin-2-one [PD_C] | 4-Oxododecanedioic acid [PD_C] | 6-hydroxy-5-methyl-4,11-dioxoundecanoic acid [PD_C] | 1-(tert-Butoxycarbonyl)-2-piperidinecarboxylic acid [PD_C] | Ethyl 2-cyano-4,4-diethoxybutanoate [PD_C] | 1-(tert-Butoxycarbonyl)-4-piperidinecarboxylic ac…	0.266481	0.645291	7.70088e-08	1.93627e-07	0.0139765	0.436537
15.03_351.1612m/z	OL_2a	4936 (Propargite) [OL_2a] | 3-Dehydroepiandrosterone sulfate [PD_C] | 4-Androsten-17.beta.-ol-3-one sulfate [PD_C] | Epitestosterone sulfate [PD_C] | Propargite [PD_C] | 1,3,11,16,20,26-Hexahydroxy-22-oxo-23,25-cyclocholest-5-en-27-yl hexopyranoside [PD_C] | Pirimiphos-ethyl [PD_C]	0.896843	0.959815	1.08035e-66	2.68188e-65	0.0144413	0.441998
1.08_169.0971m/z	OL_2a	139506 (Valyl-Serine) [OL_2a] | 3866 (2-Phenylglycine) [OL_2a] | 83525 (Alanyl-Proline) [OL_2a] | 6347578 (Prolyl-Alanine) [OL_2a] | Pyridoxamine [OL_2a] | Ser-Val [PD_C] | Val-Ser [PD_C] | Suberohydroxamic acid [PD_C] | 1,2-Hydrazinedicarboxylic acid, bis(1-methylethyl) ester [PD_C]	0.00447367	0.113278	1.45193e-06	3.28929e-06	0.0171046	0.463895
7.82_213.1597m/z	OL_2a	2-[(2-amino-4-methyl-1-oxopentyl)amino]-3-methylbutanoic acid [OL_2a] | DL-Leu-DL-Val [PD_C] | Leu-Val [PD_C] | Val-Leu [PD_C] | Val-Ile [PD_C] | Ile-Val [PD_C] | 4-[2-(Dimethylamino)ethoxy]aniline [PD_C]	0.267212	0.645868	0.000548987	0.00096535	0.0183737	0.485139
0.69_115.0366m/z	OL_2a	753 (Glycerol) [OL_2a] | sodium acetate [PD_C] | Sodium acetate [PD_C] | propane-1,2,3-triol [PD_C] | Glycerol [PD_C] | 1,1,2-trifluoroethene [PD_C] | Thionine cation [PD_C] | 2,3-dihydroxy-4-(4-methoxyphenyl)-2,3-dihydro-1H-phenalen-1-one [PD_C] | Phenolphthalin [PD_C] | Corylin [PD_C]	0.11061	0.469971	0.000731799	0.00127069	0.0183772	0.485139
0.97_186.0874m/z	OL_2a	96798 (DL-Alanylglycylglycine) [OL_2a] | 7020053 (Glycyl-Glutamine) [OL_2a] | 6-Amino-1-(2-methoxyethyl)-2,4(1H,3H)-pyrimidinedione [PD_C] | Asn-Ala [PD_C] | Gln-Gly [PD_C] | Gly-Gly-Ala [PD_C] | 5-Methoxy-2-nitrophenylamine [PD_C] | Ala-Asn [PD_C] | 2,3-Dimethyl-4-nitropyridine 1-oxide [PD_C]	0.261718	0.641575	9.61729e-08	2.39913e-07	0.0382247	0.655273
0.81_174.0761m/z	OL_2a	439283 (2,6-Diaminopimelic acid) [OL_2a] | 6427004 (Alanyl-Threonine) [OL_2a] | 2,6-Diaminopimelic acid [PD_D] | (1S,3R)-1-Aminocyclopentane-1,3-dicarboxylic acid [PD_D] | Diaminopimelic acid [PD_D] | Ala-Thr [PD_D] | 2-(Hydroxymethyl)-5-methoxy-4H-pyran-4-one [PD_D] | tert-Butyl 4-(6-amino-5-nitropyrimidin-4-yl)piperazine-1-carboxylate [PD_D]	0.721716	0.886557	0.248722	0.282407	0.0394207	0.663336
7.72_257.1029m/z	OL_2a	HMDB0032616 (Sinapic acid) [OL_2a] | Dye X-6012-14H [PD_C] | 1-(2-aminoacetyl)-N-(4-nitrophenyl)pyrrolidine-2-carboxamide [PD_C] | o-Tolidine [PD_C] | Atipamezole [PD_C] | 2-Phenyl-N-(2-pyridinylmethyl)ethanamine [PD_C] | (2-Methylphenyl)-N-(4-pyridinylmethyl)methanamine [PD_C]	0.792302	0.912168	2.92082e-07	6.99546e-07	0.0398622	0.664748
17.39_568.4286n	OL_2a	5281243 (Lutein) [OL_2a] | Zeaxanthin [PD_C] | Lutein [PD_C] | (1R,4R)-4-[(1E,3E,5E,7E,9E,11E,13E,15Z,17E)-18-[(4R)-4-hydroxy-2,6,6-trimethylcyclohex-1-en-1-yl]-3,7,12,16-tetramethyloctadeca-1,3,5,7,9,11,13,15,17-nonaen-1-yl]-3,5,5-trimethylcyclohex-2-en-1-ol [PD_C] | (1R)-4-[(1E,3E,5E,7E,9E,11E,13E,15E,17E)-18-[(4R)-4-hydroxy-2,6,6-trimethylcyclohex-1-en-1-yl]-3,7,12,16-tetramethyloctadeca-1,3,5…	0.181115	0.55589	3.05268e-07	7.29064e-07	0.0442089	0.686183
2.28_154.0477m/z	OL_2a	N-ACETYLALANINE [OL_2a] | trans-4-Hydroxy-L-proline [PD_C] | N-Acetyl-L-alanine [PD_C] | 5-Aminolevulinic acid [PD_C] | N-Acetylglycine methyl ester [PD_C]	0.00632187	0.133091	0.00936161	0.0139101	0.0474371	0.706091
0.60_160.1212n	OL_2a	164795 (N(6)-Methyllysine) [OL_2a] | N.epsilon.-Methyl-L-lysine [PD_A] | N(6)-Methyllysine [PD_A] | (R)-Aminocarnitine [PD_C] | L-.beta.-Homolysine [PD_C] | N-(5-Aminopentyl)-N-hydroxyacetamide [PD_C] | N.alpha.-Methyl-L-lysine [PD_C]	0.262527	0.642286	0.198726	0.230481	0.0493375	0.716192
0.61_173.0921m/z	OL_2a	6427004 (Alanyl-Threonine) [OL_2a] | 6426709 (Prolylglycine) [OL_2a] | 3013625 (Glycylproline) [OL_2a] | 75810 (Methylimidazoleacetic acid) [OL_2a] | 439283 (2,6-Diaminopimelic acid) [OL_2a] | 65072 (Homocitrulline) [OL_2a] | 2,6-Diaminopimelic acid [PD_C] | Ala-Thr [PD_C] | Thr-Ala [PD_C] | Diaminopimelic acid [PD_C] | Homocitrulline [PD_C] | 1,3-Dimethyluracil [PD_C] | 3,5-Dimethyl-1H-pyrazole-…	0.897145	0.959847	0.050255	0.0657951	0.0504763	0.719618
4.62_176.0685n	OL_2a	66021 (1,2-Diacetin) [OL_2a] | 2-Isopropylmalic acid [PD_C] | Dimethyl 3-hydroxyglutarate [PD_C] | 3-Isopropylmalic acid [PD_C] | 3-Hydroxy-5-methoxy-3-methyl-5-oxopentanoic acid [PD_C] | (2S)-2-hydroxy-2-(propan-2-yl)butanedioic acid [PD_C] | 3-hydroxy-2,3-dimethylpentanedioic acid [PD_C] | (2R,3S)-2-hydroxy-3-(propan-2-yl)butanedioic acid [PD_C] | 1-(acetyloxy)-3-hydroxypropan-2-yl acetate [PD_…	0.211299	0.591157	0.00233101	0.00378857	0.0519749	0.730619
0.87_157.0972m/z	OL_2a	439232 (N2-Acetylornithine) [OL_2a] | 6993111 (Valyl-Glycine) [OL_2a] | 439378 (theanine) [OL_2a] | N-Acetyl-L-Prolinamide [PD_C] | L-Theanine [PD_C] | N-.alpha.-Acetyl-L-ornithine [PD_C] | 5-Isopropyl-5-methylhydantoin [PD_C] | N-[3-[Acetyl(hydroxy)amino]propyl]acetamide [PD_C] | N5-(1-Iminoethyl)-L-ornithine [PD_C] | 1-Cyclopentyl-4-[2-(trifluoromethyl)benzyl]piperazine [PD_C]	0.0118308	0.184759	0.000256273	0.000467127	0.0535098	0.73345
3.15_176.0707m/z	OL_2a	1670 (2-amino-3-(4-hydroxy-3-methoxyphenyl)propanoic acid) [OL_2a] | 9307 (3-METHOXYTYROSINE) [OL_2a] | 3-Indoleacetic acid [PD_C] | 7-Amino-4-methylcoumarin [PD_C] | 4-Methylquinoline-2,7-diol [PD_C] | 7-Methoxyquinolin-4-ol [PD_C] | 8-Methoxyquinolin-4-ol [PD_C]	0.579109	0.827855	8.95512e-06	1.88632e-05	0.0539198	0.736354
10.80_345.2055m/z	OL_2a	5754 (CORTISOL) [OL_2a] | 17,20,21-Trihydroxypregn-1-ene-3,11-dione [PD_C] | 5.beta.-Pregnan-17,21-diol-3,11,20-trione [PD_C] | Hydrocortisone [PD_C] | 4-Pregnen-6,17,21-triol-3,20-dione [PD_C] | 11-Dehydrocorticosterone [PD_C] | Cortisol [PD_C] | 11-Epicortisol [PD_C] | 20.beta.-Hydroxyprednisolone [PD_C] | 2,3,14-Trihydroxypregn-7-ene-6,20-dione [PD_C] | 1,3,4a-Trihydroxy-4,4,6a,9,12b-pentameth…	0.089777	0.444183	2.85433e-29	1.92333e-28	0.0550062	0.74064
2.36_239.1025m/z	OL_2a	92829 (Glycyltyrosine) [OL_2a] | Tyr-Gly [PD_A] | Gly-Tyr [PD_C] | Sedanolide [PD_C] | [(1R,2R,3aR,5R,6E,10R,11S,13R,13aS)-1,2,3a,11,13-Pentaacetyloxy-2,5,8,8-tetramethyl-12-methylidene-4,9-dioxo-3,5,10,11,13,13a-hexahydro-1H-cyclopenta[12]annulen-10-yl] 2-methylbutanoate [PD_C] | N-(4-Chlorophenyl)-3,3-dimethylbutanamide [PD_C] | 3-Methyl-1-adamantanecarboxylic acid [PD_C] | 4-(3-Methoxy-4-nitro…	0.00532561	0.123481	8.10864e-05	0.000156327	0.0613974	0.770856
3.78_295.1223m/z	OL_2a	27476 (1-METHYLADENOSINE) [OL_2a] | 1H-Indole-3-acetamide, 1-(2,2-diethoxyethyl)-2,3-dihydro-N-(4-methylphenyl)-3-[[[(4-methylphenyl)amino]carbonyl]amino]-2-oxo-, (+)- [PD_C] | Isoquinoline, 5-(1-piperazinylsulfonyl)- [PD_C] | 4,4,6-Trimethyl-1-(4-nitrophenyl)-3,4-dihydro-2(1H)-pyrimidinethione [PD_C] | N,N-dimethyl-1-(5-{[(2-{[(E)-1-(methylamino)-2-nitroethenyl]amino}ethyl)sulfanyl]methyl}furan-…	0.331981	0.695094	9.66283e-12	3.15512e-11	0.0622427	0.77627
0.75_143.0816m/z	OL_2a	126041 (Ectoine) [OL_2a] | 407091 (2-Hydroxy-4-methylpyrimidine) [OL_2a] | 5484352 (Alanyl-Alanine) [OL_2a] | 5460362 (D-Alanyl-D-alanine) [OL_2a] | Ectoine [PD_C] | 5-[(Aminocarbonyl)amino]pentanoic acid [PD_C] | 1-Methyl-1H-pyrazole-5-carbaldehyde [PD_C] | Piracetam [PD_C] | L-.beta.-Homoglutamine [PD_C] | 5-Methyl-1H-pyrazole-3-carbaldehyde [PD_C] | 3-Methyl-1H-pyrazole-4-carbaldehyde [PD_C] |…	0.572457	0.825596	1.03709e-06	2.38062e-06	0.0661041	0.792335
9.02_220.0967m/z	OL_2a	14558 (Indoleacrylic acid) [OL_2a] | 5375048 (Indoleacrylic acid) [OL_2a] | 3-(5-Methoxy-1H-indol-3-yl)propanoic acid [PD_A] | 7,8-Dimethoxy-1,3-dihydro-2H-3-benzazepin-2-one [PD_C] | 2-Hydroxy-6-methylquinoline-3-carbaldehyde [PD_C] | 6-Methoxymethylone [PD_C] | 2-Hydroxy-7-methylquinoline-3-carbaldehyde [PD_C] | 3-Aminonaphthalene-2-carboxylic acid [PD_C] | 2-((3aR,4S,7R,7aS)-1,3-Dioxohexahydro…	0.694139	0.872935	5.71056e-06	1.22489e-05	0.0696348	0.813226
3.18_254.1609m/z	OL_2a	69362 (3-Hydroxyisovaleric acid) [OL_2a] | 5-(4-Methyl-1-piperazinyl)-2-nitroaniline [PD_C] | Arg-Pro [PD_C] | Pro-Arg [PD_C] | (2S)-1-[(2S)-2-amino-5-carbamimidamidopentanoyl]pyrrolidine-2-carboxylic acid [PD_C] | 5-carbamimidamido-2-[(pyrrolidin-2-yl)formamido]pentanoic acid [PD_C] | (2R)-2-methyl-4-[(9H-purin-6-yl)amino]butan-1-ol [PD_C] | N-(diaminomethylidene)-N''-[2-(4-hydroxyphenyl)ethyl]g…	0.69002	0.871935	2.73343e-63	5.70725e-62	0.0707599	0.817062
15.30_449.3621m/z	OL_2a	5280453 (Calcitriol) [OL_2a] | 24,25-Dihydroxyvitamin D [OL_2a] | 13-Tetradecynoic acid [PD_C] | 5-Tetradecynoic acid [PD_C] | (5Z,8Z)-tetradeca-5,8-dienoic acid [PD_C] | 3,7-dimethylocta-1,6-dien-3-yl 2-methylpropanoate [PD_C] | 3,7-dimethylocta-1,6-dien-3-yl butanoate [PD_C] | ethyl (2E,6Z)-dodeca-2,6-dienoate [PD_C] | 2-(4-methylcyclohex-3-en-1-yl)propan-2-yl butanoate [PD_C] | (1S,2S,4S)-1,7,…	0.0194704	0.238881	0.0759551	0.0959479	0.0773354	0.851695
14.53_286.2454m/z	OL_2a	10466 (16-Hydroxy hexadecanoic acid) [OL_2a] | 16-hydroxyhexadecanoic acid [PD_C] | (3R)-3-hydroxyhexadecanoic acid [PD_C] | (2S)-2-hydroxyhexadecanoic acid [PD_C] | (3S)-3-hydroxyhexadecanoic acid [PD_C] | 5-hydroxyhexadecanoic acid [PD_C] | 7-hydroxyhexadecanoic acid [PD_C] | 8-hydroxyhexadecanoic acid [PD_C] | 9-hydroxyhexadecanoic acid [PD_C] | 10-hydroxyhexadecanoic acid [PD_C] | 11-hydroxyh…	0.460865	0.772672	3.22799e-40	3.05217e-39	0.0795907	0.864046
0.75_173.0921m/z	OL_2a	3013625 (Glycylproline) [OL_2a] | 6426709 (Prolylglycine) [OL_2a] | 6427004 (Alanyl-Threonine) [OL_2a] | 75810 (Methylimidazoleacetic acid) [OL_2a] | 439283 (2,6-Diaminopimelic acid) [OL_2a] | 65072 (Homocitrulline) [OL_2a] | Gly-Pro [PD_C] | Glycylproline [PD_C] | 2,6-Diaminopimelic acid [PD_C] | Pro-Gly [PD_C] | Ala-Thr [PD_C] | Thr-Ala [PD_C] | Diaminopimelic acid [PD_C] | Homocitrulline [PD_C…	0.524053	0.805602	0.0330139	0.0447844	0.0800787	0.865645
0.60_75.0321n	OL_2a	Glycine [OL_2a] | Glycine [PD_C] | 2-aminoacetic acid [PD_C] | N-hydroxyacetamide [PD_C] | ethyl nitrite [PD_C] | 2-hydroxyacetamide [PD_C] | amino acetate [PD_C] | methyl carbamate [PD_C] | methylcarbamic acid [PD_C] | nitroethane [PD_C] | Methyl carbamate [PD_C] | Nitroethane [PD_C] | Acetohydroxamic Acid [PD_C] | Glycine [PD_C]	0.654593	0.854368	2.67448e-08	6.92802e-08	0.0812947	0.867713
0.65_176.0666m/z	OL_2a	439918 (GUANIDINOSUCCINATE) [OL_2a] | 648 (Dihydroorotic acid) [OL_2a] | 439216 (L-Dihydroorotic acid) [OL_2a] | Guanidinosuccinic acid [PD_C] | Guanidinosuccinic acid [PD_C] | L-Dihydroorotic acid [PD_C] | L-Dihydroorotic acid [PD_C]	0.817293	0.923662	2.09716e-12	7.10646e-12	0.0859502	0.895591
0.54_113.0209m/z	OL_2a	751 (DL-Glyceraldehyde) [OL_2a] | 439709 (FRUCTOSE) [OL_2a] | 18950 (MANNOSE) [OL_2a] | 892 (chiro-Inositol) [OL_2a] | Glucose [OL_2a] | 5984 (D-(-)-Fructose) [OL_2a] | 439357 (GALACTOSE) [OL_2a] | scyllo-Inositol [PD_C] | D-Psicose [PD_C] | D-Sorbose [PD_C] | D-Fructose [PD_C] | myo-Inositol [PD_C] | D-(-)-Tagatose [PD_C]	0.593799	0.834201	1.49955e-07	3.67108e-07	0.0868445	0.895591
3.13_217.1546m/z	OL_2a	107475 (Valyl-Valine) [OL_2a] | Val-Val [PD_C] | 1-Piperidinecarboxylic acid, 2-oxo-, 1,1-dimethylethyl ester [PD_C] | Allyl 3-amino-1-piperidinecarboxylate [PD_C] | N-Hexanoyl-L-homoserine lactone [PD_C] | Allyl 4-amino-1-piperidinecarboxylate [PD_C] | N-Hexanoyl-DL-homoserine lactone [PD_C] | 2-(Methoxymethyl)-2-(hydroxymethyl)quinuclidin-3-one [PD_C] | Cyclo(alanylleucyl) [PD_C]	0.826802	0.929496	2.81451e-08	7.28086e-08	0.087807	0.899431
9.05_170.0600m/z	OL_2a	14558 (Indoleacrylic acid) [OL_2a] | 5375048 (Indoleacrylic acid) [OL_2a] | 3-Aminonaphthalene-2-carboxylic acid [PD_C] | 2-(1H-Pyrrol-1-yl)benzoic acid [PD_C] | 3-Indoleacrylic acid [PD_C] | (2E)-3-(1H-Indol-2-yl)-2-propenoic acid [PD_C] | DL-Indole-3-lactic acid [PD_C] | 2-Hydroxy-6-methylquinoline-3-carbaldehyde [PD_C] | 3-(4-Methylphenyl)-1H-pyrazole-4-carbaldehyde [PD_C] | 2-Hydroxy-7-methyl…	0.0615672	0.391878	0.000111568	0.000212141	0.0910109	0.913693
7.93_189.0739m/z	OL_2a	802 (INDOLE-3-ACETATE) [OL_2a] | .alpha.-Guanidinoglutaric acid [PD_C] | Gly-Asn [PD_C] | Ala-Asp-Lys [PD_C] | L-Fucitol [PD_C] | Gly-Gly-Gly [PD_C]	0.532603	0.809402	5.60065e-19	2.59311e-18	0.0922712	0.920418
1.24_198.0874m/z	OL_2a	75619 (N-Acetylhistidine) [OL_2a] | 2-(4-Amino-2-nitroanilino)ethanol [PD_C] | 3-(2-Amino-4-methyl-6-oxo-1(6H)-pyrimidinyl)propanoic acid [PD_C] | 3-(2-Amino-4-methyl-6-oxo-1,6-dihydro-5-pyrimidinyl)propanoic acid [PD_C]	0.331013	0.695094	7.09034e-05	0.000137425	0.0955735	0.926247
0.79_119.0815m/z	OL_2a	134490 (L-2,4-diaminobutyric acid) [OL_2a] | 535 (1-Aminocyclopropanecarboxylic acid) [OL_2a] | DL-2,4-Diaminobutyric acid [PD_C] | L-Threoninamide [PD_C] | 1-Aminocyclopropanecarboxylic acid [PD_C] | 1-Aminocyclopropanecarboxylic acid [PD_C] | L-Homoserine lactone [PD_C]	0.743612	0.895345	0.00268158	0.00430963	0.101521	0.941359
15.33_361.2732m/z	OL_2a	2-Arachidonoyl glycerol [OL_2a] | 2-Arachidonoylglycerol [PD_A] | 1-Arachidonoylglycerol [PD_A] | O-Arachidonoylglycidol [PD_A] | Drostanolone propionate [PD_A] | Radiclonic acid [PD_A] | 9-Deoxy-9-methylene-16,16-dimethylprostaglandin E2 [PD_A] | cis-4,7,10,13,16,19-Docosahexaenoic acid [PD_C] | Retinyl acetate [PD_C] | Arachidonoylserinol [PD_C] | Prostaglandin F2.alpha. isopropyl ester [PD_C] …	0.0615401	0.391878	0.0417061	0.0554215	0.101785	0.941359
2.75_189.1234m/z	OL_2a	2-[[(2S)-2-amino-4-methyl-1-oxopentyl]amino]acetic acid [OL_2a] | Ile-Gly [PD_A] | Glycyl-L-norleucine [PD_A] | Leu-Gly [PD_A] | Gly-Leu [PD_A] | 5-Isopropyl-5-methylhydantoin [PD_C] | 5-Methyl-5-propylimidazolidine-2,4-dione [PD_C]	0.330179	0.695094	0.0216452	0.0303288	0.104558	0.952013
16.04_347.1951m/z	OL_2a	446284 (Eicosapentaenoic acid) [OL_2a] | Pimara-9(11),15-dien-18-oic acid [PD_C] | Kaurenoic acid [PD_C] | Cryptopimaric acid [PD_C] | Abietic acid [PD_C] | Neoabietic acid [PD_C] | cis-5,8,11,14,17-Eicosapentaenoic acid [PD_C] | 5-Hydroxy-6E,8Z,11Z,14Z-eicosatetraenoic acid, 1,5-lactone [PD_C] | 1-Methylene-5.alpha.-androstan-3.alpha.-ol-17-one [PD_C] | Norethandrolone [PD_C] | Abietic acid [PD_…	0.673632	0.864318	1.14336e-39	1.05747e-38	0.105907	0.95691
11.74_216.1360n	OL_2a	15816 (Undecanedioic acid) [OL_2a] | Virginiaebutanolide C [PD_C] | Sebacic acid monomethyl ester [PD_C] | 2(3H)-Furanone, dihydro-3-(1-hydroxyhexyl)-4-(hydroxymethyl)- [PD_C] | Dimethyl azelate [PD_C] | Homononactinic acid [PD_C] | Diethyl pimelate [PD_C] | Undecanedioic acid [PD_C] | 5-(Hydroxymethyl)-3-(1-hydroxy-4-methylpentyl)oxolan-2-one [PD_C] | 3-(1-Hydroxyhexyl)-5-(hydroxymethyl)oxolan-2…	0.135302	0.502888	4.84741e-05	9.54577e-05	0.111006	0.961718
14.24_433.3309m/z	OL_2a	9910685 (1,24,25-Trihydroxyvitamin D3) [OL_2a] | Trihydroxycholestanoic acid [PD_C] | Testosterone enanthate [PD_C] | 14-[5,7-dihydroxy-6-(hydroxymethyl)heptan-2-yl]-2,15-dimethyltetracyclo[8.7.0.0Ã‚Â²,Ã¢ÂÂ·.0Ã‚Â¹Ã‚Â¹,Ã‚Â¹Ã¢ÂÂµ]heptadecane-5,9,16-triol [PD_C] | (6R)-2-methyl-6-[(1S,2S,5R,7S,9R,10R,11S,14R,15R,16S)-5,9,16-trihydroxy-2,15-dimethyltetracyclo[8.7.0.0^{2,7}.0^{11,15}]heptadecan-14-y…	0.733608	0.890969	4.57787e-15	1.76917e-14	0.118158	0.983062
1.32_157.0972m/z	OL_2a	6993111 (Valyl-Glycine) [OL_2a] | 439378 (L-Theanine) [OL_2a] | 2724807 (Glycylvaline) [OL_2a] | 5-Isopropyl-5-methylhydantoin [PD_C] | N-Acetyl-L-Prolinamide [PD_C] | 5-Methyl-5-propylimidazolidine-2,4-dione [PD_C] | 2-ethyl-1-[(C-hydroxycarbonimidoyl)imino]but-2-en-1-ol [PD_C] | 2-Cyano-N-(prop-2-en-1-yl)acetamide [PD_C]	0.00248479	0.085568	8.97818e-07	2.07342e-06	0.120467	0.985477
14.58_286.1929n	OL_2a	11601669 (Cannabidivarin) [OL_2a] | 3.beta.-Hydroxyandrosta-5,15-dien-17-one [PD_A] | Androstan-4,6-diene-17.beta.-ol-3-one [PD_C] | 4-Androstene-3,17-dione [PD_C] | Boldenone [PD_C] | 17.alpha.-Boldenone [PD_C] | Androstenedione [PD_C] | Tetrahydrocannabivarin [PD_C] | Benzene, 1,3-dimethoxy-5-methyl-2-[(1R,6R)-3-methyl-6-(1-methylethenyl)-2-cyclohexen-1-yl]- [PD_C] | 4-Androsten-3,17-dione [PD_…	0.940918	0.97561	0.00588979	0.00903686	0.122336	0.988681
12.95_353.1719m/z	OL_2a	102105765 (CYCLOHEXANE-1,2-DICARBOXYLIC ACID, MONO(7-HYDROXY- 4-METHYLOCTYL) ESTER) [OL_2a] | Libertellenone B [PD_C] | (6E,10Z,14E)-6,14-Dimethyl-3-methylidene-2-oxo-3a,4,5,8,9,12,13,15a-octahydrocyclotetradeca[b]furan-10-carboxylic acid [PD_C] | Carnosol [PD_C] | 6-Hydroxy-6-(hydroxymethyl)androsta-1,4-diene-3,17-dione [PD_C] | 7-[2-(Furan-3-yl)ethyl]-5-hydroxy-7,8-dimethyl-5,6,6a,8,9,10-hexahy…	0.0324856	0.3002	6.04081e-09	1.64125e-08	0.123072	0.991615
4.34_175.1230m/z	OL_2a	6088 (N-METHYLTRYPTAMINE) [OL_2a] | 6890 (Gramine) [OL_2a] | 1H-Indole-6-ethanamine, .alpha.-methyl- [PD_C] | Indole, 5-(2-aminopropyl)- [PD_C] | .alpha.-Methyltryptamine [PD_C] | 1-(4-Isopropylphenyl)-3-methylurea [PD_C] | 4-(Methylamino)-1-(3-pyridyl)-1-pentanone [PD_C] | 1-(3-Pyridinylmethyl)-4-piperidinylamine [PD_C] | 4-Amino-N-(tert-butyl)benzamide [PD_C] | 2-(4-Methyl-1-piperazinyl)aniline…	0.119038	0.482877	3.31952e-28	2.17337e-27	0.128619	1
1.74_169.0972m/z	OL_2a	64950 (N-Methylnicotinamide) [OL_2a] | 1.alpha.-Methyl-5.alpha.-androstan-3.alpha.,17.beta.-diol glucuronide [PD_D] | cis-Tetrahydrophthalimide [PD_D] | 1,2,3,6-Tetrahydrophthalimide [PD_D] | 5-Butyl-1H-pyrazole-3-carboxylic acid [PD_D] | Suberohydroxamic acid [PD_D] | Pyridoxamine [PD_D] | 3-Acetamidophenol [PD_D] | 2'-Hydroxyacetanilide [PD_D] | Acetaminophen [PD_D] | 3-Methylhexahydropyrrolo[1…	0.214276	0.594566	0.801338	0.815681	0.132573	1
1.74_200.1281m/z	OL_2a	107738 (Propionyl-L-carnitine) [OL_2a] | 188824 (Propanoylcarnitine) [OL_2a] | Methylecgonine [PD_A] | Ecgonine methyl ester [PD_A] | 8-Azaspiro[4.5]decane-7,9-dione [PD_C] | N-Hexanoyl-L-homoserine lactone [PD_C] | N-Hexanoyl-DL-homoserine lactone [PD_C] | 1-Piperidinecarboxylic acid, 2-oxo-, 1,1-dimethylethyl ester [PD_C] | 2-(Methoxymethyl)-2-(hydroxymethyl)quinuclidin-3-one [PD_C] | L-Propion…	0.0940783	0.448464	0.110301	0.134842	0.136767	1
16.10_347.2938m/z	OL_2a	2-Arachidonoyl glyercol ether [OL_2a] | 2-Arachidonyl glycerol ether [PD_C] | cis-4,10,13,16-Docosatetraenoic acid methyl ester [PD_C] | 10,12-Tricosadiynoic acid [PD_C] | Phenol, 5-(1,1-dimethylnonyl)-2-(3-hydroxycyclohexyl)-, cis- [PD_C] | 5-(8Z-Heptadecenyl)resorcinol [PD_C] | 3-[(Z)-Heptadec-10-enyl]benzene-1,2-diol [PD_C] | (2S)-1-[(4Z,7Z,10Z,13Z,16Z,19Z)-docosa-4,7,10,13,16,19-hexaenoyloxy]…	0.0376439	0.322911	4.16706e-09	1.14937e-08	0.140984	1
8.09_469.1717m/z	OL_2a	6072 (Phlorizin) [OL_2a] | 2-(Butylthio)-4(1H)-quinazolinone [PD_C] | 4-{5-[6-(4-methylpiperazin-1-yl)-1H-1,3-benzodiazol-2-yl]-1H-1,3-benzodiazol-2-yl}phenol [PD_C] | 2-[(3S)-3-{[(2S)-1-ethoxy-1-oxo-4-phenylbutan-2-yl]amino}-2-oxo-2,3,4,5-tetrahydro-1H-1-benzazepin-1-yl]acetic acid [PD_C] | 2-({1-[(carboxymethyl)(2,3-dihydro-1H-inden-2-yl)carbamoyl]ethyl}amino)-4-phenylbutanoic acid [PD_C] | Ben…	0.23702	0.618183	1.46393e-12	5.01194e-12	0.147648	1
1.45_144.0656m/z	OL_2a	359 (1,3,5-trihydroxybenzene) [OL_2a] | 152204 (N-Acetylthreonine) [OL_2a] | 69371 (2,6-DIHYDROXYPYRIDINE) [OL_2a] | 1,3,5-Benzenetriol [PD_C] | 2-Pentenedioic acid, 2-octyl- [PD_C] | Acetyl-L-threonine [PD_C] | 2-Aminoadipic acid [PD_C] | N-Acetylthreonine [PD_C] | 2-Amino-2-deoxy-D-glucopyranose [PD_C] | D-Glucosamine [PD_C] | 1,2,3-Benzenetriol [PD_C] | 5-(Hydroxymethyl)-2-furaldehyde [PD_C]	0.819511	0.925258	1.82995e-11	5.89188e-11	0.15171	1
0.87_212.1029m/z	OL_2a	7016085 (Threoninyl-Glutamine) [OL_2a] | 3-Cyclohexyl-6-{4-[3-(trifluoromethyl)phenyl]-1-piperazinyl}-2,4(1H,3H)-pyrimidinedione [PD_C] | Gln-Thr [PD_C] | Asn-Pro [PD_C] | (2S,3R)-2-[(2S)-2-amino-4-carbamoylbutanamido]-3-hydroxybutanoic acid [PD_C] | (2S)-2-[(2S,3R)-2-amino-3-hydroxybutanamido]-4-carbamoylbutanoic acid [PD_C] | 2-amino-4-[(2-amino-3-hydroxybutanoyl)carbamoyl]butanoic acid [PD_C] …	0.592153	0.834005	1.58151e-10	4.78092e-10	0.152548	1
4.59_234.0793m/z	OL_2a	3081303 ((R)-N-Acetyl-S-(1-(hydroxymethyl)-2-propen-1-yl)-L-cysteine) [OL_2a] | 46780005 ((R,S)-N-Acetyl-S-(2-hydroxy-3-buten-1-yl)-L-cysteine) [OL_2a] | 5-Chloro-1-(4-piperidinyl)-1,3-dihydro-2H-benzimidazol-2-one [PD_C] | Met-Thr [PD_C] | Thr-Met [PD_C] | 6-Chloro-2-(1,4-diazepan-1-yl)-1,3-benzoxazole [PD_C] | 4-(4-Chlorophenyl)-4,5,6,7-tetrahydro-3H-imidazo[4,5-c]pyridine [PD_C]	0.169778	0.542008	3.00796e-06	6.62534e-06	0.153039	1
1.22_242.0513m/z	OL_2a	75619 (N-Acetylhistidine) [OL_2a] | 2-Chloro-N-(5-cyclohexyl-1,3,4-thiadiazol-2-yl)acetamide [PD_C] | 5-(2-Chlorobenzyl)-1,3-thiazol-2-amine [PD_C] | 4-(3-Chlorophenyl)-5-methyl-1,3-thiazol-2-ylamine [PD_C] | 2-(4-Amino-2-nitroanilino)ethanol [PD_C] | 3-(2-Amino-4-methyl-6-oxo-1(6H)-pyrimidinyl)propanoic acid [PD_C]	0.834513	0.931115	0.237436	0.270438	0.153873	1
6.01_120.0445m/z	OL_2a	227 (Anthranilic acid) [OL_2a] | 5147 (SALICYLAMIDE) [OL_2a] | 978 (4-Aminobenzoic acid) [OL_2b] | Anthranilic acid [PD_C] | 5-Methylpyridine-2-carboxylic acid [PD_C] | 2-Methylnicotinic acid [PD_C] | 3-Hydroxybenzene-1-carboximidamide [PD_C] | 4-Aminobenzamide [PD_C] | 2-(4-Hydroxyphenyl)-4(3H)-quinazolinone [PD_C] | 4-Pyridinylacetic acid [PD_C] | 5-Amino-2-phenyl-1H-isoindole-1,3(2H)-dione [PD…	0.358894	0.713575	0.000574187	0.00100757	0.154896	1
11.24_241.1351n	OL_2a	13450 (Terbutryn) [OL_2a] | 4929 (Prometryne) [OL_2a] | N-[4-(methylsulfanyl)-6-[(propan-2-yl)imino]-1,2,5,6-tetrahydro-1,3,5-triazin-2-ylidene]propan-2-amine [PD_C] | N2-tert-butyl-N4-ethyl-6-(methylsulfanyl)-1,3,5-triazine-2,4-diamine [PD_C] | Terbutryn [PD_C] | Prometryn [PD_C] | Terbutryne [PD_C] | Prometryne [PD_C]	0.47427	0.778403	0.0586986	0.075885	0.158959	1
0.61_145.0972m/z	OL_2a	3032849 (5-HYDROXYLYSINE) [OL_2a] | 4-Aminopiperidine-4-carboxylic acid [PD_C] | 4-Methylpiperidine-2,6-dione [PD_C] | (1-Methyl-1H-pyrazol-5-yl)methanol [PD_C] | 4-(2-Hydroxyethyl)piperazin-2-one [PD_C] | 5-Hydroxylysine [PD_C] | 1,3-Dimethyl-1H-pyrazol-5-ol [PD_C] | Methyl 1-piperazinecarboxylate [PD_C] | 2-Amino-4-(2-aminoethoxy)butanoic acid [PD_C] | DL-5-Hydroxylysine [PD_C] | 2,6-Diamino-5-…	0.338548	0.699067	0.194078	0.225467	0.163871	1
16.06_429.3089m/z	OL_2a	Desmosterol [OL_2a] | 3-[(15-carboxypentadecanoyl)oxy]-4-(trimethylazaniumyl)butanoate [PD_C] | Cholecalciferol [PD_C] | Desmosterol [PD_C] | Zymosterol [PD_C] | 8(9)-Dehydrocholesterol [PD_C] | Previtamin D3 [PD_C] | Lumisterol 3 [PD_C] | 4-Cholestenone [PD_C]	0.155301	0.5265	1.11358e-07	2.75807e-07	0.163949	1
9.41_174.0913m/z	OL_2a	4944 (Propoxur) [OL_2a] | (2S)-2-Amino-2-indan-2-ylacetic acid [PD_C] | 2-Methyl-5-hydroxytryptamine [PD_C] | 2-Aminotetralin-2-carboxylic acid [PD_C] | 2-(4-Morpholinyl)benzaldehyde [PD_C] | 1,6-Dimethyl-2(1H)-quinolinone [PD_C] | 1-(4-Methoxyphenyl)-1H-pyrrole [PD_C] | 2,6-Dimethylquinolin-4-ol [PD_C] | 1-Methyl-3-nicotinoylpyrrolidine [PD_C] | 4-Methoxynaphthalen-1-amine [PD_C] | 5,8-Dimethylq…	0.55159	0.816476	1.39487e-06	3.16566e-06	0.174035	1
7.22_205.0733m/z	OL_2a	92904 (Indolelactic acid) [OL_2a] | DL-Indole-3-lactic acid [PD_C] | 2-(3-Hydroxypropyl)-1H-isoindole-1,3(2H)-dione [PD_C] | 5-Methoxyindoleacetate [PD_C] | 5-Methoxy-3-indoleacetic acid [PD_C] | 4,8-Dimethoxy-2(1H)-quinolinone [PD_C] | N-Acetyl-L-methionine [PD_C]	0.0236854	0.261603	2.63278e-10	7.84072e-10	0.181151	1
1.15_141.0407m/z	OL_2a	203 (Allantoic acid) [OL_2a] | 204 (Allantoin) [OL_2a] | N-((2Z)-4-Phenyl-1,3-thiazol-2(3H)-ylidene)benzamide [PD_C] | 2-Phenyl-4H-[1,3]thiazino[3,2-a]benzimidazol-4-ol [PD_C] | 5-Nitro-2-pyrimidinamine [PD_C] | (2-Amino-4-phenyl-1,3-thiazol-5-yl)(phenyl)methanone [PD_C] | 5-Methyluridine [PD_C] | Allantoin [PD_C] | 1,2,4-oxadiazole [PD_C] | 1,3,4-oxadiazole [PD_C] | 1,2,5-oxadiazole [PD_C] | (2,…	0.488487	0.78698	1.96355e-05	4.00006e-05	0.184507	1
10.27_363.2161m/z	OL_2a	5754 (CORTISOL) [OL_2a] | 17,20,21-Trihydroxypregn-1-ene-3,11-dione [PD_A] | 20.beta.-Hydroxyprednisolone [PD_C] | Cortisol [PD_C] | 2,3,14-Trihydroxypregn-7-ene-6,20-dione [PD_C] | Hydrocortisone [PD_C] | 5.beta.-Pregnan-17,21-diol-3,11,20-trione [PD_C] | 11-Epicortisol [PD_C] | 1,3-Dihydroxy-4,4,6a,9,12b-pentamethyl-1,3,4,4a,5,6,6a,12,12a,12b-decahydro-2H,11H-benzo[f]pyrano[2,3-b]chromen-11-one…	0.925953	0.970926	3.58247e-32	2.66361e-31	0.185947	1
14.53_357.1719m/z	OL_2a	44397500 (JWH-203) [OL_2a] | N-Desmethyltrimebutine [PD_C] | (+) Biotinyl-6-aminohexanoic acid [PD_C] | Methanone, [1-[(4R)-4-hydroxypentyl]-1H-indol-3-yl]-1-naphthalenyl- [PD_C] | N-(3,3-dimethyl-2,3-dihydro-1H-indol-6-yl)-2-[(pyridin-4-ylmethyl)amino]pyridine-3-carboximidic acid [PD_C] | Methanone, (2-hydroxy-1-pentyl-1H-indol-3-yl)-1-naphthalenyl- [PD_C] | Methanone, (4-hydroxy-1-pentyl-1H-ind…	0.854728	0.941585	1.05492e-23	5.87688e-23	0.190525	1
4.29_135.0029m/z	OL_2a	655 (diethoxy-hydroxy-sulfanylidene-$l^{5}-phosphane) [OL_2a] | O,O-Diethyl thiophosphate [PD_C] | Methoxyacetic acid [PD_C] | D-(-)-Lactic acid [PD_C] | L-(+)-Lactic acid [PD_C] | (2S)-2-hydroxypropanoic acid [PD_C] | 3-hydroxypropanoic acid [PD_C] | 2,3-dihydroxypropanal [PD_C] | (2R)-2-hydroxypropanoic acid [PD_C] | 1,3-dihydroxypropan-2-one [PD_C] | dimethyl carbonate [PD_C] | ethyl hydrogen …	0.481072	0.782885	1.15955e-46	1.30583e-45	0.193682	1
0.75_135.0349n	OL_2a	778 (DL-Homocysteine) [OL_2a] | Methylcysteine [OL_2a] | S-Methyl-L-cysteine [PD_A] | 2-[(2-Aminoethyl)sulfanyl]acetic acid [PD_A] | Homocysteine [PD_C] | DL-Homocysteine [PD_C]	0.141911	0.510624	0.00309841	0.00493479	0.195464	1
6.90_184.0968m/z	OL_2a	1303 (Phenyllactic acid) [OL_2a] | 95693 ((3-Hydroxy-4-methoxyphenyl)ethanone) [OL_2a] | 4-Hydroxyphenyl-2-propionic [OL_2a] | Desaminotyrosine [OL_2a] | cis-Tetrahydrophthalimide [PD_C] | 1,2,3,6-Tetrahydrophthalimide [PD_C] | 3,4-Dimethoxybenzaldehyde [PD_C] | 2-(Methylamino)benzoic acid [PD_C] | 11-Nor-9-carboxy-.DELTA.9-tetrahydrocannabinol [PD_C] | (.+/-.)-11-Nor-.DELTA.9-tetrahydrocannabino…	0.0260592	0.278929	9.3477e-11	2.87717e-10	0.198762	1
8.89_240.0996n	OL_2a	HMDB0030254 (3-(3,4,5-Trimethoxyphenyl)propanoic acid) [OL_2a] | 123979 (3-Carboxy-4-methyl-5-propyl-2-furanpropionic acid) [OL_2b] | 2-Furanpropanoic acid, 3-carboxy-4-methyl-5-propyl- [PD_A] | 3,4,5-Trimethoxydihydrocinnamic acid [PD_A] | 2,4,5-Trimethoxydihydrocinnamic acid [PD_A] | 7-Oxabicyclo[4.1.0]hept-3-en-2-one, 5-hydroxy-4-[3-(1-hydroxy-1-methylethyl)-2-oxiranyl]-1-methyl- [PD_C] | Ethy…	0.142938	0.512431	1.49402e-05	3.08144e-05	0.202051	1
6.51_121.0285m/z	OL_2a	HMDB0062484 (keratan sulfate II (core 2-linked), degradation product 1) [OL_2a] | Dantron [PD_C] | 3,4-Dihydroxybenzaldehyde [PD_C] | Quinizarin [PD_C] | 2-Hydroxybenzamide [PD_C] | 2,6-Dihydroxybenzaldehyde [PD_C] | 2,5-Dihydroxybenzaldehyde [PD_C] | 3-Hydroxybenzoic acid [PD_C] | Salicylamide [PD_C] | 4-Hydroxybenzoic acid [PD_C] | Salicylic acid [PD_C] | 2-Pyridylacetic acid [PD_C] | 3-Pyridyl…	0.612268	0.838552	0.0261455	0.0360707	0.205287	1
6.69_131.0493m/z	OL_2a	95693 ((3-Hydroxy-4-methoxyphenyl)ethanone) [OL_2a] | 1303 (Phenyllactic acid) [OL_2a] | Desaminotyrosine [OL_2a] | 4-Hydroxyphenyl-2-propionic [OL_2a] | 444539 (trans-Cinnamic acid) [OL_2b] | 2'-Hydroxy-6'-methoxyacetophenone [PD_A] | L-(-)-3-Phenyllactic acid [PD_A] | Caffeoyl alcohol [PD_A] | Atropic acid [PD_A] | Tropic acid [PD_A] | DL-3-Phenyllactic acid [PD_A] | (2S)-2-Hydroxy-2-phenylprop…	0.102944	0.462582	5.90949e-08	1.49921e-07	0.206935	1
14.32_432.3234n	OL_2a	9910685 (1,24,25-Trihydroxyvitamin D3) [OL_2a] | (1R,3S,5Z)-5-{2-[(1R,3aS,4E,7aR)-1-[(2R,5R)-5,6-dihydroxy-6-methylheptan-2-yl]-7a-methyl-octahydro-1H-inden-4-ylidene]ethylidene}-4-methylidenecyclohexane-1,3-diol [PD_C] | (6R)-6-[(1S,2R,5S,9S,10S,11S,14R,15R)-5,9-dihydroxy-2,15-dimethyltetracyclo[8.7.0.0^{2,7}.0^{11,15}]heptadec-7-en-14-yl]-2-methylheptanoic acid [PD_C] | 5,7',9',13'-tetramethyl-…	0.314601	0.683458	9.71081e-10	2.79374e-09	0.209792	1
5.16_217.0969m/z	OL_2a	151018 (5-Methoxytryptophan) [OL_2a] | L-1,2,3,4-Tetrahydro-beta-carboline-3-carboxylic acid [PD_C] | 6-Methoxy-2-quinolinecarbonitrile [PD_C] | 2-Amino-N-(2-furylmethyl)benzamide [PD_C] | 4-Antipyrinecarboxaldehyde [PD_C] | 2-[4-(2-Carboxy-5-oxopyrrolidin-1-yl)-6,6,9a-trimethyl-5-[(2E,4E,6E)-octa-2,4,6-trienoyl]oxy-1-oxo-4,5,5a,7,8,9-hexahydro-3H-benzo[e]isoindol-2-yl]pentanedioic acid [PD_C] | …	0.263649	0.643409	2.87443e-11	9.15422e-11	0.21021	1
14.53_343.2626m/z	OL_2a	193905 (Nordeoxycholic acid) [OL_2a] | Drostanolone propionate [PD_C] | Docosahexaenoic acid methyl ester [PD_C] | O-Arachidonoylglycidol [PD_C] | 2-Arachidonoylglycerol [PD_C] | 1-Arachidonoylglycerol [PD_C] | Desogestrel [PD_C] | 9-Deoxy-9-methylene-16,16-dimethylprostaglandin E2 [PD_C]	0.759262	0.902283	0.0209493	0.0294186	0.211739	1
1.04_157.0248m/z	OL_2a	90301 (URACIL 5-CARBOXYLATE) [OL_2a] | 967 (Orotic acid) [OL_2a] | Isoorotic acid [PD_C] | [3-(hexanoyloxy)-2-oxopropoxy]phosphonic acid [PD_C] | Azaserine [PD_C] | 2-amino-3-[(2-diazoacetyl)oxy]propanoic acid [PD_C] | 2-amino-1-methyl-4-oxo-4,5-dihydro-1H-imidazol-5-yl hydrogen carbonate [PD_C] | Azaserine [PD_C] | 2,4,6-trimethyl-5-nitroso-1,3,5-dithiazinane [PD_C] | Orotic acid [PD_C] | 2,6-di…	0.145631	0.516014	0.000137117	0.000257954	0.211794	1
2.83_144.0656m/z	OL_2a	3014237 (6-Oxopiperidine-2-carboxylic) [OL_2a] | 2-Aminoadipic acid [PD_C] | 2-Amino-2-deoxy-D-glucopyranose [PD_C] | D-Glucosamine [PD_C] | 1,3,5-Benzenetriol [PD_C] | (2R)-6-Oxo-2-piperidinecarboxylic acid [PD_C] | (2-Oxo-1-pyrrolidinyl)acetic acid [PD_C] | DL-2-Methylglutamic acid [PD_C] | N-Methyl-L-glutamic acid [PD_C] | 1-Formylpyrrolidine-2-carboxylic acid [PD_C]	0.622394	0.840834	4.41265e-21	2.2168e-20	0.213733	1
3.92_236.1159n	OL_2a	5488196 (Phenylalanylalanine) [OL_2a] | Phe-Ala [PD_C] | .beta.-Ala-Phe [PD_C] | Ala-Phe [PD_C] | Alanylphenylalanine [PD_C] | Carbetamide [PD_C] | N-[4-(Acetylamino)phenyl]-2-ethoxyacetamide [PD_C] | 5-(cyclohex-1-en-1-yl)-1,5-dimethyl-1,3-diazinane-2,4,6-trione [PD_C] | (2S)-2-[(2S)-2-aminopropanamido]-3-phenylpropanoic acid [PD_C] | (2S)-2-[(2S)-2-amino-3-phenylpropanamido]propanoic acid [PD_C…	0.122303	0.486907	1.63057e-21	8.36808e-21	0.214182	1
14.72_341.1766m/z	OL_2a	10382701 (JWH-018) [OL_2a] | DL-Laudanosine [PD_C] | (S)-Laudanosine [PD_C] | Methanone, (1-butyl-1H-indol-3-yl)(4-methyl-1-naphthalenyl)- [PD_C] | 3-(1H-Indol-3-yl)propanenitrile [PD_C] | 3-(Pyridine-3-yl)aniline [PD_C] | Naphthalene-2-carboximidamide [PD_C] | 5-phenylpyridin-2-amine [PD_C] | 2,4-Quinazolinediamine, N2,N4-bis(phenylmethyl)- [PD_C] | 1H-Indazole-3-carboxamide, 1-pentyl-N-8-quinol…	0.493726	0.78888	1.56351e-49	2.00936e-48	0.216158	1
3.44_214.1437m/z	OL_2a	168379 (Isobutyryl-L-carnitine) [OL_2a] | Butyrylcarnitine [OL_2a] | Ecgonine ethyl ester [PD_C] | N-Heptanoyl-L-homoserine lactone [PD_C] | N-Heptanoyl-DL-homoserine lactone [PD_C] | Ile-Val [PD_C] | Val-Leu [PD_C] | 2-[2-(Benzyloxy)ethoxy]ethanol [PD_C] | 3-Hydroxyadamantan-1-carboxylic acid [PD_C] | 5-(4-Hydroxypentyl)benzene-1,3-diol [PD_C]	0.597738	0.834713	0.320966	0.355793	0.223021	1
16.51_327.3132n	OL_2a	27902 (Stearoylethanolamide) [OL_2a] | Stearoyl ethanolamide [PD_C] | (1,3-dihydroxyicosan-2-yl)azaniumyl [PD_C] | N,N-Dimethylsphingosine [PD_C] | D-erythro-Sphingosine C-20 [PD_C] | N-(2-hydroxyethyl)octadecanamide [PD_C] | (2S,3R,4E)-2-(dimethylamino)octadec-4-ene-1,3-diol [PD_C] | hexadecyl 4-aminobutanoate [PD_C] | 2-(dimethylamino)octadec-4-ene-1,3-diol [PD_C] | 3-amino-2-methoxynonadec-5-e…	0.266767	0.645291	0.00206214	0.00337316	0.227054	1
5.24_266.1384m/z	OL_2a	10436 (5-methyl-1,3-benzenediol) [OL_2a] | 1-(4-Methylbenzyl)-5-oxo-3-pyrrolidinecarboxylic acid [PD_C] | 7,8-Dihydrokawain-5-ol [PD_C] | Dihydrokawain-5-ol [PD_C] | 2,2-Diphenylcyclopropanecarbohydrazide [PD_C] | Kendomycin [PD_C] | Isopropyl 5-hydroxy-2-methyl-1H-indole-3-carboxylate [PD_C] | 2-(4-Isopropylphenyl)-1,3-benzoxazol-5-amine [PD_C] | 8-Hydroxy-3-(4-oxopentyl)-3,4-dihydroisochromen-1…	0.609122	0.838243	0.000251074	0.000458308	0.227936	1
0.87_146.0271m/z	OL_2a	445282 (Methionine sulfone) [OL_2a] | 165007 (Sedoheptulose 7-phosphate) [OL_2a] | Acetylcysteine [PD_C] | N-Acetyl-L-cysteine [PD_C] | Thiazole-4-carboxaldehyde [PD_C] | 1,2-Thiazole-5-carbaldehyde [PD_C] | 2-nitrosothiophene [PD_C] | (2R)-2-acetamido-3-sulfanylpropanoic acid [PD_C] | 2-(3-sulfanylpropanamido)acetic acid [PD_C] | 2-[(1-hydroxyethylidene)amino]-3-sulfanylpropanoic acid [PD_C] | 2…	0.304512	0.675206	1.52147e-18	6.90188e-18	0.228562	1
10.74_179.0700m/z	OL_2a	75074 (3,5-dimethoxybenzoic acid methyl ester) [OL_2a] | Methyl 4-hydroxycinnamate [PD_C] | Dimethyl 2,4-bis(4-hydroxyphenyl)cyclobutane-1,3-dicarboxylate [PD_C] | Coniferyl aldehyde [PD_C] | 3-(Methoxycarbonyl)bicyclo[2.2.1]hept-5-ene-2-carboxylic acid [PD_C] | 3-Amino-4-(4-hydroxyphenyl)butyric Acid [PD_C] | Coniferaldehyde [PD_C] | 4-(2-Methyl-6-oxopyran-3-yl)butanoic acid [PD_C] | Methyl 2,4-…	0.273077	0.650392	5.02373e-05	9.87512e-05	0.229127	1
2.89_230.1385m/z	OL_2a	53481615 (Butenylcarnitine) [OL_2a] | 3-Hydroxybutyrylcarnitine [PD_C] | Tenuazonic acid [PD_C] | (2R,3R)-(-)-2-Benzyloxy-1,3,4-butanetriol [PD_C] | (2E,5E)-3,5,7-Trimethylocta-2,5-dienedioic acid [PD_C]	0.774804	0.908974	1.55753e-06	3.51805e-06	0.232534	1
5.56_179.1179m/z	OL_2a	675 (5,6-Dimethylbenzimidazole) [OL_2a] | N,N-Diethylisonicotinamide [PD_C] | 2-Methyl-6(S)-(3-pyridyl)tetrahydro-1,2-oxazine [PD_C] | N,N-Diethylnicotinamide [PD_C] | trans-Nicotine-1'-oxide [PD_C] | (2S)-Nicotine 1-oxide [PD_C] | Nicotine-1'-N-oxide [PD_C] | (2E,4E)-12-Hydroxy-13-(hydroxymethyl)-14-methoxy-3,5,7-trimethyl-14-oxotetradeca-2,4-dienoic acid [PD_C] | 4-Phenylbutanehydrazide [PD_C] …	0.117926	0.480624	5.781e-08	1.46759e-07	0.234974	1
2.94_189.1234m/z	OL_2a	2-[[(2S)-2-amino-4-methyl-1-oxopentyl]amino]acetic acid [OL_2a] | Leu-Gly [PD_A] | Glycyl-L-norleucine [PD_A] | Ile-Gly [PD_A] | Gly-Leu [PD_A] | 5-Methyl-5-propylimidazolidine-2,4-dione [PD_C] | 5-Isopropyl-5-methylhydantoin [PD_C]	0.000127237	0.0153916	0.188759	0.219724	0.236375	1
2.65_199.1078m/z	OL_2a	91482 (DL-o-Tyrosine) [OL_2a] | Tyr-Ser-Lys [PD_C] | Pro-Thr [PD_C] | Thr-Pro [PD_C] | .beta.-Hydroxyphenylalanine [PD_C] | L-Tyrosine [PD_C] | 6-(Dimethylamino)nicotinic acid [PD_C] | 5,5-diethyl-1-methyl-1,3-diazinane-2,4,6-trione [PD_C] | 2-(3,4-dihydroxyphenyl)ethanimidamide [PD_C] | N-(2-hydroxyethyl)pyridine-3-carboxamide [PD_C] | Hydrazinecarboxylic acid, phenylmethyl ester [PD_C] | N-(2-H…	0.438889	0.762127	1.8102e-07	4.39489e-07	0.241073	1
4.26_209.1284m/z	OL_2a	16247 (Aminocarb) [OL_2a] | 4-(Dimethylamino)phenylalanine [PD_C] | N-[2-(3-Formyl-2,5-dimethyl-1H-pyrrol-1-yl)ethyl]acetamide [PD_C] | Amobarbital [PD_C] | Pilocarpine [PD_C] | Finasteride [PD_C] | 2-[(4-hydroxypyrrolidin-2-yl)formamido]-3-methylpentanoic acid [PD_C] | 2-[(4-hydroxypyrrolidin-2-yl)formamido]-4-methylpentanoic acid [PD_C] | (2S,4R)-1-[(2S,3S)-2-amino-3-methylpentanoyl]-4-hydroxyp…	0.284418	0.659354	0.00110943	0.00187721	0.242147	1
11.45_145.1013m/z	OL_2a	10377 (Olivetol) [OL_2a] | Isovalerophenone [PD_C] | 3-Methyl-4-phenylbutan-2-one [PD_C] | 4-Penten-1-ol, 5-phenyl-, (4E)- [PD_C] | Isoquinoline, 1,2,3,4-tetrahydro-4,4-dimethyl- [PD_C] | 1-(p-Tolyl)butan-1-one [PD_C] | 2-Phenylcyclopentan-1-amine [PD_C] | (+)-N-Allyl-.alpha.-methylbenzylamine [PD_C] | 4-tert-Butyl-2-(hydroxymethyl)phenol [PD_C]	0.0420864	0.340808	0.0195805	0.0275981	0.245401	1
12.39_317.1718m/z	OL_2a	442793 (Gingerol) [OL_2a] | Gingerol [PD_C] | 2-[(6-Ethoxy-4-methyl-2-quinazolinyl)amino]-5,6-dihydro-4-pyrimidinol [PD_C] | N'-cyano-N-[4-(6-hydroxy-4-methyl-4,5-dihydropyridazin-3-yl)phenyl]-N''-methylguanidine [PD_C] | 5-hydroxy-1-(4-hydroxy-3-methoxyphenyl)decan-3-one [PD_C] | (4-hydroxy-3-methoxyphenyl)methyl 7-methyloctanoate [PD_C] | (1E)-5-(2-hydroxypropan-2-yl)-2-methyl-8-methylidene-7-o…	0.661052	0.857314	0.000377822	0.00067766	0.245493	1
1.06_145.0608m/z	OL_2a	102466 (Glycyl-Serine) [OL_2a] | Uracil [OL_2a] | Ser-Gly [PD_C] | Gly-Ser [PD_C] | 4-Methyloxazole-5-carboxylic acid [PD_C] | Maleic hydrazide [PD_C] | 1-nitrosopyrrolidine-2-carboxylic acid [PD_C] | 4,6-Dihydroxypyrimidine [PD_C] | Uracil [PD_C] | 1,2,3,4-tetrahydropyrimidine-2,4-dione [PD_C] | 1H-pyrazole-4-carboxylic acid [PD_C] | 1,2,3,6-tetrahydropyridazine-3,6-dione [PD_C] | Maleic hydrazi…	0.491599	0.788171	0.000774269	0.00134016	0.250317	1
3.31_171.0630m/z	OL_2a	439251 ((R)-Pantoic acid) [OL_2a] | Propanoic acid [PD_C] | Glycidol [PD_C] | propanoic acid [PD_C] | (2S)-2-hydroxypropanal [PD_C] | 3-hydroxypropanal [PD_C] | (2R)-2-hydroxypropanal [PD_C] | 1-hydroxypropan-2-one [PD_C] | ethyl formate [PD_C] | methyl acetate [PD_C] | 1,2-dioxolane [PD_C] | 1,3-dioxolane [PD_C] | methoxy(methyl-lambda4-oxidanylidyne)methane [PD_C] | oxiran-2-ylmethanol [PD_C] |…	0.966718	0.985056	0.942403	0.946127	0.257716	1
1.00_159.0289m/z	OL_2a	157 (5-Keto-D-gluconate) [OL_2a] | 54670067 (Ascorbic acid) [OL_2a] | 92283 (D-(+)-Glucuronic acid ?-lactone) [OL_2a] | 441476 (GALACTURONATE) [OL_2a] | 94715 (GLUCURONATE) [OL_2a] | N-ACETYLASPARTATE [OL_2a] | 790 (Hypoxanthine) [OL_2a] | (2,5-Dioxotetrahydrofuran-3-yl)acetic acid [PD_C] | 4-hydroxy-2-methyl-5-oxo-2,5-dihydrofuran-2-carboxylic acid [PD_C] | 2-methylidene-4-oxopentanedioic acid […	0.61133	0.838552	2.6402e-07	6.3413e-07	0.264963	1
1.06_168.0654m/z	OL_2a	1050 (PYRIDOXAL) [OL_2a] | 36143 (4-HYDROXY-L-PHENYLGLYCINE) [OL_2a] | Succinimidyl-4-(N-maleimidomethyl)cyclohexane-1-carboxylate [PD_C] | 3-O-Acetyl-13-deoxyphomenone [PD_C] | (3,8a-Dimethyl-5-methylidene-2-oxo-4a,6,7,8,9,9a-hexahydro-4H-benzo[f][1]benzofuran-8-yl) acetate [PD_C] | 5-Hydroxy-3a,4,5,7a-tetrahydro-1H-isoindole-1,3(2H)-dione [PD_C] | [(6E,10E)-6,10-Dimethyl-3-methylidene-2-oxo-3a,…	0.183209	0.557602	1.67003e-10	5.0445e-10	0.265389	1
1.27_202.1074m/z	OL_2a	6992130 (Leucyl-Serine) [OL_2a] | 9815826 (Valyl-Threonine) [OL_2a] | 1054 (Pyridoxine) [OL_2a] | 4624 (6-HYDROXYDOPAMINE) [OL_2a] | Pantothenic acid [PD_C] | Pantothenic acid [PD_C] | 3-[[(2S)-2,4-Dihydroxy-3,3-dimethylbutanoyl]amino]propanoic acid [PD_C] | Phosphorylcholine [PD_C] | Spiro[3.3]heptane-2,2-dicarboxylic acid [PD_C] | Thr-Val [PD_C] | Methyl 1-(2-Methoxyethyl)-2-oxopyrrolidine-4-ca…	0.031784	0.298461	5.9071e-21	2.95394e-20	0.265658	1
7.69_198.1125m/z	OL_2a	445027 (DETHIOBIOTIN) [OL_2a] | Tenuazonic acid [PD_C] | D-Desthiobiotin [PD_C] | N-(4-Hydroxyphenyl)propanamide [PD_C] | Methyl 3-amino-4-methylbenzoate [PD_C] | [4-(Methylamino)phenyl]acetic acid [PD_C] | 5-(5-Methoxycarbonyl-5,8a-dimethyl-2-methylidene-3,4,4a,6,7,8-hexahydro-1H-naphthalen-1-yl)-3-methylpentanoic acid [PD_C] | 2-Amino-4'-methoxyacetophenone [PD_C] | Desglymidodrine [PD_C] | Car…	0.52651	0.806784	7.35086e-33	5.58533e-32	0.26628	1
15.90_401.3408m/z	OL_2a	5283731 (Calcifediol) [OL_2a] | (1S,2S,5R,7R,9R,10R,11S,15R,16S)-14-[(2R)-6-hydroxy-6-methylheptan-2-yl]-2,15-dimethyltetracyclo[8.7.0.0Ã‚Â²,Ã¢ÂÂ·.0Ã‚Â¹Ã‚Â¹,Ã‚Â¹Ã¢ÂÂµ]heptadecane-5,9,16-triol [PD_C] | (1S,2S,5R,7S,9R,10R,11S,14R,15R,16S)-14-[(2R)-6-hydroxy-6-methylheptan-2-yl]-2,15-dimethyltetracyclo[8.7.0.0^{2,7}.0^{11,15}]heptadecane-5,9,16-triol [PD_C] | (1S,2S,5R,7S,9R,10R,11S,14R,15R,16S)-…	0.000775687	0.0431497	0.00424021	0.00662186	0.268627	1
6.51_191.0315m/z	OL_2a	12575 (3-hydroxy-4-methoxybenzoic acid) [OL_2a] | 287064 (methyl 3,4-dihydroxybenzoate) [OL_2a] | p-Hydroxymandelic acid [PD_C] | D-(+)-Arabitol [PD_C] | 2-Hydroxy-3-methoxybenzoic acid [PD_C] | 3,5-Dihydroxy-4-methylbenzoic acid [PD_C] | Diketene [PD_C] | 2,5-dihydrofuran-2-one [PD_C] | 2,3-dihydrofuran-2-one [PD_C] | 1,4-dioxine [PD_C] | 3-hydroxycyclobut-2-en-1-one [PD_C] | but-2-enedial [PD_C…	0.0999338	0.457938	0.362196	0.39648	0.275424	1
1.20_190.1186m/z	OL_2a	3013625 (Glycylproline) [OL_2a] | 6426709 (Prolylglycine) [OL_2a] | 65072 (Homocitrulline) [OL_2a] | Homocitrulline [PD_C] | Gly-Pro [PD_C] | Pro-Ile-Lys [PD_C] | Pro-Gly [PD_C] | (2S)-1-(2-aminoacetyl)pyrrolidine-2-carboxylic acid [PD_C] | 2-{[(2S)-pyrrolidin-2-yl]formamido}acetic acid [PD_C] | 1-(2-aminoacetyl)pyrrolidine-2-carboxylic acid [PD_C] | Glycylproline [PD_C]	0.487852	0.786818	0.0100243	0.0148081	0.276553	1
0.63_193.1547m/z	OL_2a	164795 (N(6)-Methyllysine) [OL_2a] | N(6)-Methyllysine [PD_C] | 2-[2-[2-(2-aminoethoxy)ethoxy]ethoxy]ethylamine [PD_C] | N.epsilon.-Methyl-L-lysine [PD_C] | (R)-Aminocarnitine [PD_C]	0.138103	0.50742	0.276427	0.310578	0.277817	1
15.38_325.2161m/z	OL_2a	6449999 (Cannabigerolic acid) [OL_2a] | (15:3)-Anacardic acid [PD_A] | 10(S),17(S)-Dihydroxy-4Z,7Z,11E,13Z,15E,19Z-docosahexaenoic acid [PD_C] | Maresin 1 [PD_C] | Etonogestrel [PD_C] | 7(S)-Maresin 1 [PD_C] | Xylopic acid [PD_C] | 12-(Acetyloxy)pimara-7,15-dien-18-oic acid [PD_C] | Iloprost [PD_C] | 17-Keto-4(Z),7(Z),10(Z),13(Z),15(E),19(Z)-docosahexaenoic acid [PD_C] | 2.alpha.-Hydroxymethyleth…	0.613608	0.838552	0.00162096	0.00268785	0.282443	1
9.57_179.0700m/z	OL_2a	HMDB0002040 (4-Methoxycinnamic acid) [OL_2a] | 16522 (3,4-dimethoxybenzoic acid methyl ester) [OL_2a] | 3-Methoxycinnamic acid [OL_2a] | Isobutyrylphloroglucinol [PD_C] | Carbofuran phenol-3-ketone [PD_C] | 4',6'-Dimethoxy-2'-hydroxyacetophenone [PD_C] | 3,4-Dimethoxyphenylacetic acid [PD_C] | Mellein [PD_C] | Homoveratric acid [PD_C] | 2-Hydroxy-3-(4-methoxyphenyl)propanoic acid [PD_C] | 2H-Pyra…	0.603008	0.835268	0.0370197	0.0496615	0.28263	1
7.90_131.0492m/z	OL_2a	150923 (3-METHYL-2-OXINDOLE) [OL_2a] | 7690 (4-methoxyphenylacetic acid) [OL_2a] | 660 (Dihydrocoumarin) [OL_2a] | 873 (3-(2-HYDROXYPHENYL)PROPANOATE) [OL_2a] | HMDB0032138 (3,4-Dimethoxybenzaldehyde) [OL_2a] | 444539 (trans-Cinnamic acid) [OL_2b] | DL-3-Phenyllactic acid [PD_A] | 2'-Hydroxy-6'-methoxyacetophenone [PD_A] | L-(-)-3-Phenyllactic acid [PD_A] | Caffeoyl alcohol [PD_A] | Tropic acid […	0.130157	0.495646	2.03492e-24	1.16166e-23	0.287188	1
4.88_136.0482m/z	OL_2a	126 (4-hydroxybenzaldehyde) [OL_2a] | 588 (Creatinine) [OL_2b] | N-(4-Acetylphenyl)-N'-phenylthiourea [PD_C] | N-(4-Methylbenzoyl)-N'-phenylthiourea [PD_C] | 2-(Benzylsulfanyl)-6-methoxy-1H-1,3-benzodiazole [PD_C] | N-(Benzylaminothiocarbonyl)benzamide [PD_C] | Tolfenpyrad [PD_C] | N-(4-Ethoxyphenyl)-1,3-benzothiazol-2-amine [PD_C] | 2-Methyl-1,4-benzoquinone [PD_C] | 2-[(2-Phenoxyethyl)sulfanyl]…	0.982796	0.991644	2.10692e-06	4.71014e-06	0.291588	1
13.43_95.0856m/z	OL_2a	8094 (Heptanoic acid) [OL_2a] | 4-(Hydroxymethyl)cyclohexanol [PD_C] | (1S,2S)-2-Methoxycyclohexanol [PD_C] | Heptanoic acid [PD_C] | Methyl(prop-2-yn-1-yl)(propan-2-yl)amine [PD_C] | 1,2,3,6-Tetrahydrobenzylalcohol [PD_C] | Ethyl isovalerate [PD_C] | 1-methylcyclohexa-1,3-diene [PD_C] | 2-methylcyclohexa-1,3-diene [PD_C] | (3E,5E)-hepta-1,3,5-triene [PD_C] | pentacyclo[7.3.1.1^{4,12}.0^{2,7}.0^{…	0.964866	0.984583	2.75668e-12	9.29176e-12	0.291962	1
15.30_315.2313m/z	OL_2a	644019 (Cannabidiol (CBD)) [OL_2a] | (.+/-.)-Cannabichromene [PD_C] | Cannabidiol [PD_C] | (.+/-.)-.DELTA.9-Tetrahydrocannabinol [PD_C] | .DELTA.11-Tetrahydrocannabinol [PD_C] | .DELTA.8-Tetrahydrocannabinol [PD_C] | (R)-[10]Gingerol [PD_C] | Prostaglandin A1 methyl ester [PD_C] | 5(6)-Epoxy-8Z,11Z,14Z,17Z-eicosatetraenoic acid, methyl ester [PD_C] | 9,11-Dideoxy-9.alpha.,11.alpha.-epoxymethanopr…	0.123319	0.48703	0.000102674	0.000196012	0.293454	1
13.80_337.1770m/z	OL_2a	91656 (Baycor) [OL_2a] | all-trans-4-Ketoretinoic acid [PD_C] | Kahweol [PD_C] | 6.beta.-Hydroxynorethindrone [PD_C]	0.520318	0.803965	0.0129469	0.018794	0.298087	1
3.70_188.1156m/z	OL_2a	92843 (Glycylleucine) [OL_2a] | 88079 (Glycyl-Isoleucine) [OL_2a] | N-alpha-Acetyl-L-lysine [PD_C] | N6-Acetyl-L-lysine [PD_C] | N.epsilon.-Acetyl-L-lysine [PD_C] | N.alpha.-Acetyl-L-lysine [PD_C] | Ile-Asp-Lys [PD_C] | Glycyl-L-norleucine [PD_C] | Leu-Gly [PD_C] | Ile-Gly [PD_C] | Gly-Leu [PD_C] | Glycyl-Isoleucine [PD_C] | 1-O-Hexadecyl-2-deoxy-2-thio-S-acetyl-sn-glyceryl-3-phosphorylcholine [P…	0.523985	0.805602	2.99966e-17	1.27855e-16	0.299767	1
4.67_155.0680m/z	OL_2a	170748 (5-Hydroxyhexanoic acid) [OL_2a] | Butoxyacetic acid [PD_C] | Ethyl ethoxyacetate [PD_C] | (2R,3R)-2-hydroxy-3-methylpentanoic acid [PD_C] | (5R)-5-hydroxyhexanoic acid [PD_C] | 5-hydroxyhexanoic acid [PD_C] | (2R)-2-hydroxy-4-methylpentanoic acid [PD_C] | 2-hydroxy-4-methylpentanoic acid [PD_C] | (2S)-2-hydroxy-4-methylpentanoic acid [PD_C] | 2-hydroxyhexanoic acid [PD_C] | 2-ethyl-2-hydr…	0.919229	0.968539	8.20077e-12	2.68462e-11	0.301653	1
1.04_136.0395m/z	OL_2a	65083 (3-amino-4-hydroxybenzoic acid) [OL_2a] | 127115 (3-AMINO-5-HYDROXYBENZOATE) [OL_2a] | 86 (3-HYDROXYANTHRANILATE) [OL_2b] | 11182709 (2-Amino-4-hydroxybenzoic Acid) [OL_2b] | 6043 (2-benzoxazolinone) [OL_2b] | 3-Hydroxyanthranilic acid [PD_A] | 3-Aminosalicylic acid [PD_A] | 2-Hydroxy-6-methylpyridine-4-carboxylic acid [PD_A] | 2-Amino-5-hydroxybenzoic acid [PD_A] | 2,3-Dihydroxybenzonitril…	0.922815	0.970046	0.045116	0.0595375	0.303966	1
1.96_73.0285m/z	OL_2a	3-Hydroxyadipic 3,6 lactone [OL_2a] | trans-2-Butene-1,4-dicarboxylic acid [PD_C] | 3-Methyl-2-pentenedioic acid [PD_C] | 3-Hydroxy-4-methoxy-2,3-dihydropyran-6-one [PD_C] | 2-(Hydroxymethyl)-3-methoxy-2H-furan-5-one [PD_C] | 3-(Methoxycarbonyl)but-3-enoic acid [PD_C] | Hydroxypropionic acid [PD_C] | 2-oxopropanal [PD_C] | propanedial [PD_C] | prop-2-enoic acid [PD_C] | 2H-1,3-dioxole [PD_C] | ox…	0.433776	0.757513	2.49196e-36	2.07782e-35	0.3057	1
16.01_407.3146m/z	OL_2a	5283906 (Dehydrolithocholic acid) [OL_2a] | 4-(2-aminopropyl)-N,N,3-trimethylaniline [PD_C] | 4-(1-aminopropyl)-N,N,3-trimethylaniline [PD_C] | 1-[4-(pyrrolidin-1-yl)but-2-yn-1-yl]pyrrolidine [PD_C] | (S)-Amiflamine [PD_C] | (2S)-3-hydroxy-2-{[(5Z)-7-[(1R,2R,3R)-3-hydroxy-2-[(1E,3S)-3-hydroxyoct-1-en-1-yl]-5-oxocyclopentyl]hept-5-enoyl]oxy}propyl 22-methyltetracosanoate [PD_C] | (2S)-1-hydroxy-3-…	0.0561796	0.380749	9.24956e-13	3.21289e-12	0.312275	1
1.15_148.0372n	OL_2a	439939 (2-Hydroxyglutaric acid) [OL_2a] | 181976 (3-Hydroxyglutarate) [OL_2a] | 43 (2-hydroxyglutarate) [OL_2a] | D-(-)-Citramalic acid [PD_C] | D-(+)-Ribonic acid .gamma.-lactone [PD_C] | L-2-Hydroxyglutaric acid [PD_C] | 2-hydroxy-2-methylbutanedioic acid [PD_C] | 3-hydroxypentanedioic acid [PD_C] | (2R)-2-hydroxypentanedioic acid [PD_C] | (2S)-2-hydroxypentanedioic acid [PD_C] | (3R,4S,5R)-3,4…	0.0613104	0.391878	3.74312e-07	8.88394e-07	0.313534	1
6.90_195.0628m/z	OL_2a	5350 (Sulforaphane) [OL_2a] | 6079438 (2-Octenedioic acid) [OL_2a] | (-)-Corey lactone diol [PD_C] | Diethyl maleate [PD_C] | 4-Hydroxybutanoic acid lactone [PD_C] | oxolan-2-one [PD_C] | oxolan-3-one [PD_C] | butane-2,3-dione [PD_C] | (2E)-but-2-enoic acid [PD_C] | ethenyl acetate [PD_C] | methyl prop-2-enoate [PD_C] | (2Z)-but-2-enoic acid [PD_C] | but-2-yne-1,4-diol [PD_C] | 2,2'-bioxirane [PD…	0.142357	0.511178	2.3824e-57	4.10776e-56	0.315113	1
14.90_300.2893m/z	OL_2a	445639 (Oleic acid) [OL_2a] | 5281125 (PETROSELINATE) [OL_2a] | 637517 (ELAIDATE) [OL_2a] | D-erythro-N-stearoylsphingosine [PD_C] | 2S-Amino-4E-octadecene-1,3S-diol [PD_C] | Sphingosine [PD_C] | Phytosphingosine [PD_C] | cis-Vaccenic acid [PD_C] | Palmitoyl ethanolamide [PD_C] | trans-13-Octadecenoic acid [PD_C] | trans-Vaccenic acid [PD_C] | (Z)-6-Octadecenoic acid [PD_C] | Oleic acid [PD_C]	0.220193	0.602203	0.00154471	0.00256587	0.319068	1
7.90_151.0753m/z	OL_2a	69718 ((3,5-dimethoxyphenyl)methanol) [OL_2a] | 10296 (2-Phenylpropionate) [OL_2b] | 107 (3-phenylpropanoic acid) [OL_2b] | 2,6-Dimethyl-4-hydroxybenzaldehyde [PD_C] | 3-Ethylbenzoic acid [PD_C] | Dihydroaspyrone [PD_C] | 8-Azaspiro[4.5]decane-7,9-dione [PD_C] | 2-(1-Hydroxyethyl)-4-(2-hydroxypropyl)-2H-furan-5-one [PD_C] | 2-Naphthalenecarboxamide, N-[2-(4-oxo-1-phenyl-1,3,8-triazaspiro[4.5]dec-…	0.00950874	0.161395	5.01018e-35	4.07498e-34	0.32428	1
11.91_143.0856m/z	OL_2a	5-phenyl valeric acid [OL_2a] | 1-methylnaphthalene [PD_C] | 1-Methylnaphthalene [PD_C] | 2-Methyl-4-phenyl-3-butyn-2-ol [PD_C] | (3Z)-3-methyl-4-phenylbut-3-en-2-one [PD_C] | 2-phenylpent-4-enal [PD_C] | 3-phenylpent-4-enal [PD_C] | Cyclobutyl phenyl ketone [PD_C] | 1,2-Dimethoxy-4-(2-propenyl)benzene [PD_C] | 5-Phenylvaleric acid [PD_C] | 4-(p-Methoxyphenyl)-2-butanone [PD_C] | Hydrocinnamic ac…	0.923659	0.970046	0.00262241	0.00422196	0.326498	1
16.36_167.1431m/z	OL_2a	5497181 (adrenic acid) [OL_2a] | Dihydrojasmone [PD_C] | 2-Hexyl-2-cyclopenten-1-one [PD_C] | (1R,5S)-2,6-Dimethyl-8-methylene-3-oxabicyclo[3.3.1]nonane [PD_C] | (4,7,7-Trimethylbicyclo[4.1.0]hept-4-en-3-yl)methanol [PD_C]	0.00148675	0.0656015	2.98737e-55	4.82346e-54	0.326895	1
12.17_257.1744m/z	OL_2a	5281929 (Methyl jasmonate) [OL_2a] | 5-(6-Methyl-7-oxooctyl)furan-2(5H)-one [PD_C] | 1H,3H-Furo[3,4-c]furan-1-one, 6-heptyl-4,6-dihydro- [PD_C] | 4-Hydroxy-4-[(E)-3-hydroxybut-1-enyl]-3,5,5-trimethylcyclohex-2-en-1-one [PD_C] | Methyl jasmonate [PD_C]	0.0636764	0.394535	3.36923e-69	9.65298e-68	0.332178	1
1.59_137.0598m/z	OL_2a	681 (DOPAMINE) [OL_2a] | DL-Octopamine [PD_C] | Dopamine [PD_C] | (3,4-Dihydroxyphenyl)ethanol [PD_C] | 4-Methoxybenzaldehyde [PD_C] | Norphenylephrine [PD_C] | Dopamine [PD_C] | 2-(2-Hydroxyethoxy)phenol [PD_C] | (-)-Corey lactone diol [PD_C] | 2-Hydroxy-3-methoxybenzenemethanol [PD_C] | Pentanedioic acid, 3-(1E)-1-propen-1-yl- [PD_C] | 2-Hydroxy-1,2-bis(2-methoxyphenyl)ethan-1-one [PD_C] | Phen…	0.0534776	0.368826	2.67818e-23	1.47155e-22	0.332235	1
0.85_317.0553m/z	OL_2a	14180 (?-Nicotinamide mononucleotide) [OL_2a] | 7-tert-butyl-6-chloro-2-(trifluoromethyl)-2H-chromene-3-carboxylic acid [PD_C] | 5-amino-3-[3,4-dihydroxy-5-(hydroxymethyl)oxolan-2-yl]-2H,3H,6H,7H-[1,3]thiazolo[4,5-d]pyrimidine-2,7-dione [PD_C] | N,N'-(Ethylenedioxy)diphthalimide [PD_C] | 2-amino-4-({1-[(carboxymethyl)carbamoyl]-2-(nitrosulfanyl)ethyl}carbamoyl)butanoic acid [PD_C] | 2-hydroxy-9-p…	0.147406	0.5175	2.91357e-05	5.8602e-05	0.334623	1
6.51_147.0638m/z	OL_2a	321710 (1,3-Dihydro-(2H)-indol-2-one) [OL_2a] | 1,3-Dihydro-(2H)-indol-2-one [PD_C] | Albizziin [PD_C] | 4,6-Dimethyl-1,3,5-triazin-2-ylamine [PD_C] | 1H,4H,5H,6H,7H-imidazo[4,5-b]pyrazine [PD_C] | 2-Indolinone [PD_C] | 5-Hydroxyindole [PD_C] | 1H-indol-4-ol [PD_C]	0.760701	0.902823	0.615016	0.640481	0.335906	1
14.66_473.2873m/z	OL_2a	14138 (N-heptylparaben) [OL_2a] | [(2R)-2-{[(9S,10S,12Z)-9,10-dihydroxyoctadec-12-enoyl]oxy}-3-[(11Z)-icos-11-enoyloxy]propoxy]({[(1S,2R,3R,4S,5S,6R)-2,3,4,5,6-pentahydroxycyclohexyl]oxy})phosphinic acid [PD_C] | [(2R)-3-{[(9R,10R,12Z)-9,10-dihydroxyoctadec-12-enoyl]oxy}-2-[(11Z)-icos-11-enoyloxy]propoxy]({[(1S,2R,3R,4S,5S,6R)-2,3,4,5,6-pentahydroxycyclohexyl]oxy})phosphinic acid [PD_C] | Philant…	0.0105708	0.172506	0.0238069	0.0331323	0.343353	1
5.98_160.0735n	OL_2a	385 (6-CARBOXYHEXANOATE) [OL_2a] | 20984 (3,3-dimethylpentanedioic acid) [OL_2a] | 12292 (3-Methyladipic acid) [OL_2a] | Pimelic acid [PD_C] | 3,3-Dimethylglutaric acid [PD_C] | 3-Methyladipic acid [PD_C] | Diethyl malonate [PD_C]	0.209936	0.589941	1.48845e-14	5.63229e-14	0.345516	1
3.05_137.0472m/z	OL_2a	978 (4-Aminobenzoic acid) [OL_2a] | Bisphenol A [PD_C] | 2-[4-(Benzyloxy)phenyl]ethanol [PD_C] | 2-Hydroxybenzamide [PD_C] | Salicylamide [PD_C] | 2-Hydroxy-N-(4-methylphenyl)-5-nitrobenzamide [PD_C] | 3-Methoxy-5-(2-phenylethyl)phenol [PD_C] | p-Aminobenzoic acid [PD_C] | [(9R,10R)-9-Acetyloxy-8,8-dimethyl-2-oxo-9,10-dihydropyrano[2,3-f]chromen-10-yl] (Z)-2-methylbut-2-enoate [PD_C] | [7-Hydroxy…	0.0614733	0.391878	1.82565e-15	7.1681e-15	0.347759	1
11.53_331.1147m/z	OL_2a	60208234 (Mono-7-carboxyheptyl Phthalate) [OL_2a] | 187353 (Mono-[2-(carboxymethyl)hexyl]phthalate) [OL_2a] | 148386 (Mono (5-carboxy-2-ethylpentyl) phthalate) [OL_2a] | 9,13,15-Trihydroxy-5-methyl-4-oxabicyclo[10.4.0]hexadeca-1(12),13,15-triene-3,11-dione [PD_C] | 2-Hydroxy-3-methoxybenzenemethanol [PD_C] | 8-(2,3-Dihydroxy-3-methylbutyl)-5,7-dimethoxycoumarin [PD_C] | 5,13,15-Trihydroxy-9-methy…	0.566821	0.82224	2.77236e-29	1.86975e-28	0.347993	1
10.27_202.1204n	OL_2a	5192 (decanedioic acid) [OL_2a] | Diethyl adipate [PD_C] | Dimethyl suberate [PD_C] | Sebacic acid [PD_C] | 2-Hexylbutanedioic acid [PD_C]	0.091074	0.446361	3.75325e-17	1.5944e-16	0.349209	1
0.91_146.0925m/z	OL_2a	500 (4-guanidinobutanoic acid) [OL_2a] | 588 (Creatinine) [OL_2a] | 4-Guanidinobutyric acid [PD_C] | 4-Guanidinobutanoic acid [PD_C] | 5-Methyl-5,6-Dihydrouracil [PD_C] | 5,5-Dimethylimidazolidine-2,4-dione [PD_C] | 4-[(diaminomethylidene)amino]butanoic acid [PD_C] | 1-butyl-1-nitrosourea [PD_C] | 2-[(diaminomethylidene)amino]butanoic acid [PD_C] | 2-amino-N-[(methylcarbamoyl)methyl]acetamide [PD…	0.903086	0.962037	1.9072e-45	2.08234e-44	0.351185	1
0.67_370.0730m/z	OL_2a	439694 (4-O-alpha-D-Galactopyranuronosyl-D-galacturonic acid) [OL_2a] | N-Glycolylneuraminic acid [PD_C] | 3,6-Diamino-9-(2-carboxyphenyl)xanthylium cation [PD_C] | 4-Trifluoromethylpyrimidine-2-carbaldehyde [PD_C] | 2-({2-amino-9-[4-hydroxy-5-(hydroxymethyl)oxolan-2-yl]-9H-purin-6-yl}oxy)acetic acid [PD_C] | (2S,4S,5R,6R)-2,4-dihydroxy-5-(2-hydroxyacetamido)-6-[(1R,2R)-1,2,3-trihydroxypropyl]oxa…	0.372497	0.722091	0.000325449	0.000587597	0.353588	1
12.57_179.1431m/z	OL_2a	Alpha- Terpineol acetate [OL_2a] | Dodeca-2(E),4(E)-dienoic acid [PD_C] | 1,4a-Dimethyl-4,4a,5,6,7,8-hexahydro-2(3H)-naphthalenone [PD_C] | 3-Methyl-5-phenylpentan-1-ol [PD_C] | 3-Amino-5,7-dimethyl-1-adamantanol [PD_C] | 2-Mesityl-2-propanol [PD_C] | Terpinyl acetate [PD_C] | Neryl acetate [PD_C] | Docosahexaenoic acid ethyl ester [PD_C] | Lavandulyl acetate [PD_C] | Linalyl acetate [PD_C] | Ger…	0.224339	0.608214	2.73724e-05	5.51719e-05	0.358199	1
16.10_333.2783m/z	OL_2a	12788231 ((Ã‚Â±)-CP 47, 497 C8 Homologue) [OL_2a] | 1-Naphthalenepentanol, decahydro-6-hydroxy-.gamma.,5,5,8a-tetramethyl-2-methylene-, 1-acetate [PD_C] | .omega.-3 Arachidonic acid ethyl ester [PD_C] | cis-7,10,13,16-Docosatetraenoic acid [PD_C] | cis-4,10,13,16-Docosatetraenoic acid [PD_C] | (4,7,7-Trimethylbicyclo[4.1.0]hept-4-en-3-yl)methanol [PD_C] | N-(8Z,11Z,14Z-Eicosatrienoyl)ethanolamine…	0.09401	0.448464	1.94217e-08	5.07416e-08	0.36889	1
5.56_205.0384m/z	OL_2a	5699 (Xanthurenic acid) [OL_2a] | N-[5-(1H-Indol-3-ylmethyl)-1,3,4-thiadiazol-2-yl]-4-methoxybenzamide [PD_C] | 11-Oxo-11H-pyrido[2,1-b]quinazoline-2-carboxylic acid [PD_C] | (9H-Purin-6-ylsulfanyl)acetonitrile [PD_C] | [(2S)-2-amino-3-(1H-imidazol-4-yl)propoxy]phosphonic acid [PD_C] | 4'-Methyl-3-chloropropiophenone [PD_C] | Ethylphosphonic acid diethyl ester [PD_C] | Triethyl phosphite [PD_C] |…	0.113528	0.474079	8.71096e-08	2.18089e-07	0.369797	1
0.60_125.0147n	OL_2a	1123 (Taurine) [OL_2a] | Taurine [PD_C] | Taurine [PD_C] | 2-aminoethane-1-sulfonic acid [PD_C] | (2-aminoethylidene)dihydroxy-lambda6-sulfanone [PD_C] | 1-hydroxyethane-1-sulfonamide [PD_C]	0.00171794	0.0702463	3.52803e-06	7.72397e-06	0.37521	1
2.00_192.1343m/z	OL_2a	2724807 (Glycylvaline) [OL_2a] | Val-Gly [PD_C] | Glycylvaline [PD_C] | N-.alpha.-Acetyl-L-ornithine [PD_C] | Gly-Val [PD_C] | Creatine, ethyl ester [PD_C] | ethyl 2-(N-methylcarbamimidamido)acetate [PD_C] | 5-carbamimidamidopentanoic acid [PD_C]	0.0586577	0.38566	0.000118382	0.00022437	0.3811	1
3.02_208.0843m/z	OL_2a	161166 (Kynurenine) [OL_2a] | 846 (Kynurenine) [OL_2a] | D-Kynurenine [PD_C] | L-Kynurenine [PD_C] | L-Kynurenine [PD_C] | 4-[(Ethylamino)carbonylamino]benzoic acid [PD_C] | N-(Aminocarbonyl)-L-phenylalanine [PD_C] | N-{3-Nitro-2,4-dimethylphenyl}acetamide [PD_C] | N-(4-Aminobenzoyl)-.beta.-alanine [PD_C]	0.147995	0.518321	1.02065e-19	4.84632e-19	0.384295	1
13.17_472.3031m/z	OL_2a	114611 (Glycohyodeoxcholic acid) [OL_2a] | Glycodeoxycholic acid [PD_C] | Chenodeoxycholic acid glycine conjugate [PD_C] | (2S)-1-(acetyloxy)-3-hydroxypropan-2-yl 7-[(1R,2R,3R,5S)-3,5-dihydroxy-2-[(1E,3S)-3-hydroxyoct-1-en-1-yl]cyclopentyl]heptanoate [PD_C] | (2S)-2-(acetyloxy)-3-hydroxypropyl 7-[(1R,2R,3R,5S)-3,5-dihydroxy-2-[(1E,3S)-3-hydroxyoct-1-en-1-yl]cyclopentyl]heptanoate [PD_C] | (2R)-3-…	0.554812	0.818606	1.88493e-32	1.41111e-31	0.387306	1
3.18_176.0739m/z	OL_2a	5-(2-Hydroxyethyl)-4-methylthiazole [OL_2a] | N-Allyltetrahydro-3-thiophenamine 1,1-dioxide [PD_C] | 1-Hydroxy-4-[(4-hydroxy-2,2-dimethyl-1-oxo-3,3a-dihydroimidazo[1,2-a]indol-4-yl)methyl]-1-propan-2-yl-2,4-dihydropyrazino[2,1-b]quinazoline-3,6-dione [PD_C] | 1-[(2-methyl-4,5-dihydrofuran-3-yl)sulfanyl]ethan-1-one [PD_C] | (2R)-2-amino-3-(butane-1-sulfinyl)propanoic acid [PD_C] | 5-(2-Hydroxyethy…	0.231585	0.6131	9.29449e-07	2.14322e-06	0.39319	1
15.38_399.3251m/z	OL_2a	5280453 (Calcitriol) [OL_2a] | 24,25-Dihydroxyvitamin D [OL_2a] | 3.beta.-Hydroxy-5-cholestenoic acid [PD_C] | Sarsasapogenin [PD_C] | (3.alpha.,5.alpha.,25R)-Spirostan-3-ol [PD_C] | Drostanolone enanthate [PD_C] | Calcitriol [PD_C] | 1,24-Dihydroxyvitamin D3 [PD_C] | Secalciferol [PD_C] | Tomatidine [PD_C] | 24,25-Dihydroxyvitamin D3 [PD_C] | 7.alpha.,24(S)-Dihydroxy-4-cholesten-3-one [PD_C] | 1…	0.0610715	0.391878	5.74443e-11	1.79493e-10	0.401262	1
1.04_126.0256m/z	OL_2a	6992930 (Methionyl-Glycine) [OL_2a] | 3-Chloro-1-(3,4-dimethoxyphenyl)-1-propanone [PD_C] | 6-Fluoro-1H-indazole-3-carbonitrile [PD_C] | N-(2,2,2-Trifluoroethyl)morpholine-4-carbothioamide [PD_C] | Gly-Met [PD_C] | Aldicarb sulfoxide [PD_C] | Met-Gly [PD_C] | Aldicarb sulfoxide [PD_C] | 2-(2-aminoacetamido)-4-(methylsulfanyl)butanoic acid [PD_C] | 2-[2-amino-4-(methylsulfanyl)butanamido]acetic ac…	0.559541	0.819914	0.138696	0.165519	0.4015	1
0.71_157.0608m/z	OL_2a	439233 (Formiminoglutamic acid) [OL_2a] | 99715 (N-ACETYLASPARAGINE) [OL_2a] | 5-Hydroxymethyl-6-methyluracil [PD_C] | 5-(hydroxymethyl)-6-methyl-1,2,3,4-tetrahydropyrimidine-2,4-dione [PD_C] | 3-(5-oxo-4,5-dihydro-1H-imidazol-4-yl)propanoic acid [PD_C] | 2-hydroxy-3-(1H-imidazol-1-yl)propanoic acid [PD_C] | 3-(5-hydroxy-1H-imidazol-4-yl)propanoic acid [PD_C] | 1,5-dimethyl-1,3-diazinane-2,4,6-tr…	0.00160972	0.0687021	8.1125e-09	2.18619e-08	0.409842	1
5.69_177.0545m/z	OL_2a	68144 (Phenylacetylglycine) [OL_2a] | 759256 (N-Formylphenylalanine) [OL_2a] | 160637 (3-(3-Methoxy-4hydroxyphenyl)lactate) [OL_2a] | 91637 (2-methylhippuric acid) [OL_2a] | Phenaceturic acid [PD_C] | 2-Methylhippuric acid [PD_C] | m-Methylhippuric acid [PD_C] | Phenylacetylglycine [PD_C] | 3-Methylhippuric acid [PD_C] | 4-Methylhippuric acid [PD_C] | (E)-3,4-(Methylenedioxy)cinnamaldehyde [PD_C]…	0.338722	0.699178	1.54636e-08	4.08061e-08	0.412212	1
3.15_139.0027m/z	OL_2a	76720 (Furan-2,5-dicarboxylic acid) [OL_2a] | 2,5-Furandicarboxylic acid [PD_C] | Dehydroascorbic acid [PD_C] | cis-Aconitic acid [PD_C] | trans-Aconitic acid [PD_C] | 1H-Pyrrole-3,4-dicarboxylic acid [PD_C] | 3-Formyl-2-thienylboronic acid [PD_D]	0.52472	0.805904	0.0254134	0.0351882	0.412548	1
0.67_225.0343m/z	OL_2a	439357 (GALACTOSE) [OL_2a] | 18950 (MANNOSE) [OL_2a] | 439709 (FRUCTOSE) [OL_2a] | 5984 (D-(-)-Fructose) [OL_2a] | Glucose [OL_2a] | 892 (chiro-Inositol) [OL_2a] | sodium 2-hydroxypropanoate [PD_C] | 2,3-dinitrobenzamide [PD_C] | 3,5-dinitrobenzene-1-carboximidic acid [PD_C] | 2-methyl-1,5-dinitro-3-nitrosobenzene [PD_C] | 2-methyl-1,3-dinitro-5-nitrosobenzene [PD_C] | Nitromide [PD_C] | Citalopr…	0.526586	0.806784	0.393739	0.426901	0.415882	1
15.81_331.2626m/z	OL_2a	5281969 (Arachidonoyl ethanolamide) [OL_2a] | 5712057 (O-arachidonoyl ethanolamine) [OL_2a] | cis-7,10,13,16,19-Docosapentaenoic acid [PD_C] | Heneicosapentaenoic acid methyl ester [PD_C] | Incensole acetate [PD_C] | [5-(5,5,8a-Trimethyl-2-methylidene-7-oxo-1,3,4,4a,6,8-hexahydronaphthalen-1-yl)-3-methylpentyl] acetate [PD_C] | Eicosapentaenoic acid ethyl ester [PD_C] | Larixyl acetate [PD_C] | C…	0.0495003	0.363605	0.00314524	0.00500415	0.421835	1
7.96_161.0597m/z	OL_2a	5280536 (4-hydroxy-3-methoxycinnamaldehyde) [OL_2a] | HMDB0000434 (Homoveratric acid) [OL_2a] | 7139 (3,4-dimethoxyphenylacetic acid) [OL_2a] | Carbofuran phenol-3-ketone [PD_C] | Mellein [PD_C] | 2,6-Dihydroxynaphthalene [PD_C] | 1,5-Dihydroxynaphthalene [PD_C] | 2H-Pyran-2-one, 6-(3,4-dihydroxy-1-penten-1-yl)- [PD_C] | Coniferyl aldehyde [PD_C] | 1,6-Dihydroxynaphthalene [PD_C] | Naphthoresorci…	0.223517	0.607066	8.87968e-07	2.05253e-06	0.428937	1
4.31_146.1176m/z	OL_2a	5312965 (2-Aminoheptanoate) [OL_2a] | N,N-Dimethyl-L-valine [PD_A] | N-Methyl-L-isoleucine [PD_A] | N-Methyl-L-norleucine [PD_A] | 4,4-Dimethylnorvaline [PD_A] | N-Methyl-L-leucine [PD_A] | 3-Methylisoleucine [PD_A] | 2-Amino-5-methylhexanoic acid [PD_A]	0.261374	0.641436	3.47292e-10	1.02565e-09	0.429083	1
1.37_166.0723m/z	OL_2a	7-Methylguanine [OL_2a] | 7-Methylguanine [PD_C] | 7-Methylguanine [PD_C] | 6-Methoxyguanine [PD_C] | 1-Methylguanine [PD_C] | Dacarbazine [PD_C] | 1-[(2-Hydroxy-2-oxidohydrazino)(imino)methyl]-3,5-dimethyl-1H-pyrazole [PD_C] | N-(2,4-diamino-6-hydroxypyrimidin-5-yl)-N-methylformamide [PD_C]	0.74827	0.89765	0.184159	0.214829	0.432965	1
16.10_401.3409m/z	OL_2a	5283731 (Calcifediol) [OL_2a] | 7.alpha.,27-Dihydroxycholesterol [PD_C] | 7.alpha.,24(S)-Dihydroxycholesterol [PD_C] | 1-Hydroxy Vitamin D3 [PD_C] | 7.alpha.,12.alpha.-Dihydroxy-5.beta.-cholestan-3-one [PD_C] | Cholest-5-ene-3b,20,22R-triol [PD_C] | 7-Oxocholesterol [PD_C] | 7.alpha.,25-Dihydroxycholesterol [PD_C] | 5.alpha.-Hydroxy-6-ketocholesterol [PD_C] | 7.alpha.-Hydroxy-4-cholesten-3-one [P…	0.202083	0.582038	1.11682e-14	4.24928e-14	0.440492	1
1.81_263.1962m/z	OL_2a	21236 (NORLEUCINE) [OL_2a] | 6106 (L-Leucine) [OL_2a] | 99288 (L-Alloisoleucine) [OL_2a] | 193411 (Beta-Leucine) [OL_2a] | Isoleucine [OL_2a] | L-Norleucine [PD_C] | (Ã‚Â±)-erythro-Isoleucine [PD_C] | Ile-Val [PD_C] | L-Isoleucine [PD_C] | 2-Amino-2-ethylbutanoic acid [PD_C] | 2-Amino-2-methylpentanoic acid [PD_C] | L-Leucine [PD_C] | 2-(Diethylamino)acetic acid [PD_C] | L-Leucine [PD_C] | N-Meth…	0.424106	0.75491	3.6959e-64	8.04755e-63	0.445964	1
1.27_123.0553m/z	OL_2a	936 (Nicotinamide) [OL_2a] | 75810 (Methylimidazoleacetic acid) [OL_2a] | Niacinamide [PD_A] | Niacinamide [PD_A] | Picolinamide [PD_C] | 2,5-Diaminohdroquinone [PD_C] | 2-(1-Methyl-1H-imidazol-5-yl)acetic acid [PD_C] | 4-[5-(4-Hydroxy-3-methoxyphenyl)-3,4-dimethyloxolan-2-yl]-2-methoxyphenol [PD_C] | [(E)-3-(4-Methoxyphenyl)prop-2-enyl] (Z)-2-[[(E)-2-methylbut-2-enoyl]oxymethyl]but-2-enoate [PD_…	3.12939e-06	0.00149057	7.10101e-06	1.51161e-05	0.446198	1
1.08_166.0533m/z	OL_2a	158980 (DL-Methionine sulfoxide) [OL_2a] | 93176 (Thioproline) [OL_2a] | Methionine sulfoxide [PD_C] | Thiazolidine-2-carboxylic acid [PD_C] | Methionine sulfoxide [PD_C] | (5-Fluoroimidazo[1,2-a]pyridin-2-yl)methanol [PD_C] | 3-Chloro-6-pyrrolidin-1-ylpyridazine [PD_C] | 2-Chloro-4-(1-pyrrolidin-1-yl)pyrimidine [PD_C] | (2S)-2-amino-4-methanesulfinylbutanoic acid [PD_C] | 2-amino-3-(ethanesulfin…	0.178507	0.553655	2.64835e-06	5.86036e-06	0.447429	1
0.71_249.1078m/z	OL_2a	588 (Creatinine) [OL_2a] | Thr-Glu [PD_C] | N-(4-Nitrophenyl)-2-pyrrolidinecarboxamide [PD_C] | Glu-Thr [PD_C] | N-(3-Nitrophenyl)-1-pyrrolidinecarboxamide [PD_C] | Tafluprost [PD_C] | propan-2-yl (5Z)-7-[(1R,2R,3R,5S)-2-[(1E)-3,3-difluoro-4-phenoxybut-1-en-1-yl]-3,5-dihydroxycyclopentyl]hept-5-enoate [PD_C] | (2S)-2-(3-carboxypropanamido)-5-oxopentanoic acid [PD_C] | Malioxamycin [PD_C] | (4S)-4…	0.000372146	0.0286478	0.000152252	0.000285159	0.455329	1
2.99_233.9826n	OL_2a	HMDB0240373 (3,5-Dihydroxybenzoic Acid 3-O-Sulfate) [OL_2a] | 4-hydroxy-3-(sulfooxy)benzoic acid [PD_C] | 2-hydroxy-3-(sulfooxy)benzoic acid [PD_C] | 3-hydroxy-5-(sulfooxy)benzoic acid [PD_C] | 3-hydroxy-4-(sulfooxy)benzoic acid [PD_C] | 5,6-dihydroxy-4-methoxy-1,3,2lambda6-benzodioxathiole-2,2-dione [PD_C] | ÃŽÂ»Ã‚Â²-iron(2+) ion bis(2-hydroxypropanoate) [PD_D]	0.621129	0.840834	4.39926e-10	1.29397e-09	0.465568	1
0.63_99.0441m/z	OL_2a	145742 (L-Proline) [OL_2a] | 22833604 (DEOXYRIBOSE) [OL_2a] | Methyl 4,6-dihydroxy-2,3-dimethylbenzoate [PD_C] | 4-(2-Methyl-6-oxopyran-3-yl)butanoic acid [PD_C] | 2-Amino-2-cyclopropylacetic acid [PD_C] | Methyl 2,4-dihydroxy-3,6-dimethylbenzoate [PD_C] | 3-Oxopentanoic acid [PD_C] | Pyrrolidine-3-carboxylic acid [PD_C] | Diallyl maleate [PD_C] | 2,4-Dihydroxy-3,5,6-trimethylbenzoic acid [PD_C] …	0.726975	0.88884	7.42243e-07	1.72564e-06	0.471513	1
2.25_169.0441m/z	OL_2a	S-Nitrosoglutathione [OL_2a] | S-Nitroso-L-glutathione [PD_C] | 4-Amino-2-(ethylthio)-5-(hydroxymethyl)pyrimidine [PD_C] | 2,4-Dimethyl-6-{[(1E)-(6-nitro-1,3-benzodioxol-5-yl)methylene]amino}phenol [PD_C] | N-(2-Methoxyphenyl)-3-(3-nitrophenyl)-3-oxopropanamide [PD_C] | (1Z,4E,6E)-1,7-bis(4-hydroxyphenyl)hepta-1,4,6-trien-3-one [PD_C] | 4-hydroxy-3-(1,2,3,4-tetrahydronaphthalen-1-yl)-2H-chromen-2…	0.0677025	0.401839	1.04559e-49	1.35288e-48	0.474163	1
10.30_163.0753m/z	OL_2a	24685 (Propham) [OL_2a] | 4-hydroxy-3-methoxycinnamic alcohol [OL_2a] | 4-methoxyphenylpropanoic acid [OL_2a] | 2,3,4,5-Tetrahydro-1-benzoxepin-3-one [PD_C] | 6-Hydroxy-3,4-dihydro-1(2H)-naphthalenone [PD_C] | Modiolide A [PD_C] | Benzoic acid, 4-(aminomethyl)-, ethyl ester [PD_C] | Lachnophyllum lactone [PD_C] | Phenylglycine ethyl ester [PD_C] | 2-Methoxycinnamaldehyde [PD_C] | 4-Hydroxy-3-(2-h…	0.104895	0.463951	0.328459	0.363254	0.474585	1
16.46_323.2552m/z	OL_2a	2-Hydroxystearate [OL_2a] | (3R)-3-hydroxyoctadecanoic acid [PD_C] | 10-hydroxyoctadecanoic acid [PD_C] | 9-hydroxyoctadecanoic acid [PD_C] | 13-hydroxyoctadecanoic acid [PD_C] | 12-hydroxyoctadecanoic acid [PD_C] | (2S)-2-hydroxyoctadecanoic acid [PD_C] | 5-hydroxyoctadecanoic acid [PD_C] | 7-hydroxyoctadecanoic acid [PD_C] | 8-hydroxyoctadecanoic acid [PD_C] | 11-hydroxyoctadecanoic acid [PD_C]…	0.697514	0.873869	9.60537e-41	9.1963e-40	0.476403	1
11.99_225.1482m/z	OL_2a	5281929 (Methyl jasmonate) [OL_2a] | 2-Pentenedioic acid, 2-octyl- [PD_C] | 3-Hydroxy-2-octylpentanedioic acid [PD_C] | 5-(6-Methyl-7-oxooctyl)furan-2(5H)-one [PD_C] | 4-Hydroxy-4-[(E)-3-hydroxybut-1-enyl]-3,5,5-trimethylcyclohex-2-en-1-one [PD_C] | 2-Oct-7-enylpentanedioic acid [PD_C] | 1H,3H-Furo[3,4-c]furan-1-one, 6-heptyl-4,6-dihydro- [PD_C] | 8-[(E)-3-Hydroxybut-1-enyl]-1,5-dimethyl-6-oxabic…	0.208612	0.589289	5.85768e-36	4.84706e-35	0.477083	1
7.93_199.0965m/z	OL_2a	HMDB0032138 (3,4-Dimethoxybenzaldehyde) [OL_2a] | 873 (3-(2-Hydroxyphenyl)propanoic acid) [OL_2a] | 7690 (4-methoxyphenylacetic acid) [OL_2a] | 3-Oxo-1,8-octanedicarboxylic acid [PD_C] | 2,7-Oxecanedione, 4,5-dihydroxy-10-methyl- [PD_C] | Tuckolide [PD_C] | Cyclohexaneglyoxylic acid, 2-oxo-, ethyl ester [PD_C] | Modiolide A [PD_C] | 3,4-Dimethoxybenzaldehyde [PD_C]	0.671229	0.862201	0.00273501	0.00438811	0.477217	1
9.75_199.0963m/z	OL_2a	HMDB32573 (Ethylparaben) [OL_2a] | 3,5-dimethoxybenzaldehyde [OL_2a] | 2,7-Oxecanedione, 4,5-dihydroxy-10-methyl- [PD_C] | 3-Oxo-1,8-octanedicarboxylic acid [PD_C] | Modiolide A [PD_C] | Cyclohexaneglyoxylic acid, 2-oxo-, ethyl ester [PD_C] | Tuckolide [PD_C] | 14,15-Dihydroxyklaineanone [PD_C] | Guaiphenesin [PD_C] | Ethylvanillin [PD_C] | Ethyl 4-hydroxybenzoate [PD_C]	0.0876315	0.440209	4.47137e-11	1.40463e-10	0.483988	1
10.27_281.0756m/z	OL_2a	10444113 (Carboxyibuprofen) [OL_2a] | 5-Methyluridine [PD_C] | (2R)-8-Ethyl-7-hydroxy-5-methoxy-2-methyl-2,3-dihydrochromen-4-one [PD_C] | 1-(3-Hydroxy-2-(2-hydroxypropan-2-yl)-2,3-dihydro-1-benzofuran-5-yl)ethanone [PD_C] | 2-ethoxy-4-formylphenyl 2-methylpropanoate [PD_C] | 3-[4-(1-carboxyethyl)phenyl]-2-methylpropanoic acid [PD_C] | 2-[(2,6-dioxocyclohexyl)methyl]cyclohexane-1,3-dione [PD_C] |…	0.11452	0.475822	0.53072	0.559344	0.487072	1
6.03_147.1017m/z	OL_2a	549519 (2-methylpent-4-enoic acid) [OL_2a] | 5-Ethyl-1,3-dioxane-5-methanol [PD_C] | 3-hydroxy-5-methylhexanoic acid [PD_C] | ethyl 2-hydroxy-2-methylbutanoate [PD_C] | methyl 2-hydroxy-4-methylpentanoate [PD_C] | methyl 3-hydroxyhexanoate [PD_C] | butyl 2-hydroxypropanoate [PD_C] | ethyl 2-hydroxy-3-methylbutanoate [PD_C] | 3-hydroxyheptanoic acid [PD_C] | 2-[(oxolan-2-yl)methoxy]ethan-1-ol [PD_…	0.477948	0.780801	9.60786e-13	3.3328e-12	0.493922	1
1.74_182.0673m/z	OL_2a	10250 (2,4-DIHYDROXYPTERIDINE) [OL_2a] | Catalpol [PD_C] | 2-Thiophenecarboxamide, 3-[(aminocarbonyl)amino]-5-(3-fluorophenyl)-N-(3S)-3-piperidinyl- [PD_C] | 2-amino-7-methyl-6,7,8,9-tetrahydro-3H-purine-6,8-dione [PD_C] | [PD_C] | 2H-imidazol-2-one [PD_C] | 3H-pyrazol-3-one [PD_C] | Lumazine [PD_C] | Tetraazolo[1,5-a]pyridine-8-carboxylic acid [PD_C] | 2,3,4,8-tetrahydropteridine-2,4-dione [PD_C…	0.00946254	0.160969	8.92713e-05	0.000171154	0.49393	1
3.05_166.0497m/z	OL_2a	6723 (4-Pyridoxic acid) [OL_2a] | 2-(Formylamino)benzoic acid [PD_C] | 2-Hydroxy-3,4-dihydro-2H-1,4-benzoxazin-3-one [PD_C] | 4-Pyridoxic acid [PD_C] | 4-Pyridoxic acid [PD_C] | 4-Methoxy-3-nitrobenzenemethanol [PD_C] | 3-Methoxy-4-nitrobenzenemethanol [PD_C]	0.0197862	0.239731	1.59795e-08	4.21239e-08	0.495193	1
11.11_163.1118m/z	OL_2a	10377 (Olivetol) [OL_2a] | Isovalerophenone [PD_C] | 3-Cyclohexyl-3-oxopropanoic acid ethyl ester [PD_C] | 4-tert-Butyl-2-(hydroxymethyl)phenol [PD_C] | 4-Penten-1-ol, 5-phenyl-, (4E)- [PD_C] | N-Methylephedrine [PD_C] | (2E,4E,8E)-6-(Hydroxymethyl)deca-2,4,8-triene-1,10-diol [PD_C] | Etonogestrel [PD_C] | 1-(4-Methoxyphenyl)-2-methylpropan-2-amine [PD_C] | Mexiletine [PD_C]	0.791403	0.912168	0.97188	0.973029	0.499314	1
3.47_215.1389m/z	OL_2a	7021828 (Threoninyl-Leucine) [OL_2a] | Dethiobiotin [PD_C] | Val-Pro [PD_C] | N-.delta.-BOC-L-Ornithine [PD_C] | Thr-Leu [PD_C] | Pro-Val [PD_C] | Thr-Ile [PD_C] | 2-(1-Pyrrolidinylmethyl)-1H-benzimidazole [PD_C] | D-Desthiobiotin [PD_C] | Metanephrine [PD_C] | Tenuazonic acid [PD_C]	0.000413192	0.0299979	2.43211e-06	5.40541e-06	0.504788	1
0.97_172.1332m/z	OL_2a	440120 (N,N,N-TRIMETHYLLYSINE) [OL_2a] | D-3-Cyclohexylalanine [PD_C] | Gabapentin [PD_C] | Gabapentin [PD_C] | 7,8-Diaminononanoic acid [PD_C] | O-t-Butyl-L-threonine methyl ester [PD_C] | Tropinone [PD_C] | 9-azabicyclo[3.3.1]nonan-3-one [PD_C] | 1-(1,4,5,6-tetrahydropyridin-2-yl)propan-1-one [PD_C] | 2-pentyl-1,3-oxazole [PD_C] | 4-butyl-2-methyl-1,3-oxazole [PD_C] | 2,4-dimethyl-5-propyl-1,3-…	0.00446415	0.113278	0.0341481	0.0462243	0.510596	1
0.95_217.0682m/z	OL_2a	94214 (METHYL GALACTOSIDE) [OL_2a] | D-Pinitol [PD_C] | 3-O-Methyl-.alpha.-D-glucopyranose [PD_C] | (-)-Quebrachitol [PD_C] | Methyl .beta.-D-galactopyranoside [PD_C] | 8-thiatricyclo[7.4.0.0Ã‚Â²,Ã¢ÂÂ·]trideca-1(9),2(7),3,5,10,12-hexaene [PD_C] | Dibenzothiophene [PD_C] | 4-(Phenylthio)benzenemethanol [PD_C] | (5-Ethylthiophen-2-yl)(phenyl)methanone [PD_C] | (2E)-2-[(4Z)-5-(methylsulfanyl)pent-4…	0.460173	0.772672	0.00195907	0.00321978	0.511263	1
1.53_219.1338m/z	OL_2a	6992130 (Leucyl-Serine) [OL_2a] | 83525 (Alanyl-Proline) [OL_2a] | Ile-Ser [PD_C] | Leu-Ser [PD_C] | Ser-Ile [PD_C] | Ser-Leu [PD_C] | Isoleucyl-Serine [PD_C] | Ser-Leu [PD_C] | Meprobamate [PD_C] | Methyl 1-(2-Methoxyethyl)-2-oxopyrrolidine-4-carboxylate [PD_C]	0.00253627	0.0859062	0.0342317	0.0463046	0.517035	1
2.41_153.0524m/z	OL_2a	10428 (Mevalonolactone) [OL_2a] | 4-Methyl-2-oxovaleric acid [PD_C] | 4-Oxohexanoic acid [PD_C] | 3-Methyl-2-oxopentanoic acid [PD_C] | DL-Mevalonic acid lactone [PD_C] | 2-Ketohexanoic acid [PD_C]	0.00838479	0.152164	1.31653e-24	7.55515e-24	0.517071	1
5.08_225.1232m/z	OL_2a	151023 (Gamma-glutamylleucine) [OL_2a] | 3-[5-(2-Methylpropyl)-3,6-dioxopiperazin-2-yl]propanoic acid [PD_C] | Glu-Ile [PD_C] | Glu-Leu [PD_C] | Toloxatone [PD_C] | Hydrastinine [PD_C] | Propachlor OA [PD_C] | Leu-Glu [PD_C] | Ile-Glu [PD_C]	0.0570598	0.381336	8.71454e-71	2.73307e-69	0.523543	1
15.08_199.1693m/z	OL_2a	5-Dodecenoic acid [OL_2a] | .delta.-Dodecalactone [PD_C] | .gamma.-Dodecalactone [PD_C] | 3-Hydroxydodecanoic acid [PD_C] | cis-5-Dodecenoic acid [PD_C] | 4-Hydroxydodecanoic acid [PD_C] | 12-Hydroxydodecanoic acid [PD_C] | Dihydrojasmone [PD_C] | 2-Hexyl-2-cyclopenten-1-one [PD_C] | (4,7,7-Trimethylbicyclo[4.1.0]hept-4-en-3-yl)methanol [PD_C]	0.61531	0.838875	0.928438	0.93309	0.527456	1
1.04_131.0925m/z	OL_2a	588 (Creatinine) [OL_2a] | Creatinine [PD_D] | 2-imino-1-methylimidazolidin-4-one [PD_D] | Creatinine [PD_D]	0.196287	0.5769	1.79855e-05	3.68263e-05	0.527494	1
10.90_195.1013m/z	OL_2a	226486 (4-Allyl-2,6-Dimethoxyphenol) [OL_2a] | 4-Allyl-2,6-dimethoxyphenol [PD_C] | 2-Methoxycinnamaldehyde [PD_C] | Cassiastearoptene [PD_C] | 3-(5-Hydroxy-2,2,7,8-tetramethyl-6-oxo-7,8-dihydropyrano[3,2-g]chromen-10-yl)hexanoic acid [PD_C] | Isocalolongic acid [PD_C] | 6-Hydroxy-3,4-dihydro-1(2H)-naphthalenone [PD_C] | 5-[(E)-But-1-enyl]-4-methoxy-6-methylpyran-2-one [PD_C] | Hydroxypestalotin …	0.228796	0.611532	1.89276e-31	1.36987e-30	0.53027	1
3.02_164.0705m/z	OL_2a	91482 (DL-o-Tyrosine) [OL_2a] | 1-(4-Ethoxyphenyl)urea [PD_C] | L-Tyrosine [PD_C] | 4-Formylbenzonitrile [PD_C] | D-Tyrosine [PD_C] | 2-acetyl-6-hydroxy-7-(hydroxymethyl)-4,5,6,7-tetrahydro-1H-azepin-4-one [PD_C] | Coumarin [PD_C] | Phenylpropiolic acid [PD_C] | Chromone [PD_C] | 2H-chromen-2-one [PD_C] | 3-phenylprop-2-ynoic acid [PD_C] | 4H-chromen-4-one [PD_C] | 1-benzofuran-2-carbaldehyde [PD…	0.425562	0.75491	0.00695122	0.0105381	0.537647	1
10.53_183.0994m/z	OL_2a	Hydroxyoctanoic acid [OL_2a] | 5,5-Dimethyl-1,3-dioxane-2-ethanol [PD_C] | 4-Hydroxyvalproic acid [PD_C] | 3-Hydroxyvalproic acid [PD_C] | 5-Hydroxyvalproic acid [PD_C] | 7-hydroxyoctanoic acid [PD_C] | 2-hydroxyoctanoic acid [PD_C] | (3S)-3-hydroxyoctanoic acid [PD_C] | (2R)-2-hydroxyoctanoic acid [PD_C] | (3R)-3-hydroxyoctanoic acid [PD_C] | 5-hydroxy-2-propylpentanoic acid [PD_C] | 3-hydroxy-2…	0.0817791	0.432347	4.05717e-06	8.84936e-06	0.538054	1
10.95_264.1352m/z	OL_2a	133098 (gamma-CEHC) [OL_2a] | 2,7,8-Trimethyl-2-(.beta.-carboxyethyl)-6-hydroxychroman [PD_C] | N-[3,5-Bis(acetylamino)-2-methylphenyl]acetamide [PD_C] | Peruvinine [PD_C] | 4,9-Dihydroxy-6-methyl-3,10-dimethylidene-4,7,8,9,11,11a-hexahydro-3aH-cyclodeca[b]furan-2-one [PD_C] | (9E)-11a-Hydroxy-3,6,10-trimethyl-6,7,8,11-tetrahydro-4H-cyclodeca[b]furan-2,5-dione [PD_C] | Bisoxireno[4,5:8,9]cyclodec…	0.238501	0.620203	1.17101e-06	2.67273e-06	0.539067	1
0.87_157.0608m/z	OL_2a	439233 (Formiminoglutamic acid) [OL_2a] | 99715 (N-Acetylasparagine) [OL_2a] | N-Acetylasparagine [PD_C] | Flurprimidol [PD_C] | Phenethyl sophoroside [PD_C] | Mongrhoside [PD_C] | N6-(2,4-Dinitrophenyl)-L-lysine [PD_C] | 4-Nitrophenol [PD_C] | 5-Hydroxymethyl-6-methyluracil [PD_C] | 5-(hydroxymethyl)-6-methyl-1,2,3,4-tetrahydropyrimidine-2,4-dione [PD_C] | 3-(5-oxo-4,5-dihydro-1H-imidazol-4-yl)p…	0.28973	0.663204	0.511336	0.540335	0.542169	1
1.55_115.0503m/z	OL_2a	439375 (N-Carbamoylsarcosine) [OL_2a] | (R)-5-Methylhydantoin [PD_C] | 1-Methylhydantoin [PD_C] | (S)-5-Methylhydantoin [PD_C] | [(Aminocarbonyl)(methyl)amino]acetic acid [PD_C] | D-Asparagine [PD_C] | L-Asparagine [PD_C] | DL-Asparagine [PD_C] | L-Asparagine [PD_C] | Dihydrouracil [PD_C] | 3-Ureidopropionic acid [PD_C] | Ureidopropionic acid [PD_C] | Guanidinopropionic acid [PD_C] | Dihydrouraci…	0.514532	0.799276	4.79501e-05	9.44501e-05	0.543378	1
4.34_169.0493m/z	OL_2a	780 (Homogentisic acid) [OL_2a] | 547 (3,4-DIHYDROXYPHENYLACETATE) [OL_2a] | 12575 (3-hydroxy-4-methoxybenzoic acid) [OL_2b] | Vanillic acid [PD_A] | 3-Hydroxy-4-methoxybenzoic acid [PD_A] | 3,5-Dihydroxy-4-methylbenzoic acid [PD_C] | 2-Hydroxy-5-methoxybenzoic acid [PD_C] | 5-Methoxysalicylic acid [PD_C] | p-Hydroxymandelic acid [PD_C] | 2-Hydroxy-3-methoxybenzoic acid [PD_C] | 2-Hydroxy-4-metho…	0.619371	0.840346	4.97334e-101	1.99483e-98	0.543711	1
11.58_466.3164m/z	OL_2a	5281929 (Methyl jasmonate) [OL_2a] | 23617285 (Glycylcholic acid) [OL_2b] | 10140 (GLYCOCHOLATE) [OL_2b] | Glycocholic acid [PD_A] | Glycocholic acid [PD_A] | (7E)-11,12-Dihydroxy-13-methoxy-4,5,8-trimethyl-3-(2-methylpropyl)-3,3a,4,6a,9,10,11,12,13,14-decahydro-1H-cycloundeca[d]isoindole-1,15(2H)-dione [PD_C]	0.0351814	0.313221	1.51165e-14	5.71727e-14	0.544778	1
6.82_156.1020m/z	OL_2a	7036275 (N-Acetylisoleucine) [OL_2a] | 70912 (N-ACETYLLEUCINE) [OL_2a] | (2S)-(+)-5,5-Dimethyl-2-morpholineacetic acid [PD_C] | S-Hydroprene [PD_C] | (2S,3aS,6aS)-Octahydrocyclopenta[b]pyrrole-2-carboxylic acid [PD_C] | N-Acetyl-DL-leucine [PD_C] | 5-Norbornene-2-carboxylic acid [PD_C] | 2-Phenoxyethanol [PD_C] | 2-Hydroxyphenethyl alcohol [PD_C] | 2-(3-Hydroxyphenyl)ethanol [PD_C] | 2-Methoxyben…	0.212967	0.59319	0.00308784	0.00491898	0.545485	1
14.11_175.1482m/z	OL_2a	638014 (beta-Ionone) [OL_2a] | 3,3a,7,7-tetramethyl-6,7-dihydro-3aH-indene [PD_C] | 1,5,7-trimethyl-1,2,3,4-tetrahydronaphthalene [PD_C] | 1,1,6-trimethyl-1,2,3,4-tetrahydronaphthalene [PD_C] | 1-methyl-2-(prop-1-en-1-yl)-4-(propan-2-yl)benzene [PD_C] | 1-[(2S)-hex-5-en-2-yl]-4-methylbenzene [PD_C] | (E)-.alpha.-Ionone [PD_C] | .beta.-Damascone [PD_C] | (3E)-4-(2,4,6-Trimethyl-3-cyclohexen-1-yl)-…	0.197124	0.57756	3.17435e-29	2.13519e-28	0.545773	1
1.13_110.0601m/z	OL_2a	151730 (5-Hydroxypipecolic acid) [OL_2a] | 5801 (2-aminophenol) [OL_2a] | 3-Oxocyclopentane-1-carbonitrile [PD_D] | 2-Acetylpyrrole [PD_D] | 4-Methylpiperidine-2,6-dione [PD_D] | 2-Amino-5-oxohexanoic acid [PD_D] | Methyl .delta.-aminolevulinate [PD_D] | 2-Methyl-3-pyridinol [PD_D] | (sec-Butylamino)(oxo)acetic acid [PD_D] | Methyl morpholine-3-carboxylate [PD_D] | 5-Hydroxy-2-methylpyridine [PD_…	0.336381	0.697567	0.00201083	0.00329915	0.54697	1
1.37_190.0822m/z	OL_2a	3-(2,5-dioxo-4-imidazolidinyl)propanoic acid [OL_2a] | .alpha.-Guanidinoglutaric acid [PD_C]	0.184866	0.560852	0.000244915	0.000448354	0.549563	1
1.10_172.0968m/z	OL_2a	192590 (N-ALPHA-ACETYLLYSINE) [OL_2a] | 6992638 (Valyl-Alanine) [OL_2a] | 92832 (N6-Acetyl-L-lysine) [OL_2a] | 92907 (N-alpha-Acetyl-L-lysine) [OL_2a] | 96799 (Alanylvaline) [OL_2a] | 1-Acetyl-4-piperidinecarboxylic acid [PD_C] | Miglitol [PD_C] | 1-Acetamidocyclopentane-1-carboxylic acid [PD_C] | Castanospermine [PD_C] | Glycyl-L-norleucine [PD_C] | 1-Acetylpiperidine-2-carboxylic acid [PD_C] | …	0.983803	0.992135	2.93642e-25	1.72673e-24	0.550592	1
11.84_247.1302m/z	OL_2a	5281929 (Methyl jasmonate) [OL_2a] | 1H,3H-Furo[3,4-c]furan-1-one, 6-heptyl-4,6-dihydro- [PD_D] | 4-Hydroxy-4-[(E)-3-hydroxybut-1-enyl]-3,5,5-trimethylcyclohex-2-en-1-one [PD_D] | 5-(6-Methyl-7-oxooctyl)furan-2(5H)-one [PD_D] | Ethyl 6-isopropyl-2-methyl-4-oxo-2-cyclohexene-1-carboxylate [PD_D] | Methyl jasmonate [PD_D]	0.451755	0.768317	0.208947	0.240941	0.551001	1
0.75_229.1181m/z	OL_2a	7009623 (Valyl-Glutamate) [OL_2a] | 6992567 (glutamyl-valine) [OL_2a] | Prolylhydroxyproline [PD_C] | Asp-Leu [PD_C] | PyroGlu-Val [PD_C] | Asn-Ile [PD_C] | Ile-Asp [PD_C] | Methyldopa [PD_C] | 6-Maleimidocaproic acid [PD_C]	0.077499	0.427356	3.04232e-20	1.47585e-19	0.551155	1
1.08_146.0216n	OL_2a	51 (alpha-ketoglutarate) [OL_2a] | 1,3-Acetonedicarboxylic acid [PD_C] | 4-Methoxy-2,4-dioxobutanoic acid [PD_C] | 2-oxopentanedioic acid [PD_C] | 3-oxopentanedioic acid [PD_C] | 1,2,3-trioxocane-4,8-dione [PD_C] | (2E)-2-methoxybut-2-enedioic acid [PD_C]	0.655177	0.854649	2.07017e-23	1.14242e-22	0.558299	1
5.19_280.0600m/z	OL_2a	107774684 (N-Acetyl-S-(3-hydroxypropyl-1-methyl)-L-cysteine) [OL_2a] | 2-(2-Methoxyphenyl)-1,3-dioxo-5-isoindolinecarboxylic acid [PD_C] | 2-fluoro-1-nitro-1H-imidazole [PD_C] | Carbonic acid, 4-nitrophenyl [(2S,3S)-3-phenyloxiranyl]methyl ester [PD_C] | 2-[(2E)-3-(3,4-dihydroxyphenyl)prop-2-enamido]-5-hydroxybenzoic acid [PD_C] | 2-[3-(3,4-dihydroxyphenyl)prop-2-enamido]-5-hydroxybenzoic acid [P…	0.338385	0.699067	4.16221e-18	1.84957e-17	0.564764	1
9.86_231.0626m/z	OL_2a	35118-50-4 (Monoisopropyl phthalate) [OL_2a] | 152432 (5-(3',4'-Dihydroxyphenyl)-gamma-valerolactone) [OL_2b] | (10E)-6,10-Dimethyl-3-methylidene-2,7-dioxo-2,3,3a,4,5,6,7,11a-octahydro-6,9-epoxycyclodeca[b]furan-4-yl (2E)-4-(acetyloxy)-2-methylbut-2-enoate [PD_C] | 4-[3-(Trifluoromethyl)phenoxy]butanoic acid [PD_C] | 2-Propenoic acid, 3-(2,4-dimethoxyphenyl)-, (E)- [PD_C] | trans-2,3-Dimethoxycin…	0.960929	0.982722	0.00360473	0.00569006	0.567195	1
3.15_110.0601m/z	OL_2a	10855600 (N-Isobutyrylglycine) [OL_2a] | 321155 (N-Propionylalanine) [OL_2a] | 88412 (Butyrylglycine) [OL_2a] | 3-Pyridinemethanol [PD_C] | 4-Aminophenol [PD_C] | 2-Aminophenol [PD_C] | 3-Aminophenol [PD_C] | 2-Methoxypyridine [PD_C] | 2-Acetylpyrrole [PD_C] | 5-Hydroxy-2-methylpyridine [PD_C]	0.569556	0.824423	0.702841	0.724374	0.568183	1
1.08_215.0161m/z	OL_2a	311 (Citric acid) [OL_2a] | Citric acid [PD_C] | 2-(2-Thienylcarbonyl)benzoic acid [PD_C] | 7-hydroxy-3-(thiophen-2-yl)-1,3-dihydro-2-benzofuran-1-one [PD_C] | 4,4'-Sulfonylbisphenol [PD_C] | 4-(4-hydroxybenzenesulfonyl)phenol [PD_C] | diphenyl sulfate [PD_C] | 4,4'-Sulfonyldiphenol [PD_C] | Bisphenol S [PD_C]	0.508879	0.796196	1.30605e-22	6.98977e-22	0.569367	1
15.21_163.1482m/z	OL_2a	5-Dodecenoic acid [OL_2a] | cyclohex-1-en-1-yl [PD_C] | 1,3-bis(propan-2-yl)benzene [PD_C] | (1Z,3Z,7Z)-1,7-dimethylcyclodeca-1,3,7-triene [PD_C] | [PD_C] | 1,4-Diisopropylbenzene [PD_C] | 3-Phenylhexane [PD_C] | 1,5,9-Cyclododecatriene [PD_C] | trans,trans,trans-1,5,9-Cyclododecatriene [PD_C] | 1-Propene, tetramer [PD_C] | trans,trans,cis-1,5,9-Cyclododecatriene [PD_C] | 5-Tert-butyl-m-xylene [P…	0.0624558	0.391878	2.04579e-52	2.96407e-51	0.573581	1
3.84_170.0811m/z	OL_2a	978 (p-Aminobenzoic acid) [OL_2a] | Pyridoxine [PD_C] | Ethyl 2-acetamido-3-oxobutanoate [PD_C] | Norepinephrine [PD_C] | Pyridoxine [PD_C] | 4-Hydroxy-1-propionylproline [PD_C] | Hexanoic acid, 5-(acetylamino)-4-oxo- [PD_C]	0.963252	0.983468	5.37165e-24	3.02121e-23	0.574142	1
16.36_383.3304m/z	OL_2a	5283731 (Calcifediol) [OL_2a] | (1S,2R,5S,9S,10S,11S,14R,15R)-14-[(2R)-6-hydroxy-6-methylheptan-2-yl]-2,15-dimethyltetracyclo[8.7.0.0Ã‚Â²,Ã¢ÂÂ·.0Ã‚Â¹Ã‚Â¹,Ã‚Â¹Ã¢ÂÂµ]heptadec-7-ene-5,9-diol [PD_C] | (1S,2R,5S,9S,10S,11S,14R,15R)-14-[(2R)-7-hydroxy-6-methylheptan-2-yl]-2,15-dimethyltetracyclo[8.7.0.0Ã‚Â²,Ã¢ÂÂ·.0Ã‚Â¹Ã‚Â¹,Ã‚Â¹Ã¢ÂÂµ]heptadec-7-ene-5,9-diol [PD_C] | (2R,3R)-2-[(1S,2R,10S,11S,14S,15S…	0.587634	0.831988	5.70232e-37	4.85016e-36	0.574256	1
2.99_252.1107n	OL_2a	92946 (Alanyltyrosine) [OL_2a] | Phe-Ser [PD_A] | Ser-Phe [PD_A] | Tyr-Ala [PD_C] | Ala-Tyr [PD_C] | 5-(3-hydroxycyclohex-1-en-1-yl)-1,5-dimethyl-1,3-diazinane-2,4,6-trione [PD_C] | 1,5-dimethyl-5-{7-oxabicyclo[4.1.0]heptan-1-yl}-1,3-diazinane-2,4,6-trione [PD_C] | (2S)-2-[(2S)-2-aminopropanamido]-3-(4-hydroxyphenyl)propanoic acid [PD_C]	0.320855	0.687829	2.97222e-11	9.45381e-11	0.578482	1
13.98_454.2926m/z	OL_2a	71464553 (3-Hydroxyhexadecanoylcarnitine) [OL_2a] | 1-Palmitoyl-2-hydroxy-sn-glycero-3-phosphoethanolamine [PD_C] | LysoPE(16: 0/0: 0) [PD_C] | [3-[2-Aminoethoxy(hydroxy)phosphoryl]oxy-2-hydroxypropyl] hexadecanoate [PD_C] | (4E,8E,12E,16E)-2,3,7,11,15-Pentahydroxy-4,6,8,10,12,14,16-heptamethyloctadeca-4,8,12,16-tetraenoic acid [PD_C] | (2S)-1-(acetyloxy)-3-hydroxypropan-2-yl (8Z,11Z,14Z)-5,6-dih…	0.775185	0.908993	0.00384605	0.00604096	0.578724	1
16.54_314.2241n	OL_2a	30219 (Cannabichromene) [OL_2a] | all-trans-Retinoic acid methyl ester [PD_C] | (5.alpha.)-Androsta-2,16-dien-17-ol 17-acetate [PD_C] | (3.beta.,9.beta.,10.alpha.)-3-Hydroxypregna-5,7-dien-20-one [PD_C] | 7,8-Dehydropregnenolone [PD_C] | Progesterone [PD_C] | 5,16-Pregnadien-3.beta.-ol-20-one [PD_C] | 9(11),(5.beta.)-Pregnen-3,20-dione [PD_C] | 9(11),16,(5.alpha.)-Pregnadien-3.beta.-ol-20-one [PD…	0.0580535	0.383717	5.3031e-05	0.000103948	0.581495	1
3.89_118.0631n	OL_2a	2-Ethylhydracrylic acid [OL_2a] | 69362 (3-Hydroxyisovaleric acid) [OL_2b] | 3-Hydroxy-3-methylbutanoic acid [PD_C] | 3-Hydroxyisovaleric acid [PD_C] | Ethyl methoxyacetate [PD_C] | (S)-(+)-2-Hydroxy-3-methylbutyric acid [PD_C] | 2-Hydroxy-2-methylbutyric acid [PD_C] | (2S,3R)-3-hydroxy-2-methylbutanoic acid [PD_C] | 3-hydroxy-2-methylbutanoic acid [PD_C] | 2-(hydroxymethyl)butanoic acid [PD_C] |…	0.204883	0.583936	2.50946e-51	3.48989e-50	0.581954	1
0.81_101.0472m/z	OL_2a	535 (1-Aminocyclopropanecarboxylic acid) [OL_2a] | 1-Aminocyclopropanecarboxylic acid [PD_C] | 1-Aminocyclopropanecarboxylic acid [PD_C] | L-Homoserine lactone [PD_C] | Prop-2-en-1-yl carbamate [PD_C] | 4-Imidazolidinepropanoic acid, 4-methyl-2,5-dioxo-, methyl ester [PD_C] | PyroGlu-Ala [PD_C] | Pentoxifylline [PD_C]	0.185675	0.561879	0.11875	0.144199	0.582313	1
7.64_178.0862m/z	OL_2a	10256 (Indole-3-aldehyde) [OL_2a] | 1,2,3,4-Tetrahydro-3-isoquinolinecarboxylic acid [PD_A] | 2-Amino-2,3-dihydro-1H-indene-2-carboxylic acid [PD_A] | 1-Amino-2-phenylcyclopropane-1-carboxylic acid [PD_A] | 1,2,3,4-Tetrahydro-6-quinolinecarboxylic acid [PD_C] | 4-(Allylamino)benzoic acid [PD_C] | 5-Hydroxytryptophol [PD_C] | 1-(2-Hydroxyphenyl)-2-pyrrolidinone [PD_C] | 2,2-Dimethyl-3,4-dihydro-2H…	0.405253	0.741699	2.62326e-05	5.29727e-05	0.58639	1
3.36_167.0563m/z	OL_2a	70639 (3-Methylxanthine) [OL_2a] | 80220 (1-methylxanthine) [OL_2a] | 68374 (7-Methylxanthine) [OL_2a] | Tyr-Glu [PD_C] | 7-Methylxanthine [PD_C] | Glu-Tyr [PD_C] | 6-Amino-1,3-dimethyl-5-nitroso-2,4(1H,3H)-pyrimidinedione [PD_C] | 2,5-Furandicarbohydrazide [PD_C] | 2-Hydroxy-3-methyl-6-(methylamino)-5-nitroso-4(3H)-pyrimidinone [PD_C]	0.593801	0.834201	1.59774e-16	6.58185e-16	0.586995	1
4.37_236.0340m/z	OL_2a	448580 (N-ACETYLMETHIONINE) [OL_2a] | Benzenesulfonamide, 4-hydroxy-3-nitro- [PD_C] | Imidacloprid-olefin [PD_C] | N-(2-Chlorophenyl)-5-methyl-3-isoxazolecarboxamide [PD_C] | L-Cysteine-glutathione disulfide [PD_C] | 2-(3-Nitrobenzoyl)benzoic acid [PD_C] | 7-Oxo-1,3,5-cycloheptatrien-1-yl 4-nitrobenzoate [PD_C] | 2-Nitro-9,10-phenanthrenedione [PD_C]	0.321051	0.687922	0.000673894	0.00117335	0.58971	1
4.00_222.0793m/z	OL_2a	4183679 (N-Acetyl-S-(2-hydroxypropyl)cysteine) [OL_2a] | 3371179 (N-Acetyl-S-(3-hydroxypropyl)cysteine) [OL_2a] | 4-(4-Chloropyrazol-1-ylmethyl)benzylamine [PD_C] | N1-(7-Chloro-4-quinolinyl)-1,2-ethanediamine [PD_C] | {[1-(3-Chlorophenyl)-1H-pyrazol-4-yl]methyl}(methyl)amine [PD_C] | 1-(4-Chlorobenzyl)-4-methyl-1H-pyrazol-5-amine [PD_C]	0.189597	0.566989	6.90261e-39	6.20339e-38	0.590555	1
0.97_186.1125m/z	OL_2a	681 (DOPAMINE) [OL_2a] | 440266 (P-OCTOPAMINE) [OL_2a] | 4581 (Octopamine) [OL_2a] | 7045767 (O-ACETYLCARNITINE) [OL_2a] | Ecgonine [PD_A] | 5-Oxo-1-propyl-2-pyrrolidineacetic acid [PD_C] | 2,2-Bis(hydroxymethyl)-3-quinuclidinone [PD_C] | (1S,4aR,5S)-5-[(E)-5-Methoxy-3-methyl-5-oxopent-3-enyl]-1,4a-dimethyl-6-methylidene-3,4,5,7,8,8a-hexahydro-2H-naphthalene-1-carboxylic acid [PD_C] | 1,2-Dihydro…	0.111681	0.470579	6.14183e-08	1.55711e-07	0.591194	1
1.22_185.0557m/z	OL_2a	1066 (Quinolinic acid) [OL_2a] | Misonidazole [PD_C] | 5-Carbethoxyuracil [PD_C] | Nifedipine [PD_C] | Trimidox [PD_C] | 3-(2-Hydroxy-4-oxo-1(4H)-pyrimidinyl)propanoic acid [PD_C]	0.0227431	0.255867	1.20187e-08	3.19702e-08	0.591475	1
1.08_192.0272n	OL_2a	311 (Citric acid) [OL_2a] | Citric acid [PD_A] | D-Saccharic acid 1,4-lactone [PD_C] | Citric acid [PD_C] | 2-hydroxypropane-1,2,3-tricarboxylic acid [PD_C] | 1-hydroxypropane-1,2,3-tricarboxylic acid [PD_C] | (1R,2S)-1-hydroxypropane-1,2,3-tricarboxylic acid [PD_C] | (4R,5S)-4,5,6-trihydroxy-2,3-dioxohexanoic acid [PD_C] | (5S)-4,5,6-trihydroxy-2,3-dioxohexanoic acid [PD_C] | (1R,2R)-1-hydroxypr…	0.455685	0.771199	9.60531e-24	5.36279e-23	0.595125	1
2.49_115.0390m/z	OL_2a	743 (GLUTARATE) [OL_2a] | Glutaric acid [PD_C] | Methylsuccinic acid [PD_C] | D-Xylulose [PD_C] | 4-Methoxy-2(5H)-furanone [PD_C] | Acetyl-.beta.-alanine [PD_C] | 5-Aminolevulinic acid [PD_C] | Ethyl hydrogen malonate [PD_C] | (3R)-3-Hydroxy-L-proline [PD_C] | N-Acetylglycine methyl ester [PD_C]	0.394935	0.737335	4.63414e-06	1.00475e-05	0.595905	1
0.61_154.0475m/z	OL_2a	5810 (4-Hydroxyproline) [OL_2a] | 137 (5-AMINOLEVULINATE) [OL_2a] | 69248 (trans-4-Hydroxy-L-proline) [OL_2a] | 440014 (CIS-4-HYDROXY-D-PROLINE) [OL_2a] | trans-4-Hydroxy-L-proline [PD_C] | N-Acetyl-L-alanine [PD_C] | 5-Aminolevulinic acid [PD_C] | N-Acetylglycine methyl ester [PD_C]	0.164611	0.538246	1.45481e-05	3.00465e-05	0.597814	1
6.14_175.0366m/z	OL_2a	11970 (ortho-Hydroxyphenylacetic acid) [OL_2a] | 119219 (Dopal) [OL_2a] | 1183 (4-hydroxy-3-methoxybenzaldehyde) [OL_2a] | 12127 (3-hydroxy-4-methoxybenzaldehyde) [OL_2a] | 69600 (4-methoxybenzoic acid methyl ester) [OL_2a] | 4-(trifluoromethyl)benzaldehyde [PD_C] | 2,2,2-trifluoro-1-phenylethan-1-one [PD_C] | Piperonyl alcohol [PD_C] | Methyl 4-hydroxybenzoate [PD_C] | 3-Methoxybenzoic acid [PD_…	0.298771	0.671484	3.23637e-34	2.57726e-33	0.598126	1
0.91_178.0532m/z	OL_2a	87310 ((R)C(S)S-Alliin) [OL_2a] | Alliin [PD_A] | L-(.+/-.)-Alliin [PD_A] | N,N-Bis(2-hydroxyethyl)-2-aminoethanesulfonic acid [PD_C] | 2-(N-Morpholino)ethanesulfonic acid [PD_C] | N-Formyl-L-methionine [PD_C]	0.977641	0.989712	0.00206052	0.00337123	0.605507	1
3.36_165.0791n	OL_2a	6140 (L-Phenylalanine) [OL_2a] | L-Phenylalanine [PD_A] | 4-(Aminomethyl)phenylacetic acid [PD_A] | 2-Amino-4'-methoxyacetophenone [PD_A] | DL-Phenylalanine [PD_A] | Methyl 3-amino-4-methylbenzoate [PD_C] | 1,2,3,4-Tetrahydro-6,7-isoquinolinediol [PD_C] | N-Methyl-3,4-(methylenedioxy)benzylamine [PD_C] | Amino(4-methylphenyl)acetic acid [PD_C] | L-Phenylalanine [PD_C] | N-(4-Hydroxy-3-methylpheny…	0.632763	0.845317	3.59851e-39	3.26479e-38	0.607158	1
4.29_578.1403n	OL_2a	11250133 (Procyanidin B1) [OL_2a] | Procyanidin B2 [PD_C] | (2R,3R)-2-(3,4-dihydroxyphenyl)-8-[(2R,3S,4S)-2-(3,4-dihydroxyphenyl)-3,5,7-trihydroxy-3,4-dihydro-2H-1-benzopyran-4-yl]-3,4-dihydro-2H-1-benzopyran-3,5,7-triol [PD_C] | (2Z)-3-(3-{5-[(1E)-2-carboxyeth-1-en-1-yl]-2-hydroxy-3-methoxyphenyl}-4-hydroxy-5-methoxyphenyl)-2-{4-[(1E)-2-carboxyeth-1-en-1-yl]-2-methoxyphenoxy}prop-2-enoic acid [P…	0.288443	0.663112	1.03079e-49	1.33599e-48	0.607431	1
13.32_297.1693m/z	OL_2a	5156745 (Mono-2-heptyl phthalate) [OL_2a] | Pentalenolactone D [PD_C] | Bisoxireno[4,5:8,9]cyclodeca[1,2-b]furan-4(1aH)-one, 2,2a,6,6a,7a,8,9,9a-octahydro-1a,5,7a-trimethyl- [PD_C] | Peruvinine [PD_C] | Ambrosic acid [PD_C] | (3aR,4R,5aS,6S,9aR,9bS)-4,6-Dihydroxy-5a,9-dimethyl-3-methylidene-4,5,6,7,9a,9b-hexahydro-3aH-benzo[g][1]benzofuran-2-one [PD_C] | (+)-Abscisic acid [PD_C] | 6,8-Dihydroxy-8…	0.620103	0.840775	0.0993407	0.122524	0.607606	1
12.36_255.0675m/z	OL_2a	16115 (Chloroxuron) [OL_2a] | 2-(5,7-Difluoro-2-methyl-1H-indol-3-yl)ethanamine [PD_C] | 5,8-Dihydroxy-4-oxo-1,2,3,4-tetrahydronaphthalen-1-yl 6-O-(3,4,5-trihydroxybenzoyl)-.beta.-D-glucopyranoside [PD_C] | Syringetin 3-galactoside [PD_C] | Syringetin 3-glucoside [PD_C] | 5-(1,2,3,4,5,6-hexahydroxyhexoxy)-6-hydroxy-3-methoxy-9-methyl-4,5-dihydro-3H-pyrano[3,4-h][1]benzoxepine-2,7-dione [PD_C] | 1…	0.937271	0.973949	1.42105e-10	4.3078e-10	0.608719	1
11.50_193.1220m/z	OL_2a	5283028 (Dodec-2-enedioic acid) [OL_2a] | trans-Traumatic acid [PD_C] | (.+/-.)7-epi-Jasmonic acid [PD_C] | Jasmonic acid [PD_C] | Acremin F [PD_C] | 3-(5,6-Dihydroxyheptyl)-4-methyl-2H-furan-5-one [PD_C] | (4-Isobutylphenyl)acetic acid [PD_C] | 4-(4-Ethylphenyl)butanoic acid [PD_C]	0.078402	0.428624	3.01717e-37	2.5894e-36	0.6095	1
5.64_247.0799m/z	OL_2a	9834513 (Flonicamid) [OL_2a] | 1,4-D-Xylobiose [PD_C] | 5-Methyl-4-(phenoxymethyl)-3-isoxazolecarboxylic acid [PD_C] | 2-(1,3-Dioxo-1,3-dihydro-2H-isoindol-2-yl)butanoic acid [PD_C] | 1-(2,4-Dimethoxyphenyl)-1H-pyrrole-2,5-dione [PD_C] | 1,2-Dimethyl-4-(phenylsulfonyl)benzene [PD_C] | Asn-Asp [PD_C] | Asp-Asn [PD_C] | (2S)-2-[(2S)-2-amino-3-carbamoylpropanamido]butanedioic acid [PD_C] | 3-amino-3…	0.183689	0.558183	0.491273	0.521447	0.609769	1
16.34_304.2398n	OL_2a	444899 (Arachidonic acid) [OL_2a] | Drostanolone [PD_C] | Anticopalic acid [PD_C] | (1R,4aR,5S)-5-[(E)-5-Hydroxy-3-methylpent-3-enyl]-1,4a-dimethyl-6-methylidene-3,4,5,7,8,8a-hexahydro-2H-naphthalene-1-carbaldehyde [PD_C] | .omega.-3 Arachidonic acid [PD_C] | Stearidonic acid ethyl ester [PD_C] | cis-5,8,11,14-Eicosatetraenoic acid [PD_C] | 13-Hydroxy-7,14-labdadiene-6-one [PD_C] | 2.alpha.-Methy…	0.147439	0.5175	2.65141e-18	1.18931e-17	0.611743	1
13.82_359.2184m/z	OL_2a	10236635 (12,13-DiHOME) [OL_2a] | (2E,6E,10Z)-12-Hydroxy-10-(hydroxymethyl)-6-methyl-2-(4-methylpent-3-enyl)dodeca-2,6,10-trienoic acid [PD_C] | 12-epi-Leukotriene B4 [PD_C] | 8S,15S-Dihydroxy-5Z,9E,11Z,13E-eicosatetraenoic acid [PD_C] | Prostaglandin F2.alpha. 1,9-lactone [PD_C] | Prostaglandin F2.alpha. 1,11-lactone [PD_C] | Prostaglandin F2.alpha. 1,15-lactone [PD_C] | 7,8-Epoxydihydrogrindeli…	0.315549	0.683787	8.99988e-05	0.000172505	0.615663	1
1.55_115.0390m/z	OL_2a	76406 (N-Acetyl-beta-alanine) [OL_2a] | 98681 (Propionylglycine) [OL_2a] | 88064 (N-ACETYLALANINE) [OL_2a] | Glutaric acid [PD_C] | Methylsuccinic acid [PD_C] | D-Xylulose [PD_C] | 4-Methoxy-2(5H)-furanone [PD_C] | Acetyl-.beta.-alanine [PD_C] | 5-Aminolevulinic acid [PD_C] | (3R)-3-Hydroxy-L-proline [PD_C] | N-Acetylglycine methyl ester [PD_C] | Ethyl hydrogen malonate [PD_C]	0.230053	0.61259	0.0258467	0.0357038	0.616889	1
6.56_155.0680m/z	OL_2a	2-Hydroxy-3-methylvaleric acid [OL_2a] | Butoxyacetic acid [PD_C] | Ethyl ethoxyacetate [PD_C] | (2R,3R)-2-hydroxy-3-methylpentanoic acid [PD_C] | (5R)-5-hydroxyhexanoic acid [PD_C] | 5-hydroxyhexanoic acid [PD_C] | (2R)-2-hydroxy-4-methylpentanoic acid [PD_C] | 2-hydroxy-4-methylpentanoic acid [PD_C] | (2S)-2-hydroxy-4-methylpentanoic acid [PD_C] | 2-hydroxyhexanoic acid [PD_C] | 2-ethyl-2-hydro…	0.249534	0.63041	8.12254e-22	4.21388e-21	0.61872	1
1.04_375.1505m/z	OL_2a	439193 (Isomaltose) [OL_2a] | 181526 ((2R,3R,4R,5R)-2,3,5,6-tetrahydroxy-4-[(2R,3R,4S,5S,6R)-3,4,5-trihydroxy-6-(hydroxymethyl)oxan-2-yl]oxyhexanal) [OL_2a] | 5988 (SUCROSE) [OL_2a] | 439559 (PALATINOSE) [OL_2a] | 7427 (D-(+)-Trehalose dihydrate) [OL_2a] | 440995 (LACTOSE) [OL_2a] | Clobetasol [PD_C] | 6.alpha.-Mannobiose [PD_C] | Galactinol [PD_C] | TXP [PD_C] | 6-methylpteridine-2,4-diamine [PD…	0.211131	0.591153	0.54363	0.572396	0.624231	1
0.69_235.0922m/z	OL_2a	10972 (N-Acetylglycine) [OL_2a] | Asp-Thr [PD_C] | Ser-Glu [PD_C] | Thr-Asp [PD_C] | Glu-Ser [PD_C] | Acetylglycine [PD_C] | 1-(4-Nitroanilino)-2-pyrrolidinone [PD_C] | cyclopentyl {[2-(dimethylamino)ethyl]sulfanyl}(methyl)phosphinate [PD_C] | N-Acetylglycine [PD_C]	0.233853	0.614333	5.32568e-06	1.1488e-05	0.624774	1
8.11_189.0739m/z	OL_2a	802 (INDOLE-3-ACETATE) [OL_2a] | .alpha.-Guanidinoglutaric acid [PD_C] | Gly-Asn [PD_C] | Ala-Asp-Lys [PD_C] | Gly-Gly-Gly [PD_C] | L-Fucitol [PD_C]	0.381916	0.728494	8.42175e-10	2.43299e-09	0.630696	1
2.91_183.1129m/z	OL_2a	6140 (L-Phenylalanine) [OL_2a] | 1,3-Diazaspiro[4.6]undecane-2,4-dione [PD_D] | 3-tert-Butyl-1-methyl-1H-pyrazole-5-carboxylic acid [PD_D] | 2,8-Diazaspiro[5.5]undecane-1,7-dione [PD_D]	0.0266838	0.280408	4.21313e-06	9.17904e-06	0.631841	1
4.52_237.1231m/z	OL_2a	6305 (L-Tryptophan) [OL_2a] | 9060 (Tryptophan) [OL_2a] | Ala-Phe [PD_C] | Alanylphenylalanine [PD_C] | .beta.-Ala-Phe [PD_C] | N-Phenylacetyl-L-homoserine lactone [PD_C] | 2-(1-Pyrrolidinylcarbonyl)benzoic acid [PD_C]	1.11755e-05	0.00304173	8.08949e-05	0.000155997	0.635043	1
0.91_112.0506m/z	OL_2a	597 (Cytosine) [OL_2a] | Cytosine [PD_A] | Cytosine [PD_A] | Leonurine [PD_C] | Ac-Pro-Gly-Pro [PD_C] | Ethyl 4-acetyl-5-oxohexanoate [PD_C] | Albizziin [PD_C] | 6-amino-1,2-dihydropyrimidin-2-one [PD_C] | 1H-imidazole-5-carboxamide [PD_C] | 3-amino-1,2-dihydropyrazin-2-one [PD_C] | 4-amino-1,3-diazabicyclo[3.1.0]hex-3-en-2-one [PD_C] | Cytosine [PD_C] | 5-Methoxy-4-methyl-2,4-dihydro-3H-1,2,4-tr…	0.467788	0.776094	0.0495578	0.0649518	0.642757	1
1.82_176.0658m/z	OL_2a	21236 (NORLEUCINE) [OL_2a] | 193411 (Beta-Leucine) [OL_2a] | 99288 (L-Alloisoleucine) [OL_2a] | 6106 (L-Leucine) [OL_2a] | Isoleucine [OL_2a] | Ethyl 4-aminobutanoate [PD_C] | D-Valine, methyl ester [PD_C] | 2-Amino-2-ethylbutanoic acid [PD_C] | L-Isoleucine [PD_C] | L-Dihydroorotic acid [PD_C] | 4-Aminohexanoic acid [PD_C] | L-Isoleucine [PD_C] | (Ã‚Â±)-erythro-Isoleucine [PD_C] | (R)-3-Amino-4-…	0.311674	0.682048	7.74613e-16	3.09237e-15	0.644636	1
2.25_228.0753m/z	OL_2a	13712 (Deoxyuridine) [OL_2a] | 9-methyl-3-(2H-1,2,3,4-tetrazol-5-yl)-4H-pyrido[1,2-a]pyrimidin-4-one [PD_C] | Mevinphos [PD_C] | 4-{[2-(dimethylcarbamoyl)pyrimidin-5-yl]oxy}-2-methyl-N-(5-methylpyrazin-2-yl)-1-benzofuran-6-carboximidic acid [PD_C] | 1-(4-hydroxy-3,5-dimethoxyphenyl)propane-1,2,3-triol [PD_C] | Aminodiphenylmethane [PD_C] | 2-Benzylaniline [PD_C] | 2-Phenylbenzylamine [PD_C] | dip…	0.331096	0.695094	1.73001e-58	3.05195e-57	0.645047	1
6.51_191.0582n	OL_2a	3080590 (3-Oxindole-3-acetate) [OL_2a] | 1826 (5-hydroxyindoleacetate) [OL_2b] | (2E)-4-Anilino-4-oxo-2-butenoic acid [PD_C] | 5-Hydroxyindole-3-acetic acid [PD_C] | 5-Hydroxyindoleacetic acid [PD_C] | xi-2,3-Dihydro-2-oxo-1H-indole-3-acetic acid [PD_C] | Methyl 6-hydroxy-1H-indole-3-carboxylate [PD_C]	0.44232	0.763127	1.07615e-07	2.67057e-07	0.645591	1
12.54_320.2096n	OL_2a	10958189 (Iprovalicarb) [OL_2a] | Iprovalicarb [PD_C] | propan-2-yl N-(2-methyl-1-{[1-(4-methylphenyl)ethyl]carbamoyl}propyl)carbamate [PD_C] | Iprovalicarb [PD_C]	0.393095	0.735703	3.65778e-07	8.68952e-07	0.654117	1
2.20_193.0681m/z	OL_2a	439155 (S-ADENOSYLHOMOCYSTEINE) [OL_2a] | S-(5'-Adenosyl)-L-homocysteine [PD_C] | S-Adenosylhomocysteine [PD_C] | Marbofloxacin [PD_C] | Marbofloxacin [PD_C] | 1-(2-Chloro-6-fluorobenzyl)piperazine [PD_C] | 1-(2-Chloro-4-fluorobenzyl)piperazine [PD_C] | (5-Benzoyloxy-1,2,6-trihydroxycyclohex-3-en-1-yl)methyl benzoate [PD_C] | 2-({[5-(6-amino-9H-purin-9-yl)-3,4-dihydroxyoxolan-2-yl]methyl}amino)-4…	5.21724e-08	9.94015e-05	5.37848e-05	0.000105317	0.657878	1
4.92_223.0844n	OL_2a	68310 (N-Acetyl-L-tyrosine) [OL_2a] | N-Acetyl-L-tyrosine [PD_C] | N-Acetyl-L-tyrosine [PD_C] | Diethyl pyridine-2,4-dicarboxylate [PD_C] | Dioxacarb [PD_C] | 2-Amino-3-[4-(carboxymethyl)phenyl]propanoic acid [PD_C]	0.0198324	0.239903	8.91417e-09	2.39376e-08	0.658045	1
9.78_160.1100n	OL_2a	26613 (3-hydroxyoctanoic acid) [OL_2a] | 3-Hydroxyvalproic acid [PD_C] | Hydroxyoctanoic acid [PD_C] | 5,5-Dimethyl-1,3-dioxane-2-ethanol [PD_C] | 4-Hydroxyvalproic acid [PD_C] | 5-Hydroxyvalproic acid [PD_C] | 7-hydroxyoctanoic acid [PD_C] | 2-hydroxyoctanoic acid [PD_C] | (3S)-3-hydroxyoctanoic acid [PD_C] | (2R)-2-hydroxyoctanoic acid [PD_C] | (3R)-3-hydroxyoctanoic acid [PD_C] | 5-hydroxy-2-p…	0.107744	0.467335	4.82678e-60	9.01591e-59	0.658488	1
3.92_221.0599m/z	OL_2a	108218 (AMCC, N-Acetyl-S-N-methylcarbamoyl)-cysteine) [OL_2a] | Cyano(phenyl)methyl benzoate [PD_C] | 3-Hydroxyflavone [PD_C] | 3'-Hydroxyflavone [PD_C] | 7-Hydroxyisoflavone [PD_C] | 3-Hydroxyflavone [PD_C] | 5-Hydroxyflavone [PD_C] | 6-Hydroxyflavone [PD_C] | 7-Hydroxyflavone [PD_C] | 1-Hydroxy-3-methylanthraquinone [PD_C]	0.575802	0.826509	2.40201e-36	2.00721e-35	0.658814	1
13.56_181.1587m/z	OL_2a	94216 (3-hydroxydodecanoic acid) [OL_2a] | 79034 (12-Hydroxydodecanoic acid) [OL_2b] | xi-5-Dodecanolide [PD_C] | xi-Dihydro-5-octyl-2(3H)-furanone [PD_C] | 12-Hydroxydodecanoic acid [PD_C] | 2-hexyl-3-methylcyclopent-2-en-1-one [PD_C] | (2E,6Z)-dodeca-2,6-dienal [PD_C] | 4-methyl-2-[(1Z)-3-methylbuta-1,3-dien-1-yl]oxepane [PD_C] | 3-{2,3-dimethyltricyclo[2.2.1.0Ã‚Â²,Ã¢ÂÂ¶]heptan-3-yl}propan-1-o…	0.645082	0.850401	0.0779536	0.0982282	0.659749	1
0.79_204.0746n	OL_2a	99719 (Ala-Asp) [OL_2a] | 99278 (Glycyl-Glutamate) [OL_2a] | Gly-Glu [PD_A] | Glu-Gly [PD_C] | Asp-Ala [PD_C] | .alpha.-Aspartylalanine [PD_C] | Ala-Asp [PD_C] | 2-amino-3-[(1-carboxyethyl)carbamoyl]propanoic acid [PD_C] | (2S)-2-amino-4-[(carboxymethyl)carbamoyl]butanoic acid [PD_C] | 3-amino-3-[(1-carboxyethyl)carbamoyl]propanoic acid [PD_C] | 2-[(2-amino-1-hydroxypropylidene)amino]butanedioic …	0.450592	0.767709	1.59477e-08	4.20544e-08	0.661459	1
9.73_212.0682m/z	OL_2a	74706 (INDOLE-3-METHYL ACETATE) [OL_2a] | 1H-Indole-3-propanoic acid [PD_C] | 1H-Indole-2-carboxylic acid, ethyl ester [PD_C]	0.121719	0.486105	9.13261e-05	0.000174874	0.661561	1
5.77_252.0864m/z	OL_2a	11345724 ((2S)-2-benzamidopentanedioic acid) [OL_2a] | Dimethyl 2-(acetylamino)terephthalate [PD_C] | 4-(2,5-Dioxo-1-pyrrolidinyl)benzoic acid [PD_C] | Tyr-Ser [PD_C] | 2-Butanone, (2,4-dinitrophenyl)hydrazone [PD_C] | 4(3H)-Quinazolinone, 2-(2-hydroxyphenyl)- [PD_C] | 3-(2,5-Dioxo-1-pyrrolidinyl)benzoic acid [PD_C] | 2-(5-Phenyl-1,3,4-oxadiazol-2-yl)phenol [PD_C] | 2-(4-Hydroxyphenyl)-4(3H)-quin…	0.00748232	0.143065	0.00159503	0.002646	0.663569	1
7.67_168.0423n	OL_2a	591524 (2-hydroxy-6-methoxybenzoic acid) [OL_2a] | 12575 (3-hydroxy-4-methoxybenzoic acid) [OL_2b] | 75231 (2-hydroxy-4-methoxybenzoic acid) [OL_2b] | 780 (HOMOGENTISATE) [OL_2b] | HMDB0000484 (Vanillic acid) [OL_2b] | 86957 (3-Hydroxymandelic acid) [OL_2b] | 3-Hydroxymandelic acid [PD_C] | 2-Hydroxy-4-methoxybenzoic acid [PD_C] | p-Hydroxymandelic acid [PD_C] | Homogentisic acid [PD_C] | 3,5-Dih…	0.285537	0.660619	0.00151809	0.00252386	0.668073	1
10.22_202.0862m/z	OL_2a	6129 (Carbaryl) [OL_2a] | D-.beta.-Homotryptophan [PD_A] | 2-Hydroxy-3-(1H-indol-3-yl)butanoic acid [PD_A] | Carphedon [PD_C] | 4-(2,3-Dihydro-1H-indol-1-yl)-4-oxobutanoic acid [PD_C] | 2,3-Naphthalenedicarboxaldehyde [PD_C] | 2-Methyl-3-(2',3'-dihydroxypropyl)quinoxaline [PD_C]	0.172412	0.545209	0.300874	0.33572	0.674582	1
9.86_177.0910m/z	OL_2a	8663 (2-Hydroxynaphthalene) [OL_2a] | 1-Naphthol [PD_C] | Propanoic acid, 2-phenoxy-, ethyl ester [PD_C] | N.alpha.-Benzyl-D-alanine methyl ester [PD_C] | N.alpha.-Benzyl-L-alanine methyl ester [PD_C] | N-Benzylglycine ethyl ester [PD_C] | 1-Benzoxepin-5-ol, 2,3,4,5-tetrahydro-3-(methylamino)-, (3R,5S)-rel- [PD_C] | N-Benzyl-2-methyl-.beta.-alanine [PD_C] | (2E,5E)-3,5,7-Trimethylocta-2,5-dienedi…	0.0403417	0.333502	6.18252e-07	1.44531e-06	0.676414	1
1.98_131.0946n	OL_2a	193411 (Beta-Leucine) [OL_2a] | 99288 (L-Alloisoleucine) [OL_2a] | 6106 (L-Leucine) [OL_2a] | Isoleucine [OL_2a] | 21236 (NORLEUCINE) [OL_2a] | 4-Aminohexanoic acid [PD_C] | Ethyl 4-aminobutanoate [PD_C] | Aminocaproic acid [PD_C] | 6-Aminocaproic acid [PD_C] | L-Isoleucine [PD_C] | L-Norleucine [PD_C] | L-Isoleucine [PD_C] | D-Valine, methyl ester [PD_C] | 2-Amino-2-ethylbutanoic acid [PD_C] | 2…	0.875276	0.950326	1.58353e-36	1.33055e-35	0.677912	1
0.76_189.0870m/z	OL_2a	7016065 (Threoninyl-Serine) [OL_2a] | 182230 (N-Acetylglutamine) [OL_2a] | Ser-Thr [PD_C] | N-Acetyl-L-glutamine [PD_C] | Thr-Ser [PD_C] | N-Acetylglutamine [PD_C] | Asp-Asp-Lys [PD_C] | 3-Succinimidopropionic acid [PD_C] | 1,3-Bis(hydroxymethyl)-5,5-dimethyl-2,4-imidazolidinedione [PD_C] | 5-(hydroxymethyl)-6-methyl-1,2,3,4-tetrahydropyrimidine-2,4-dione [PD_C] | 3-(5-oxo-4,5-dihydro-1H-imidazol…	0.571137	0.82497	9.57312e-08	2.38889e-07	0.681303	1
1.04_235.0661m/z	OL_2a	6427004 (Alanyl-Threonine) [OL_2a] | 439283 (2,6-Diaminopimelic acid) [OL_2a] | Ala-Thr [PD_C] | Thr-Ala [PD_C] | 2,6-Diaminopimelic acid [PD_C] | Diaminopimelic acid [PD_C] | 2-methyl-N-phenyl-5,6-dihydro-1,4-oxathiine-3-carboxamide [PD_C] | Carboxin [PD_C] | Carboxin [PD_C]	0.179418	0.554294	1.08312e-35	8.90452e-35	0.68197	1
5.45_105.0336m/z	OL_2a	126 (4-hydroxybenzaldehyde) [OL_2a] | HMDB0011718 (4-Hydroxybenzaldehyde) [OL_2a] | 3-hydroxybenzaldehyde [OL_2a] | 243 (BENZOATE) [OL_2b] | 3-Methoxycatechol [PD_C] | Benzamide [PD_C] | 2-Methoxy-1,4-benzenediol [PD_C] | Benzoic acid [PD_C] | 4-Hydroxybenzaldehyde [PD_C] | Salicylaldehyde [PD_C] | 2-Methyl-1,4-benzoquinone [PD_C] | 3,5-Dihydroxybenzenemethanol [PD_C] | Benzamide [PD_C] | Anthraq…	0.0852141	0.438499	2.12658e-11	6.81239e-11	0.682717	1
2.89_238.1073m/z	OL_2a	5054 (1,3-dihydroxybenzene) [OL_2a] | 5-Methoxymethylone [PD_C] | 2-((3aR,4S,7R,7aS)-1,3-Dioxohexahydro-1H-4,7-methanoisoindol-2(3H)-yl)propanoic acid [PD_C] | N-Acetyl-O-methyltyrosine [PD_C] | 3-(3,4,5-Trimethoxyphenyl)propanohydrazide [PD_C] | 3-Hydroxycarbofuran [PD_C] | 2-Amino-N-[2-(2,5-dimethoxyphenyl)-2-hydroxyethyl]acetamide [PD_C] | Resorcinol [PD_C] | Hydroquinone [PD_C] | 2-Furyl meth…	0.325929	0.692667	0.00283883	0.00454129	0.683494	1
14.32_259.1302m/z	OL_2a	14138 (N-heptylparaben) [OL_2a] | Glu-Lys [PD_C] | 8-Phenyl-9H-purine-2,6-diamine [PD_C] | N6-Phenyl-7H-purine-2,6-diamine [PD_C] | 4-Hydrazino-1-phenyl-1H-pyrazolo[3,4-d]pyrimidine [PD_C] | 5-(1-Benzyl-1H-imidazol-2-yl)-1H-1,2,3,4-tetrazole [PD_C]	0.0420565	0.340808	8.0998e-31	5.72621e-30	0.683758	1
12.39_309.0779m/z	OL_2a	33360 (Ethofumesate) [OL_2a] | 1,4-Dihydroxy-2-(4-morpholinyl)anthra-9,10-quinone [PD_C] | 5,7-Dihydroxy-3-(4-hydroxyphenyl)-6,8-bis[3,4,5-trihydroxy-6-(hydroxymethyl)oxan-2-yl]chromen-4-one [PD_C] | Datiscin [PD_C] | Quercetin 3,7-dirhamnoside [PD_C] | Apigenin 6,8-di-glucopyranoside [PD_C] | 5,7-Dihydroxy-2-(4-hydroxyphenyl)-4-oxo-4H-chromen-3-yl 2-O-(6-deoxy-.alpha.-L-mannopyranosyl)hexopyrano…	0.168142	0.540923	4.79674e-21	2.405e-20	0.683779	1
11.61_266.1384m/z	OL_2a	7517-36-4 (Monocyclohexyl phthalate) [OL_2a] | 165618 (MONOCYCLOHEXYL PHTHALATE) [OL_2a] | 2-(3-Hexyl-4-methyl-2,5-dioxopyrrol-1-yl)-3-hydroxypropanoic acid [PD_C] | 3-[(Cyclopentylcarbonyl)amino]benzoic acid [PD_C] | Ethyl 4-[(cyclopropylcarbonyl)amino]benzoate [PD_C] | [(2S)-2,3-dihydroxypropoxy][(2R)-2-hydroxy-3-[(9Z,12Z)-octadeca-9,12-dienoyloxy]propoxy]phosphinic acid [PD_C] | 2-methoxypheno…	0.17877	0.553655	0.000199944	0.000370208	0.686586	1
4.54_229.1181m/z	OL_2a	7016063 (L-beta-aspartyl-L-leucine) [OL_2a] | Glu-Val [PD_C] | PyroGlu-Val [PD_C] | 2-(2-Naphthylamino)acetohydrazide [PD_C] | Ile-Asp [PD_C] | Gly-Gly-Leu [PD_C] | 2,6-Dimethyl-4-quinolinecarbohydrazide [PD_C] | Gln-Val [PD_C] | Leu-Asn [PD_C] | Asn-Ile [PD_C] | Asn-Leu [PD_C] | Ile-Asn [PD_C]	0.78666	0.911424	1.19184e-19	5.63463e-19	0.687308	1
14.79_333.1507m/z	OL_2a	4936 (Propargite) [OL_2a] | Fenpropathrin [PD_C] | Propargite [PD_C] | Epitestosterone sulfate [PD_C] | 4-Androsten-17.beta.-ol-3-one sulfate [PD_C] | 3-Dehydroepiandrosterone sulfate [PD_C] | trans-4-[4-(4-Fluorophenyl)-5-(2-methoxypyrimidin-4-yl)imidazol-1-yl]cyclohexanol [PD_C]	0.618147	0.84022	2.89427e-42	2.87578e-41	0.688274	1
11.86_227.1042m/z	OL_2a	26612 ((R)-3-Hydroxydecanoic acid) [OL_2a] | 3,7-Dimethyloct-6-ene-1,2,3-triol [PD_C] | 3-Hydroxycapric acid [PD_C] | 4-Hydroxydecanoic acid [PD_C] | 10-Hydroxydecanoic acid [PD_C] | (1R,2R,4R)-4-(2-Hydroxypropan-2-yl)-1-methylcyclohexane-1,2-diol [PD_C] | 10-Hydroxydecanoic acid [PD_C] | Ethyl 3-hydroxyoctanoate [PD_C]	0.549972	0.81622	0.129628	0.155942	0.690939	1
3.18_191.0815m/z	OL_2a	161166 (Kynurenine) [OL_2a] | 846 (Kynurenine) [OL_2a] | 8-Hydroxyquinoline-2-carbaldehyde [PD_C] | L-Kynurenine [PD_C] | Quinoline-4-carboxylic acid [PD_C] | L-Kynurenine [PD_C] | D-Kynurenine [PD_C] | 3-Methyl-3,4-dihydro-1H-1,4-benzodiazepine-2,5-dione [PD_C] | 4-Hydroxyquinoline-2-carbaldehyde [PD_C] | 3-(3-Fluorophenyl)-1H-pyrazol-5-ylamine [PD_C] | Isoquinoline-3-carboxylic acid [PD_C] | Qu…	0.00224829	0.0823045	5.62532e-06	1.20898e-05	0.693173	1
0.79_177.0870m/z	OL_2a	351980 (Glycyl-Threonine) [OL_2a] | 7009579 (Serylalanine) [OL_2a] | Gly-Thr [PD_C] | (2-Oxo-4-morpholinyl)acetic acid [PD_C] | Ser-Ala [PD_C] | N1,N2-Bis(2-hydroxyethyl)ethanediamide [PD_C] | Thr-Gly [PD_C] | Ala-Ser [PD_C]	0.586692	0.831453	1.12013e-07	2.77339e-07	0.69537	1
10.01_225.1096m/z	OL_2a	5192 (decanedioic acid) [OL_2a] | 2-[5-(2-Hydroxypropyl)oxolan-2-yl]propanoic acid [PD_C] | Sebacic acid [PD_C] | Diethyl adipate [PD_C] | Sebacic acid [PD_C] | Methyl hydrogen azelate [PD_C] | 2-Hexylbutanedioic acid [PD_C] | Dimethyl suberate [PD_C]	0.234028	0.614333	1.1115e-18	5.09061e-18	0.69552	1
14.53_219.1378m/z	OL_2a	14138 (N-heptylparaben) [OL_2a] | 3-Furancarboxylic acid, tetrahydro-4-methylene-2-octyl-5-oxo-, (2R,3S)- [PD_C] | 3-Furancarboxylic acid, tetrahydro-4-methylene-2-octyl-5-oxo-, (2R,3S)-rel- [PD_C] | Gliocladic acid [PD_C] | Palitantin [PD_C] | 3-Hydroxy-1a,5-bis(hydroxymethyl)-5,6b-dimethyl-1,3,3a,4,6,6a-hexahydrocyclopropa[e]inden-2-one [PD_C] | (3E,5E)-2-(4-Methoxy-4-oxobutyl)nona-3,5-dienoic …	0.817369	0.923662	0.0617888	0.0795157	0.696023	1
11.50_179.0701m/z	OL_2a	75074 (3,5-dimethoxybenzoic acid methyl ester) [OL_2a] | Mellein [PD_C] | 3-Amino-4-(4-hydroxyphenyl)butyric Acid [PD_C] | 4-Methoxycinnamic acid [PD_C] | 3-Methoxycinnamic acid [PD_C] | Carbofuran phenol-3-ketone [PD_C] | 4-Methoxycinnamic acid [PD_C] | Coniferyl aldehyde [PD_C] | 2H-Pyran-2-one, 6-(3,4-dihydroxy-1-penten-1-yl)- [PD_C] | Coniferaldehyde [PD_C] | 3-(4-Methylphenyl)oxirane-2-carbo…	0.441889	0.763127	0.160775	0.18964	0.697598	1
9.49_151.0753m/z	OL_2a	HMDB0000764 (Hydrocinnamic acid) [OL_2a] | 2-Methoxy-4-vinylphenol [OL_2a] | 10296 (2-Phenylpropionate) [OL_2b] | 107 (3-phenylpropanoic acid) [OL_2b] | m-Cresyl acetate [PD_C] | Gabapentin related compound E [PD_C] | 2-(1-Hydroxyethyl)-4-(2-hydroxypropyl)-2H-furan-5-one [PD_C] | Dihydroaspyrone [PD_C] | 5-(2-methylpropyl)-2-oxooxolane-3-carboxylic acid [PD_C] | 5-butyl-2-oxooxolane-3-carboxylic …	0.274485	0.651863	0.133586	0.160223	0.699889	1
8.30_291.0269m/z	OL_2a	66851-46-5 (Mono (3-carboxpropyl) phthalate) [OL_2a] | 53435015 (Mono-(3-carboxypropyl)phthalate) [OL_2a] | 1-benzothiophene [PD_C] | 1,2,3-Benzenetricarboxylic acid, trimethyl ester [PD_C] | 3-hydroxy-2-{[(2E)-3-(4-hydroxyphenyl)prop-2-enoyl]oxy}propanoic acid [PD_C] | 2-[(3-carboxypropoxy)carbonyl]benzoic acid [PD_C] | (3E)-2,5-dioxohex-3-enal; (3E)-5-hydroxy-2-oxohexa-3,5-dienal [PD_C] | Trime…	0.493743	0.78888	0.000404663	0.000722571	0.701678	1
15.38_301.2521m/z	OL_2a	125835 ((Ã‚Â±)-CP 47, 497) [OL_2a] | 5.beta.-Pregnane-3.alpha.,17.alpha.,20.alpha.-triol [PD_C] | 8,11-Tridecadienoic acid, 13-(3-pentyl-2-oxiranyl)-, methyl ester, (8Z,11Z)- [PD_C] | (1S,2S,5R,7R,10R,11S,14R,15S)-14-(1-hydroxyethyl)-2,15-dimethyltetracyclo[8.7.0.0^{2,7}.0^{11,15}]heptadecane-5,14-diol [PD_C] | 11-(3-methyl-5-pentylfuran-2-yl)undecanoic acid [PD_C] | (3Z)-3-hexadecylidene-4-hydro…	0.763048	0.903803	0.042345	0.0561921	0.704023	1
3.29_214.1437m/z	OL_2a	168379 (Isobutyryl-L-carnitine) [OL_2a] | Butyrylcarnitine [OL_2a] | Ecgonine ethyl ester [PD_C] | N-Heptanoyl-DL-homoserine lactone [PD_C] | N-Heptanoyl-L-homoserine lactone [PD_C] | Ile-Val [PD_C] | Val-Leu [PD_C] | 3-Hydroxyadamantan-1-carboxylic acid [PD_C] | 2-[2-(Benzyloxy)ethoxy]ethanol [PD_C] | 5-(4-Hydroxypentyl)benzene-1,3-diol [PD_C]	0.315177	0.683787	0.250129	0.283877	0.707848	1
6.43_260.1853m/z	OL_2a	3246938 (Hexanoylcarnitine) [OL_2a] | Hexanoyl-L-carnitine [PD_C] | N-Capryloyl-DL-homoserine lactone [PD_C] | N-Octanoyl-L-homoserine lactone [PD_C] | N-OCTANOYL-L-HOMOSERINE LACTONE [PD_C]	0.0342406	0.308403	4.22052e-39	3.81549e-38	0.709167	1
2.60_191.0217m/z	OL_2a	69698 (N1-Methyl-2-pyridone-5-carboxamide) [OL_2a] | 2,3-Dioxo-5-indolinecarboxylic acid [PD_C] | N-(4-Chlorophenyl)-2-hydroxy-9H-carbazole-3-carboxamide [PD_C] | N1-Methyl-4-pyridone-3-carboxamide [PD_C] | 2-chloro-4-nitrophenol [PD_C] | Nudifloramide [PD_C] | 2-Methyl-4-nitroaniline [PD_C] | N-(Hydroxymethyl)nicotinamide [PD_C] | 3-(2-Pyrimidinyl)propanoic acid [PD_C]	0.609079	0.838243	3.09201e-07	7.37765e-07	0.709441	1
11.81_178.0993n	OL_2a	5-phenyl valeric acid [OL_2a] | 5-Phenylvaleric acid [PD_C] | Methylisoeugenol [PD_C] | 1,2-Dimethoxy-4-(2-propenyl)benzene [PD_C] | Hydrocinnamic acid ethyl ester [PD_C] | 3-tert-Butylbenzoic acid [PD_C] | 4-(p-Methoxyphenyl)-2-butanone [PD_C] | Hydroperoxide, [(4E)-5-phenyl-4-penten-1-yl]- [PD_C] | 3-tert-Butyl-2-hydroxybenzaldehyde [PD_C] | 5-Phenylvaleric acid [PD_C]	0.390277	0.734531	0.676851	0.699903	0.709593	1
12.12_216.1382m/z	OL_2a	16116 (Siduron) [OL_2a] | Methoxmetamine [PD_C] | norfentanyl [PD_C] | Cyclohexanone, 2-(2-methoxyphenyl)-2-(methylamino)- [PD_C] | Furmecyclox [PD_C] | 1-nitro-2-(octyloxy)benzene [PD_C] | 2,6-Di-tert-butyl-4-nitrophenol [PD_C] | [(benzyloxy)methyl]benzene [PD_C] | 7-ethyl-4-methylazulene-1-carbaldehyde [PD_C] | 2-Methylbenzhydrol [PD_C] | Methylphenidate [PD_C] | 4'-Methoxy-.alpha.-pyrrolidinop…	0.207249	0.587809	0.162178	0.191176	0.714057	1
8.50_193.0856m/z	OL_2a	75019 (3,4-dimethoxyphenylpropanoic acid) [OL_2a] | (2-Allylphenoxy)acetic acid [PD_C] | 1-(4-Methoxyphenyl)cyclopropanecarboxylic acid [PD_C] | 3-Methyl-1-(2,4,6-trihydroxyphenyl)butan-1-one [PD_C] | (2-Methyl-2,3-dihydro-1-benzofuran-5-yl)acetic acid [PD_C] | 4-Oxo-5-phenylpentanoic acid [PD_C] | Flaxseeds extract [PD_C] | 3',5a'-Dimethyl-2'-oxodecahydro-2'H-spiro[oxirane-2,8'-oxireno[6,7]napht…	0.97602	0.988734	0.00469445	0.00729535	0.71445	1
15.76_301.2521m/z	OL_2a	125835 ((Ã‚Â±)-CP 47, 497) [OL_2a] | 5.beta.-Pregnane-3.alpha.,17.alpha.,20.alpha.-triol [PD_C] | 8,11-Tridecadienoic acid, 13-(3-pentyl-2-oxiranyl)-, methyl ester, (8Z,11Z)- [PD_C] | (1S,2S,5R,7R,10R,11S,14R,15S)-14-(1-hydroxyethyl)-2,15-dimethyltetracyclo[8.7.0.0^{2,7}.0^{11,15}]heptadecane-5,14-diol [PD_C] | 11-(3-methyl-5-pentylfuran-2-yl)undecanoic acid [PD_C] | (3Z)-3-hexadecylidene-4-hydro…	0.696523	0.87349	0.377922	0.411625	0.718039	1
13.01_605.2373m/z	OL_2a	5280353 (BILIVERDIN) [OL_2a] | Biliverdin [PD_C] | Biliverdin [PD_C] | Okaramine D [PD_C] | 3-(2-{[(2Z)-3-(2-carboxyethyl)-5-{[(2Z)-4-ethenyl-3-methyl-5-oxo-2,5-dihydro-1H-pyrrol-2-ylidene]methyl}-4-methyl-2H-pyrrol-2-ylidene]methyl}-5-{[(2Z)-3-ethenyl-4-methyl-5-oxo-2,5-dihydro-1H-pyrrol-2-ylidene]methyl}-4-methyl-1H-pyrrol-3-yl)propanoic acid [PD_C] | 3-(2-{[3-(2-carboxyethyl)-5-[(3-ethenyl-4-m…	0.869074	0.949006	1.16607e-09	3.32956e-09	0.724358	1
12.17_188.1413n	OL_2a	26612 ((R)-3-Hydroxydecanoic acid) [OL_2a] | (1R,2R,4R)-4-(2-Hydroxypropan-2-yl)-1-methylcyclohexane-1,2-diol [PD_C] | 3,7-Dimethyloct-6-ene-1,2,3-triol [PD_C] | 4-Hydroxydecanoic acid [PD_C] | 3-Hydroxycapric acid [PD_C] | 10-Hydroxydecanoic acid [PD_C] | Ethyl 3-hydroxyoctanoate [PD_C] | 10-Hydroxydecanoic acid [PD_C]	0.0217063	0.250642	1.39882e-73	5.22096e-72	0.725448	1
0.73_187.0577m/z	OL_2a	64960 (1,5-Anhydrosorbitol) [OL_2a] | 17106 (Fucose) [OL_2a] | L-Rhamnose [PD_C] | L-Fucose [PD_C] | 17.alpha.-Dihydroequilin 3-sulfate [PD_C] | 1,3,5(10),7-Estratetraen-3,17.beta.-diol 3-sulfate [PD_C] | 2-Deoxy-D-galactose [PD_C] | 1,5-Anhydro-D-sorbitol [PD_C] | (2R,3S,4R,5S,6S)-6-methyloxane-2,3,4,5-tetrol [PD_C] | (3R,4R,5R,6S)-6-methyloxane-2,3,4,5-tetrol [PD_C] | (2R,3S,4R,5S)-2-(hydroxyme…	0.187445	0.564408	2.19276e-18	9.85899e-18	0.728028	1
1.04_154.0611m/z	OL_2a	306141 (Glycyl-Asparagine) [OL_2a] | [1,3]Oxazolo[4,5-b]pyridin-2-ol [PD_C] | 4-Cyano-1H-pyrrole-2-carboxylic acid [PD_C] | 2-hydroxy-6-oxo-1,6-dihydropyridine-3-carbonitrile [PD_C] | 5-ethynyl-1,2,3,4-tetrahydropyrimidine-2,4-dione [PD_C] | N-oxopyridine-3-carboxamide [PD_C] | Metronidazole [PD_C] | 2-(2-methyl-5-nitro-1H-imidazol-1-yl)ethan-1-ol [PD_C] | 2-amino-6-diazo-5-oxohexanoic acid [PD_C…	0.22304	0.606345	5.34211e-17	2.25678e-16	0.728149	1
8.50_179.0700m/z	OL_2a	6858 (3,4,5-trimethoxybenzaldehyde) [OL_2a] | Mellein [PD_A] | 3-Amino-4-(4-hydroxyphenyl)butyric Acid [PD_A] | 4-Methoxycinnamic acid [PD_A] | 3-Methoxycinnamic acid [PD_A] | Carbofuran phenol-3-ketone [PD_A] | Coniferyl aldehyde [PD_A] | 2H-Pyran-2-one, 6-(3,4-dihydroxy-1-penten-1-yl)- [PD_C] | 4-(2-Methyl-6-oxopyran-3-yl)butanoic acid [PD_C] | 4-Methoxycinnamic acid [PD_C] | 2-Hydroxy-3-(4-met…	0.898823	0.960328	0.00137535	0.00230111	0.730011	1
16.01_403.3565m/z	OL_2a	53477807 (25-Hydroxycholesterol) [OL_2a] | 123976 (27-Hydroxycholesterol) [OL_2a] | 121948 (24-Hydroxychloesterol) [OL_2a] | 25(S)-26-Hydroxycholesterol [PD_C] | 26-Hydroxycholesterol-(25R) [PD_C] | 25-Hydroxycholesterol [PD_C] | 24S-Hydroxycholesterol [PD_C] | 19-Hydroxycholesterol [PD_C] | 22(S)-Hydroxycholesterol [PD_C] | Cholest-5-ene-3.beta.,4.beta.-diol [PD_C] | Trihydroxycoprostane [PD_C]	0.00377206	0.102746	3.91278e-17	1.66124e-16	0.731413	1
1.10_273.1076m/z	OL_2a	65040 (5-Methylcytosine hydrochloride) [OL_2a] | 7018721 (OPHTHALMATE) [OL_2a] | trans-Traumatic acid [PD_C] | Acremin F [PD_C] | 3-(5,6-Dihydroxyheptyl)-4-methyl-2H-furan-5-one [PD_C] | 9-(Methoxycarbonyl)dec-9-enoic acid [PD_C]	0.43134	0.757227	0.0005649	0.000992417	0.732537	1
1.69_216.0324m/z	OL_2a	122136 (Dopamine-3-O-sulfate) [OL_2a] | 5-Amino-N-(4-chlorophenyl)-3-methyl-4-isoxazolecarboxamide [PD_C] | 3-[(Methylsulfonyl)amino]benzoic acid [PD_C] | PyroGlu-Cys [PD_C] | Benzoic acid, 3-(aminosulfonyl)-, methyl ester [PD_C] | 5-Amino-1-(3-chloro-4-methylphenyl)-1H-pyrazole-4-carbonitrile [PD_C] | 6-(3-Chloro-4-methylanilino)-2,4(1H,3H)-pyrimidinedione [PD_C] | 4-Methyl-3-Sulfamoyl-Benzoic A…	0.199461	0.58094	6.92069e-18	3.04167e-17	0.734606	1
1.02_175.0482n	OL_2a	N-ACETYLASPARTATE [OL_2a] | N-Acetyl-L-aspartic acid [PD_C] | N-Acetyl-L-aspartic acid [PD_C] | Dimethyloxallylglycine [PD_C]	0.14991	0.52026	6.21546e-08	1.57421e-07	0.734883	1
2.57_191.0815m/z	OL_2a	161166 (Kynurenine) [OL_2a] | 846 (Kynurenine) [OL_2a] | 10243 (4-QUINOLINECARBOXYLATE) [OL_2a] | 8871 (2-Hydroxypyridine) [OL_2a] | 8-Hydroxyquinoline-2-carbaldehyde [PD_C] | 3-(3-Fluorophenyl)-1H-pyrazol-5-ylamine [PD_C] | 4-Hydroxyquinoline-2-carbaldehyde [PD_C] | Chrysogine [PD_C] | 3-Methyl-3,4-dihydro-1H-1,4-benzodiazepine-2,5-dione [PD_C] | 4-(4-Fluorophenyl)-1H-pyrazol-3-amine [PD_C] | L-…	0.00400222	0.107021	0.000495385	0.000875743	0.734911	1
11.89_165.0699m/z	OL_2a	74318 (9-Hydroxyfluorene) [OL_2a] | 75547 (2-Hydroxyfluorene) [OL_2b] | Dimethyl 2-((1S,2R)-3-oxo-2-pentylcyclopentyl)malonate [PD_C] | (11Z)-trideca-1,11-dien-3,5,7,9-tetrayne [PD_C] | (3E)-trideca-1,3-dien-5,7,9,11-tetrayne [PD_C] | trideca-1,11-dien-3,5,7,9-tetrayne [PD_C] | 2-Hydroxyfluorene [PD_C] | Benzophenone [PD_C] | 9H-fluoren-2-ol [PD_C] | diphenylmethanone [PD_C] | 9H-fluoren-3-ol [PD…	0.0860763	0.43967	0.656095	0.67973	0.735689	1
0.67_129.0658m/z	OL_2a	6998029 (Alanyl-Glycine) [OL_2a] | 5961 (Glutamine) [OL_2a] | 500 (4-Guanidinobutyric acid) [OL_2a] | His-Thr [PD_C] | Thr-His [PD_C] | N-Methyl-L-asparagine [PD_C] | 4-Guanidinobutyric acid [PD_C] | 4-Guanidinobutanoic acid [PD_C] | L-Glutamine [PD_C] | Pyrrole-2-carboxylic acid [PD_C] | 1H-Pyrrole-3-carboxylic acid [PD_C] | 2-Furamide [PD_C] | 1H-pyrrole-2-carboxylic acid [PD_C] | 1-(1,3-oxazol…	0.520554	0.804042	0.146079	0.173735	0.735808	1
2.49_113.0233m/z	OL_2a	5280498 (Glutaconic acid) [OL_2a] | 2-METHYLMALEATE [OL_2a] | D-(+)-Ribonic acid .gamma.-lactone [PD_C] | 2-Furancarboxylic acid [PD_C] | trans-Glutaconic acid [PD_C] | Itaconic acid [PD_C] | Citraconic acid [PD_C] | Phenazine [PD_C] | 5-(Phenylethynyl)pyrimidine [PD_C] | Mesaconic acid [PD_C]	0.435284	0.757894	2.36745e-07	5.70598e-07	0.737532	1
14.21_392.2921n	OL_2a	Hyodeoxycholic acid [OL_2a] | 222528 (Deoxycholic acid) [OL_2b] | Chenodeoxycholic acid [PD_A] | Deoxycholic acid [PD_A] | .beta.-Hyodeoxycholic acid [PD_A] | 3-Ketopetromyzonol [PD_A] | Ursodeoxycholic acid [PD_C]	0.0988234	0.456636	4.14646e-08	1.06219e-07	0.737668	1
14.24_378.2765n	OL_2a	193905 (Nordeoxycholic acid) [OL_2a] | 2-Arachidonoylglycerol [PD_C] | 1-Arachidonoylglycerol [PD_C] | 9-Deoxy-9-methylene-16,16-dimethylprostaglandin E2 [PD_C] | Antalarmin [PD_C]	0.636097	0.845578	0.000418253	0.000745267	0.73888	1
17.01_434.2684m/z	OL_2a	1,2,4-Benzenetricarboxylic acid, 2,4-bis(2-ethylhexyl)ester [OL_2a] | 100916 (1,2,4-Benzenetricarboxylic acid, 1,4-bis(2-ethylhexyl)ester) [OL_2a] | 1,2,4-Benzenetricarboxylic acid, 1,2-bis(2-ethylhexyl)ester [OL_2a] | 2-acetamido-4-methyl-N-(3-methyl-1-{[4-(methylsulfanyl)-1-oxobutan-2-yl]carbamoyl}butyl)pentanamide [PD_C] | Calpain Inhibitor II [PD_C] | 4-[2-(4-{dispiro[adamantane-2,2'-[1,3,5]t…	0.159261	0.531636	2.89322e-05	5.82543e-05	0.742095	1
1.04_226.0821m/z	OL_2a	6175 (Cytidine) [OL_2a] | Cytidine [PD_C] | Cytidine [PD_C] | Arabinofuranosylcytosine [PD_C] | Cytarabine [PD_C] | 2,2'-Anhydrocytidine [PD_C] | Cyclocytidine [PD_C] | Asn-Glu [PD_C] | Ser-His [PD_C] | Asp-Gln [PD_C]	0.748633	0.897692	8.58537e-06	1.81043e-05	0.74454	1
9.39_220.0412n	OL_2a	40087 (Thidiazuron) [OL_2a] | (1E)-1-({1-[(1Z)-prop-1-en-1-ylsulfanyl]propyl}disulfanyl)prop-1-ene [PD_C] | 2-hydroxy-2-[3-(methylsulfanyl)propyl]butanedioate [PD_C] | 2-hydroxy-3-[3-(methylsulfanyl)propyl]butanedioate [PD_C] | Thidiazuron [PD_C] | N-Phenyl-N'-(1,3,4-thiadiazol-2-yl)urea [PD_C] | 4-(7H-purin-6-ylsulfanyl)but-3-en-2-one [PD_C] | Thidiazuron [PD_C] | Benzyl 6-chloro-2-pyrazinyl eth…	0.492767	0.788615	1.98709e-20	9.70747e-20	0.744897	1
13.38_510.2805m/z	OL_2a	23617285 (Glycylcholic acid) [OL_2a] | 10140 (GLYCOCHOLATE) [OL_2a] | Glycocholic acid [PD_C] | Glycocholic acid [PD_C] | 2-[(4R)-4-[(1S,2S,5R,7S,9R,10R,11S,14R,15R,16S)-5,9,16-trihydroxy-2,15-dimethyltetracyclo[8.7.0.0^{2,7}.0^{11,15}]heptadecan-14-yl]pentanamido]acetic acid [PD_C] | 2-[(4R)-4-[(1S,2S,5R,7S,9S,10R,11S,14R,15R,16S)-5,9,16-trihydroxy-2,15-dimethyltetracyclo[8.7.0.0Ã‚Â²,Ã¢ÂÂ·.0Ã‚Â…	0.97893	0.989841	7.69633e-32	5.66155e-31	0.746049	1
4.80_234.0792m/z	OL_2a	46780005 ((R,S)-N-Acetyl-S-(2-hydroxy-3-buten-1-yl)-L-cysteine) [OL_2a] | 3081303 ((R)-N-Acetyl-S-(1-(hydroxymethyl)-2-propen-1-yl)-L-cysteine) [OL_2a] | 5-Chloro-1-(4-piperidinyl)-1,3-dihydro-2H-benzimidazol-2-one [PD_C] | 2-(Allylamino)-N-phenyl-2-thioxoacetamide [PD_C] | Met-Thr [PD_C] | 6-Chloro-2-(1,4-diazepan-1-yl)-1,3-benzoxazole [PD_C] | Thr-Met [PD_C] | 2-Chloro-N-[2-(4-morpholinyl)ethyl…	0.0684313	0.403649	2.70265e-07	6.48517e-07	0.746213	1
5.56_280.0600m/z	OL_2a	107774684 (N-Acetyl-S-(3-hydroxypropyl-1-methyl)-L-cysteine) [OL_2a] | 2-(2-Methoxyphenyl)-1,3-dioxo-5-isoindolinecarboxylic acid [PD_C] | 2-fluoro-1-nitro-1H-imidazole [PD_C] | Carbonic acid, 4-nitrophenyl [(2S,3S)-3-phenyloxiranyl]methyl ester [PD_C] | 2-[(2E)-3-(3,4-dihydroxyphenyl)prop-2-enamido]-5-hydroxybenzoic acid [PD_C] | 2-[3-(3,4-dihydroxyphenyl)prop-2-enamido]-5-hydroxybenzoic acid [P…	0.583015	0.828675	2.75887e-15	1.07546e-14	0.747081	1
13.09_335.1823m/z	OL_2a	102105766 (CYCLOHEXANE-1,2-DICARBOXYLIC ACID, MONO-(4-METHYL- 7-OXOOCTYL) ESTER) [OL_2a] | His-Ser-Lys [PD_C] | 3-Hydroxy-3-methyl-1-(trimethylsilyl)-1-butyne [PD_C] | 10-ethoxy-1,5,9-trimethyl-11,14,15,16-tetraoxatetracyclo[10.3.1.0Ã¢ÂÂ´,Ã‚Â¹Ã‚Â³.0Ã¢ÂÂ¸,Ã‚Â¹Ã‚Â³]hexadecane [PD_C] | [(2S)-2-hydroxy-3-({hydroxy[(2R)-3-[(20-methylhenicosanoyl)oxy]-2-{[(5R,6R,7Z,9Z,11E,13E,15S,17Z)-5,6,15-trihydro…	0.68915	0.871328	0.0244275	0.0339092	0.748933	1
3.97_190.0265m/z	OL_2a	1983 (Acetaminophen) [OL_2a] | 2-(Methylamino)benzoic acid [PD_C] | 2,4-Dimethylnicotinic acid [PD_C] | 2-(Methylamino)benzoic acid [PD_C] | 2-Phenylglycine [PD_C] | 5,8-Dihydroxy-1,4-naphthoquinone [PD_C] | Acetaminophen [PD_C] | Acetaminophen [PD_C] | Methyl 3-sulfolene-3-carboxylate [PD_C] | 2'-Hydroxyacetanilide [PD_C] | 3-Acetamidophenol [PD_C] | 2-Amino-6-sulfanyl-3,5-pyridinedicarbonitrile…	0.46241	0.773322	0.0689986	0.0878007	0.750315	1
14.11_504.2408m/z	OL_2a	5283123 (N-acetyl Leukotriene E4) [OL_2a] | 5-[(3aR,4R,6aS)-2-oxo-hexahydro-1H-thieno[3,4-d]imidazolidin-4-yl]pentanamide [PD_C] | N-(Aminothioxomethyl)-5-oxo-1-propyl-2-pyrrolidineacetamide [PD_C] | 2-Iminobiotin [PD_C] | Purmorphamine [PD_C]	0.979343	0.990126	2.01186e-53	3.04213e-52	0.753411	1
7.69_170.0600m/z	OL_2a	709625 (Cinnamoylglycine-trans) [OL_2a] | 92904 (Indolelactic acid) [OL_2b] | 3-Aminonaphthalene-2-carboxylic acid [PD_C] | 2-(1H-Pyrrol-1-yl)benzoic acid [PD_C] | 3-Indoleacrylic acid [PD_C] | (2E)-3-(1H-Indol-2-yl)-2-propenoic acid [PD_C] | DL-Indole-3-lactic acid [PD_C] | 2-Hydroxy-6-methylquinoline-3-carbaldehyde [PD_C] | Indoleacrylic acid [PD_C] | 3-(4-Methylphenyl)-1H-pyrazole-4-carbaldehy…	0.0921157	0.446361	1.06093e-24	6.12528e-24	0.755629	1
1.71_113.0234m/z	OL_2a	43 (2-hydroxyglutarate) [OL_2a] | Citramalic acid [OL_2a] | Mesaconic acid [PD_C] | 3-Furancarboxylic acid [PD_C] | Citraconic acid [PD_C] | 2-Furancarboxylic acid [PD_C] | Itaconic acid [PD_C] | D-(+)-Ribonic acid .gamma.-lactone [PD_C] | D-(-)-Citramalic acid [PD_C] | trans-Glutaconic acid [PD_C] | Phenazine [PD_C] | 5-(Phenylethynyl)pyrimidine [PD_C]	0.151372	0.522926	6.83663e-08	1.72809e-07	0.760642	1
13.25_258.1829n	OL_2a	13185 (Tetradecanedioate (Tetradecanedioic acid)) [OL_2a] | Tetradecanedioic acid [PD_C] | 10-(Acetyloxy)decyl acetate [PD_C] | Diethyl sebacate [PD_C]	0.798592	0.9151	0.00846064	0.0126577	0.76277	1
15.71_276.2084n	OL_2a	5312508 (stearidonic acid) [OL_2a] | Kinoprene [PD_C] | Stearidonic acid [PD_C] | 19-Noretiocholanolone [PD_C] | 19-Norepiandrosterone [PD_C] | 9,12-Octadecadiynoic acid [PD_C] | 19-Norandrosterone [PD_C]	0.327153	0.693424	2.51115e-77	1.18866e-75	0.767743	1
0.73_164.0685n	OL_2a	64960 (1,5-Anhydrosorbitol) [OL_2a] | 17106 (Fucose) [OL_2a] | L-Fucose [PD_C] | 2-Deoxy-D-galactose [PD_C] | 1,5-Anhydro-D-sorbitol [PD_C] | L-Rhamnose [PD_C] | (2R,3S,4R,5S,6S)-6-methyloxane-2,3,4,5-tetrol [PD_C] | (3R,4R,5R,6S)-6-methyloxane-2,3,4,5-tetrol [PD_C] | (2R,3S,4R,5S)-2-(hydroxymethyl)oxane-3,4,5-triol [PD_C] | (2R,3R,4S,5R,6R)-6-methyloxane-2,3,4,5-tetrol [PD_C] | (4S,5R)-1,4,5,6-t…	0.0129149	0.195674	1.57858e-13	5.71242e-13	0.768737	1
1.00_117.0427n	OL_2a	10972 (N-Acetylglycine) [OL_2a] | N-Acetylglycine [PD_C] | 2-acetamidoacetic acid [PD_C] | (2S)-2-amino-3-oxobutanoic acid [PD_C] | (2S)-2-amino-4-oxobutanoic acid [PD_C] | 3-amino-4-oxobutanoic acid [PD_C] | 3-carbamoylpropanoic acid [PD_C] | (2Z)-3-amino-2-methylprop-2-eneperoxoic acid [PD_C] | Acetylglycine [PD_C]	0.47014	0.777025	2.19599e-38	1.9551e-37	0.76927	1
0.69_146.0450m/z	OL_2a	102466 (Glycyl-Serine) [OL_2a] | 440854 (4-Hydroxy-L-glutamic acid) [OL_2a] | 5-Methyl-2-oxo-1,3-oxazolidine-4-carboxylic acid [PD_C] | Gly-Ser [PD_C] | 4-Hydroxy-L-glutamic acid [PD_C] | 5-fluoro-1,3-diazinane-2,4-dione [PD_C] | 1-fluoro-1,3-diazinane-2,4-dione [PD_C] | 6-Amino-1-benzyl-5-methylamino-1H-pyrimidine-2,4-dione [PD_C] | [9,9'-bipurine]-2,2'-diamine [PD_C] | 4-carbamoyl-2-oxobutanoic…	0.295013	0.668918	0.00720298	0.0108938	0.770594	1
4.13_332.1335m/z	OL_2a	102186807 (Tyrosol glucuronide) [OL_2a] | 2-Acetamido-2-deoxy-3-O-(.alpha.-L-fucopyranosyl)-D-glucopyranose [PD_C] | N-[(2R,3R,4S)-3,4,5-trihydroxy-1-oxo-6-{[(3S,4R,5S,6S)-3,4,5-trihydroxy-6-methyloxan-2-yl]oxy}hexan-2-yl]acetamide [PD_C] | N-{3,4,5-trihydroxy-1-oxo-6-[(3,4,5-trihydroxy-6-methyloxan-2-yl)oxy]hexan-2-yl}acetamide [PD_C] | N-[(2R,3R,4R,5R)-4,5,6-trihydroxy-1-oxo-3-{[(2S,3S,4R,5S,6S…	0.834428	0.931115	1.94614e-16	7.99976e-16	0.771468	1
3.73_203.1390m/z	OL_2a	7408079 (Alanylisoleucine) [OL_2a] | 96801 (Alanyl-Leucine) [OL_2a] | Ala-Leu [PD_C] | L-Alanyl-L-norleucine [PD_C] | Ala-Ile [PD_C] | .beta.-Alanylleucine [PD_C] | DL-Alanyl-DL-leucine [PD_C] | Ile-Ala [PD_C] | Leu-Ala [PD_C]	0.000235978	0.0216673	7.2846e-06	1.54813e-05	0.77223	1
0.75_143.0946n	OL_2a	115244 (Proline betaine) [OL_2a] | N-Cyclopentylglycine [PD_A] | 2-Amino-2-cyclopentylacetic acid [PD_A] | Stachydrine [PD_C] | 1-Methylpiperidine-3-carboxylic acid [PD_C] | 1-Methyl-4-piperidinecarboxylic acid [PD_C] | 4-Methylpiperidine-2-carboxylic acid [PD_C] | Cyclobutanealanine [PD_C] | 1-Aminocyclohexanecarboxylic acid [PD_C]	0.729083	0.889466	0.719742	0.739937	0.773312	1
17.01_167.1430m/z	OL_2a	Docosatetraenoic acid [OL_2a] | .delta.-Undecalactone [PD_C] | .gamma.-Undecalactone [PD_C] | 10-Hendecenoic acid [PD_C] | (2,4-Dimethylcyclohexyl)methyl acetate [PD_C]	0.163754	0.537916	0.1451	0.172702	0.774305	1
1.71_161.0445m/z	OL_2a	71 (2-Oxoadipic acid) [OL_2a] | 2-Oxohexanedioic acid [PD_C] | L-Gulonolactone [PD_C] | Gluconolactone [PD_C] | D-Mannonic acid, .gamma.-lactone [PD_C] | D-Gluconic acid [PD_C] | D-Gluconic acid, .delta.-lactone [PD_C] | Gluconic acid [PD_C] | Encenicline [PD_C] | 2-oxohexanedioic acid [PD_C] | 3-oxohexanedioic acid [PD_C] | 2-methyl-4-oxopentanedioic acid [PD_C] | 2-[(2-oxopropanoyl)oxy]propanoi…	0.322301	0.688835	7.41175e-07	1.7242e-06	0.774729	1
12.49_345.1663m/z	OL_2a	131668311 (Mono-(6-hydroxy-2-propylheptyl)phthalate) [OL_2a] | (5E)-2-Heptyl-3,4,7-trihydroxy-2,3,4,7,8,9-hexahydrooxecin-10-one [PD_C] | [Glu1] TRH [PD_C] | 13,14-Dihydro-15-ketotetranorprostaglandin F1.alpha. [PD_C] | 5-[(8-fluoroundecyl)sulfanyl]pentanoic acid [PD_C] | (2R,2'R,5'R,8'R,9'S,10'R,11'S)-11'-methyl-16'-oxo-15'-oxaspiro[oxirane-2,6'-pentacyclo[9.3.2.1Ã¢ÂÂµ,Ã¢ÂÂ¸.0Ã‚Â¹,Ã‚Â¹Ã¢ÂÂ°.0…	0.00460219	0.114491	0.172798	0.202662	0.776478	1
5.43_175.0366m/z	OL_2a	127 (4-Hydroxyphenylacetate) [OL_2a] | 4-(trifluoromethyl)benzaldehyde [PD_C] | 2,2,2-trifluoro-1-phenylethan-1-one [PD_C] | Piperonyl alcohol [PD_C] | Methyl 4-hydroxybenzoate [PD_C] | 3-Methoxybenzoic acid [PD_C] | 4-Methoxybenzoic acid [PD_C] | 2-Methoxybenzoic acid [PD_C]	0.656565	0.855038	1.08309e-12	3.74681e-12	0.776854	1
5.43_184.0372n	OL_2a	7428 (3,4,5-trihydroxybenzoic acid methyl ester) [OL_2a] | 3,4-Dihydroxymandelic acid [PD_C] | 3-O-Methylgallic acid [PD_C] | 2,3-Dihydroxy-4-methoxybenzoic acid [PD_C] | Methyl gallate [PD_C] | Methyl gallate [PD_C]	0.0472024	0.356314	1.54926e-57	2.67731e-56	0.777122	1
1.55_215.1389m/z	OL_2a	21100 (Metanephrine) [OL_2a] | Dethiobiotin [PD_C] | Val-Pro [PD_C] | Thr-Leu [PD_C] | Pro-Val [PD_C] | Thr-Ile [PD_C] | 2-(1-Pyrrolidinylmethyl)-1H-benzimidazole [PD_C] | D-Desthiobiotin [PD_C] | Metanephrine [PD_C] | Tenuazonic acid [PD_C] | Desglymidodrine [PD_C]	0.112774	0.472606	5.61543e-15	2.16028e-14	0.777374	1
4.54_206.0812m/z	OL_2a	68310 (N-acetyl-tyrosine) [OL_2a] | Quinaldic acid [PD_C] | 4-Hydroxyquinoline-2-carbaldehyde [PD_C] | 8-Hydroxyquinoline-2-carbaldehyde [PD_C] | Isoquinoline-3-carboxylic acid [PD_C] | 4,8-Dimethoxy-2(1H)-quinolinone [PD_C] | 8-Hydroxyquinoline-5-carbaldehyde [PD_C] | Quinaldic acid [PD_C] | DL-Indole-3-lactic acid [PD_C] | Quinoline-4-carboxylic acid [PD_C] | 2-(3-Hydroxypropyl)-1H-isoindole-1,…	0.996381	0.998346	6.9186e-05	0.000134267	0.777773	1
1.00_155.0451m/z	OL_2a	273261 (Glycyl-Aspartate) [OL_2a] | 99717 (L-beta-aspartyl-L-glycine) [OL_2a] | 3-(2,5-dioxo-4-imidazolidinyl)propanoic acid [OL_2a] | (S)-2-Ureidopentanedioic acid [PD_C] | Phenylacetyl-L-glutamine [PD_C] | Phenylacetylglutamine [PD_C] | N-Succinimidyl N-methylcarbamate [PD_C] | N-(2-Acetamido)iminodiacetic acid [PD_C]	0.129667	0.495057	0.000635462	0.00111024	0.778208	1
13.87_432.3237n	OL_2a	9910685 (1,24,25-Trihydroxyvitamin D3) [OL_2a] | (1R,3S,5Z)-5-{2-[(1R,3aS,4E,7aR)-1-[(2R,5R)-5,6-dihydroxy-6-methylheptan-2-yl]-7a-methyl-octahydro-1H-inden-4-ylidene]ethylidene}-4-methylidenecyclohexane-1,3-diol [PD_C] | (6R)-6-[(1S,2R,5S,9S,10S,11S,14R,15R)-5,9-dihydroxy-2,15-dimethyltetracyclo[8.7.0.0^{2,7}.0^{11,15}]heptadec-7-en-14-yl]-2-methylheptanoic acid [PD_C] | 5,7',9',13'-tetramethyl-…	0.767374	0.906409	0.0142157	0.0205068	0.778493	1
17.71_439.3544m/z	OL_2a	gamma tocopherol [OL_2a] | 5-propyl-1H,4H,4aH,5H,6H,7H,8H,8aH,9H-pyrido[2,3-f]indazole [PD_C] | 1-Ethynylcyclododecanol [PD_C] | 1-(Cyclododec-1-en-1-yl)ethanone [PD_C] | 2-decylfuran [PD_C] | (5E)-6,10-dimethyl-9-methylideneundec-5-en-2-one [PD_C] | (2E)-cyclotetradec-2-en-1-one [PD_C] | (+)-.gamma.-Tocopherol [PD_C] | (2R)-2,7,8-trimethyl-2-[(4R,8R)-4,8,12-trimethyltridecyl]-3,4-dihydro-2H-1-be…	0.955486	0.980312	1.35457e-06	3.07696e-06	0.779247	1
1.45_233.1130m/z	OL_2a	7009608 (Valyl-Aspartate) [OL_2a] | Asp-Val [PD_C] | L-NG-Nitroarginine methyl ester [PD_C] | 3,7-Dimethyloct-6-ene-1,2,3-triol [PD_C] | (1R,2R,4R)-4-(2-Hydroxypropan-2-yl)-1-methylcyclohexane-1,2-diol [PD_C] | Ethyl 3-hydroxyoctanoate [PD_C] | 4-Hydroxydecanoic acid [PD_C] | 10-Hydroxydecanoic acid [PD_C] | 3-Hydroxycapric acid [PD_C] | 2-(2-methylprop-2-enamido)pentanedioic acid [PD_C] | PyroGl…	0.264229	0.643409	1.29154e-10	3.92144e-10	0.78497	1
14.56_269.1745m/z	OL_2a	14138 (N-heptylparaben) [OL_2a] | 3-(2-Methyl-3-oxo-2,5,6,7,8,8a-hexahydro-1H-naphthalen-1-yl)propanoic acid [PD_C] | Acoric acid [PD_C] | Corey PG-lactone diol [PD_C] | (6aR)-5S-Hydroxy-4S-((R,E)-3aS-hydroxyoct-1-en-1-yl)hexahydro-2H-cyclopenta[b]furan-2-one [PD_C] | 2-(9-Decenyl)glutaconic acid [PD_C] | 1,3-Dipropyl-8-cyclopentylxanthine [PD_C] | 9-(Acryloyloxy)nonyl acrylate [PD_C] | 2-Dec-9-e…	0.200968	0.581857	4.16664e-23	2.27138e-22	0.787714	1
13.90_351.1249m/z	OL_2a	91692 (Monceren) [OL_2a] | 5-methyl-8-(4-methylpiperazin-1-yl)-4-thia-2,9-diazatricyclo[8.4.0.0Ã‚Â³,Ã¢ÂÂ·]tetradeca-1(10),3(7),5,8,11,13-hexaen-12-ol [PD_C] | [8-(4-methylpiperazin-1-yl)-4-thia-2,9-diazatricyclo[8.4.0.0Ã‚Â³,Ã¢ÂÂ·]tetradeca-1(14),3(7),5,8,10,12-hexaen-5-yl]methanol [PD_C] | 6-[2-amino-2-(cyclohexa-1,4-dien-1-yl)acetamido]-3,3-dimethyl-7-oxo-4-thia-1-azabicyclo[3.2.0]heptane-2-ca…	0.182001	0.557099	0.000450399	0.000799368	0.788981	1
13.43_353.1718m/z	OL_2a	102105765 (2-(7-Hydroxy-4-methyloctoxy)carbonylcyclohexane-1-carboxylic acid (Mhnch)) [OL_2a] | 5-[6-amino-2-(hex-1-yn-1-yl)-9H-purin-9-yl]-N-ethyl-3,4-dihydroxyoxolane-2-carboxamide [PD_C] | 5-cyclopropyl-N-(diaminomethylidene)-1-(quinolin-5-yl)-1H-pyrazole-4-carboxamide [PD_C] | Zoniporide [PD_C] | (1R,8S,10S)-3,4-dihydroxy-11,11-dimethyl-5-(propan-2-yl)-16-oxatetracyclo[6.6.2.0Ã‚Â¹,Ã‚Â¹Ã¢ÂÂ°.…	0.773191	0.90785	0.759129	0.777075	0.794532	1
0.63_117.0789n	OL_2a	138 (5-aminopentanoic acid) [OL_2a] | 75725 (N-Methyl-a-aminoisobutyric) [OL_2a] | 247 (Betaine) [OL_2a] | 6287 (L-Valine) [OL_2a] | N-Methyl-.alpha.-aminoisobutyric acid [PD_A] | Betaine [PD_C] | L-Norvaline [PD_C] | 5-Aminopentanoic acid [PD_C] | 5-Aminovaleric acid [PD_C] | Norvaline [PD_C] | D-Valine [PD_C] | L-Valine [PD_C] | Methyl 4-aminobutyrate [PD_C] | Isovaline [PD_C] | 4,4-Piperidined…	0.775286	0.908993	9.72759e-11	2.98686e-10	0.795726	1
16.49_369.2185m/z	OL_2a	6441454 (Docosapentaenoic acid) [OL_2a] | 5497182 (docosapentaenoic acid) [OL_2a] | cis-7,10,13,16,19-Docosapentaenoic acid [PD_C] | Eicosapentaenoic acid ethyl ester [PD_C] | Heneicosapentaenoic acid methyl ester [PD_C] | (4Z,7Z,10Z,13Z,16Z)-docosa-4,7,10,13,16-pentaenoic acid [PD_C] | (7Z,10Z,13Z,16Z,19Z)-docosa-7,10,13,16,19-pentaenoic acid [PD_C] | ethyl (1R,4aR,4bR,10aR)-1,4a-dimethyl-7-(pro…	0.0641582	0.395031	9.69277e-69	2.69593e-67	0.797106	1
13.14_406.2713n	OL_2a	94235 (12-Ketochenodeoxycholic acid) [OL_2a] | 188292 (7-Ketodeoxycholic acid) [OL_2a] | 7-Ketodeoxycholic acid [PD_C] | 7-Keto-3.alpha.,12-.alpha.-dihydroxycholanic acid [PD_C] | (4R)-4-[(1S,2S,5R,7S,10R,11S,14R,15R,16S)-5,16-dihydroxy-2,15-dimethyl-9-oxotetracyclo[8.7.0.0Ã‚Â²,Ã¢ÂÂ·.0Ã‚Â¹Ã‚Â¹,Ã‚Â¹Ã¢ÂÂµ]heptadecan-14-yl]pentanoic acid [PD_C] | (4R)-4-[(1S,2S,5R,7S,9R,10R,11S,14R,15R)-5,9-dihydr…	0.237324	0.618552	0.00451794	0.00703396	0.803386	1
1.74_136.0632n	OL_2a	64950 (N-Methylnicotinamide) [OL_2a] | 2-Aminobenzamide [PD_C] | 3-Aminobenzamide [PD_C] | 2-Acetyl-3-methylpyrazine [PD_C] | Benzamideoxime [PD_C] | 2-(1-Ethoxyethylidene)malononitrile [PD_C] | 3-Hydroxybenzene-1-carboximidamide [PD_C] | N-methylpyridine-3-carboxamide [PD_C] | 1-(3-methylpyrazin-2-yl)ethan-1-one [PD_C]	0.786852	0.911424	0.268096	0.302063	0.806562	1
11.76_269.1379m/z	OL_2a	24539-56-8 (Mono-n-pentyl phthalate) [OL_2a] | 90531 (Mono-n-pentyl phthalate) [OL_2a] | Spicifernin [PD_C] | N-(3,5-Dimethylphenyl)-3-methoxybenzamide [PD_C] | N-Benzoyl-L-phenylalaninol [PD_C] | Withanoside VI [PD_C] | (2R)-8-Ethyl-7-hydroxy-5-methoxy-2-methyl-2,3-dihydrochromen-4-one [PD_C] | N-(3,5-Dimethylphenyl)-2-methoxybenzamide [PD_C]	0.234657	0.614333	2.90053e-05	5.83705e-05	0.806697	1
1.00_269.1240m/z	OL_2a	22833604 (DEOXYRIBOSE) [OL_2a] | N-Acetyl-L-carnosine [PD_A] | Pentostatin [PD_C] | N-(4-Nitrophenyl)-4-morpholinecarboxamide [PD_C] | 2-Deoxy-D-ribose [PD_C] | 1,1,3,3-Tetramethyldisiloxane [PD_C] | N-butyl-2-methyl-N-(4-methyl-1,3-oxazol-2-yl)propanamide [PD_C] | 2-[(carbamoylmethyl)({1-[(carbamoylmethyl)(carboxymethyl)amino]propan-2-yl})amino]acetic acid [PD_C] | 6-[4-hydroxy-5-(hydroxymethyl)…	0.527512	0.806929	0.00430956	0.00672602	0.808785	1
11.91_230.1515n	OL_2a	12736 (Dodecanedioic acid) [OL_2a] | Dodecanedioic acid [PD_C] | 5-(Hydroxymethyl)-3-(1-hydroxy-4-methylhexyl)oxolan-2-one [PD_C] | Dodecanedioic acid [PD_C] | 5-(Hydroxymethyl)-3-(1-hydroxy-5-methylhexyl)oxolan-2-one [PD_C] | (1R,2S,5R)-2-Isopropyl-5-methylcyclohexyl 2,2-dihydroxyacetate [PD_C] | 2(3H)-Furanone, dihydro-4-(hydroxymethyl)-3-(1-hydroxy-5-methylhexyl)- [PD_C] | Dimethyl sebacate [P…	0.35512	0.712015	1.66099e-05	3.40737e-05	0.811068	1
7.11_189.0523m/z	OL_2a	95693 ((3-Hydroxy-4-methoxyphenyl)ethanone) [OL_2a] | 873 (3-(2-HYDROXYPHENYL)PROPANOATE) [OL_2a] | 1303 (Phenyllactic acid) [OL_2a] | 4-Hydroxyphenyl-2-propionic [OL_2a] | 3-(3-Hydroxyphenyl)propanoic acid [PD_C] | 2'-Hydroxy-6'-methoxyacetophenone [PD_C] | (3-Methoxyphenyl)acetic acid [PD_C] | L-3-Phenyllactic acid [PD_C] | 2'-Hydroxy-5'-methoxyacetophenone [PD_C] | 3-(2-Hydroxyphenyl)propionic…	0.127962	0.494272	7.81426e-36	6.44507e-35	0.811295	1
16.81_417.3716m/z	OL_2a	439423 (7-Dehydrocholesterol) [OL_2a] | 1-Ethynylcyclododecanol [PD_C] | 1-(Cyclododec-1-en-1-yl)ethanone [PD_C] | Zymosterol [PD_C] | Cholecalciferol [PD_C] | Previtamin D3 [PD_C] | 8(9)-Dehydrocholesterol [PD_C] | 4-Cholestenone [PD_C] | 3-Ketocholesterol [PD_C] | Isotachysterol 3 [PD_C] | Lumisterol 3 [PD_C] | (+)-.gamma.-Tocopherol [PD_C] | Cholestenone [PD_C]	0.059415	0.387119	1.7885e-15	7.02584e-15	0.811532	1
4.45_160.0757m/z	OL_2a	800 (INDOLEACETALDEHYDE) [OL_2a] | 7-Amino-2-naphthol [PD_C] | 5-Amino-1-naphthol [PD_C] | 1-Amino-2-phenylcyclopropane-1-carboxylic acid [PD_C] | 4-(Allylamino)benzoic acid [PD_C] | 2,2-Dimethyl-4(1H,3H)-quinazolinone [PD_C] | 1-Acetylindole [PD_C] | 1-(1H-Indol-5-yl)ethanone [PD_C] | 2-Methyl-1H-indole-3-carbaldehyde [PD_C] | 1,2,3,4-Tetrahydro-3-isoquinolinecarboxylic acid [PD_C] | 5-Hydroxytr…	0.00718153	0.139263	8.0985e-45	8.70503e-44	0.811542	1
4.34_257.9804m/z	OL_2a	Indoxyl sulfate [OL_2a] | 2,5-Bis(trifluoromethyl)benzenesulfonamide [PD_C] | 2-Bromo-4'-phenylacetophenone [PD_D] | 4-(4'-Bromophenyl)acetophenone [PD_D]	0.668885	0.860495	0.00539969	0.00832848	0.81157	1
4.05_180.0632m/z	OL_2a	66141 (N-Acetylproline) [OL_2a] | D-(-)-Tagatose [PD_C] | D-Psicose [PD_C] | .alpha.-D-(+)-Talose [PD_C] | 4-tert-Butyl-N-(4-phenyl-1,3-thiazol-2-yl)benzamide [PD_C] | L-Sorbose [PD_C] | D-(+)-Galactose [PD_C] | N-Tigloylglycine [PD_C] | N-Acetyl-L-proline [PD_C]	0.185929	0.561879	3.92913e-30	2.7371e-29	0.812393	1
2.41_220.0848n	OL_2a	144 (5-HYDROXYTRYPTOPHAN) [OL_2a] | 4-(2-Oxo-2,3-dihydro-1H-benzimidazol-1-yl)butanoic acid [PD_A] | 2-Ethyl-3-oxo-1,2,3,4-tetrahydro-6-quinoxalinecarboxylic acid [PD_C] | 5-Hydroxy-L-tryptophan [PD_C] | 5-Hydroxy-L-tryptophan [PD_C] | rac-trans-4-Cotininecarboxylic acid [PD_C]	0.036263	0.317337	6.82379e-07	1.59074e-06	0.813899	1
3.18_183.1128m/z	OL_2a	6140 (L-Phenylalanine) [OL_2a] | N5-(1-Imino-3-butenyl)-L-ornithine [PD_C] | 2-Anilinopropanoic acid [PD_C] | D-Phenylalanine [PD_C] | L-Phenylalanine [PD_C] | L-Phenylalanine [PD_C] | DL-Phenylalanine [PD_C] | 2-(Methylamino)-2-phenylacetic acid [PD_C]	0.626154	0.842062	0.0221874	0.0310371	0.814947	1
4.34_155.0341m/z	OL_2a	2,5-dihydroxybenzoic acid [OL_2a] | HMDB01856 (Protocatechuic acid) [OL_2b] | 7424 (3,5-Dihydroxybenzoic acid) [OL_2b] | 4696 (Patulin) [OL_2b] | 68099 (2,4,6-trihydroxybenzaldehyde) [OL_2b] | 1491 (2,4-dihydroxybenzoic acid) [OL_2b] | 3-Anilino-1-phenyl-1H-pyrrole-2,5-dione [PD_C] | 2-(3-Aminophenyl)-4-quinolinecarboxylic acid [PD_C] | 6-Methyl-2-(2-pyridinyl)-4-quinolinecarboxylic acid [PD_C] |…	0.493142	0.788871	0.0295151	0.0403398	0.815397	1
16.56_347.2936m/z	OL_2a	2-Arachidonoyl glyercol ether [OL_2a] | (2S)-1-[(4Z,7Z,10Z,13Z,16Z,19Z)-docosa-4,7,10,13,16,19-hexaenoyloxy]-3-(octadecanoyloxy)propan-2-yl (15Z)-tetracos-15-enoate [PD_D] | (2S)-2-[(4Z,7Z,10Z,13Z,16Z,19Z)-docosa-4,7,10,13,16,19-hexaenoyloxy]-3-(octadecanoyloxy)propyl (15Z)-tetracos-15-enoate [PD_D] | (2S)-2-[(13Z)-docos-13-enoyloxy]-3-(icosanoyloxy)propyl (4Z,7Z,10Z,13Z,16Z,19Z)-docosa-4,7,10,13…	0.779941	0.910111	2.90985e-28	1.90843e-27	0.816038	1
14.87_227.2004m/z	OL_2a	5312869 (3-Hydroxytetradecanoic acid) [OL_2a] | 1563 (2-hydroxytetradecanoic acid) [OL_2a] | 14-Hydroxymyristic acid [PD_C] | (S)-3-Methyloxacyclotetradecan-2-one [PD_C] | Myristoleic acid [PD_C] | 1-(2-Ethyl-2-methyltetrahydro-2H-pyran-4-yl)-1-hexanone [PD_C] | 7,8-Dihydro-.alpha.-ionone [PD_C] | 2,4,7,9-Tetramethyl-5-decyne-4,7-diol [PD_C]	0.228855	0.611532	2.87905e-17	1.22851e-16	0.816644	1
12.25_309.1687m/z	OL_2a	102401880 (Mono-(4-methyl-7-hydroxyoctyl)phthalate) [OL_2a] | 3-(4-Hydroxy-5,7-dimethyl-3-methylene-2-oxo-3,3a,4,5,8,8a-hexahydro-2H-cyclohepta[b]furan-6-yl)propyl acetate [PD_C] | Inulicin [PD_C] | Tyr-Lys [PD_C] | Isopropalin [PD_C] | 5-(Acetyloxy)-3-(hydroxymethyl)-2-oxo-6-(propan-2-yl)cyclohex-3-en-1-yl 3-methylbutanoate [PD_C] | Ugandensolide [PD_C] | Nuciferine [PD_C] | Carbamic acid, N-[1,…	0.562208	0.820487	0.0324233	0.0440459	0.817913	1
9.39_237.0971m/z	OL_2a	2314 (Bendiocarb) [OL_2a] | N-Acetyl-L-tyrosine [PD_C] | Bendiocarb [PD_C] | bendiocarb [PD_C] | N-Acetyl-L-tyrosine [PD_C] | 3,5,6-trihydroxy-5-(hydroxymethyl)-2-methoxycyclohex-2-en-1-one [PD_C] | 2-(2-hydroxyethyl)-4-oxohexanedioic acid [PD_C] | (2R,3R,4S,5R,6R)-2-(2,3-dihydroxypropoxy)-6-(hydroxymethyl)oxane-3,4,5-triol [PD_C] | 2-(2,3-dihydroxypropoxy)-6-(hydroxymethyl)oxane-3,4,5-triol [PD_…	0.498584	0.790934	1.23494e-18	5.64577e-18	0.820799	1
2.07_171.0264m/z	OL_2a	Citramalic acid [OL_2a] | 43 (2-hydroxyglutarate) [OL_2b] | L-2-Hydroxyglutaric acid [PD_D] | Amino(2,4-difluorophenyl)acetic acid [PD_D] | sodium (2Z)-3-carboxyprop-2-enoate [PD_D] | D-(-)-Citramalic acid [PD_D] | D-(+)-Ribonic acid .gamma.-lactone [PD_D]	0.406167	0.742338	0.00384512	0.00604074	0.822589	1
3.92_169.0493m/z	OL_2a	780 (Homogentisic acid) [OL_2a] | 547 (3,4-DIHYDROXYPHENYLACETATE) [OL_2a] | 12575 (3-hydroxy-4-methoxybenzoic acid) [OL_2b] | Vanillic acid [PD_A] | 3-Hydroxy-4-methoxybenzoic acid [PD_A] | 3,5-Dihydroxy-4-methylbenzoic acid [PD_C] | 2-Hydroxy-5-methoxybenzoic acid [PD_C] | 5-Methoxysalicylic acid [PD_C] | p-Hydroxymandelic acid [PD_C] | 2-Hydroxy-3-methoxybenzoic acid [PD_C] | 2-Hydroxy-4-metho…	0.914088	0.965793	7.62887e-111	1.93799e-107	0.825027	1
1.87_209.1019m/z	OL_2a	87 (3-hydroxyisobutyrate) [OL_2a] | 1,4-Anhydroerythritol [PD_A] | 3-Hydroxybutyric acid [PD_C] | 3-Hydroxybutyric acid [PD_C] | (R)-3-Hydroxybutyric acid [PD_C] | .alpha.-Hydroxyisobutyric acid [PD_C] | Methyl methoxyacetate [PD_C] | Ethyl glycolate [PD_C]	0.137649	0.506773	2.41503e-33	1.86474e-32	0.828139	1
11.37_289.0534m/z	OL_2a	90479 (Isocarbophos) [OL_2a] | Desalkylflurazepam [PD_A] | N-Desalkyl flurazepam [PD_A] | N-m-Tolyloxyacetylbenzenesulfonamide [PD_C] | 1-(4-Chlorophenyl)-4,4,6-trimethyl-1,4-dihydro-2-pyrimidinethiol [PD_C] | N-(5-Bromo-2-pyridinyl)-2,2-dimethylpropanamide [PD_D]	0.548183	0.815798	0.00449825	0.00700616	0.829609	1
15.54_300.2660n	OL_2a	7789 (12-Hydroxystearic acid) [OL_2a] | (3R)-3-hydroxyoctadecanoic acid [PD_C] | 10-hydroxyoctadecanoic acid [PD_C] | 9-hydroxyoctadecanoic acid [PD_C] | 13-hydroxyoctadecanoic acid [PD_C] | 12-hydroxyoctadecanoic acid [PD_C] | (2S)-2-hydroxyoctadecanoic acid [PD_C] | 5-hydroxyoctadecanoic acid [PD_C] | 7-hydroxyoctadecanoic acid [PD_C] | 8-hydroxyoctadecanoic acid [PD_C] | 11-hydroxyoctadecanoic…	0.634484	0.845317	4.39101e-49	5.54038e-48	0.830513	1
14.56_286.2140n	OL_2a	10459 (Hexadecanedioic acid) [OL_2a] | Hexadecanedioic acid [PD_C] | 2,2,4-Trimethyl-1,3-pentanediol diisobutyrate [PD_C] | hexadecanedioic acid [PD_C] | 16-hydroxy-10-oxohexadecanoic acid [PD_C] | 2,2,4-trimethyl-1-[(2-methylpropanoyl)oxy]pentan-3-yl 2-methylpropanoate [PD_C] | (2R)-5-(butanoyloxy)-2,4,4-trimethylpentyl butanoate [PD_C] | 2,5-Bis(tert-butylperoxy)-2,5-dimethyl-3-hexyne [PD_C] | …	0.224816	0.608836	2.64706e-34	2.11682e-33	0.831377	1
14.01_415.2815m/z	OL_2a	Hyodeoxycholic acid [OL_2a] | Ursodeoxycholic acid [OL_2a] | Isoursodeoxycholic acid [OL_2a] | Chenodeoxycholic acid [PD_C] | Dodeca-2(E),4(E)-dienoic acid [PD_C] | .beta.-Hyodeoxycholic acid [PD_C] | 3-Ketopetromyzonol [PD_C] | Geranyl acetate [PD_C] | Lavandulyl acetate [PD_C] | Terpinyl acetate [PD_C] | L-Bornyl acetate [PD_C] | Bornyl acetate [PD_C] | Isobornyl acetate [PD_C] | Dihydrocarvyl …	0.0350221	0.312533	1.03819e-06	2.38242e-06	0.83264	1
14.77_254.2244n	OL_2a	445638 (Palmitoleic acid) [OL_2a] | (2R)-1-(2-Hydroxyethyl)-2,5,5,8a-tetramethyldecahydronaphthalen-2-ol [PD_A] | cis-9-Hexadecenoic acid [PD_C]	0.414107	0.747138	1.72355e-74	6.77069e-73	0.832872	1
3.07_199.0826m/z	OL_2a	68374 (7-methylxanthine) [OL_2a] | 70639 (3-Methylxanthine) [OL_2a] | 80220 (1-methylxanthine) [OL_2a] | 7-Methylxanthine [PD_C] | 3-Methylxanthine [PD_C] | 1-Methylxanthine [PD_C] | 3-methyl-2,3,6,7-tetrahydro-1H-purine-2,6-dione [PD_C] | 7-methyl-2,3,6,7-tetrahydro-1H-purine-2,6-dione [PD_C] | 2-hydroxy-1-methyl-6,9-dihydro-1H-purin-6-one [PD_C] | 9-methyl-2,3,6,9-tetrahydro-1H-purine-2,6-dione…	0.75369	0.900434	0.00264215	0.00425165	0.836736	1
0.93_118.0758m/z	OL_2a	69602 (N-Acetylhistamine) [OL_2a] | 3-(4-Morpholinyl)-N-phenylpropanamide [PD_D] | N-(3-Nitrobenzyl)cyclohexanamine [PD_D] | 2,6-Piperidinedicarbonitrile [PD_D] | 6,7-Dihydro-5H-cyclopentapyrimidin-4-amine [PD_D] | (2Z)-N-(4-aminobutyl)-3-(4-hydroxyphenyl)prop-2-enamide [PD_D] | methyl 3-[1-methyl-4-(3-methylbut-2-en-1-yl)-1H-imidazol-5-yl]prop-2-enoate [PD_D] | Lenacil [PD_D] | Benzyl 4-amino-1-…	0.107283	0.467335	0.0953155	0.117903	0.84041	1
2.49_153.0158m/z	OL_2a	5280498 (Glutaconic acid) [OL_2a] | 2-METHYLMALEATE [OL_2a] | Cyclohexane-1,2,4,5-tetracarboxylic acid [PD_C] | trans-Glutaconic acid [PD_C] | 4-(Difluoromethoxy)benzonitrile [PD_C] | 1-Pyrenesulfonic acid [PD_C] | 3,6-Difluoro-2-methoxybenzonitrile [PD_C] | 4,5-Difluoro-2-methoxybenzonitrile [PD_C] | (2E)-pent-2-enedioic acid [PD_C] | (2Z)-2-methylbut-2-enedioic acid [PD_C] | (2E)-2-methylbut-2-…	0.502225	0.793006	0.0229301	0.0320231	0.84982	1
0.73_190.1186m/z	OL_2a	3013625 (Glycylproline) [OL_2a] | 6426709 (Prolylglycine) [OL_2a] | 65072 (Homocitrulline) [OL_2a] | Homocitrulline [PD_A] | Gly-Pro [PD_C] | Glycylproline [PD_C] | Pro-Ile-Lys [PD_C] | 2-Aminoethyl diphenylborinate [PD_D]	0.495579	0.789627	0.146475	0.174147	0.850698	1
17.71_402.3494n	OL_2a	227037 (Cholesterol 5ÃŽÂ±,6ÃŽÂ±-epoxide) [OL_2a] | Cholest-5-ene-3.beta.,4.beta.-diol [PD_C] | 25-Hydroxycholesterol [PD_C] | 24S-Hydroxycholesterol [PD_C] | 22(S)-Hydroxycholesterol [PD_C] | 19-Hydroxycholesterol [PD_C] | 26-Hydroxycholesterol-(25R) [PD_C] | 25(S)-26-Hydroxycholesterol [PD_C] | .delta.-Tocopherol [PD_C]	0.000869661	0.0470048	0.883189	0.891495	0.851007	1
0.49_120.9808m/z	OL_2a	2723790 (Thiourea) [OL_2a] | Thiocyanic acid, ammonium salt [PD_C] | thiourea [PD_C] | Thiourea [PD_C] | Thiourea [PD_C]	0.391346	0.735317	0.00978568	0.0144865	0.851634	1
1.22_150.0185m/z	OL_2a	1066 (Quinolinic acid) [OL_2a] | 7,4'-Dihydroxyflavone [PD_C] | Quinolinic acid [PD_C] | 2,3-Pyridinedicarboxylic acid [PD_C] | Daidzein [PD_C] | Rubiadin [PD_C] | o-Nitrobenzoic acid [PD_C] | 2-Carbamoylpyridine-3-carboxylic acid [PD_C] | Dipicolinic acid [PD_C] | 4-[Oxo(phenyl)acetyl]benzoic acid [PD_C] | 3,6-Dihydroxyflavone [PD_C] | 3,7-Dihydroxyflavone [PD_C] | 7,8-Dihydroxyflavone [PD_C] | …	0.197068	0.57756	0.00627655	0.00958589	0.853383	1
1.04_199.1077m/z	OL_2a	6057 (Tyrosine) [OL_2a] | 440311 (Beta-Tyrosine) [OL_2a] | DL-o-Tyrosine [PD_C] | D-Tyrosine [PD_C] | L-Tyrosine [PD_C] | Tyr-Ser-Lys [PD_C] | Geraniol [PD_C] | Nerol [PD_C] | Isomenthone [PD_C] | (+)-Isomenthone [PD_C] | Lavandulol [PD_C] | Menthone [PD_C] | Pro-Thr [PD_C] | Thr-Pro [PD_C] | 9-Decyn-1-ol [PD_C]	0.294987	0.668918	5.24079e-13	1.84907e-12	0.857772	1
1.04_156.0264m/z	OL_2a	8897 (Iminodiacetic acid) [OL_2a] | 5960 (Aspartate) [OL_2a] | 2-Methyl-5-phenyl-1,3-thiazol-4-ol [PD_C] | sodium (2Z)-3-carboxyprop-2-enoate [PD_C] | Iminodiacetic acid [PD_C] | L-Aspartic acid [PD_C] | D-Aspartic acid [PD_C] | (2S)-2-aminobutanedioic acid [PD_C] | (2R)-2-aminobutanedioic acid [PD_C] | 2-[(carboxymethyl)amino]acetic acid [PD_C] | L-Aspartic acid [PD_C]	0.694425	0.873015	0.00505186	0.00781572	0.860338	1
4.77_151.0390m/z	OL_2a	151725 (3,4-Dihydroxyphenylglycolaldehyde) [OL_2a] | 547 (3,4-Dihydroxybenzeneacetic) [OL_2a] | 12575 (3-hydroxy-4-methoxybenzoic acid) [OL_2b] | 780 (HOMOGENTISATE) [OL_2b] | 75231 (2-hydroxy-4-methoxybenzoic acid) [OL_2b] | HMDB0000484 (Vanillic acid) [OL_2b] | 86957 (3-Hydroxymandelic acid) [OL_2b] | 2-Hydroxy-5-methoxybenzoic acid [PD_C] | Endothal [PD_C] | 2-Hydroxy-4-methoxybenzoic acid [PD…	0.126741	0.491547	5.06487e-55	8.14333e-54	0.862872	1
4.02_213.0981m/z	OL_2a	5429 (3,7-dimethylxanthine) [OL_2a] | Paraxanthine [PD_C] | Paraxanthine [PD_C] | Theobromine [PD_C] | Theophylline [PD_C] | 2-(4-Nitrophenyl)acetohydrazide [PD_C] | 2-[(2-Hydroxyphenyl)carbonyl]hydrazinecarboxamide [PD_C] | Theobromine [PD_C] | Theophylline [PD_C]	0.31676	0.684105	3.49948e-12	1.17384e-11	0.865778	1
2.49_140.1070m/z	OL_2a	7504 (Benzylamine) [OL_2a] | 2,6-Dimethylpyridine [PD_D] | rac-Ethyl (1R,2S)-2-aminocyclopentane-1-carboxylate [PD_D] | 1-Aminocyclopentanecarboxylic acid ethyl ester [PD_D] | Dimethocaine [PD_D] | trans-4-(Aminomethyl)cyclohexanecarboxylic acid [PD_D] | D-.alpha.-Cyclohexylglycine [PD_D] | 3-Cyclopentylalanine [PD_D] | 2-[1-(Aminomethyl)cyclopentyl]acetic acid [PD_D] | 3,5-Lutidine [PD_D] | Stat…	0.0535549	0.369026	0.00329637	0.00522823	0.867145	1
15.38_417.3358m/z	OL_2a	5280453 (Calcitriol) [OL_2a] | 24,25-Dihydroxyvitamin D [OL_2a] | 7.alpha.,24(S)-Dihydroxy-4-cholesten-3-one [PD_C] | 3.beta.-Hydroxy-5-cholestenoic acid [PD_C] | Sarsasapogenin [PD_C] | Calcitriol [PD_C] | Drostanolone enanthate [PD_C] | 1,24-Dihydroxyvitamin D3 [PD_C] | (3.alpha.,5.alpha.,25R)-Spirostan-3-ol [PD_C] | Secalciferol [PD_C] | 24,25-Dihydroxyvitamin D3 [PD_C] | 7.alpha.,12.alpha.-Di…	0.0614424	0.391878	1.8025e-21	9.22557e-21	0.868537	1
5.00_214.0168m/z	OL_2a	Indoxyl sulfate [OL_2a] | Indoxyl sulfate [PD_D] | Acetaminophen sulfate [PD_D] | 2-Chloro-1-(2-hydroxy-3,4-dimethoxyphenyl)ethanone [PD_D] | (6R,7R)-7-Amino-3-(hydroxymethyl)-8-oxo-5-thia-1-azabicyclo[4.2.0]oct-2-ene-2-carboxylic acid [PD_D] | {4-[(1R)-2-amino-1-hydroxyethyl]-2-hydroxyphenyl}oxidanesulfonic acid [PD_D] | [5-(2-amino-1-hydroxyethyl)-2-hydroxyphenyl]oxidanesulfonic acid [PD_D] | 6…	0.855419	0.941937	0.150988	0.179067	0.869004	1
1.04_82.0651m/z	OL_2a	54-11-5 (Nicotine) [OL_2a] | L-Valine [OL_2a] | 138 (5-AMINOPENTANOATE) [OL_2a] | 247 (Betaine) [OL_2a] | 75725 (N-Methyl-a-aminoisobutyric) [OL_2a] | 1-methyl-1H-pyrrole [PD_C] | 2-methyl-1H-pyrrole [PD_C] | 1,4-dihydropyridine [PD_C] | 2,3-dihydropyridine [PD_C] | 3,4-dihydropyridine [PD_C] | pent-4-enenitrile [PD_C] | 2-Methyl-3-butenenitrile [PD_C] | (2Z)-2-Pentenenitrile [PD_C] | 1-Methylpyr…	0.0650975	0.397225	2.48367e-07	5.97544e-07	0.87449	1
14.21_450.3575m/z	OL_2a	9910685 (1,24,25-Trihydroxyvitamin D3) [OL_2a] | Undecanamide, N-cyclopropyl-11-(2-hexyl-5-hydroxyphenoxy)- [PD_C] | Octanamide, N-cyclopropyl-8-[3-(1,1-dimethylheptyl)-5-hydroxyphenoxy]- [PD_C] | N-Oleoyldopamine [PD_C] | (1R,3S,5Z)-5-{2-[(1R,3aS,4E,7aR)-1-[(2R,5R)-5,6-dihydroxy-6-methylheptan-2-yl]-7a-methyl-octahydro-1H-inden-4-ylidene]ethylidene}-4-methylidenecyclohexane-1,3-diol [PD_C] | (6R…	0.785498	0.911397	3.66805e-21	1.85127e-20	0.876253	1
0.69_131.0583n	OL_2a	5810 (4-Hydroxyproline) [OL_2a] | 137 (5-Aminolevulinic acid) [OL_2a] | 69248 (trans-4-Hydroxy-L-proline) [OL_2a] | 440014 (CIS-4-HYDROXY-D-PROLINE) [OL_2a] | N-Acetyl-L-alanine [PD_A] | N-Acetylglycine methyl ester [PD_A] | N-Acetyl-L-alanine [PD_A] | (3R)-3-Hydroxy-L-proline [PD_C] | trans-4-Hydroxy-L-proline [PD_C] | Acetyl-.beta.-alanine [PD_C] | Oxo(propan-2-ylamino)acetic acid [PD_C] | cis-…	0.281456	0.657946	3.47618e-05	6.93326e-05	0.876305	1
2.02_105.0547m/z	OL_2a	87 (3-hydroxyisobutyrate) [OL_2a] | Methyl 2-hydroxypropanoate [PD_C] | L-Threitol [PD_C] | 2,3-Diethylbenzene-1,4-diamine [PD_C] | (2-Amino-1-phenylethyl)dimethylamine [PD_C] | Tris(hydroxymethyl)aminomethane [PD_C] | 4,5,7-Trimethyl-4,5,6,7-tetrahydro-1H-pyrrolo[3,2-c]pyridine [PD_C] | 2-Methyl-N-(3-pyridinylmethyl)-2-propanamine [PD_C] | Erythritol [PD_C] | N1,N1-dimethyl-N2-phenyl-1,2-ethaned…	0.383886	0.730122	2.41988e-54	3.77908e-53	0.876809	1
15.38_298.2503n	OL_2a	5282942 (12-hydroxy-9-cis-octadecenoic acid) [OL_2a] | 6-Oxooctadecanoic acid [PD_C] | 8-(3-Octyl-2-oxiranyl)octanoic acid [PD_C] | 6-Hydroxyoctadec-4-enoic acid [PD_C] | 3-Oxostearic acid [PD_C]	0.289649	0.663204	3.06745e-42	3.03993e-41	0.876982	1
0.71_176.0797n	OL_2a	351980 (Glycyl-Threonine) [OL_2a] | 7009579 (Serylalanine) [OL_2a] | Thr-Gly [PD_C] | Gly-Thr [PD_C] | N1,N2-Bis(2-hydroxyethyl)ethanediamide [PD_C] | Ser-Ala [PD_C] | Ala-Ser [PD_C]	0.355846	0.712429	4.35861e-05	8.6233e-05	0.877087	1
0.75_174.1004n	OL_2a	439232 (N2-Acetylornithine) [OL_2a] | 439378 (theanine) [OL_2a] | 6993111 (Valyl-Glycine) [OL_2a] | N-.alpha.-Acetyl-L-ornithine [PD_C] | Val-Gly [PD_C] | L-Theanine [PD_C] | N2-Acetylornithine [PD_C] | Glycylvaline [PD_C] | Gly-Val [PD_C] | N-[3-[Acetyl(hydroxy)amino]propyl]acetamide [PD_C]	0.156264	0.528109	0.085503	0.10698	0.877501	1
3.02_231.0738m/z	OL_2a	846 (Kynurenine) [OL_2a] | 161166 (Kynurenine) [OL_2a] | 6-(Trifluoromethyl)quinolin-4-ol [PD_C] | 8-(Trifluoromethyl)quinolin-4-ol [PD_C] | 2-[3-(Trifluoromethyl)phenoxy]propanehydrazide [PD_C] | N-(Aminocarbonyl)-L-phenylalanine [PD_C] | 2-Phenylethyl 6-O-((2S,3R,4R)-3,4-dihydroxy-4-(hydroxymethyl)tetrahydrofuran-2-yl)-.beta.-D-glucopyranoside [PD_C] | 2-Phenylethyl 2-O-.beta.-D-xylopyranosyl-.…	0.293527	0.667155	8.29409e-17	3.47495e-16	0.880355	1
1.15_124.0394m/z	OL_2a	Niacin [OL_2a] | 75810 (Methylimidazoleacetic acid) [OL_2a] | Nicotinic acid [PD_C] | Picolinic acid [PD_C] | 4-Pyridinecarboxylic acid [PD_C]	0.427716	0.755952	0.000181218	0.000336844	0.881409	1
9.81_147.0441m/z	OL_2a	14332 (3,5-dimethoxybenzoic acid) [OL_2a] | 4-Hydroxycinnamic acid [PD_C] | 3-Coumaric acid [PD_C] | m-Coumaric acid [PD_C] | trans-2-Hydroxycinnamic acid [PD_C] | p-Coumaric acid [PD_C] | Coumarin [PD_C] | Chromone [PD_C] | Hydroxyphenyllactic acid [PD_C] | 4-Oxo-4-(3-pyridyl)butanal [PD_C] | 6-Hydroxy-3,4-dihydro-1H-quinoline-2-one [PD_C] | 3,4-Dihydroxyhydrocinnamic acid [PD_C] | 5-Hydroxy-3,4…	0.588923	0.832074	0.0775102	0.0977018	0.883169	1
0.71_94.0652m/z	OL_2a	849 (Pipecolinic acid) [OL_2a] | 439227 (PIPECOLATE) [OL_2a] | 643474 (N-Methyl-L-proline) [OL_2a] | Cyclopentanecarboxylic acid, 3-amino-, (1S,3R)- [PD_C] | Vigabatrin [PD_C] | 1-Aminocyclopentanecarboxylic acid [PD_C] | 2-(2-Furyl)ethanamine [PD_C] | Vigabatrin [PD_C] | Nipecotic acid [PD_C] | D-Pipecolinic acid [PD_C] | 4-Picoline [PD_C] | N-(Cyclopropylmethyl)glycine [PD_C] | L-Pipecolic acid…	0.803824	0.916783	1.25236e-05	2.60771e-05	0.884512	1
13.69_259.2053m/z	OL_2a	5312508 (6Z,9Z,12Z,15Z-Octadecatetraenoic acid) [OL_2a] | 19-Norepiandrosterone [PD_C] | 19-Noretiocholanolone [PD_C] | 19-Norandrosterone [PD_C] | Stearidonic acid [PD_C] | 9-Oxo-10(E),12(E)-octadecadienoic acid [PD_C] | 9,12-Octadecadiynoic acid [PD_C] | Kinoprene [PD_C] | 9-Oxo-10E,12Z-octadecadienoic acid [PD_C] | 9S-Hydroxy-10E,12Z,15Z-octadecatrienoic acid [PD_C] | 13S-Hydroxy-9Z,11E,15Z-oc…	0.483605	0.784746	2.67143e-70	8.01533e-69	0.886887	1
5.19_321.0617m/z	OL_2a	25171992 (Caffeic acid 3-O-glucuronide) [OL_2a] | 1,4-Diisocyanatobenzene [PD_C] | 4-[4-(2-carboxylatoeth-1-en-1-yl)-2,6-dimethoxyphenoxy]-3-hydroxy-4-oxobutanoate [PD_C] | 5,5'-(Sulfanediyldiethane-2,1-diyl)bis(1,3,4-thiadiazol-2-amine) [PD_C] | Ethyl 4-chloro-8-(trifluoromethyl)-3-quinolinecarboxylate [PD_C] | 6-Amino-3-methyl-3H-naphtho[1,2,3-de]quinoline-2,7-dione [PD_C] | 4-[2-(3-Nitrophenyl…	0.481286	0.783065	5.37165e-12	1.78143e-11	0.893468	1
10.85_167.0701m/z	OL_2a	79332 (3-methoxybenzoic acid methyl ester) [OL_2a] | 4-methoxybenzoic acid methyl ester [OL_2a] | Vanylglycol [PD_C] | 1,6-Anhydro-2,3-O-isopropylidene-.beta.-D-mannopyranose [PD_C] | 3-(2-Hydroxybutan-2-yl)-5-oxooxolane-3-carboxylic acid [PD_C] | 2(5H)-Furanone, 5-hydroxy-4-methoxy-3-(2-methoxy-1-methylethyl)- [PD_C] | 1,4-diethyl 2-methyl-3-oxobutanedioate [PD_C] | 3-[(2Z)-1-hydroxybut-2-en-2-y…	0.37734	0.725306	0.0212093	0.0297453	0.895509	1
14.82_399.3253m/z	OL_2a	5280453 (Calcitriol) [OL_2a] | 24,25-Dihydroxyvitamin D [OL_2a] | 1,24-Dihydroxyvitamin D3 [PD_C] | 3.beta.-Hydroxy-5-cholestenoic acid [PD_C] | Sarsasapogenin [PD_C] | 7.alpha.,24(S)-Dihydroxy-4-cholesten-3-one [PD_C] | Calcitriol [PD_C] | Drostanolone enanthate [PD_C] | (3.alpha.,5.alpha.,25R)-Spirostan-3-ol [PD_C] | 24,25-Dihydroxyvitamin D3 [PD_C] | Tomatidine [PD_C] | Secalciferol [PD_C]	0.85153	0.94017	3.74849e-16	1.52034e-15	0.896821	1
0.89_146.1176m/z	OL_2a	187 (ACETYLCHOLINE) [OL_2a] | 725 (DEOXYCARNITINE) [OL_2a] | DL-.beta.-Homoleucine [PD_A] | L-Leucine, methyl ester [PD_A] | L-Isoleucine, methyl ester [PD_A] | DL-Norleucine methyl ester [PD_A] | (3R)-3-Amino-4,4-dimethylpentanoic acid [PD_A] | 2-(Aminomethyl)-4-methylpentanoic acid [PD_C] | 1-Piperidinecarbaldehyde [PD_C] | 3-Methylpiperidin-2-one [PD_C] | Caprolactam [PD_C] | Acetylcholine cat…	0.861056	0.944531	0.0100236	0.0148081	0.89683	1
0.54_146.1653m/z	OL_2a	1102 (SPERMIDINE) [OL_2a] | Spermidine [PD_C] | (4-aminobutyl)(3-aminopropyl)amine [PD_C] | Spermidine [PD_C] | N,N-Dimethyl-N-(4-piperidinyl)amine [PD_C] | 1-Ethyl-4-piperidinylamine [PD_C] | 1-Ethyl-3-piperidinamine [PD_C] | N,N-Dimethyl-3-piperidinamine [PD_C] | (1-Methyl-4-piperidinyl)methylamine [PD_C]	0.158751	0.530907	5.37139e-07	1.26032e-06	0.898745	1
16.98_367.3353m/z	OL_2a	439423 (7-Dehydrocholesterol) [OL_2a] | 7ÃŽÂ±-Hydroxycholesterol [OL_2a] | 25-Hydroxycholesterol [PD_C] | Zymosterol [PD_C] | 24S-Hydroxycholesterol [PD_C] | 8(9)-Dehydrocholesterol [PD_C] | Lumisterol 3 [PD_C] | 3-Ketocholesterol [PD_C] | Cholecalciferol [PD_C] | 4-Cholestenone [PD_C] | 22(S)-Hydroxycholesterol [PD_C] | 19-Hydroxycholesterol [PD_C] | Previtamin D3 [PD_C] | 25(S)-26-Hydroxycholes…	0.494864	0.789421	0.000637143	0.00111243	0.899181	1
14.77_295.2240m/z	OL_2a	10466 (16-Hydroxy hexadecanoic acid) [OL_2a] | 16-Hydroxyhexadecanoic acid [PD_C] | 4,6-Di(1-piperidinyl)-1,3,5-triazin-2-amine [PD_C] | 9-erythro-(2-Hydroxyl-3-nonyl)adenine [PD_C] | 3-(6-amino-9H-purin-9-yl)nonan-2-ol [PD_C] | 9-(6-amino-7H-purin-2-yl)nonan-1-ol [PD_C] | 16-hydroxyhexadecanoic acid [PD_C] | (3R)-3-hydroxyhexadecanoic acid [PD_C] | (2S)-2-hydroxyhexadecanoic acid [PD_C] | (3S)-3…	0.631163	0.844617	6.03013e-77	2.78519e-75	0.899196	1
4.67_205.0471m/z	OL_2a	9378 (HYDROXYPHENYLLACTATE) [OL_2a] | 102959 (3-(3-Hydroxyphenyl)-3-hydroxypropanoic acid) [OL_2a] | Spiro[furan-3(2H),2'-[2H]indene]-5-acetic acid, 1',3',4,5-tetrahydro-1',4'-dihydroxy-1'-(methoxycarbonyl)-2-methyl-3'-oxo-, methyl ester [PD_C] | 4'-Methoxy-2,2,2-trifluoroacetophenone [PD_C] | Ethylene glycol monosalicylate [PD_C] | Methyl vanillate [PD_C] | 3,4-Dihydroxyhydrocinnamic acid [PD_C]…	0.0102751	0.169495	1.93314e-11	6.20315e-11	0.901545	1
3.57_281.0740m/z	OL_2a	445408 (Ribothymidine) [OL_2a] | 5-Methyluridine [PD_C] | 2-(4-Chlorophenyl)-1-(3-fluorophenyl)ethanone [PD_C] | 5-Nitro-2-pyrimidinamine [PD_C] | DL-Pyroglutamic acid [PD_C] | D-Pyroglutamic acid [PD_C] | L-Pyroglutamic acid [PD_C]	0.963665	0.983671	1.08342e-05	2.26522e-05	0.905964	1
1.89_218.0486m/z	OL_2a	157849 (N-Acetyl-S-(carbamoylethyl) -L-cysteine) [OL_2a] | N-(5-Chloropyridin-2-yl)-2-oxo-2-(pyrrolidin-1-yl)acetamide [PD_C] | 3-([1,2,4]Triazolo[3,4-b][1,3,4]thiadiazol-6-yl)aniline [PD_C] | 6-Chloro-N4-(4-methylphenyl)-2,4-pyrimidinediamine [PD_C] | (2S,4R)-1-[(2R)-2-amino-3-sulfanylpropanoyl]-4-hydroxypyrrolidine-2-carboxylic acid [PD_C] | 2-[(4-hydroxypyrrolidin-2-yl)formamido]-3-sulfanylpro…	0.328617	0.693917	5.04749e-07	1.18688e-06	0.906576	1
7.53_189.0523m/z	OL_2a	95693 ((3-Hydroxy-4-methoxyphenyl)ethanone) [OL_2a] | 873 (3-(2-HYDROXYPHENYL)PROPANOATE) [OL_2a] | HMDB0032138 (3,4-Dimethoxybenzaldehyde) [OL_2a] | 3-(3-Hydroxyphenyl)propanoic acid [PD_C] | 2-(3,5-Difluorophenyl)aniline [PD_C] | (3-Methoxyphenyl)acetic acid [PD_C] | 2'-Hydroxy-5'-methoxyacetophenone [PD_C] | 2'-Hydroxy-6'-methoxyacetophenone [PD_C] | L-(-)-3-Phenyllactic acid [PD_C] | 4-(2-Hyd…	0.807254	0.919319	0.0828816	0.103991	0.907616	1
12.77_95.0492m/z	OL_2a	989 (PANTOLACTONE) [OL_2a] | phenol [PD_C] | 7-oxabicyclo[4.1.0]hepta-2,4-diene [PD_C] | oxepine [PD_C] | Phenol [PD_C] | Phenol [PD_C] | 1,6-Dimethoxynaphthalene [PD_C] | 6,7,8,9-Tetrahydrodibenzo[b,d]furan-2-ol [PD_C] | 3,4,7-trimethyl-2H-chromen-2-one [PD_C] | (3E)-3-(2-methylpropylidene)-1,3-dihydro-2-benzofuran-1-one [PD_C] | (3E)-3-butylidene-1,3-dihydro-2-benzofuran-1-one [PD_C] | prop-2-e…	0.899385	0.960597	0.744874	0.763714	0.907769	1
14.87_267.1926m/z	OL_2a	1563 (2-hydroxytetradecanoic acid) [OL_2a] | 5312869 (3-Hydroxytetradecanoic acid) [OL_2a] | 14-Hydroxymyristic acid [PD_C] | Arg-Lys [PD_C] | Lys-Arg [PD_C]	0.0763344	0.425541	1.64566e-83	1.25416e-81	0.908454	1
15.54_318.2997m/z	OL_2a	7789 (12-Hydroxystearic acid) [OL_2a] | Pentadecanoyl ethanolamide [PD_C] | Heptadecasphing-4-enine [PD_C] | Phytosphingosine [PD_C] | (3R)-3-hydroxyoctadecanoic acid [PD_C] | 10-hydroxyoctadecanoic acid [PD_C] | 9-hydroxyoctadecanoic acid [PD_C] | 13-hydroxyoctadecanoic acid [PD_C] | 12-hydroxyoctadecanoic acid [PD_C] | (2S)-2-hydroxyoctadecanoic acid [PD_C] | 5-hydroxyoctadecanoic acid [PD_C] |…	0.72165	0.886557	1.54573e-64	3.48521e-63	0.90944	1
4.13_185.1033m/z	OL_2a	135418283 (Dinotefuran) [OL_2a] | His-Gly-Arg [PD_C] | 5-(2-Aminopyridyl)amide oxime [PD_C] | 6-hydrazinylpyridine-3-carboxamide [PD_C] | [PD_C] | 2-hydrazinylpyridine-3-carboxamide [PD_C] | 4-hydrazinylpyridine-3-carboxamide [PD_C] | Dinotefuran [PD_C] | N''-methyl-N-nitro-N'-[(oxolan-3-yl)methyl]guanidine [PD_C] | Dinotefuran [PD_C] | 1-Methyl-2-nitro-3-((tetrahydrofuran-3-yl)methyl)guanidine […	0.229466	0.61174	3.00638e-07	7.18683e-07	0.910311	1
12.88_371.2575m/z	OL_2a	188292 (7-Ketodeoxycholic acid) [OL_2a] | 94235 (12-Ketochenodeoxycholic acid) [OL_2a] | 7-Ketodeoxycholic acid [PD_C] | 7-Keto-3.alpha.,12-.alpha.-dihydroxycholanic acid [PD_C] | (4R)-4-[(1S,2S,5R,7S,10R,11S,14R,15R,16S)-5,16-dihydroxy-2,15-dimethyl-9-oxotetracyclo[8.7.0.0Ã‚Â²,Ã¢ÂÂ·.0Ã‚Â¹Ã‚Â¹,Ã‚Â¹Ã¢ÂÂµ]heptadecan-14-yl]pentanoic acid [PD_C] | (4R)-4-[(1S,2S,5R,7S,9R,10R,11S,14R,15R)-5,9-dihydr…	0.92306	0.970046	0.324972	0.359816	0.910316	1
3.47_165.0159m/z	OL_2a	80642 (Sumiki's acid) [OL_2a] | 2-(2-chloro-4-methanesulfonylbenzoyl)cyclohexane-1,3-dione [PD_C] | Sulcotrione [PD_C] | prop-2-enoyloxidanyl [PD_C] | (2E,4E)-hexa-2,4-dienedioic acid [PD_C] | 5-(hydroxymethyl)furan-2-carboxylic acid [PD_C] | (2Z,4Z)-hexa-2,4-dienedioic acid [PD_C] | 5-hydroxy-2-(hydroxymethyl)-4H-pyran-4-one [PD_C] | 3,5-dihydroxy-2-methyl-4H-pyran-4-one [PD_C] | dimethylidenebu…	0.880621	0.952653	6.74957e-13	2.3639e-12	0.910612	1
1.02_126.0527m/z	OL_2a	10932 (3-aminobutanoic acid) [OL_2a] | 6657 (Alpha-aminobutyric acid) [OL_2a] | 80283 (L-alpha-Aminobutyric acid) [OL_2a] | 673 (Dimethylglycine) [OL_2a] | 439691 (D-alpha-Aminobutyric acid) [OL_2a] | 316542 (N-Ethylglycine) [OL_2a] | 439434 ((S)-beta-Aminoisobutyric acid) [OL_2a] | 5288725 (N-Methylalanine) [OL_2a] | 119 (METHYL 4-AMINOBUTYRATE) [OL_2a] | 64956 (AMINOISOBUTANOATE) [OL_2a] | 6119…	0.780789	0.910402	0.000880684	0.00151164	0.910713	1
1.53_173.0557m/z	OL_2a	3-(2,5-dioxo-4-imidazolidinyl)propanoic acid [OL_2a] | 273261 (Glycyl-Aspartate) [OL_2b] | (S)-2-Ureidopentanedioic acid [PD_C] | .alpha.-Guanidinoglutaric acid [PD_C]	0.102738	0.462472	8.16816e-21	4.0527e-20	0.911135	1
8.89_197.0805m/z	OL_2a	6858 (3,4,5-trimethoxybenzaldehyde) [OL_2a] | Asarylaldehyde [PD_C] | 2,4,5-Trimethoxybenzaldehyde [PD_C] | 1-(2,4,5-Trihydroxyphenyl)-1-butanone [PD_C] | Homoveratric acid [PD_C] | 4',6'-Dimethoxy-2'-hydroxyacetophenone [PD_C] | 2,4-Dihydroxy-3,5,6-trimethylbenzoic acid [PD_C] | 3,4-Dimethoxyphenylacetic acid [PD_C] | Isobutyrylphloroglucinol [PD_C] | 4-(2-Methyl-6-oxopyran-3-yl)butanoic acid [P…	0.286578	0.661673	7.17273e-25	4.17278e-24	0.912579	1
14.77_317.1405m/z	OL_2a	86354 (Tebufenpyrad) [OL_2a] | 86211 (Ipconazole) [OL_2a] | 125225-28-7 (ipconazole) [OL_2a] | Seneciphyllin [PD_C] | N-(3-Chloro-2-methylphenyl)-1-cyclohexyl-5-oxopyrrolidine-3-carboxamide [PD_C] | 4-Piperidinepropanoic acid, .beta.-oxo-1-[(phenylmethoxy)carbonyl]-, ethyl ester [PD_C] | Tebufenpyrad [PD_C] | Tebufenpyrad [PD_C] | 2-Amino-4-phenyl-4H-pyrano[3,2-h]quinoline-3-carbonitrile [PD_C] |…	0.0164791	0.219066	1.10264e-93	2.27114e-91	0.913762	1
4.00_151.0627m/z	OL_2a	1983 (Acetaminophen) [OL_2a] | Acetaminophen [PD_C] | 2-Acetamidophenol [PD_C] | Acetaminophen [PD_C] | 3-Acetamidophenol [PD_C] | 2'-Hydroxyacetanilide [PD_C] | Methyl 5-methylnicotinate [PD_C] | Methyl 4-aminobenzoate [PD_C] | Desmedipham [PD_C] | Desmedipham [PD_C]	0.49338	0.788871	0.0285844	0.0392013	0.914433	1
0.69_86.0600m/z	OL_2a	673 (Dimethylglycine) [OL_2a] | 5288725 (N-Methylalanine) [OL_2a] | 439691 (D-alpha-Aminobutyric acid) [OL_2a] | 80283 (L-alpha-Aminobutyric acid) [OL_2a] | 316542 (N-Ethylglycine) [OL_2a] | 6657 (Alpha-aminobutyric acid) [OL_2a] | 6119 (2-AMINOISOBUTYRATE, DIMETHYLGLYCINE) [OL_2a] | 119 (?-Aminobutyric acid) [OL_2a] | 439434 ((S)-beta-Aminoisobutyric acid) [OL_2a] | 10932 (3-aminobutanoic acid) …	0.487928	0.786818	0.000688281	0.00119758	0.916659	1
1.06_225.0349m/z	OL_2a	18950 (MANNOSE) [OL_2a] | 439709 (FRUCTOSE) [OL_2a] | 439357 (GALACTOSE) [OL_2a] | 5984 (D-(-)-Fructose) [OL_2a] | Glucose [OL_2a] | 892 (chiro-Inositol) [OL_2a] | D-(-)-Tagatose [PD_C] | D-Psicose [PD_C] | .alpha.-D-(+)-Talose [PD_C] | L-Sorbose [PD_C] | sodium 2-hydroxypropanoate [PD_C] | 4-(Chloromethyl)-2-(3-fluorophenyl)-5-methyl-1,3-oxazole [PD_C] | 4-Chloromethyl-2-(2-fluorophenyl)-5-methy…	0.258472	0.638024	0.0852584	0.10671	0.917341	1
0.97_148.0968m/z	OL_2a	145742 (Proline) [OL_2a] | (2S,3S)-3-Hydroxyleucine [PD_A] | 4-Hydroxy-L-isoleucine [PD_A] | 2,2-Diethoxyacetamide [PD_A] | 2-Amino-2-cyclopropylacetic acid [PD_C] | L-Proline [PD_C]	0.0291611	0.290152	2.45469e-10	7.31892e-10	0.917371	1
5.82_175.0366m/z	OL_2a	11970 (2-hydroxyphenylacetic acid) [OL_2a] | 127 (4-Hydroxyphenylacetate) [OL_2a] | 4-(trifluoromethyl)benzaldehyde [PD_D] | 2,2,2-trifluoro-1-phenylethan-1-one [PD_D] | Piperonyl alcohol [PD_D] | Methyl 4-hydroxybenzoate [PD_D] | 3-Methoxybenzoic acid [PD_D] | 4-Methoxybenzoic acid [PD_D] | 2-Methoxybenzoic acid [PD_D]	0.715488	0.883338	9.9576e-09	2.66176e-08	0.918643	1
13.77_431.2764m/z	OL_2a	92805 (Hyocholic acid) [OL_2a] | 221493 (Cholic acid) [OL_2a] | .beta.-Muricholic acid [PD_C] | .gamma.-Muricholic acid [PD_C] | Ursocholic acid [PD_C] | Cholic acid [PD_C] | 3,7,12-Trihydroxycholan-24-oic acid (stereoisomer unknown) [PD_C] | (R)-Butaprost [PD_C] | 4-[5-(7-Hydroxy-5,5,8a-trimethyl-2-methylidene-3,4,4a,6,7,8-hexahydro-1H-naphthalen-1-yl)-3-methylpentoxy]-4-oxobutanoic acid [PD_C] …	0.27945	0.656663	7.12797e-05	0.000138119	0.920181	1
4.77_219.0489m/z	OL_2a	91611 (1,7-Dimethyluric acid) [OL_2a] | 5699 (XANTHURENATE) [OL_2a] | 1,3-Dimethyluric acid [PD_C] | 1,7-Dimethyluric acid [PD_C] | 3,7-Dimethyluric acid [PD_C] | 1,3-dimethyl-2,3,6,7,8,9-hexahydro-1H-purine-2,6,8-trione [PD_C] | 3,7-dimethyl-2,3,6,7,8,9-hexahydro-1H-purine-2,6,8-trione [PD_C] | 1,9-dimethyl-2,3,6,7,8,9-hexahydro-1H-purine-2,6,8-trione [PD_C] | 7,9-dimethyl-2,3,6,7,8,9-hexahydro-…	0.208975	0.589289	2.04609e-09	5.76034e-09	0.92246	1
13.74_216.1726n	OL_2a	94216 (3-hydroxydodecanoic acid) [OL_2a] | 79034 (12-Hydroxydodecanoic acid) [OL_2b] | 3-Hydroxydodecanoic acid [PD_C] | 4-Hydroxydodecanoic acid [PD_C] | (3R)-3-Hydroxydodecanoic acid [PD_C] | 12-Hydroxydodecanoic acid [PD_C] | [PD_C] | 12-hydroxydodecanoic acid [PD_C] | [PD_C] | 5-hydroxydodecanoic acid [PD_C] | 2-hydroxydodecanoic acid [PD_C] | 2,2,4-Trimethyl-1,3-pentanediol monoisobutyrate […	0.135899	0.503495	5.83869e-75	2.35432e-73	0.922797	1
10.43_201.1365n	OL_2a	84290 (N-Octanoylglycine) [OL_2a] | 2-Acetamidooctanoic acid [PD_A] | N-(3-Methylbutanoyl)valine [PD_C] | tert-Butyl (2R)-2-(hydroxymethyl)-1-pyrrolidinecarboxylate [PD_C] | tert-Butyl (2S)-2-(hydroxymethyl)-1-pyrrolidinecarboxylate [PD_C]	0.115829	0.478964	1.89355e-08	4.95052e-08	0.927915	1
9.44_220.0968m/z	OL_2a	5375048 (Indoleacrylic acid) [OL_2a] | 14558 (Indoleacrylic acid) [OL_2a] | 3-Hydroxycarbofuran [PD_C] | (2-Naphthalenyloxy)acetic acid [PD_C] | Methyl 1-hydroxy-2-naphthoate [PD_C] | 2-Hydroxy-3-(1H-indol-3-yl)butanoic acid [PD_C] | 5-Chloro-2,4-dihydroxy-3-[(E)-4-hydroxy-3-(hydroxymethyl)-5-(1,2,6-trimethyl-3-oxocyclohexyl)pent-2-enyl]-6-methylbenzaldehyde [PD_C] | 1-(2-Methoxyethyl)-1H-indole-…	0.481506	0.783256	3.47664e-08	8.93609e-08	0.932576	1
11.06_464.2406n	OL_2a	108192 (Testosterone glucuronide) [OL_2a] | 5.beta.-Androst-1-en-17.beta.-ol-3-one glucuronide [PD_C] | Epitestosterone glucuronide [PD_C] | 4-Androsten-17.beta.-ol-3-one glucosiduronate [PD_C] | (5-Acetyloxy-6-hydroxy-10a-methoxy-4,4,7,11b-tetramethyl-9-oxo-1,2,3,4a,5,6,6a,7,11,11a-decahydronaphtho[2,1-f][1]benzofuran-3-yl) acetate [PD_C] | Chagreslactone [PD_C]	0.579833	0.82814	4.13258e-06	9.0087e-06	0.941874	1
4.45_144.0808m/z	OL_2a	1150 (TRYPTAMINE) [OL_2a] | 2-(4-Methylphenyl)-4,5-dihydro-1H-imidazole [PD_C] | Fusaric acid [PD_C] | N-Methyl-L-phenylalanine [PD_C] | 5-Methoxy-2-methyl-1H-indole [PD_C] | 2-Amino-3-(4-methylphenyl)propanoic acid [PD_C] | 2-Amino-3-(3-methylphenyl)propanoic acid [PD_C] | .alpha.-Methyl-DL-phenylalanine [PD_C] | 2-Amino-3-phenylbutanoic acid [PD_C] | 3-(3-Toluidino)propanenitrile [PD_C] | 5-Met…	0.0137902	0.203673	1.30433e-50	1.76247e-49	0.943715	1
18.95_395.3668m/z	OL_2a	Stigmasterol [OL_2a] | 4,4-Dimethylcholest-8(9),24-dien-3.beta.-ol [PD_A] | Fucosterol [PD_A] | (+)-.alpha.-Tocopherol [PD_C] | (2R)-2,5,7,8-tetramethyl-2-[(4R,8R)-4,8,12-trimethyltridecyl]-3,4-dihydro-2H-1-benzopyran-6-ol [PD_C] | (2S,5S,6R,15R)-6-(hydroxymethyl)-2,6,15-trimethyl-14-(6-methylheptan-2-yl)tetracyclo[8.7.0.0Ã‚Â²,Ã¢ÂÂ·.0Ã‚Â¹Ã‚Â¹,Ã‚Â¹Ã¢ÂÂµ]heptadec-1(10)-en-5-ol [PD_C] | 14-(5-ethy…	0.93095	0.97125	2.09365e-22	1.11112e-21	0.944142	1
4.31_121.0285m/z	OL_2a	HMDB0059965 (3,4-Dihydroxybenzaldehyde) [OL_2a] | 3,5-dihydroxybenzaldehyde [OL_2a] | 4-HYDROXYBENZOATE [OL_2a] | 3,4-Dihydroxybenzaldehyde [PD_C] | 2,5-Dihydroxybenzaldehyde [PD_C] | 2,6-Dihydroxybenzaldehyde [PD_C] | Opuntiol [PD_C] | Dantron [PD_C] | Quinizarin [PD_C] | 2-Hydroxybenzamide [PD_C] | 3-Hydroxybenzoic acid [PD_C] | 4-Hydroxybenzoic acid [PD_C] | Salicylic acid [PD_C] | Salicylic a…	0.489587	0.787465	7.80272e-10	2.25672e-09	0.944757	1
2.78_182.0530m/z	OL_2a	780 (HOMOGENTISATE) [OL_2a] | 86957 (3-Hydroxymandelic acid) [OL_2a] | 6-(Difluoromethyl)-4-methyl-1H-pyrazolo[3,4-b]pyridin-3-ylamine [PD_C] | 1-(3-Chloro-4-fluorophenyl)pyrrolidine [PD_C] | 4-[(furan-2-ylmethyl)sulfanyl]pentan-2-one [PD_C] | Trimethoxyphenylsilane [PD_C] | 2-(2,2-diphenylacetyl)-2,3-dihydro-1H-indene-1,3-dione [PD_C] | Diphacinone [PD_C] | Tinazoline [PD_C] | N-Allyl-5-phenyl-1…	0.29088	0.664212	1.63348e-18	7.39676e-18	0.946344	1
7.38_165.0427n	OL_2a	10772 (6-Methoxy-2-benzoxazolin) [OL_2a] | 2-(Formylamino)benzoic acid [PD_C] | 3-(Aminocarbonyl)benzoic acid [PD_C] | 2-Hydroxy-3,4-dihydro-2H-1,4-benzoxazin-3-one [PD_C]	0.402554	0.740336	9.699e-14	3.55195e-13	0.952696	1
7.80_189.0523m/z	OL_2a	873 (3-(2-HYDROXYPHENYL)PROPANOATE) [OL_2a] | HMDB0032138 (3,4-Dimethoxybenzaldehyde) [OL_2a] | 7690 (4-methoxyphenylacetic acid) [OL_2a] | 1,2-Dimethyl-1H-imidazole-4-sulfonamide [PD_C] | 3,5-Dimethyl-1H-pyrazole-4-sulfonamide [PD_C] | 3-(3-Hydroxyphenyl)propanoic acid [PD_D] | (3-Methoxyphenyl)acetic acid [PD_D] | 2'-Hydroxy-5'-methoxyacetophenone [PD_D] | 2'-Hydroxy-6'-methoxyacetophenone [PD_…	0.180039	0.554374	0.577752	0.605064	0.95442	1
14.58_181.1587m/z	OL_2a	5-Dodecenoic acid [OL_2a] | 2-hexyl-3-methylcyclopent-2-en-1-one [PD_C] | (2E,6Z)-dodeca-2,6-dienal [PD_C] | 4-methyl-2-[(1Z)-3-methylbuta-1,3-dien-1-yl]oxepane [PD_C] | 3-{2,3-dimethyltricyclo[2.2.1.0Ã‚Â²,Ã¢ÂÂ¶]heptan-3-yl}propan-1-ol [PD_C] | (2E,4E)-dodeca-2,4-dienal [PD_C] | 1,1'-Bi(cyclohexyl)-2-one [PD_C] | 4-Cyclohexylcyclohexanone [PD_C] | pentylbenzene [PD_C] | 1-(butan-2-yl)-4-methylbe…	0.0686032	0.403735	1.55551e-53	2.36617e-52	0.954561	1
15.38_439.3179m/z	OL_2a	5280453 (Calcitriol) [OL_2a] | 24,25-Dihydroxyvitamin D [OL_2a] | Calcitriol [PD_C] | 7.alpha.,24(S)-Dihydroxy-4-cholesten-3-one [PD_C] | 3.beta.-Hydroxy-5-cholestenoic acid [PD_C] | Smilagenin [PD_C] | Sarsasapogenin [PD_C]	0.14876	0.51958	9.24231e-13	3.21184e-12	0.9547	1
15.06_439.3186m/z	OL_2a	5280453 (Calcitriol) [OL_2a] | 24,25-Dihydroxyvitamin D [OL_2a] | (2R)-2,3-dihydroxypropyl 18-methylicosanoate [PD_C] | 1,3-dihydroxypropan-2-yl 18-methylicosanoate [PD_C] | 1,3-dihydroxypropan-2-yl henicosanoate [PD_C] | (2R)-2,3-dihydroxypropyl henicosanoate [PD_C] | 1,3-dihydroxypropan-2-yl 19-methylicosanoate [PD_C] | (6R)-6-[(1R,3aS,4E,7aR)-4-{2-[(1Z,5R)-5-hydroxy-2-methylidenecyclohexyliden…	0.0612214	0.391878	0.367867	0.402053	0.958693	1
0.93_143.1180m/z	OL_2a	164795 (N(6)-Methyllysine) [OL_2a] | 1-Acetyl-3-piperidinamine [PD_C] | L-.beta.-Homolysine [PD_C] | 1-Acetyl-4-piperidinamine [PD_C] | N.epsilon.-Methyl-L-lysine [PD_C] | N-(3-Piperidinyl)acetamide [PD_C] | N-(4-Piperidinyl)acetamide [PD_C] | N-(5-Aminopentyl)-N-hydroxyacetamide [PD_C] | N(6)-Methyllysine [PD_C]	0.644988	0.850401	1.11862e-16	4.65849e-16	0.960143	1
12.15_466.3163m/z	OL_2a	5281929 (Methyl jasmonate) [OL_2a] | 23617285 (Glycylcholic acid) [OL_2b] | 10140 (GLYCOCHOLATE) [OL_2b] | Glycocholic acid [PD_A] | Glycocholic acid [PD_A] | (7E)-11,12-Dihydroxy-13-methoxy-4,5,8-trimethyl-3-(2-methylpropyl)-3,3a,4,6a,9,10,11,12,13,14-decahydro-1H-cycloundeca[d]isoindole-1,15(2H)-dione [PD_C] | 5-(6-Methyl-7-oxooctyl)furan-2(5H)-one [PD_C]	0.0718632	0.41483	2.67226e-08	6.92696e-08	0.960155	1
0.65_146.0812m/z	OL_2a	151730 (5-Hydroxypipecolic acid) [OL_2a] | 3032849 (5-HYDROXYLYSINE) [OL_2a] | (Diethylamino)(oxo)acetic acid [PD_A] | 5-Hydroxylysine [PD_C] | (sec-Butylamino)(oxo)acetic acid [PD_C] | DL-5-Hydroxylysine [PD_C] | 2,6-Diamino-5-hydroxyhexanoic acid [PD_C] | N,N-Bis(2-hydroxyethyl)glycine [PD_C] | 1-Deoxynojirimycin [PD_C] | (Isobutylamino)(oxo)acetic acid [PD_C]	0.779358	0.91007	8.86039e-08	2.21539e-07	0.960159	1
1.00_143.0947n	OL_2a	115244 (Proline betaine) [OL_2a] | 4-Methylpiperidine-2-carboxylic acid [PD_A] | Cyclobutanealanine [PD_A] | 2-Amino-2-cyclopentylacetic acid [PD_A] | 1-Aminocyclohexanecarboxylic acid [PD_A] | 1-Methylpiperidine-3-carboxylic acid [PD_A] | Stachydrine [PD_C] | (2S)-1,1-dimethylpyrrolidin-1-ium-2-carboxylate [PD_C] | 2-amino-3-methylidenehexanoic acid [PD_C] | 8-azabicyclo[3.2.1]octane-3,6-diol [P…	0.674741	0.864318	0.192651	0.223912	0.961354	1
0.75_88.0394m/z	OL_2a	5951 (Serine) [OL_2a] | 99715 (N-ACETYLASPARAGINE) [OL_2a] | 439233 (Formiminoglutamic acid) [OL_2a] | L-Isoserine [PD_C] | (2S)-2-Amino-3-hydroxypropanamide [PD_C] | L-Serine [PD_C] | N-Acetylasparagine [PD_C] | 2-aminoprop-2-enoic acid [PD_C] | 1,2-oxazolidin-3-one [PD_C] | 2-iminiumylpropanoate [PD_C] | 1,3-oxazolidin-2-one [PD_C] | oxirane-2-carboximidic acid [PD_C] | 1-(hydroxyimino)propan-2…	0.576921	0.826887	0.000541468	0.000952789	0.961817	1
11.24_245.1056m/z	OL_2a	36679 (Isoproturon) [OL_2a] | 4-(Piperidin-1-yl)-8-(trifluoromethyl)quinoline [PD_C] | O-Desmethylastemizole [PD_C] | 4-{2-[4-({1-[(4-fluorophenyl)methyl]-1H-1,3-benzodiazol-2-yl}amino)piperidin-1-yl]ethyl}phenol [PD_C] | N-{1-[(cyanomethyl)carbamoyl]cyclohexyl}-4-[2-(4-methylpiperazin-1-yl)-1,3-thiazol-4-yl]benzamide [PD_C] | 6-amino-2-{1-[1-carboxy-2-(1H-imidazol-5-yl)ethyl]-3-(1-carboxypentyl)…	0.778443	0.909786	1.89179e-14	7.11615e-14	0.967523	1
16.81_311.2939m/z	OL_2a	27902 (Stearoylethanolamide) [OL_2a] | cis-14-Eicosenoic acid [PD_C] | 11-cis-Vaccenyl acetate [PD_C] | 2-hydroxyethyl octadecanoate [PD_C] | 2-hydroxyicosanoic acid [PD_C] | 12-hydroxyicosanoic acid [PD_C] | 15-hydroxyicosanoic acid [PD_C] | 2-hydroxy-3,7,11,15-tetramethylhexadecanoic acid [PD_C] | 3-hydroxyicosanoic acid [PD_C] | 2-pentadecylfuran [PD_C] | Oleic acid ethyl ester [PD_C] | cis-11…	0.328797	0.693924	0.00835265	0.0125158	0.968681	1
16.32_373.2109m/z	OL_2a	DOCOSAHEXAENOATE [OL_2a] | cis-4,7,10,13,16,19-Docosahexaenoic acid [PD_C] | Retinyl acetate [PD_C] | Prosapogenin A [PD_C] | (3.beta.,8.Xi.,9.Xi.,14.Xi.)-Spirost-5-en-3-yl 4-O-(6-deoxy-.alpha.-L-mannopyranosyl)-.beta.-D-glucopyranoside [PD_C] | Docosahexaenoic acid [PD_C] | Neogrifolin [PD_C] | His-Pro-Arg [PD_C] | Quinidine 1'-oxide [PD_C] | Quinidine N-oxide [PD_C]	0.550642	0.816282	7.55105e-49	9.40304e-48	0.968766	1
1.22_169.0110m/z	OL_2a	51 (alpha-ketoglutarate) [OL_2a] | 4-Fluoro-2-(methylthio)benzoic acid [PD_C] | 1-isothiocyanatonaphthalene [PD_C] | 2-isothiocyanatonaphthalene [PD_C] | 1,3-Acetonedicarboxylic acid [PD_C] | 4-Methoxy-2,4-dioxobutanoic acid [PD_C] | 2-oxopentanedioic acid [PD_C] | 3-oxopentanedioic acid [PD_C] | 1,2,3-trioxocane-4,8-dione [PD_C] | (2E)-2-methoxybut-2-enedioic acid [PD_C] | 4-(2-Thienyl)benzoic a…	0.490197	0.787708	1.62583e-08	4.27847e-08	0.969047	1
1.87_228.0753m/z	OL_2a	13712 (Deoxyuridine) [OL_2a] | Mangostine [PD_C] | 3-Isomangostin [PD_C] | Cratoxyarborenone E [PD_C] | alpha-Mangostin [PD_C] | 9-methyl-3-(2H-1,2,3,4-tetrazol-5-yl)-4H-pyrido[1,2-a]pyrimidin-4-one [PD_C] | Mevinphos [PD_C] | 4-{[2-(dimethylcarbamoyl)pyrimidin-5-yl]oxy}-2-methyl-N-(5-methylpyrazin-2-yl)-1-benzofuran-6-carboximidic acid [PD_C] | 1-(4-hydroxy-3,5-dimethoxyphenyl)propane-1,2,3-trio…	0.152634	0.523978	3.39343e-45	3.68395e-44	0.969082	1
6.53_273.1005m/z	OL_2a	L-Thyronine [OL_2a] | N-(3-Nitrobenzyl)cyclohexanamine [PD_C] | 5-(3-Ethyl[1,2,4]triazolo[3,4-b][1,3,4]thiadiazol-6-yl)-2-methylphenylamine [PD_C] | N-Cyclohexyl-4-thiomorpholinecarboxamide [PD_C] | N-(4-Chlorophenyl)-4-morpholinecarboxamide [PD_C] | N-{4-[Acetyl(methyl)amino]phenyl}-2-chloroacetamide [PD_C]	0.0646288	0.396248	0.472645	0.502936	0.969639	1
1.06_217.9875m/z	OL_2a	193653 (S-CARBOXYMETHYLCYSTEINE) [OL_2a] | 5-Chloro-2-(methylsulfanyl)-4-pyrimidinecarboxylic acid [PD_C] | [(6-Chloro-3-pyridazinyl)sulfanyl]acetic acid [PD_C] | propane-1,3-disulfonic acid [PD_C] | 2-hydroxy-5-sulfobenzoic acid [PD_C] | 3-(sulfooxy)benzoic acid [PD_C] | 4-(sulfooxy)benzoic acid [PD_C] | 6,7-dihydroxy-9-methyl-2,4-dioxa-3lambda6-thiabicyclo[3.3.1]nona-1(9),5,7-triene-3,3-dione […	0.667024	0.859843	0.000264513	0.000481685	0.97137	1
15.56_343.2628m/z	OL_2a	2-Arachidonoyl glycerol [OL_2a] | 1-Arachidonoylglycerol [PD_C] | 9-Deoxy-9-methylene-16,16-dimethylprostaglandin E2 [PD_C] | 2-Arachidonoylglycerol [PD_C]	0.0647269	0.396249	0.374332	0.408358	0.972682	1
13.09_155.1431m/z	OL_2a	Decanoic acid [OL_2a] | L-Isopulegol [PD_C] | (-)-Menthone [PD_C] | Isomenthone [PD_C] | 9-Decyn-1-ol [PD_C] | endo-Borneol [PD_C] | Sabinene hydrate [PD_C] | Lavandulol [PD_C] | 1,4-Cineole [PD_C] | Isoborneol [PD_C] | (-)-Isopinocampheol [PD_C] | (+)-Isomenthone [PD_C] | trans-2-Decenal [PD_C] | Chrysanthemyl alcohol [PD_C] | p-Menthane-1,8-diol [PD_C] | (-)-Citronellal [PD_C] | (-)-trans-Myrta…	0.307332	0.678605	1.23364e-63	2.61883e-62	0.9727	1
1.13_221.0643m/z	OL_2a	88299 (5-Acetylamino-6-amino-3-methyluracil) [OL_2a] | 5-Acetylamino-6-amino-3-methyluracil [PD_C] | 6-Methoxycarbonyl-2H-1,4-benzoxazin-3(4H)-one [PD_C] | 2H-1,4-Benzoxazine-7-carboxylic acid, 3,4-dihydro-3-oxo-, methyl ester [PD_C] | 7-Deoxyechinosporin [PD_C] | 6-[(1-Phenylethyl)sulfanyl]-9H-purine [PD_C] | 3-(phenylamino)-1-(phenylimino)thiourea [PD_C] | {[7-hydroxy-1-(4-hydroxy-3-methoxyphen…	0.50132	0.792648	4.85144e-13	1.71488e-12	0.972795	1
1.29_175.0713m/z	OL_2a	99715 (N-Acetylasparagine) [OL_2a] | 2,6-Dioxo-4-piperidinecarboxylic acid [PD_C] | (2,5-Dioxo-1-pyrrolidinyl)acetic acid [PD_C] | (2Z,4E)-5-aminohexa-2,4-dienedioic acid [PD_C] | 2,5-dioxopyrrolidin-1-yl acetate [PD_C] | 1,2-dimethyl-3,4-dioxoazetidine-2-carboxylic acid [PD_C] | Ser-Ser [PD_C] | (2S)-2-[(2S)-2-amino-3-hydroxypropanamido]-3-hydroxypropanoic acid [PD_C] | 2-aminoprop-2-enoic acid …	0.588817	0.832074	9.77262e-06	2.05058e-05	0.976418	1
13.69_398.3261m/z	OL_2a	71464553 (3-Hydroxyhexadecanoylcarnitine) [OL_2a] | 3-Hydroxyhexadecanoylcarnitine [PD_C] | N-cis-Octadec-9-enoyl-L-homoserine lactone [PD_C] | (2S)-2,3-bis(tetradecanoyloxy)propyl hexadecanoate [PD_C] | (2S)-1-(pentadecanoyloxy)-3-(tetradecanoyloxy)propan-2-yl pentadecanoate [PD_C] | 1,3-bis(tetradecanoyloxy)propan-2-yl hexadecanoate [PD_C] | 3-(pentadecanoyloxy)-2-(tetradecanoyloxy)propyl penta…	0.76771	0.906525	2.22952e-48	2.71424e-47	0.978693	1
13.95_375.2889m/z	OL_2a	Hyodeoxycholic acid [OL_2a] | Ursodeoxycholic acid [OL_2a] | Isoursodeoxycholic acid [OL_2a] | Ursodeoxycholic acid [PD_C] | Deoxycholic acid [PD_C] | Chenodeoxycholic acid [PD_C] | 3-Ketopetromyzonol [PD_C] | Merulinic acid [PD_C] | Ginkgolic acid II [PD_C] | .beta.-Hyodeoxycholic acid [PD_C] | 3.beta.-Hydroxy-5-cholenoic acid [PD_C] | Docosahexaenoic acid methyl ester [PD_C]	0.0159711	0.216384	7.04304e-06	1.49972e-05	0.982843	1
10.98_197.0805m/z	OL_2a	75074 (3,5-dimethoxybenzoic acid methyl ester) [OL_2a] | Asarylaldehyde [PD_C] | 2,4,5-Trimethoxybenzaldehyde [PD_C] | 1-(2,4,5-Trihydroxyphenyl)-1-butanone [PD_C] | Homoveratric acid [PD_C] | 4',6'-Dimethoxy-2'-hydroxyacetophenone [PD_C] | 2,4-Dihydroxy-3,5,6-trimethylbenzoic acid [PD_C] | 3,4-Dimethoxyphenylacetic acid [PD_C] | Isobutyrylphloroglucinol [PD_C] | 4-(2-Methyl-6-oxopyran-3-yl)butan…	0.360549	0.715292	1.7319e-13	6.24647e-13	0.98841	1
15.13_181.1587m/z	OL_2a	5-Dodecenoic acid [OL_2a] | 2-hexyl-3-methylcyclopent-2-en-1-one [PD_C] | (2E,6Z)-dodeca-2,6-dienal [PD_C] | 4-methyl-2-[(1Z)-3-methylbuta-1,3-dien-1-yl]oxepane [PD_C] | 3-{2,3-dimethyltricyclo[2.2.1.0Ã‚Â²,Ã¢ÂÂ¶]heptan-3-yl}propan-1-ol [PD_C] | (2E,4E)-dodeca-2,4-dienal [PD_C] | 1,1'-Bi(cyclohexyl)-2-one [PD_C] | 4-Cyclohexylcyclohexanone [PD_C] | (9Z,12Z,15Z,18Z)-tetracosa-9,12,15,18-tetraenoic…	0.401084	0.740207	1.12294e-61	2.22284e-60	0.989794	1
5.13_210.0753n	OL_2a	79437 (1,3,7-Trimethyluric acid) [OL_2a] | 1,3,7-Trimethyluric acid [PD_C] | 1,3,7-Trimethyluric acid [PD_C] | 1,3,7-trimethyl-2,3,6,7,8,9-hexahydro-1H-purine-2,6,8-trione [PD_C] | 1,3,9-trimethyl-2,3,6,7,8,9-hexahydro-1H-purine-2,6,8-trione [PD_C] | 1-(hydroxymethyl)-3,7-dimethyl-2,3,6,7-tetrahydro-1H-purine-2,6-dione [PD_C]	0.929983	0.97125	2.79311e-66	6.82254e-65	0.990455	1
15.52_522.2863m/z	OL_2a	387316 (Taurochenodesoxycholic acid) [OL_2a] | 2733768 (Taurodeoxycholic acid) [OL_2a] | Tauroursodeoxycholic acid [PD_C] | Taurochenodeoxycholic acid [PD_C] | 4-(3,4-Dihydro-1(2H)-quinolinylcarbonyl)aniline [PD_C] | 2-(4-Isopropylphenyl)-1,3-benzoxazol-5-amine [PD_C] | 1-(1-Benzyl-1H-benzimidazol-2-yl)ethanol [PD_C]	0.338901	0.699178	1.74406e-47	2.05433e-46	0.991434	1
3.97_121.0285m/z	OL_2a	978 (p-Aminobenzoic acid) [OL_2a] | 3,5-dihydroxybenzaldehyde [OL_2a] | Dantron [PD_C] | Quinizarin [PD_C] | 2,5-Dihydroxybenzaldehyde [PD_C] | Opuntiol [PD_C] | 3,4-Dihydroxybenzaldehyde [PD_C] | 2,6-Dihydroxybenzaldehyde [PD_C] | 2-Hydroxybenzamide [PD_C] | Salicylic acid [PD_C] | 4-Hydroxybenzoic acid [PD_C] | 3-Hydroxybenzoic acid [PD_C] | 2-Pyridylacetic acid [PD_C] | Salicylic acid [PD_C] |…	0.460319	0.772672	1.85539e-12	6.30682e-12	0.994021	1
11.53_323.1485m/z	OL_2a	91564342 (Mono-(4-methyl-7-carboxyheptyl)phthalate) [OL_2a] | 2-Cyclohexen-1-one, 4,6-dihydroxy-3-(3-hydroxy-2,5-dimethylphenoxy)-5-methoxy-2,5-dimethyl- [PD_C] | 11-Methoxycurvularin [PD_C] | Hexanoic acid, 6-(acetyloxy)-2,3,3a,4,5,6,6a,7,8,9b-decahydro-3,3a-dihydroxy-3,6,9-trimethyl-8-[(2-methyl-1-oxo-2-buten-1-yl)oxy]-2-oxo-4-(1-oxobutoxy)azuleno[4,5-b]furan-7-yl ester [PD_C] | NT 2 Toxin [PD_…	0.668341	0.860459	6.47433e-06	1.38171e-05	0.995231	1
3.76_134.0601m/z	OL_2a	1983 (Acetaminophen) [OL_2a] | 321710 (1,3-Dihydro-(2H)-indol-2-one) [OL_2b] | 4H-3,1-Benzoxazin-4-one, 6-methyl-2-[(4-methylphenyl)amino]- [PD_C] | 2,4-Dimethylnicotinic acid [PD_C] | 4-Amino-2-methylbenzamide [PD_C] | N-Phenylglycine [PD_C] | 2-Indolinone [PD_C] | 1H-indol-4-ol [PD_C] | 1,3-Dihydro-(2H)-indol-2-one [PD_C] | 5-Hydroxyindole [PD_C] | 5-Hydroxyindole [PD_C] | 2-(Methylamino)benzoi…	0.323793	0.690825	0.00602672	0.00922096	0.998062	1
16.18_464.2828m/z	OL_2a	2733768 (Taurodeoxycholic acid) [OL_2a] | Tauroursodeoxycholic acid [PD_C] | Taurodeoxycholic acid [PD_C] | Taurochenodesoxycholic acid [PD_C] | Lys-Glu-Arg [PD_C] | Taurochenodeoxycholic acid [PD_C]	0.775795	0.90909	7.3396e-37	6.22885e-36	0.998967	1
16.73_377.2422m/z	OL_2a	Docosatetraenoic acid [OL_2a] | cis-4,10,13,16-Docosatetraenoic acid [PD_C] | .omega.-3 Arachidonic acid ethyl ester [PD_C] | cis-7,10,13,16-Docosatetraenoic acid [PD_C] | Ganaxolone [PD_C] | Arachidonic acid ethyl ester [PD_C] | Phenol, 5-(1,1-dimethyloctyl)-2-[(1S,3S)-3-hydroxycyclohexyl]- [PD_C]	0.0580477	0.383717	1.24352e-71	4.10255e-70	0.999814	1
3.65_95.0128m/z	OL_2a	12473 (PYRROLE-2-CARBOXYLATE) [OL_2a] | 4-Amino-2-(5-chloro-1,3-benzoxazol-2-yl)phenol [PD_C] | 5-hydroxypenta-2,4-diynal [PD_C] | 2-Furancarboxylic acid [PD_C] | 3-Furancarboxylic acid [PD_C] | furan-3-carboxylic acid [PD_C] | furan-2-carboxylic acid [PD_C] | 3-hydroxy-2H-pyran-2-one [PD_C] | 2,3-dihydroxycyclopenta-2,4-dien-1-one [PD_C] | 3-methyl-2,5-dihydrofuran-2,5-dione [PD_C] | 2-Furancarb…	0.969741	0.986302	0.0203327	0.0286055	0.999826	1
13.40_375.3292m/z	OL_2b	Unknown (Myristoylcarnitine-D3) [OL_2b] | (2Z,6E,10E,14E,18E,22Z,26E)-3,7,11,15,19,23,27,31,35,39-decamethyltetraconta-2,6,10,14,18,22,26-heptaen-1-ol [PD_C]	0.288729	0.663172	8.92877e-10	2.57653e-09	0.00129847	0.135557
2.70_161.0511n	OL_2b	9793905 (S-Allylcysteine) [OL_2b] | S-Allyl-L-Cysteine [PD_A] | 4-Aminotetrahydro-2H-thiopyran-4-carboxylic acid [PD_C] | Ethyl 1,3-thiazolidine-4-carboxylate [PD_C] | 2-[(prop-2-en-1-yl)amino]-3-sulfanylpropanoic acid [PD_C] | prop-2-en-1-yl 2-amino-3-sulfanylpropanoate [PD_C] | N-[2-(ethylsulfanyl)-2-oxoethyl]ethanimidic acid [PD_C] | 2-amino-3-[(1Z)-prop-1-en-1-ylsulfanyl]propanoic acid [PD_C]…	0.578735	0.827555	6.97894e-06	1.4869e-05	0.00895998	0.368965
16.34_282.2555n	OL_2b	5281125 (PETROSELINATE) [OL_2b] | 445639 (Oleic acid) [OL_2b] | 637517 (ELAIDATE) [OL_2b] | Oleic acid [PD_A] | trans-13-Octadecenoic acid [PD_A] | Elaidic acid [PD_A] | cis-Vaccenic acid [PD_A] | (Z)-6-Octadecenoic acid [PD_A] | trans-Vaccenic acid [PD_A] | Elaidic Acid [PD_C] | Palmitoleic acid ethyl ester [PD_C]	0.00148918	0.0656015	1.11272e-09	3.18202e-09	0.0128775	0.422581
18.53_184.0733m/z	OL_2b	135437 (PHOSPHORYLCHOLINE) [OL_2b] | Phosphorylcholine [PD_A] | L-Isoleucine, methyl ester [PD_C] | DL-.beta.-Homoleucine [PD_C] | L-Leucine, methyl ester [PD_C] | DL-Norleucine methyl ester [PD_C] | (3R)-3-Amino-4,4-dimethylpentanoic acid [PD_C] | 2-(Aminomethyl)-4-methylpentanoic acid [PD_C] | Phosphocholine [PD_C] | 4-Trimethylammoniobutanoic acid [PD_C]	0.195618	0.576074	9.63752e-11	2.96159e-10	0.0325048	0.618292
19.09_304.2398n	OL_2b	444899 (arachidonic acid) [OL_2b] | cis-5,8,11,14-Eicosatetraenoic acid [PD_A] | (1R,4aR,5S)-5-[(E)-5-Hydroxy-3-methylpent-3-enyl]-1,4a-dimethyl-6-methylidene-3,4,5,7,8,8a-hexahydro-2H-naphthalene-1-carbaldehyde [PD_A] | 2.alpha.-Methyl-5.alpha.-androstan-3.alpha.-ol-17-one [PD_A] | 1.alpha.-Methyl-5.alpha.-androstan-3.alpha.-ol-17-one [PD_A] | Anticopalic acid [PD_A] | Drostanolone [PD_A] | 13-H…	0.0315755	0.297818	1.79942e-06	4.04049e-06	0.0453921	0.695249
2.91_174.0528m/z	OL_2b	1983 (Acetaminophen) [OL_2b] | Shikimic acid [PD_C] | [PD_C] | (1-aminoethoxy)phosphonic acid [PD_C] | 2-Aminoethyl dihydrogen phosphate [PD_C] | (2-aminoethoxy)phosphonic acid [PD_C] | O-Phosphoethanolamine [PD_C] | DL-.alpha.-Phenylglycine [PD_C] | Methyl 4-aminobenzoate [PD_C]	0.311654	0.682048	0.00197649	0.0032463	0.0454316	0.695249
10.53_233.0783m/z	OL_2b	75019 (3,4-dimethoxyphenylpropanoic acid) [OL_2b] | 1-(Methylamino)-3-[2-(trifluoromethyl)phenoxy]-2-propanol [PD_C] | 3-Methyl-1-(2,4,6-trihydroxyphenyl)butan-1-one [PD_C] | Sinapyl alcohol [PD_C] | 3-(2,5-Dimethoxyphenyl)propanoic acid [PD_C] | Propyl 4-hydroxy-3-methoxybenzoate [PD_C]	0.47487	0.778403	6.59945e-05	0.000128499	0.0542146	0.736488
8.09_286.2008m/z	OL_2b	131801515 (Octenoyl-L-carnitine) [OL_2b] | 2-Octenoylcarnitine [PD_A] | Acoric acid [PD_C] | 2-(9-Decenyl)glutaconic acid [PD_C] | 1-(2,5-Dimethoxyphenyl)-2-(isopropylamino)-1-propanol [PD_C] | (2S)-2,3-bis(octanoyloxy)propyl 10-methylundecanoate [PD_C] | (2R)-1-(decanoyloxy)-3-(octanoyloxy)propan-2-yl decanoate [PD_C] | (2S)-1-(decanoyloxy)-3-(octanoyloxy)propan-2-yl decanoate [PD_C] | (2S)-2,3-…	0.707059	0.878177	2.08746e-11	6.68987e-11	0.0577477	0.744756
4.80_172.0968m/z	OL_2b	HMDB0034158 (2,6-Dimethoxyphenol) [OL_2b] | (1S,2R)-2-(Aminocarbonyl)cyclohexanecarboxylic acid [PD_C] | 1-Acetylpiperidine-2-carboxylic acid [PD_C] | Castanospermine [PD_C] | N-Butyryl-L-homoserine lactone [PD_C] | 1-Acetamidocyclopentane-1-carboxylic acid [PD_C] | N-Butyryl-DL-homoserine lactone [PD_C] | 1-Acetyl-4-piperidinecarboxylic acid [PD_C] | Miglitol [PD_C] | N-[(3s)-2-Oxotetrahydrofura…	0.06499	0.397184	0.0143231	0.0206423	0.0632395	0.778592
19.35_311.2365m/z	OL_2b	445580 (docosahexaenoic acid) [OL_2b] | Desogestrel [PD_C] | Retinyl acetate [PD_C] | cis-4,7,10,13,16,19-Docosahexaenoic acid [PD_C] | Docosahexaenoic acid [PD_C] | Ginkgolic acid I [PD_C] | Neogrifolin [PD_C]	0.794437	0.913183	5.35841e-16	2.15952e-15	0.0690959	0.812634
2.97_159.0765m/z	OL_2b	9750 (L-Citrulline) [OL_2b] | 1-(Hydroxymethyl)-5,5-dimethylimidazolidine-2,4-dione [PD_C] | (3-Oxo-2-piperazinyl)acetic acid [PD_C] | 2-(4-Hydroxy-2-oxo-1-pyrrolidinyl)acetamide [PD_C] | 1-(hydroxymethyl)-5,5-dimethylimidazolidine-2,4-dione [PD_C] | 4-hydroxy-5-propoxy-2,3-dihydro-1H-pyrazol-3-one [PD_C] | 1-[nitroso(2-oxopropyl)amino]propan-2-one [PD_C] | 2-(4-hydroxy-2-oxopyrrolidin-1-yl)ethan…	0.0663362	0.398701	0.0594992	0.0768288	0.128444	1
8.61_288.2165m/z	OL_2b	11953814 (L-Octanoylcarnitine) [OL_2b] | Octanoylcarnitine [PD_A] | N-Decanoyl-DL-homoserine lactone [PD_C] | N-Decanoyl-L-homoserine lactone [PD_C] | 2-Dec-9-enylpentanedioic acid [PD_C] | 3a-Hydroxy-3-(hydroxymethyl)-1,1,3,5-tetramethyl-2,4,5,6,7,7a-hexahydroindene-4-carboxylic acid [PD_C] | (1R,4S,4aS,8aS)-3,4-Bis(hydroxymethyl)-4a,8,8-trimethyl-5,6,7,8a-tetrahydro-1H-naphthalene-1,4-diol [PD_…	0.0201152	0.240478	1.47671e-19	6.94694e-19	0.149866	1
3.65_154.0841m/z	OL_2b	6106 (DL-Leucine) [OL_2b] | 4-(Trifluoromethyl)piperidine [PD_C] | 4-Aminohexanoic acid [PD_C] | 4,6-Di(1-piperidinyl)-1,3,5-triazin-2-amine [PD_C] | L-Alloisoleucine [PD_C] | 6-Aminocaproic acid [PD_C] | 4-Amino-4-methylpentanoic acid [PD_C] | (2S,3S)-2-amino-3-methylpentanoic acid [PD_C] | (2S,3R)-2-amino-3-methylpentanoic acid [PD_C] | (2S)-2-amino-4-methylpentanoic acid [PD_C] | (2S)-2-aminoh…	0.46046	0.772672	0.22461	0.256827	0.191744	1
1.59_147.0441m/z	OL_2b	637542 (4-Hydroxycinnamic acid) [OL_2b] | 1549106 (cis-4-hydroxycinnamic acid) [OL_2b] | 102959 (3-(3-Hydroxyphenyl)-3-hydroxypropanoic acid) [OL_2b] | 637541 (trans-3-hydroxycinnamic acid) [OL_2b] | p-Coumaric acid [PD_A] | 3-Coumaric acid [PD_A] | 4-Hydroxycinnamic acid [PD_C] | 6-Hydroxy-3,4-dihydro-1H-quinoline-2-one [PD_C] | m-Coumaric acid [PD_C] | Hydroxyphenyllactic acid [PD_C] | trans-3-…	0.0123898	0.190368	7.09943e-33	5.40507e-32	0.19966	1
15.66_104.1070m/z	OL_2b	305 (CHOLINE) [OL_2b] | Choline cation [PD_A] | 2-(Dimethylamino)propanol [PD_C] | 3-Aminopentan-2-ol [PD_C] | Pyrrolidine [PD_C] | pyrrolidine [PD_C] | 1-ethylaziridine [PD_C] | 5-Amino-1-pentanol [PD_C] | 2-amino-3-methylbutan-1-ol [PD_C] | Choline hydroxide [PD_C] | 4-Penten-2-ol [PD_C] | 3-Methyl-3-buten-1-ol [PD_C] | 4-Penten-1-ol [PD_C] | 2-Methyl-3-buten-2-ol [PD_C]	0.0562891	0.380749	7.01156e-34	5.50877e-33	0.21452	1
9.23_120.0445m/z	OL_2b	978 (4-Aminobenzoic acid) [OL_2b] | Anthranilic acid [PD_C] | 4-Aminobenzamide [PD_C] | 2-Aminobenzamide [PD_C] | 4-Pyridinylacetic acid [PD_C] | 2-Methylnicotinic acid [PD_C] | 3-Pyridylacetic acid [PD_C] | Phenyl isocyanate [PD_C] | 2-Aminobenzoic acid [PD_C] | p-Aminobenzoic acid [PD_C] | 2-Pyridylacetic acid [PD_C] | 5-Methylpyridine-2-carboxylic acid [PD_C] | Trigonelline [PD_C] | Salicylami…	0.868782	0.949006	0.000231183	0.000424807	0.220601	1
5.48_195.0533n	OL_2b	450268 (3-Hydroxyhippuric acid) [OL_2b] | 10253 (O-Hydroxyhippuric acid) [OL_2b] | 151012 (4-Hydroxyhippuric acid) [OL_2b] | 5-(Acetylamino)-2-hydroxybenzoic acid [PD_A] | 4-Carboxyphenylglycine [PD_A] | N-acetyl-5-aminosalicylic acid [PD_A] | 3-(4-Nitrophenyl)propanoic acid [PD_C] | o-Hydroxyhippuric acid [PD_C] | O-Acetylsalicylhydroxamic acid [PD_C] | Pencolide [PD_C]	0.817297	0.923662	0.6638	0.68734	0.245229	1
14.16_303.2315m/z	OL_2b	446284 (Eicosapentaenoic acid) [OL_2b] | (1S,4aS,5R,6R)-6-Hydroxy-5-[(Z)-5-hydroxy-3-methylpent-3-enyl]-1,4a,6-trimethyl-3,4,5,7,8,8a-hexahydro-2H-naphthalene-1-carboxylic acid [PD_A] | 1-Methylene-5.alpha.-androstan-3.alpha.-ol-17-one [PD_A] | 5,8,11,14-Eicosatetraenoic acid, 16-hydroxy-, (5Z,8Z,11Z,14Z,16S)- [PD_A] | 5-[(Z)-5-Hydroxy-3-methylpent-3-enyl]-1,4a-dimethyl-6-methylidene-3,4,5,7,8,8a…	0.472413	0.777258	0.293361	0.327912	0.245402	1
1.59_123.0441m/z	OL_2b	HMDB0011718 (4-Hydroxybenzaldehyde) [OL_2b] | 34661 (3,5 dihydroxybenzyl alcohol) [OL_2b] | Salicylaldehyde [PD_A] | 4-Hydroxybenzaldehyde [PD_A] | 2-Methyl-1,4-benzoquinone [PD_A] | 3,5-Dihydroxybenzenemethanol [PD_A] | (2E)-2-(Propan-2-yl)but-2-enedioic acid [PD_C] | 2-(Hydroxymethyl)-6-methylpyridin-3-ol [PD_C] | Benzoic acid [PD_C] | Oxyresveratrol [PD_C] | 2,2'-Dihydroxy-4-methoxybenzophenon…	0.0140916	0.206922	1.73273e-32	1.29972e-31	0.246748	1
17.45_184.0734m/z	OL_2b	135437 (PHOSPHORYLCHOLINE) [OL_2b] | Phosphorylcholine [PD_A] | L-Leucine, methyl ester [PD_C] | L-Isoleucine, methyl ester [PD_C] | DL-Norleucine methyl ester [PD_C] | DL-.beta.-Homoleucine [PD_C] | (3R)-3-Amino-4,4-dimethylpentanoic acid [PD_C] | Phosphocholine [PD_C] | 2-(Aminomethyl)-4-methylpentanoic acid [PD_C] | 4-Trimethylammoniobutanoic acid [PD_C]	0.0187458	0.236413	0.000283482	0.000514998	0.249754	1
13.56_152.1200n	OL_2b	159055 ((+)-Camphor) [OL_2b] | (+)-Camphor [PD_A] | (+)-cis-Verbenol [PD_A] | .alpha.,.beta.-Thujone [PD_A] | (-)-.alpha.-Thujone [PD_A] | Fenchone [PD_A] | Piperitone [PD_A] | (2,2,3-Trimethyl-3-cyclopenten-1-yl)acetaldehyde [PD_A] | (+)-Dihydrocervone [PD_A] | Cis/trans-(S)-(-)-limonene oxide [PD_A] | (S)-(-)-Pulegone [PD_A] | Carveol [PD_A] | (-)-Perillyl alcohol [PD_A] | (-)-Myrtenol [PD_A] |…	0.178705	0.553655	0.612195	0.637805	0.30812	1
13.82_389.2682m/z	OL_2b	188292 (7-Ketodeoxycholic acid) [OL_2b] | 94235 (12-Ketochenodeoxycholic acid) [OL_2b] | 7-Ketodeoxycholic acid [PD_C] | 7-Keto-3.alpha.,12-.alpha.-dihydroxycholanic acid [PD_C] | 16-Dehydropregnenolone acetate [PD_C] | N-Arachidonoyl-3-hydroxy-.gamma.-aminobutyric acid [PD_C] | Sedanolide [PD_C] | 3-Methyl-1-adamantanecarboxylic acid [PD_C] | .beta.-Estradiol 17-valerate [PD_C] | Sabinyl acetate…	0.760067	0.902823	3.66685e-10	1.08147e-09	0.31315	1
7.22_132.0809m/z	OL_2b	91462 (Nornicotine) [OL_2b] | (+/-)-Cathinone [PD_C] | N-(2,4-Dimethylphenyl)formamide [PD_C] | .alpha.-(1-Aminoethyl)-4-hydroxybenzyl alcohol [PD_C] | 5,6,7,8-Tetrahydro-2(1H)-quinolinone [PD_C] | S(-)-Cathinone [PD_C] | 2,3,4,5-Tetrahydro-1H-1,4-benzodiazepine [PD_C] | 1,2,3,4-Tetrahydroisoquinolin-5-amine [PD_C] | Gabapentin related bis-nitrile [PD_C] | 2-Methylindole [PD_C] | 3-Methylindole […	0.278389	0.654573	2.93874e-09	8.1947e-09	0.316143	1
9.99_240.0994n	OL_2b	123979 (3-Carboxy-4-methyl-5-propyl-2-furanpropionic acid) [OL_2b] | 2-Furanpropanoic acid, 3-carboxy-4-methyl-5-propyl- [PD_C] | 3,4,5-Trimethoxydihydrocinnamic acid [PD_C] | 2,4,5-Trimethoxydihydrocinnamic acid [PD_C] | 7-Oxabicyclo[4.1.0]hept-3-en-2-one, 5-hydroxy-4-[3-(1-hydroxy-1-methylethyl)-2-oxiranyl]-1-methyl- [PD_C] | Ethyl 3,4,5-trimethoxybenzoate [PD_C]	0.034587	0.310067	2.09808e-55	3.40927e-54	0.317472	1
2.97_161.0511n	OL_2b	9793905 (S-Allylcysteine) [OL_2b] | 2-[(prop-2-en-1-yl)amino]-3-sulfanylpropanoic acid [PD_C] | prop-2-en-1-yl 2-amino-3-sulfanylpropanoate [PD_C] | N-[2-(ethylsulfanyl)-2-oxoethyl]ethanimidic acid [PD_C] | S-Allyl-L-Cysteine [PD_C] | 4-Aminotetrahydro-2H-thiopyran-4-carboxylic acid [PD_C] | Ethyl 1,3-thiazolidine-4-carboxylate [PD_C] | 2-amino-3-[(1Z)-prop-1-en-1-ylsulfanyl]propanoic acid [PD_C]…	0.422598	0.754603	0.116294	0.141593	0.331678	1
16.89_390.2766n	OL_2b	444262 (Nutriacholic acid) [OL_2b] | 53477693 (7-Ketochenodeoxycholate) [OL_2b] | 3.alpha.-Hydroxy-7-oxo-5.beta.-cholanic acid [PD_C] | 12-Ketodeoxycholic acid [PD_C] | Diisooctyl phthalate [PD_C] | Di-n-octyl phthalate [PD_C] | Bis(2-ethylhexyl) phthalate [PD_C] | Dioctyl phthalate [PD_C] | (4R)-4-[(1S,2S,5R,7R,10R,11S,14R,15R)-5-hydroxy-2,15-dimethyl-16-oxotetracyclo[8.7.0.0Ã‚Â²,Ã¢ÂÂ·.0Ã‚Â¹Ã‚Â…	0.787719	0.911424	0.00367837	0.00579791	0.365517	1
16.27_104.1070m/z	OL_2b	305 (CHOLINE) [OL_2b] | Choline cation [PD_A] | 2-(Dimethylamino)propanol [PD_C] | 3-Aminopentan-2-ol [PD_C] | Pyrrolidine [PD_C] | pyrrolidine [PD_C] | 1-ethylaziridine [PD_C] | Choline hydroxide [PD_C] | 5-Amino-1-pentanol [PD_C] | 2-amino-3-methylbutan-1-ol [PD_C] | 4-Penten-2-ol [PD_C] | 3-Methyl-3-buten-1-ol [PD_C]	0.0276715	0.282308	2.2058e-21	1.12444e-20	0.36724	1
15.43_104.1070m/z	OL_2b	305 (CHOLINE) [OL_2b] | Choline cation [PD_A] | 2-(Dimethylamino)propanol [PD_C] | 3-Aminopentan-2-ol [PD_C] | Pyrrolidine [PD_C] | pyrrolidine [PD_C] | 1-ethylaziridine [PD_C] | 5-Amino-1-pentanol [PD_C] | 2-amino-3-methylbutan-1-ol [PD_C] | Choline hydroxide [PD_C] | 4-Penten-2-ol [PD_C] | 3-Methyl-3-buten-1-ol [PD_C] | 4-Penten-1-ol [PD_C] | 2-Methyl-3-buten-2-ol [PD_C]	0.0875303	0.440209	5.56916e-22	2.90702e-21	0.374345	1
13.56_105.0699m/z	OL_2b	7501 (styrene) [OL_2b] | 1001 (Phenethylamine) [OL_2b] | 4-Methylbenzenemethanol [PD_C] | Phenylethylamine [PD_C] | 3-Methylbenzenemethanol [PD_C] | 2-Methylbenzenemethanol [PD_C] | 1-Phenylethanol [PD_C] | Phenylethylamine [PD_C] | 2,6-Dimethylaniline [PD_C] | (1R,6S)-Bicyclo[4.1.0]heptane-7-carboxylic acid [PD_C] | 3-Ethylphenol [PD_C] | 4,4-Dimethyl-1,3-cyclohexanedione [PD_C] | N,N-Dimethylan…	0.310806	0.681627	0.13515	0.161819	0.402924	1
3.34_154.0840m/z	OL_2b	6106 (DL-Leucine) [OL_2b] | 193411 (Beta-Leucine) [OL_2b] | 4-Amino-4-methylpentanoic acid [PD_C] | 4-(Trifluoromethyl)piperidine [PD_C] | 4-Aminohexanoic acid [PD_C] | 4,6-Di(1-piperidinyl)-1,3,5-triazin-2-amine [PD_C] | 6-Aminocaproic acid [PD_C] | L-Alloisoleucine [PD_C] | (2S,3S)-2-amino-3-methylpentanoic acid [PD_C] | (2S,3R)-2-amino-3-methylpentanoic acid [PD_C] | (2S)-2-amino-4-methylpenta…	0.482859	0.783784	0.0624425	0.0802216	0.419008	1
11.11_181.1587m/z	OL_2b	79034 (12-Hydroxydodecanoic acid) [OL_2b] | pentylbenzene [PD_C] | 1-(butan-2-yl)-4-methylbenzene [PD_C] | 2,4-dimethyl-1-(propan-2-yl)benzene [PD_C] | 1-methyl-4-(2-methylpropyl)benzene [PD_C] | 4-tert-Butyltoluene [PD_C] | 2-hexyl-3-methylcyclopent-2-en-1-one [PD_C] | (2E,6Z)-dodeca-2,6-dienal [PD_C] | 4-methyl-2-[(1Z)-3-methylbuta-1,3-dien-1-yl]oxepane [PD_C] | 3-{2,3-dimethyltricyclo[2.2.1.0Ã…	0.892306	0.957384	0.839777	0.851282	0.426764	1
13.30_276.2086n	OL_2b	5312508 (stearidonic acid) [OL_2b] | 19-Norepiandrosterone [PD_C] | 19-Noretiocholanolone [PD_C] | 19-Norandrosterone [PD_C] | 9,12-Octadecadiynoic acid [PD_C] | Stearidonic acid [PD_C] | Kinoprene [PD_C]	0.597208	0.834713	2.79031e-06	6.16018e-06	0.428567	1
1.74_151.0390m/z	OL_2b	780 (HOMOGENTISATE) [OL_2b] | 86957 (3-Hydroxymandelic acid) [OL_2b] | 12575 (3-hydroxy-4-methoxybenzoic acid) [OL_2b] | 75231 (2-hydroxy-4-methoxybenzoic acid) [OL_2b] | Amino(4-hydroxyphenyl)acetic acid [PD_C] | (2R)-Amino(4-hydroxyphenyl)ethanoic acid [PD_C] | 3-Hydroxymandelic acid [PD_C] | Homogentisic acid [PD_C] | 2-Hydroxy-5-methoxybenzoic acid [PD_C] | Endothal [PD_C] | Phloroacetophenon…	0.00627409	0.132944	1.14179e-10	3.48341e-10	0.441627	1
2.89_146.0579n	OL_2b	12284 (3-Methylglutaric acid) [OL_2b] | Dimethyl succinate [PD_C] | Isosorbide [PD_C] | Adipic acid [PD_C] | 3-Methylglutaric acid [PD_C] | 2,2-Dimethylsuccinic acid [PD_C] | Pentanedioic acid, monomethyl ester [PD_C] | 2,4-O-Ethylidene-D-erythrose [PD_C] | 2-Methylglutaric acid [PD_C]	0.0574195	0.381694	8.25103e-27	5.14575e-26	0.450629	1
1.27_150.0775m/z	OL_2b	1673 (3-METHYLADENINE) [OL_2b] | 2-Hydrazinoisonicotinohydrazide [PD_C] | N6-Methyladenine [PD_C] | 3-Methyladenine [PD_C] | 7-Methyladenine [PD_C] | propanedinitrile [PD_C] | Propanedinitrile [PD_C] | N-methyl-7H-purin-6-amine [PD_C] | 1-methyl-1H-purin-6-amine [PD_C] | 3-methyl-3H-purin-6-amine [PD_C] | 7-methyl-7H-purin-6-amine [PD_C] | 9-methyl-9H-purin-6-amine [PD_C] | 3-Methyladenine [PD_C]…	0.185941	0.561879	0.0484492	0.0636277	0.470766	1
8.37_193.0739n	OL_2b	91637 (2-methylhippuric acid) [OL_2b] | 4-(N-Methylacetamido)benzoic acid [PD_C] | 2-(2-phenylacetamido)acetic acid [PD_C] | methyl 2-(phenylformamido)acetate [PD_C] | Hippuric acid, methyl ester [PD_C] | 2-[(2-methylphenyl)formamido]acetic acid [PD_C] | 2-[(3-methylphenyl)formamido]acetic acid [PD_C] | 2-[(4-methylphenyl)formamido]acetic acid [PD_C] | methyl 2-acetamidobenzoate [PD_C] | Methyl h…	0.54564	0.815399	0.000118542	0.000224617	0.470879	1
16.89_328.2397n	OL_2b	445580 (docosahexaenoic acid) [OL_2b] | cis-4,7,10,13,16,19-Docosahexaenoic acid [PD_A] | Retinyl acetate [PD_C] | Docosahexaenoic acid [PD_C] | Neogrifolin [PD_C] | (4Z,7Z,10Z,13Z,16Z,19Z)-docosa-4,7,10,13,16,19-hexaenoic acid [PD_C] | 5-methyl-4-[(2E,6E)-3,7,11-trimethyldodeca-2,6,10-trien-1-yl]benzene-1,3-diol [PD_C] | 5-methyl-2-[(2E,6E)-3,7,11-trimethyldodeca-2,6,10-trien-1-yl]benzene-1,3-di…	0.656174	0.854827	0.911475	0.917373	0.489579	1
18.23_184.0734m/z	OL_2b	135437 (PHOSPHORYLCHOLINE) [OL_2b] | Phosphorylcholine [PD_A] | L-Leucine, methyl ester [PD_C] | L-Isoleucine, methyl ester [PD_C] | DL-.beta.-Homoleucine [PD_C] | DL-Norleucine methyl ester [PD_C] | (3R)-3-Amino-4,4-dimethylpentanoic acid [PD_C] | Phosphocholine [PD_C] | 2-(Aminomethyl)-4-methylpentanoic acid [PD_C] | 4-Trimethylammoniobutanoic acid [PD_C] | [2-(trimethylazaniumyl)ethoxy]phospho…	0.016286	0.217482	0.00821552	0.012337	0.49362	1
18.53_247.2418m/z	OL_2b	5281125 (PETROSELINATE) [OL_2b] | 445639 (Oleic acid) [OL_2b] | 637517 (ELAIDATE) [OL_2b] | trans-13-Octadecenoic acid [PD_A] | Oleic acid [PD_A] | (Z)-6-Octadecenoic acid [PD_A] | cis-Vaccenic acid [PD_A] | trans-Vaccenic acid [PD_A] | Palmitoleic acid ethyl ester [PD_C]	0.197207	0.57756	0.00332857	0.0052771	0.501925	1
8.43_241.1043m/z	OL_2b	3017884 (3-Hydroxydecanedioic acid) [OL_2b] | 1-[(2,5-dioxopyrrolidin-1-yl)amino]-1H-imidazole-2-carboxamide [PD_C] | (3R)-3-hydroxydecanedioic acid [PD_C] | 2-hydroxydecanedioic acid [PD_C] | 5-hydroxydecanedioic acid [PD_C] | Di-tert-butyl dicarbonate [PD_C] | 3-[(2-carboxyethyl)sulfanyl]-2-hydroxy-3-[2-(8-phenyloctyl)phenyl]propanoic acid [PD_C] | 3-Hydroxy-3-methyl-5-oxo-5-(((2R,3S,4S,5R,6R)-…	0.264197	0.643409	4.70356e-17	1.99144e-16	0.504243	1
10.82_141.0182m/z	OL_2b	54670067 (Ascorbic acid) [OL_2b] | Vitamin C [PD_C] | D-(-)-Isoascorbic acid [PD_C] | Urea, N-[[2-fluoro-6-(trifluoromethyl)phenyl]methyl]- [PD_C] | (2,5-Dioxotetrahydrofuran-3-yl)acetic acid [PD_C] | 2,6-Dioxo-4-piperidinecarboxylic acid [PD_C] | .beta.-D-Glucurono-.gamma.-lactone [PD_C]	0.567656	0.822591	0.162984	0.192008	0.510208	1
12.65_182.0578n	OL_2b	348154 (3,4-Dihydroxyhydrocinnamic acid) [OL_2b] | 96384 (3-(2,4-dihydroxyphenyl)propanoic acid) [OL_2b] | 102959 (3-(3-Hydroxyphenyl)-3-hydroxypropanoic acid) [OL_2b] | 7121 (3,4-dimethoxybenzoic acid) [OL_2b] | 7052 (2,4-dimethoxybenzoic acid) [OL_2b] | 15109 (2,6-dimethoxybenzoic acid) [OL_2b] | 2,3-Dimethoxy-5-methylbenzoquinone [PD_C] | Ethylene glycol monosalicylate [PD_C] | Hydroxyphenylla…	0.354158	0.711028	1.23559e-05	2.5735e-05	0.524425	1
3.02_120.0445m/z	OL_2b	978 (4-Aminobenzoic acid) [OL_2b] | 227 (Anthranilic acid) [OL_2b] | 4-Pyridinylacetic acid [PD_A] | 2-Methylnicotinic acid [PD_A] | 2-Aminobenzamide [PD_A] | Phenyl isocyanate [PD_A] | 3-Pyridylacetic acid [PD_A] | Anthranilic acid [PD_A] | p-Aminobenzoic acid [PD_A] | 2-Aminobenzoic acid [PD_C] | 2-Pyridylacetic acid [PD_C] | 5-Methylpyridine-2-carboxylic acid [PD_C] | Trigonelline [PD_C]	0.0593466	0.387119	6.76086e-21	3.36541e-20	0.52819	1
16.01_392.2921n	OL_2b	222528 (Deoxycholic acid) [OL_2b] | .beta.-Hyodeoxycholic acid [PD_A] | 3-Ketopetromyzonol [PD_A] | Hyodeoxycholic acid [PD_C] | Ursodeoxycholic acid [PD_C] | Chenodeoxycholic acid [PD_C] | Deoxycholic acid [PD_C]	0.0076326	0.144338	3.26671e-22	1.7205e-21	0.528996	1
3.15_151.0634n	OL_2b	1983 (Acetaminophen) [OL_2b] | DL-.alpha.-Phenylglycine [PD_C] | Acetaminophen [PD_C] | 2,4-Dimethylnicotinic acid [PD_C] | Acetaminophen [PD_C] | N-Phenylglycine [PD_C] | 3-Acetamidophenol [PD_C] | 2'-Hydroxyacetanilide [PD_C] | 2-Phenylglycine [PD_C] | 2-(Methylamino)benzoic acid [PD_C] | 4-Hydroxy-N-methylbenzamide [PD_C] | 2,6-Dimethylisonicotinic acid [PD_C] | Methyl 5-methylnicotinate [PD_C…	0.566424	0.822232	0.345532	0.380425	0.536324	1
13.56_243.2106m/z	OL_2b	5280933 (gamma-linolenic acid) [OL_2b] | Pinolenic acid [PD_C] | 9Z,11E,13E-Octadecatrienoic acid [PD_C] | alpha-Linolenic acid [PD_C] | gamma-Linolenic acid [PD_C] | (9Z,12Z,15Z)-octadeca-9,12,15-trienoic acid [PD_C] | (6Z,9Z,12Z)-octadeca-6,9,12-trienoic acid [PD_C] | (8E,10E,12Z)-octadeca-8,10,12-trienoic acid [PD_C] | (9E,11Z,13E)-octadeca-9,11,13-trienoic acid [PD_C] | octadeca-9,12,15-trien…	0.659162	0.856251	0.120645	0.14622	0.54228	1
13.11_344.1981n	OL_2b	107885 ((Ã‚Â±)-11-nor-9-Carboxy-ÃŽâ€9-THC) [OL_2b] | 11-Nor-9-carboxy-.DELTA.9-tetrahydrocannabinol [PD_A] | (.+/-.)-11-Nor-.DELTA.9-tetrahydrocannabinol-9-carboxylic acid [PD_A] | 11-Dehydrocorticosterone [PD_C] | 4,4,6a,9,12b-Pentamethyl-4a,6,6a,12,12a,12b-hexahydro-4H,9H-benzo[f]pyrano[2,3-b]chromene-1,11(5H,10H)-dione [PD_C] | (1S,2R,10S,11S,15S)-14-(2-hydroxyacetyl)-2,15-dimethyltetracyclo[…	0.21089	0.591153	0.10629	0.130273	0.54991	1
5.87_132.0808m/z	OL_2b	91462 (Nornicotine) [OL_2b] | (+/-)-Cathinone [PD_C] | N-(2,4-Dimethylphenyl)formamide [PD_C] | 2-Methylindole [PD_C] | 1,2,3,4-Tetrahydroisoquinolin-5-amine [PD_C] | 2,3,4,5-Tetrahydro-1H-1,4-benzodiazepine [PD_C] | S(-)-Cathinone [PD_C] | 3-Methylindole [PD_C] | 5,6,7,8-Tetrahydro-2(1H)-quinolinone [PD_C] | .alpha.-Cyclopropyl-3-pyridinemethanol [PD_C] | .alpha.-(1-Aminoethyl)-4-hydroxybenzyl a…	0.44598	0.766016	6.79107e-09	1.83984e-08	0.554879	1
10.82_476.1914m/z	OL_2b	5489029 (Codeine-6-beta-D-glucuronide) [OL_2b] | Codeine-6-.beta.-D-glucuronide [PD_A] | Dianix Orange S-G [PD_C] | Tyr-Gln-Lys [PD_C] | 2',14-Dimethyl-1',9a'-dihydro-4H-spiro[1,5-(epiminomethano)[1,4]oxazepino[3,4-b]quinazoline-3,9'-imidazo[1,2-a]indole]-3',7,13(1H,2'H,5H)-trione [PD_C] | Ilicicolin F [PD_C] | 3-[[2,2-Dimethyl-7-(2-methylbut-3-en-2-yl)-8H-pyrano[3,2-f]indol-6-yl]methyl]-2,3,6,7-…	0.252342	0.632597	2.05954e-10	6.18187e-10	0.562633	1
3.13_276.1437m/z	OL_2b	71317118 (Glutarylcarnitine) [OL_2b] | L-Glutarylcarnitine [PD_A] | Phe-Pro [PD_C] | (3R)-3-[(4-carboxybutanoyl)oxy]-4-(trimethylazaniumyl)butanoate [PD_C] | 1-{2-acetyl-6a-hydroxy-2,3a,5-trimethyl-tetrahydro-2H-furo[2,3-d][1,3]dioxol-5-yl}ethan-1-one [PD_C] | 2,2,5',5'-tetramethyl-tetrahydro-2H-spiro[[1,3]dioxolo[4,5-c]pyran-6,2'-[1,4]dioxolane]-7-one [PD_C] | (2S)-4-methyl-2-({[(3S,4S,5R)-2,3,4…	0.700831	0.875435	7.72644e-11	2.39752e-10	0.581699	1
8.69_298.1202n	OL_2b	10685477 (Enterolactone) [OL_2b] | 114739 (Enterolactone) [OL_2b] | Enterolactone [PD_A] | Enterolactone [PD_C] | 4,2',5'-Trimethoxychalcone [PD_C] | (E)-2',4,4'-Trimethoxychalcone [PD_C] | 3,4-Dimethoxy-2'-hydroxy-5'-methylchalcone [PD_C] | 2,5-Dimethoxy-2'-hydroxy-5'-methylchalcone [PD_C] | 2',4,6'-Trimethoxychalcone [PD_C] | 2,4-Dimethoxy-2'-hydroxy-5'-methylchalcone [PD_C] | 2',4',6'-Trimetho…	0.0441495	0.349062	0.00128451	0.00215765	0.595161	1
15.49_184.0734m/z	OL_2b	135437 (PHOSPHORYLCHOLINE) [OL_2b] | Phosphorylcholine [PD_A] | L-Leucine, methyl ester [PD_C] | L-Isoleucine, methyl ester [PD_C] | DL-.beta.-Homoleucine [PD_C] | DL-Norleucine methyl ester [PD_C] | (3R)-3-Amino-4,4-dimethylpentanoic acid [PD_C] | 2-(Aminomethyl)-4-methylpentanoic acid [PD_C] | Phosphocholine [PD_C] | 4-Trimethylammoniobutanoic acid [PD_C]	0.426392	0.755179	0.0143393	0.0206618	0.59565	1
14.06_416.3153m/z	OL_2b	115245 (Lithocholic acid glycine conjugate) [OL_2b] | Lithocholylglycine [PD_A] | N-(Fur-3-ylmethyl)arachidonamide [PD_C] | .DELTA.-6 Testosterone enanthate [PD_C] | 3-{[11-(3-methyl-5-propylfuran-2-yl)undecanoyl]oxy}-4-(trimethylazaniumyl)butanoate [PD_C] | 3-{[10-(3,4-dimethyl-5-propylfuran-2-yl)decanoyl]oxy}-4-(trimethylazaniumyl)butanoate [PD_C] | 3-{[11-(5-ethyl-3,4-dimethylfuran-2-yl)undeca…	0.503343	0.793784	1.50116e-45	1.64609e-44	0.604686	1
16.81_165.0907m/z	OL_2b	853433 (Isoeugenol) [OL_2b] | 2-tert-Butyl-p-quinone [PD_C] | Thymoquinone [PD_C] | Withanolide A [PD_C] | Withaferin A [PD_C] | 4-(4-Hydroxyphenyl)-2-butanone [PD_C] | 14,17,20-Trihydroxy-1-oxowitha-2,5,24-trienolide [PD_C] | Withanone [PD_C] | 12-Deoxywithastramonolide [PD_C]	0.0568424	0.381195	6.49006e-09	1.75954e-08	0.614317	1
2.89_169.0471m/z	OL_2b	196 (ADIPATE) [OL_2b] | 12046 (2-METHYLGLUTARATE) [OL_2b] | Adipic acid [PD_C] | Isosorbide [PD_C] | Pentanedioic acid, monomethyl ester [PD_C]	0.0622295	0.391878	1.55249e-29	1.05828e-28	0.617261	1
8.19_192.0655m/z	OL_2b	161166 (Kynurenine) [OL_2b] | 846 (Kynurenine) [OL_2b] | 1826 (5-HYDROXYINDOLEACETATE) [OL_2b] | L-Kynurenine [PD_A] | (2E)-4-Anilino-4-oxo-2-butenoic acid [PD_A] | L-Kynurenine [PD_C] | D-Kynurenine [PD_C] | 5-Hydroxyindole-3-acetic acid [PD_C] | 5-Hydroxyindoleacetic acid [PD_C] | [(Phenoxyacetyl)amino]acetic acid [PD_C] | N-Benzoylserine [PD_C]	0.0151006	0.211759	5.13924e-20	2.4773e-19	0.620518	1
1.50_168.0634m/z	OL_2b	18189 (4-acetamidobutanoic acid) [OL_2b] | 10855600 (N-Isobutyrylglycine) [OL_2b] | 88412 (Butyrylglycine) [OL_2b] | 321155 (N-Propionylalanine) [OL_2b] | N-Butyrylglycine [PD_C] | 4-Acetamidobutanoic acid [PD_C] | N-Isobutyrylglycine [PD_C] | Methyl 2-(acetylamino)propanoate [PD_C] | N-Acetyl-D-alanine methyl ester [PD_C] | (S)-N-Acetylalanine methyl ester [PD_C] | Methyl .delta.-aminolevulinate…	0.897377	0.959847	0.185146	0.215914	0.62065	1
16.89_175.1481m/z	OL_2b	638014 (beta-Ionone) [OL_2b] | (3E)-4-(2,4,6-Trimethyl-3-cyclohexen-1-yl)-3-buten-2-one [PD_A] | .alpha.-Ionone [PD_A] | (E)-.alpha.-Ionone [PD_A] | .beta.-Damascone [PD_C] | N-(2-Phenylethyl)-1-pentanamine [PD_C] | N-Benzyl-N-hexylamine [PD_C]	0.0822623	0.432611	0.764964	0.781997	0.62804	1
7.38_120.0445m/z	OL_2b	978 (4-Aminobenzoic acid) [OL_2b] | 4-Pyridinylacetic acid [PD_C] | 2-Aminobenzamide [PD_C] | 2-Methylnicotinic acid [PD_C] | Phenyl isocyanate [PD_C] | 3-Pyridylacetic acid [PD_C] | 4-Chloro-2,5-dimethoxy-N-[(2-methoxyphenyl)methyl]benzeneethanamine [PD_C] | 2-Aminobenzoic acid [PD_C] | 2-Pyridylacetic acid [PD_C] | Anthranilic acid [PD_C] | 5-Methylpyridine-2-carboxylic acid [PD_C] | p-Aminoben…	0.313939	0.683295	3.00036e-07	7.1747e-07	0.658763	1
7.64_132.0808m/z	OL_2b	91462 (Nornicotine) [OL_2b] | 1,2,3,4-Tetrahydroisoquinolin-5-amine [PD_C] | .alpha.-Cyclopropyl-3-pyridinemethanol [PD_C] | 5,6,7,8-Tetrahydro-2(1H)-quinolinone [PD_C] | 2-Methylindole [PD_C] | N-(2,4-Dimethylphenyl)formamide [PD_C] | 3-Methylindole [PD_C] | S(-)-Cathinone [PD_C] | (+/-)-Cathinone [PD_C] | 2,3,4,5-Tetrahydro-1H-1,4-benzodiazepine [PD_C] | Nornicotine [PD_C] | Nornicotine [PD_C]	0.433695	0.757513	5.95841e-06	1.27697e-05	0.664554	1
16.10_184.0733m/z	OL_2b	135437 (PHOSPHORYLCHOLINE) [OL_2b] | Phosphorylcholine [PD_A] | L-Isoleucine, methyl ester [PD_C] | DL-.beta.-Homoleucine [PD_C] | DL-Norleucine methyl ester [PD_C] | L-Leucine, methyl ester [PD_C] | (3R)-3-Amino-4,4-dimethylpentanoic acid [PD_C] | Phosphocholine [PD_C] | 2-(Aminomethyl)-4-methylpentanoic acid [PD_C] | 4-Trimethylammoniobutanoic acid [PD_C]	0.431618	0.757275	0.359125	0.393345	0.664652	1
4.90_322.1868m/z	OL_2b	150964 (Arginyl-Phenylalanine) [OL_2b] | Phe-Arg [PD_A] | Arg-Phe [PD_A] | trans-Epoxysuccinyl-L-leucylamido(4-guanidino)butane [PD_C] | 6,7-Dimethoxy-2-(piperazin-1-yl)quinazolin-4-amine [PD_C] | 2-Piperazinyl-4-amino-6,7-dimethoxyquinazoline [PD_C] | 4-methyl-2-{2-[(propan-2-yl)amino]ethyl}-2-(pyridin-2-yl)pentanamide [PD_C] | 5-{[8-(dimethylamino)-7-methylquinolin-5-yl]methyl}pyrimidine-2,4-di…	0.389085	0.733582	0.0364942	0.0490429	0.678067	1
4.05_183.0531n	OL_2b	6723 (4-Pyridoxic acid) [OL_2b] | (S)-3,5-Dihydroxyphenylglycine [PD_C] | 4-Pyridoxic acid [PD_C] | 4-Pyridoxic acid [PD_C] | 3-Methoxy-4-nitrobenzenemethanol [PD_C] | 4-Methoxy-3-nitrobenzenemethanol [PD_C]	0.581241	0.828506	1.64579e-06	3.70753e-06	0.68238	1
4.72_167.0315m/z	OL_2b	194109 (3-Hydroxyadipic 3,6 lactone) [OL_2b] | 4-(4-Amino-3-nitrobenzyl)-2-nitrophenylamine [PD_C] | 2-oxopropanal [PD_C] | propanedial [PD_C] | prop-2-enoic acid [PD_C] | 2H-1,3-dioxole [PD_C] | oxetan-2-one [PD_C] | beta-Propiolactone [PD_C] | Methyl glyoxal [PD_C] | (3E)-hex-3-enedioic acid [PD_C] | (2E)-3-methylpent-2-enedioic acid [PD_C] | (2E)-2-methylpent-2-enedioic acid [PD_C] | (2E)-hex-…	0.801383	0.915541	5.33923e-08	1.35861e-07	0.682408	1
4.77_181.0474m/z	OL_2b	5312 (Succinylacetone) [OL_2b] | 3,4-Dimethoxyphenyl .beta.-D-glucopyranoside [PD_C] | Succinylacetone [PD_C] | Vanilloloside [PD_C] | 4,6-Dioxoheptanoic acid [PD_C] | (2E)-2-(Propan-2-yl)but-2-enedioic acid [PD_C]	0.0655823	0.397364	1.83808e-63	3.89112e-62	0.684518	1
9.73_210.0889n	OL_2b	75019 (3,4-dimethoxyphenylpropanoic acid) [OL_2b] | 2'-Hydroxy-4',6'-dimethoxy-3'-methylacetophenone [PD_A] | 3-Methyl-1-(2,4,6-trihydroxyphenyl)butan-1-one [PD_A] | 3-(2,5-Dimethoxyphenyl)propanoic acid [PD_C] | Sinapyl alcohol [PD_C] | Propyl 4-hydroxy-3-methoxybenzoate [PD_C]	0.277023	0.654573	7.54774e-11	2.34398e-10	0.696404	1
10.95_151.0754m/z	OL_2b	10296 (2-Phenylpropionate) [OL_2b] | 107 (3-phenylpropanoic acid) [OL_2b] | 2,6-Dimethyl-4-hydroxybenzaldehyde [PD_C] | Dihydroaspyrone [PD_C] | 8-Azaspiro[4.5]decane-7,9-dione [PD_C] | 2-(1-Hydroxyethyl)-4-(2-hydroxypropyl)-2H-furan-5-one [PD_C] | 3-Ethylbenzoic acid [PD_C] | 3,4-Dimethylbenzoic acid [PD_C] | m-Cresyl acetate [PD_C] | 4-Hydroxy-3-methoxyphenethyl alcohol [PD_C] | Methyldopamine …	0.237221	0.618495	7.22612e-09	1.95493e-08	0.6967	1
2.49_131.0584n	OL_2b	76406 (N-Acetyl-beta-alanine) [OL_2b] | 98681 (Propionyl Glycine) [OL_2b] | 88064 (N-ACETYLALANINE) [OL_2b] | 5810 (trans-4-Hydroxy-L-proline) [OL_2b] | 69248 (trans-4-Hydroxy-L-proline) [OL_2b] | Propionylglycine [PD_C] | trans-4-Hydroxy-L-proline [PD_C] | (3R)-3-Hydroxy-L-proline [PD_C] | cis-4-Hydroxy-L-proline [PD_C] | 5-Aminolevulinic acid [PD_C] | N-Acetyl-L-alanine [PD_C] | 5-Aminolevulini…	0.766541	0.906137	5.3266e-07	1.25059e-06	0.700115	1
4.00_165.0544m/z	OL_2b	96384 (3-(2,4-dihydroxyphenyl)propanoic acid) [OL_2b] | 637541 (trans-3-Hydroxycinnamate) [OL_2b] | 348154 (3,4-Dihydroxyhydrocinnamic acid) [OL_2b] | 7121 (3,4-dimethoxybenzoic acid) [OL_2b] | 637542 (4-COUMARATE) [OL_2b] | 7052 (2,4-dimethoxybenzoic acid) [OL_2b] | 102959 (3-(3-Hydroxyphenyl)-3-hydroxypropanoic acid) [OL_2b] | 1549106 (cis-4-hydroxycinnamic acid) [OL_2b] | HMDB0002035 (4-Hydrox…	0.363575	0.716155	0.0125509	0.0182505	0.704997	1
2.60_153.0427n	OL_2b	127115 (3-AMINO-5-HYDROXYBENZOATE) [OL_2b] | 11182709 (2-Amino-4-hydroxybenzoic Acid) [OL_2b] | 4-Hydroxy-6-methylnicotinic acid [PD_C] | 4-Aminosalicylic acid [PD_C] | 2-Hydroxy-6-methylpyridine-4-carboxylic acid [PD_C] | N,2-Dihydroxybenzenecarboximidic acid [PD_C] | 3-Hydroxyanthranilic acid [PD_C] | 3-Aminosalicylic acid [PD_C] | 2-Amino-5-hydroxybenzoic acid [PD_C] | 3-Methoxy-2-pyridinecarb…	0.38027	0.727054	3.27867e-14	1.22184e-13	0.718769	1
5.08_175.0478m/z	OL_2b	69698 (N1-Methyl-2-pyridone-5-carboxamide) [OL_2b] | N-Acetyl-L-aspartic acid [PD_C] | Nudifloramide [PD_C] | 2-Methyl-4-nitroaniline [PD_C] | N-(Hydroxymethyl)nicotinamide [PD_C] | 3-(2-Pyrimidinyl)propanoic acid [PD_C]	0.218455	0.600462	1.90879e-13	6.85849e-13	0.721866	1
7.22_160.0757m/z	OL_2b	800 (INDOLEACETALDEHYDE) [OL_2b] | 1-Acetylindole [PD_C] | 1-(1H-Indol-5-yl)ethanone [PD_C] | 1H-Indole-4-carboxylic acid, 2,3-dihydro-, methyl ester [PD_C] | 2,2-Dimethyl-4(1H,3H)-quinazolinone [PD_C] | 2-Methyl-1H-indole-3-carbaldehyde [PD_C] | 1,2,3,4-Tetrahydro-3-isoquinolinecarboxylic acid [PD_C] | 2-Amino-2,3-dihydro-1H-indene-2-carboxylic acid [PD_C] | 1,2,3,4-Tetrahydro-6-quinolinecarboxy…	0.00847842	0.152164	3.88599e-26	2.36921e-25	0.724235	1
13.17_306.2555n	OL_2b	5280581 (dihomo-gamma-linolenic acid) [OL_2b] | Incensole [PD_A] | 3-Ethenyl-3,4a,7,7,10a-pentamethyl-2,5,6,6a,8,9,10,10b-octahydro-1H-benzo[f]chromen-8-ol [PD_A] | 17.alpha.-Ethyl-5.alpha.-estrane-3.alpha.,17.beta.-diol [PD_A] | 1.alpha.-Methyl-5.alpha.-androstan-3.alpha.,17.beta.-diol [PD_A] | cis-8,11,14-Eicosatrienoic acid [PD_A] | ent-15-Hydroxy-8(17)-labden-2-one [PD_A] | 11,14,17-Eicosatri…	0.426719	0.755406	0.457136	0.488342	0.724366	1
4.29_136.0482m/z	OL_2b	588 (Creatinine) [OL_2b] | N-(4-Acetylphenyl)-N'-phenylthiourea [PD_C] | N-(4-Methylbenzoyl)-N'-phenylthiourea [PD_C] | 2-(Benzylsulfanyl)-6-methoxy-1H-1,3-benzodiazole [PD_C] | N-(Benzylaminothiocarbonyl)benzamide [PD_C] | Tolfenpyrad [PD_C] | N-(4-Ethoxyphenyl)-1,3-benzothiazol-2-amine [PD_C] | 2-Methyl-1,4-benzoquinone [PD_C] | 2-[(2-Phenoxyethyl)sulfanyl]-1H-benzimidazole [PD_C] | N-Benzoyl-N…	0.826448	0.929236	5.19525e-16	2.09709e-15	0.725105	1
6.69_218.1055n	OL_2b	903 (N-Acetylserotonin) [OL_2b] | Carphedon [PD_C] | Primidone [PD_C] | N-Methyltryptophan [PD_C] | Primidone [PD_C] | N-[4-(Acetylamino)phenyl]cyclopropanecarboxamide [PD_C] | 4-Methyl-2-propyl-1H-benzimidazole-6-carboxylic acid [PD_C] | N-Acetyl-5-hydroxytryptamine [PD_C]	0.727073	0.88884	3.06019e-22	1.61396e-21	0.726983	1
1.71_112.0267n	OL_2b	1174 (Uracil) [OL_2b] | Uracil [PD_A] | Uracil [PD_A] | Maleic hydrazide [PD_C] | 1,2,3,4-tetrahydropyrimidine-2,4-dione [PD_C] | 1H-pyrazole-4-carboxylic acid [PD_C] | 1,2,3,6-tetrahydropyridazine-3,6-dione [PD_C] | Maleic hydrazide [PD_C] | 4,6-Dihydroxypyrimidine [PD_C]	0.307061	0.678495	3.97689e-28	2.59485e-27	0.732861	1
11.81_430.2949m/z	OL_2b	23617285 (Glycylcholic acid) [OL_2b] | Glycocholic acid [PD_A] | Glycocholic acid [PD_C] | Aureonitol [PD_C] | (3aR,4S,7S,7aS)-3a,4,5,6,7,7a-Hexahydro-1H-4,7-methanoinden-6-yl propionate [PD_C]	0.738077	0.89289	6.11032e-06	1.30695e-05	0.733022	1
12.72_465.3088n	OL_2b	10140 (GLYCOCHOLATE) [OL_2b] | 23617285 (Glycylcholic acid) [OL_2b] | Glycocholic acid [PD_A] | Glycocholic acid [PD_A] | 2-[(4R)-4-[(1S,2S,5R,7S,9R,10R,11S,14R,15R,16S)-5,9,16-trihydroxy-2,15-dimethyltetracyclo[8.7.0.0^{2,7}.0^{11,15}]heptadecan-14-yl]pentanamido]acetic acid [PD_C] | 2-[(4R)-4-[(1S,2S,5R,7S,9S,10R,11S,14R,15R,16S)-5,9,16-trihydroxy-2,15-dimethyltetracyclo[8.7.0.0Ã‚Â²,Ã¢ÂÂ·.0Ã‚Â…	0.331052	0.695094	1.8979e-10	5.71469e-10	0.73491	1
18.53_243.2105m/z	OL_2b	5280933 (gamma-linolenic acid) [OL_2b] | Pinolenic acid [PD_C] | 9Z,11E,13E-Octadecatrienoic acid [PD_C] | alpha-Linolenic acid [PD_C] | gamma-Linolenic acid [PD_C] | (9Z,12Z,15Z)-octadeca-9,12,15-trienoic acid [PD_C] | (6Z,9Z,12Z)-octadeca-6,9,12-trienoic acid [PD_C] | (8E,10E,12Z)-octadeca-8,10,12-trienoic acid [PD_C] | (9E,11Z,13E)-octadeca-9,11,13-trienoic acid [PD_C] | octadeca-9,12,15-trien…	0.651794	0.853932	0.00869007	0.012973	0.736378	1
14.66_408.3104m/z	OL_2b	444262 (Nutriacholic acid) [OL_2b] | 53477693 (7-Ketochenodeoxycholate) [OL_2b] | 3.alpha.-Hydroxy-7-oxo-5.beta.-cholanic acid [PD_C] | 12-Ketodeoxycholic acid [PD_C] | (2S)-2,3-bis(tetradecanoyloxy)propyl (6Z,9Z,12Z,15Z)-octadeca-6,9,12,15-tetraenoate [PD_C] | (2S)-2-[(9Z)-tetradec-9-enoyloxy]-3-(tetradecanoyloxy)propyl (6Z,9Z,12Z)-octadeca-6,9,12-trienoate [PD_C] | (2S)-2-[(9Z)-tetradec-9-enoyl…	0.270384	0.648186	1.34896e-19	6.36165e-19	0.741692	1
15.66_184.0734m/z	OL_2b	135437 (PHOSPHORYLCHOLINE) [OL_2b] | Phosphorylcholine [PD_A] | L-Leucine, methyl ester [PD_C] | L-Isoleucine, methyl ester [PD_C] | DL-Norleucine methyl ester [PD_C] | DL-.beta.-Homoleucine [PD_C] | (3R)-3-Amino-4,4-dimethylpentanoic acid [PD_C] | 2-(Aminomethyl)-4-methylpentanoic acid [PD_C] | Phosphocholine [PD_C] | 4-Trimethylammoniobutanoic acid [PD_C]	0.475179	0.778403	0.000120391	0.000227951	0.750998	1
12.75_228.1360n	OL_2b	5283028 (Dodec-2-enedioic acid) [OL_2b] | 3-(5,6-Dihydroxyheptyl)-4-methyl-2H-furan-5-one [PD_A] | trans-Traumatic acid [PD_C] | Acremin F [PD_C] | 9-(Methoxycarbonyl)dec-9-enoic acid [PD_C]	0.00145936	0.0650396	3.83385e-66	9.33476e-65	0.757929	1
0.63_126.0318n	OL_2b	359 (1,3,5-trihydroxybenzene) [OL_2b] | 1,2,3-Benzenetriol [PD_A] | 1,3,5-Benzenetriol [PD_A] | 5-(Hydroxymethyl)-2-furaldehyde [PD_A] | 1,2,4-Benzenetriol [PD_A] | 1,2,3-Trihydroxybenzene [PD_C] | Maltol [PD_C]	0.380073	0.727054	7.10283e-06	1.51161e-05	0.76751	1
1.37_84.0444m/z	OL_2b	2149 (4-Amino-3-hydroxybutyric acid) [OL_2b] | 1-Aminocyclopropanecarboxylic acid [PD_C] | L-Homoserine [PD_C] | 1-Aminocyclopropanecarboxylic acid [PD_C] | 2-(2-Aminoethoxy)acetic acid [PD_C] | O-Methyl-DL-serine [PD_C] | L-Allothreonine [PD_C] | (S)-(+)-4-Amino-3-hydroxybutyric acid [PD_C] | L-Threonine [PD_C] | L-.beta.-Homoserine [PD_C] | N-Methyl-L-serine [PD_C] | L-Threonine [PD_C] | L-Homo…	0.289331	0.663204	7.96964e-05	0.000153842	0.769411	1
7.56_202.1204n	OL_2b	5192 (SEBACATE) [OL_2b] | 5-(2,5-Dihydroxyhexyl)oxolan-2-one [PD_C] | 2-[5-(2-Hydroxypropyl)oxolan-2-yl]propanoic acid [PD_C] | Sebacic acid [PD_C] | 2-Hexylbutanedioic acid [PD_C] | Dimethyl suberate [PD_C] | Methyl hydrogen azelate [PD_C] | Diethyl adipate [PD_C]	0.336895	0.697587	4.0638e-18	1.8069e-17	0.774562	1
3.02_154.0841m/z	OL_2b	6106 (DL-Leucine) [OL_2b] | 193411 (Beta-Leucine) [OL_2b] | 99288 (L-Alloisoleucine) [OL_2b] | 6306 (L-Isoleucine) [OL_2b] | 4-(Trifluoromethyl)piperidine [PD_C] | 4-Aminohexanoic acid [PD_C] | L-Alloisoleucine [PD_C] | 4,6-Di(1-piperidinyl)-1,3,5-triazin-2-amine [PD_C] | 6-Aminocaproic acid [PD_C] | 4-Amino-4-methylpentanoic acid [PD_C] | (2S,3S)-2-amino-3-methylpentanoic acid [PD_C] | (2S,3R)-2…	0.116753	0.480182	4.32027e-21	2.17325e-20	0.777562	1
2.99_187.0578m/z	OL_2b	64960 (1,5-Anhydrosorbitol) [OL_2b] | 1,5-Anhydro-D-sorbitol [PD_C] | L-Fucose [PD_C] | L-Rhamnose [PD_C] | 2-Deoxy-D-galactose [PD_C] | (2R,3S,4R,5S,6S)-6-methyloxane-2,3,4,5-tetrol [PD_C] | (3R,4R,5R,6S)-6-methyloxane-2,3,4,5-tetrol [PD_C] | (2R,3S,4R,5S)-2-(hydroxymethyl)oxane-3,4,5-triol [PD_C] | (2R,3R,4S,5R,6R)-6-methyloxane-2,3,4,5-tetrol [PD_C] | (4S,5R)-1,4,5,6-tetrahydroxyhexan-2-one [P…	0.290315	0.664013	0.0106204	0.0156372	0.792432	1
15.06_243.2105m/z	OL_2b	5280933 (gamma-linolenic acid) [OL_2b] | Pinolenic acid [PD_C] | 9Z,11E,13E-Octadecatrienoic acid [PD_C] | alpha-Linolenic acid [PD_C] | gamma-Linolenic acid [PD_C] | (9Z,12Z,15Z)-octadeca-9,12,15-trienoic acid [PD_C] | (6Z,9Z,12Z)-octadeca-6,9,12-trienoic acid [PD_C] | (8E,10E,12Z)-octadeca-8,10,12-trienoic acid [PD_C] | (9E,11Z,13E)-octadeca-9,11,13-trienoic acid [PD_C] | octadeca-9,12,15-trien…	0.547238	0.815798	2.77104e-06	6.12118e-06	0.798077	1
16.89_279.2315m/z	OL_2b	5280933 (gamma-linolenic acid) [OL_2b] | 10236635 (12,13-DiHOME) [OL_2b] | (9E,11Z)-8-Hydroxyoctadeca-9,11-dienoic acid [PD_A] | Laetisaric acid [PD_A] | (9Z,12Z)-15-Hydroxyoctadeca-9,12-dienoic acid [PD_A] | 9Z,11E,13E-Octadecatrienoic acid [PD_A] | 2-Oxiraneoctanoic acid, .eta.-hydroxy-3-octyl- [PD_A] | 9(10)-Epoxy-12Z-octadecenoic acid [PD_A] | 12(13)-Epoxy-9Z-octadecenoic acid [PD_A] | alpha-…	0.161265	0.535279	9.48407e-30	6.52918e-29	0.80552	1
15.28_184.0734m/z	OL_2b	135437 (PHOSPHORYLCHOLINE) [OL_2b] | Phosphorylcholine [PD_A] | L-Isoleucine, methyl ester [PD_C] | DL-.beta.-Homoleucine [PD_C] | L-Leucine, methyl ester [PD_C] | DL-Norleucine methyl ester [PD_C] | (3R)-3-Amino-4,4-dimethylpentanoic acid [PD_C] | 2-(Aminomethyl)-4-methylpentanoic acid [PD_C] | Phosphocholine [PD_C] | 4-Trimethylammoniobutanoic acid [PD_C]	0.721346	0.88653	0.000745826	0.00129384	0.812932	1
2.23_321.1802n	OL_2b	150964 (Arginyl-Phenylalanine) [OL_2b] | Phe-Arg [PD_A] | Arg-Phe [PD_A] | (2S)-2-[(2S)-2-amino-5-carbamimidamidopentanamido]-3-phenylpropanoic acid [PD_C] | (2S)-2-[(2S)-2-amino-3-phenylpropanamido]-5-carbamimidamidopentanoic acid [PD_C] | 5-[(diaminomethylidene)amino]-2-{[2-(phenylformamido)ethyl]amino}pentanoic acid [PD_C]	0.25529	0.635804	0.00498874	0.00772277	0.832942	1
16.68_184.0734m/z	OL_2b	135437 (PHOSPHORYLCHOLINE) [OL_2b] | Phosphorylcholine [PD_A] | L-Leucine, methyl ester [PD_C] | L-Isoleucine, methyl ester [PD_C] | DL-Norleucine methyl ester [PD_C] | DL-.beta.-Homoleucine [PD_C] | (3R)-3-Amino-4,4-dimethylpentanoic acid [PD_C] | Phosphocholine [PD_C] | 2-(Aminomethyl)-4-methylpentanoic acid [PD_C] | 4-Trimethylammoniobutanoic acid [PD_C]	0.561383	0.820306	1.23402e-14	4.68348e-14	0.837225	1
12.17_316.2398n	OL_2b	5315659 (Cannabigerol) [OL_2b] | 5-Pregnen-3.beta.-ol-20-one [PD_C] | 5.alpha.-Pregnane-3,20-dione [PD_C] | Heneicosapentaenoic acid [PD_C] | Calusterone [PD_C] | Eicosapentaenoic acid methyl ester [PD_C] | 5-[(2Z,8Z)-Pentadeca-2,8-dienyl]benzene-1,3-diol [PD_C] | Norbolethone [PD_C] | Cardol diene [PD_C] | 4-Pregnene-20.beta.-ol-3-one [PD_C] | 4-Pregnene-20.alpha.-ol-3-one [PD_C] | Cannabigerol …	0.810606	0.920534	4.89758e-11	1.53536e-10	0.854385	1
12.36_430.2949m/z	OL_2b	23617285 (Glycylcholic acid) [OL_2b] | Glycocholic acid [PD_A] | Glycocholic acid [PD_C] | Aureonitol [PD_C] | (3aR,4S,7S,7aS)-3a,4,5,6,7,7a-Hexahydro-1H-4,7-methanoinden-6-yl propionate [PD_C] | Ibuprofen [PD_C]	0.109741	0.469356	1.89397e-11	6.0877e-11	0.861385	1
4.45_146.0601m/z	OL_2b	10256 (Indole-3-aldehyde) [OL_2b] | 1H-Indole-4-carboxaldehyde [PD_A] | Indole-7-carboxaldehyde [PD_A] | Indole-6-carboxaldehyde [PD_A] | 4-Oxo-4-(3-pyridyl)butanal [PD_A] | 5-Hydroxy-3,4-dihydro-2(1H)-quinolinone [PD_A] | Indole-3-carboxaldehyde [PD_A] | 4-Hydroxyquinoline [PD_A] | Quinolin-7-ol [PD_A] | Quinolin-6-ol [PD_A] | Quinolin-8-ol [PD_A] | Quinolin-5-ol [PD_A] | 6-Hydroxy-3,4-dihydro-1…	0.0123193	0.189668	4.60891e-51	6.31736e-50	0.866938	1
14.11_339.2677m/z	OL_2b	5283906 (Dehydrolithocholic acid) [OL_2b] | 3.beta.-Hydroxy-5-cholenoic acid [PD_A] | Docosahexaenoic acid ethyl ester [PD_C] | Ginkgolic acid II [PD_C] | Merulinic acid [PD_C]	0.552635	0.81684	8.99416e-57	1.50979e-55	0.86772	1
4.88_196.0947m/z	OL_2b	99463 (Hexanoyl Glycine) [OL_2b] | 70912 (N-Acetylleucine) [OL_2b] | 7036275 (N-Acetylisoleucine) [OL_2b] | Asp-Glu-Lys [PD_C] | 2-{[2-({2-[(2-amino-1,3-dihydroxypropylidene)amino]-1-hydroxy-3-methylbutylidene}amino)-1-hydroxyethylidene]amino}pentanedioic acid [PD_C] | N-Acetyl-D-norleucine [PD_C] | 6-Dimethylamino-4-ketohexanoic acid [PD_C] | Swainsonine [PD_C] | Hexanoylglycine [PD_C] | N-Acety…	0.386123	0.731637	9.5774e-07	2.20512e-06	0.874086	1
12.88_181.1587m/z	OL_2b	79034 (12-Hydroxydodecanoic acid) [OL_2b] | 12-Hydroxydodecanoic acid [PD_C] | 2-hexyl-3-methylcyclopent-2-en-1-one [PD_C] | (2E,6Z)-dodeca-2,6-dienal [PD_C] | 4-methyl-2-[(1Z)-3-methylbuta-1,3-dien-1-yl]oxepane [PD_C] | 3-{2,3-dimethyltricyclo[2.2.1.0Ã‚Â²,Ã¢ÂÂ¶]heptan-3-yl}propan-1-ol [PD_C] | (2E,4E)-dodeca-2,4-dienal [PD_C] | 1,1'-Bi(cyclohexyl)-2-one [PD_C] | 4-Cyclohexylcyclohexanone [PD_C]…	0.103556	0.462875	0.412837	0.445075	0.877344	1
3.76_165.0544m/z	OL_2b	348154 (3,4-Dihydroxyhydrocinnamic acid) [OL_2b] | 96384 (3-(2,4-dihydroxyphenyl)propanoic acid) [OL_2b] | 637541 (trans-3-Hydroxycinnamate) [OL_2b] | 102959 (3-(3-Hydroxyphenyl)-3-hydroxypropanoic acid) [OL_2b] | 637542 (4-COUMARATE) [OL_2b] | 7121 (3,4-dimethoxybenzoic acid) [OL_2b] | 7052 (2,4-dimethoxybenzoic acid) [OL_2b] | HMDB0002035 (4-Hydroxycinnamic acid) [OL_2b] | 6057 (L-Tyrosine) [OL…	0.365254	0.717423	0.26937	0.303276	0.882978	1
3.65_188.0319m/z	OL_2b	10772 (6-Methoxy-2-benzoxazolin) [OL_2b] | {5-[5-chloro-3-(4-methanesulfonylphenyl)pyridin-2-yl]pyridin-2-yl}methanol [PD_C] | 5-[5-chloro-3-(4-methanesulfonylphenyl)pyridin-2-yl]-2-methyl-1ÃŽÂ»Ã¢ÂÂµ-pyridin-1-one [PD_C] | 4-Fluoro-6-hydrazino-2-pyrimidinamine [PD_C] | 1-[(3-iodo-1H-indol-4-yl)oxy]-3-[(propan-2-yl)amino]propan-2-ol [PD_C] | Glyceraldehyde, 3-(dihydrogen phosphate) [PD_C] | [(1-h…	0.297845	0.670942	0.028552	0.0391639	0.890607	1
16.96_216.1725n	OL_2b	79034 (12-Hydroxydodecanoic acid) [OL_2b] | 4-Hydroxydodecanoic acid [PD_A] | 12-Hydroxydodecanoic acid [PD_A] | 3-Hydroxydodecanoic acid [PD_C] | (3R)-3-Hydroxydodecanoic acid [PD_C] | [PD_C] | 12-hydroxydodecanoic acid [PD_C] | [PD_C] | 5-hydroxydodecanoic acid [PD_C] | 2-hydroxydodecanoic acid [PD_C] | 2,2,4-Trimethyl-1,3-pentanediol monoisobutyrate [PD_C]	0.015453	0.212193	1.55579e-21	7.98969e-21	0.897488	1
16.18_109.1012m/z	OL_2b	9862 (6-Methyl-5-hepten-2-one) [OL_2b] | 379 (CAPRYLATE) [OL_2b] | 6-Methyl-5-hepten-2-one [PD_A] | 3,5-Dimethylhexanoic acid [PD_A] | 2-(3-Methyloxan-4-yl)ethanol [PD_A] | (1S,4R)-Bicyclo[2.2.1]hept-2-ylmethanamine [PD_A] | Bicyclo[2.2.1]heptane-2-methanol [PD_A] | trans-1,4-Cyclohexanedimethanol [PD_A] | 3,3-Dimethylcyclohexanone [PD_C] | Valproic acid [PD_C] | Valproic acid [PD_C]	0.735982	0.892482	6.65995e-15	2.55309e-14	0.907705	1
4.00_196.0949m/z	OL_2b	99463 (Hexanoylglycine) [OL_2b] | 70912 (N-Acetylleucine) [OL_2b] | 7036275 (N-Acetylisoleucine) [OL_2b] | Asp-Glu-Lys [PD_C] | 2-{[2-({2-[(2-amino-1,3-dihydroxypropylidene)amino]-1-hydroxy-3-methylbutylidene}amino)-1-hydroxyethylidene]amino}pentanedioic acid [PD_C] | N-Acetyl-D-norleucine [PD_C] | 6-Dimethylamino-4-ketohexanoic acid [PD_C] | Swainsonine [PD_C] | Hexanoylglycine [PD_C] | N-Acetyl…	0.998078	0.99916	0.203134	0.235128	0.907782	1
14.37_278.2242n	OL_2b	5312688 (11-Octadecen-9-ynoic acid) [OL_2b] | Pinolenic acid [PD_C] | alpha-Linolenic acid [PD_C] | 9Z,11E,13E-Octadecatrienoic acid [PD_C] | gamma-Linolenic acid [PD_C] | (9Z,12Z,15Z)-octadeca-9,12,15-trienoic acid [PD_C] | (6Z,9Z,12Z)-octadeca-6,9,12-trienoic acid [PD_C] | (8E,10E,12Z)-octadeca-8,10,12-trienoic acid [PD_C] | (9E,11Z,13E)-octadeca-9,11,13-trienoic acid [PD_C] | octadeca-9,12,15-…	0.786306	0.911397	0.816089	0.828924	0.930002	1
9.26_241.1045m/z	OL_2b	3017884 (3-Hydroxydecanedioic acid) [OL_2b] | (3R)-3-hydroxydecanedioic acid [PD_C] | 2-hydroxydecanedioic acid [PD_C] | 5-hydroxydecanedioic acid [PD_C] | Di-tert-butyl dicarbonate [PD_C] | 3-[(2-carboxyethyl)sulfanyl]-2-hydroxy-3-[2-(8-phenyloctyl)phenyl]propanoic acid [PD_C] | 1-[(2,5-dioxopyrrolidin-1-yl)amino]-1H-imidazole-2-carboxamide [PD_C] | 3-Hydroxy-3-methyl-5-oxo-5-(((2R,3S,4S,5R,6R)-…	0.79667	0.91438	6.98182e-16	2.79603e-15	0.94582	1
4.34_133.0528n	OL_2b	321710 (1,3-Dihydro-(2H)-indol-2-one) [OL_2b] | 2-Indolinone [PD_A] | 5-Hydroxyindole [PD_A] | 1H-indol-4-ol [PD_C] | 1,3-Dihydro-(2H)-indol-2-one [PD_C] | 5-Hydroxyindole [PD_C] | Indoxyl [PD_C] | 1H-indol-3-ol [PD_C] | 2-(4-hydroxyphenyl)acetonitrile [PD_C] | 2-methyl-1,3-benzoxazole [PD_C] | 2-hydroxy-2-phenylacetonitrile [PD_C] | 1H-indol-5-ol [PD_C] | (2R)-2-hydroxy-2-phenylacetonitrile [PD_…	0.627805	0.8435	0.00672955	0.0102285	0.951963	1
12.02_414.3000m/z	OL_2b	12544 (Glycochenodeoxycholic acid) [OL_2b] | 12310288 (Glycoursodeoxycholic acid) [OL_2b] | 114611 (Glycohyodeoxcholic acid) [OL_2b] | 22833539 (Glycodeoxycholic acid) [OL_2b] | 3035026 (Deoxycholic acid glycine conjugate) [OL_2b] | Glycodeoxycholic acid [PD_A] | Chenodeoxycholic acid glycine conjugate [PD_C] | 2-[(4R)-4-[(2S,5R,7R,14R,15R,16S)-5,16-dihydroxy-2,15-dimethyltetracyclo[8.7.0.0^{2,7}…	0.581723	0.828506	0.0465394	0.0612462	0.962631	1
5.43_205.0737n	OL_2b	709625 (Cinnamoylglycine) [OL_2b] | (2S)-2-hydroxy-3-(1H-indol-3-yl)propanoic acid [PD_C] | 2-(5-methoxy-1H-indol-3-yl)acetic acid [PD_C] | 2-[(2E)-3-phenylprop-2-enamido]acetic acid [PD_C] | 4,8-dimethoxy-1,2-dihydroquinolin-2-one [PD_C] | methyl 1-methoxy-1H-indole-3-carboxylate [PD_C] | 3-hydroxy-3-(1H-indol-3-yl)propanoic acid [PD_C] | 5-ethyl-5-phenyl-1,3-oxazolidine-2,4-dione [PD_C] | methy…	0.883248	0.953703	2.39338e-24	1.36221e-23	0.976603	1
3.86_182.0791m/z	OL_2b	4737557 (Valerylglycine) [OL_2b] | 546304 (Isovalerylglycine) [OL_2b] | 227752 (N-Acetylvaline) [OL_2b] | 193872 (2-Methylbutyrylglycine) [OL_2b] | Galactitol [PD_C] | D-Mannitol [PD_C] | N-Acetyl-DL-valine [PD_C] | Mannitol [PD_C] | D-Sorbitol [PD_C] | N-Isovaleroylglycine [PD_C] | Betonicine [PD_C] | 3-Dehydrocarnitine [PD_C]	0.904806	0.962566	3.31661e-09	9.19459e-09	0.977442	1
4.05_195.0765m/z	OL_2b	2148 (p-Aminohippuric acid) [OL_2b] | 4-Aminohippuric acid [PD_A] | 2-(1,3,4-Oxadiazol-2-yl)phenol [PD_C] | Asp-Pro [PD_C] | Verbenalin [PD_C] | [(Aminocarbonyl)amino](phenyl)acetic acid [PD_C] | 2-[(4-aminophenyl)formamido]acetic acid [PD_C] | 2-[2-(pyridin-2-yl)acetamido]acetic acid [PD_C] | 2-[(2-aminophenyl)formamido]acetic acid [PD_C]	0.0483738	0.359104	4.9657e-21	2.48644e-20	0.981016	1
4.82_134.0601m/z	OL_2b	321710 (1,3-Dihydro-(2H)-indol-2-one) [OL_2b] | 2,4-Dimethylnicotinic acid [PD_C] | 4H-3,1-Benzoxazin-4-one, 6-methyl-2-[(4-methylphenyl)amino]- [PD_C] | N-Phenylglycine [PD_C] | 1H-indol-4-ol [PD_C] | 4-Amino-2-methylbenzamide [PD_C] | 5-Hydroxyindole [PD_C] | 2-Indolinone [PD_C] | 1,3-Dihydro-(2H)-indol-2-one [PD_C] | 5-Hydroxyindole [PD_C] | 2-(Methylamino)benzoic acid [PD_C] | 2-Phenylglycine…	0.58849	0.832074	0.571945	0.599641	0.985521	1
12.04_355.2626m/z	OL_2b	53477693 (7-Ketochenodeoxycholate) [OL_2b] | 444262 (Nutriacholic acid) [OL_2b] | 3.alpha.-Hydroxy-7-oxo-5.beta.-cholanic acid [PD_A] | Docosahexaenoyl ethanolamide [PD_C] | 12-Ketodeoxycholic acid [PD_C] | Docosahexaenoyl Ethanolamide [PD_C] | Nabilone [PD_C] | 3,3',5,5'-Tetraisopropylbiphenyl-4,4'-diol [PD_C] | 1-Hexadecyl-1H-indole-2,3-dione [PD_C] | Diisooctyl phthalate [PD_C]	0.982357	0.991498	0.00459878	0.00715252	0.985547	1
9.83_178.0630n	OL_2b	HMDB0002040 (4-Methoxycinnamic acid) [OL_2b] | 4-Methoxycinnamic acid [PD_A] | 3-Methoxycinnamic acid [PD_A] | Mellein [PD_A] | (3E)-4-(3,4-Dihydroxyphenyl)-3-buten-2-one [PD_A] | Carbofuran phenol-3-ketone [PD_A] | 2-Methoxycinnamic acid [PD_A] | 3-(4-Methylphenyl)oxirane-2-carboxylic acid [PD_C] | Coniferyl aldehyde [PD_C] | 4-Methoxycinnamic acid [PD_C] | 3,4-Methylenedioxyphenylacetone [PD_C]…	0.281037	0.657946	1.27855e-08	3.39271e-08	0.996005	1
7.72_226.1048m/z	OL_2b	7045767 (Acetyl-DL-carnitine) [OL_2b] | 3,3-dimethyl-2-(2-phenylethyl)-4-thia-1-azabicyclo[3.2.0]heptan-7-one [PD_C] | Acetyl-L-carnitine [PD_C] | Acetyl-DL-carnitine [PD_C] | Diethyl L-glutamate [PD_C]	0.245988	0.626649	1.45219e-71	4.77033e-70	0.99628	1
15.97_147.1168m/z	PD_A	10-Undecynoic acid [PD_A] | Decahydronaphthalene-2-carboxylic acid [PD_A] | cis-Jasmone [PD_A] | 2-Methyl-1-(4-methylphenyl)propan-2-amine [PD_A] | 2,2-Dimethyl-3-phenyl-1-propanol [PD_A] | (.+/-.)-Dimethylamphetamine [PD_C] | N-Ethylamphetamine [PD_C] | 4'-Methylmethamphetamine [PD_C]	0.0781916	0.428035	0.0112154	0.0164529	0.000128962	0.0393129
0.79_307.1131m/z	PD_A	1,3-Diaminopropane-N,N,N',N'-tetraacetic acid [PD_A] | 3-((1-(2-Carbamoylanilino)-1-oxopropan-2-yl)amino)-3-oxopropanoic acid [PD_C] | 3-Hexen-1-ol O-.beta.-D-glucopyranoside [PD_C] | 9-(2,3-Dihydroxypropoxy)-9-oxononanoic acid [PD_C] | 5,8,12-trihydroxy-2-oxododecanoic acid [PD_C]	0.327559	0.693424	0.0868111	0.10835	0.0001396	0.040919
19.43_506.3606m/z	PD_A	1-Stearoyl-2-hydroxy-sn-glycero-3-phosphocholine [PD_A] | 1-O-Hexadecyl-2-O-acetyl-sn-glyceryl-3-phosphorylcholine [PD_C] | LysoPC(18: 0/0: 0) [PD_C]	0.412499	0.746738	4.36497e-10	1.28438e-09	0.000175868	0.0462169
18.11_805.5618n	PD_A	1-Palmitoyl-2-docosahexaenoyl-sn-glycero-3-phosphocholine [PD_A] | (2-{[(2R)-2-[(4Z,7Z,10Z,13Z,16Z,19Z)-docosa-4,7,10,13,16,19-hexaenoyloxy]-3-(hexadecanoyloxy)propyl phosphono]oxy}ethyl)trimethylazanium [PD_C] | (2-{[(2R)-2-[(4Z,7Z,10Z,13Z,16Z)-docosa-4,7,10,13,16-pentaenoyloxy]-3-[(9Z)-hexadec-9-enoyloxy]propyl phosphono]oxy}ethyl)trimethylazanium [PD_C] | (2-{[(2R)-2-[(7Z,10Z,13Z,16Z,19Z)-doco…	0.143559	0.512751	2.65741e-05	5.36338e-05	0.00123048	0.131281
18.34_504.3449m/z	PD_A	1-Oleoyl-sn-glycero-3-phosphocholine [PD_A] | 13-Hydroxy-6-(1-hydroxyethyl)-12,14-dimethyl-3-methylidene-15-nonyl-9-(propan-2-yl)-1-oxa-4,7,10-triazacyclopentadecane-2,5,8,11-tetrone [PD_C] | Madecassic acid [PD_C] | Pygenic acid C [PD_C] | 1,2,3,19-Tetrahydroxy-12-ursen-28-oic acid [PD_C] | (2.alpha.,3.beta.,5.xi.,9.xi.,19.alpha.)-2,3,19,23-Tetrahydroxyolean-12-en-28-oic acid [PD_C] | Sericic ac…	0.671189	0.862201	0.0201873	0.0284271	0.00183412	0.155385
11.01_389.1622m/z	PD_A	Cetirizine [PD_A] | Levocetirizine [PD_A] | Urea, N-[4-(3-amino-1H-indazol-4-yl)phenyl]-N'-(2-fluoro-5-methylphenyl)- [PD_C] | ethyl 15-ethyl-1,11-diazapentacyclo[9.6.2.0^{2,7}.0^{8,18}.0^{15,19}]nonadeca-2,4,6,8(18),16-pentaene-17-carboxylate [PD_C] | 8-[3-methyl-2-(pyridin-3-yl)-1H-indol-1-yl]octanoic acid [PD_C] | 1,4-Bis(butylamino)anthracene-9,10-dione [PD_C] | Ethyl apovincaminate [PD_C] | …	0.00175113	0.0709859	0.0119498	0.0174518	0.00385658	0.230503
18.00_502.3292m/z	PD_A	1-Linoleoyl-sn-glycero-3-phosphorylcholine [PD_A] | 3-Hydroxy-2-((9Z,12Z)-octadeca-9,12-dienoyloxy)propyl 2-(trimethylazaniumyl)ethyl phosphate [PD_A] | (3.beta.,5.Xi.,9.Xi.,18.Xi.)-3,19-Dihydroxyurs-12-ene-24,28-dioic acid [PD_C] | Medicagenic acid [PD_C]	0.308943	0.679975	1.09193e-12	3.77567e-12	0.00485882	0.258945
3.81_229.1545m/z	PD_A	Pro-Ile [PD_A] | Pro-Leu [PD_A] | Leu-Pro [PD_C] | Ile-Pro [PD_C] | 3-Allyl-5-isobutylimidazolidine-2,4-dione [PD_C] | Val-Lys [PD_C] | Mescaline [PD_C] | Isoproterenol [PD_C]	0.108646	0.467791	1.44203e-61	2.84708e-60	0.00510499	0.264661
18.88_506.3606m/z	PD_A	1-Stearoyl-2-hydroxy-sn-glycero-3-phosphocholine [PD_A] | 1-O-Hexadecyl-2-O-acetyl-sn-glyceryl-3-phosphorylcholine [PD_C] | LysoPC(18: 0/0: 0) [PD_C] | LysoPC(0: 0/18: 0) [PD_C]	0.726366	0.88884	2.01317e-06	4.50848e-06	0.00553192	0.272616
18.65_478.3291m/z	PD_A	1-Palmitoyl-sn-glycero-3-phosphocholine [PD_A] | 1-Palmitoylphosphatidylcholine [PD_C] | Polyporusterone A [PD_C]	0.54785	0.815798	0.116962	0.142323	0.0102674	0.393217
16.36_551.3949n	PD_A	1-Arachidoyl-2-hydroxy-sn-glycero-3-phosphocholine [PD_A] | 1-O-Hexadecyl-2-O-butanoyl-sn-glyceryl-3-phosphocholine [PD_A] | 1-Octadecyl-2-acetyl-sn-glycero-3-phosphocholine [PD_A]	0.139022	0.508554	9.14154e-10	2.63593e-09	0.0235299	0.540477
17.98_464.3134m/z	PD_A	1-Pentadecanoyl-sn-glycero-3-phosphocholine [PD_A] | LysoPC(15: 0/0: 0) [PD_C] | 1-Stearoyl-2-hydroxy-sn-glycero-3-phosphoethanolamine [PD_C] | Ecdysone [PD_C] | 2-(docosa-4,7,10,13,16,19-hexaenamido)-3-methylpentanoic acid [PD_C] | 2-(docosa-4,7,10,13,16,19-hexaenamido)-4-methylpentanoic acid [PD_C] | 1,1,4,7-Tetramethyldecahydro-1H-cyclopropa[e]azulen-4-yl 6-deoxy-2-O-((2E)-3-methylpent-2-enoyl…	0.101513	0.460219	1.50051e-05	3.094e-05	0.0242463	0.540477
10.64_221.1899m/z	PD_A	(-)-Caryophyllene oxide [PD_A] | Bisabolol oxide A [PD_C] | [5-(Hydroxymethyl)-2,5,8a-trimethyl-1,4,4a,6,7,8-hexahydronaphthalen-1-yl]methanol [PD_C] | 4(15)-Selinene-11,12-diol [PD_C] | 1.6-Farnesadiene-3.10.11-triol [PD_C] | ((1S)-5-Methyl-1-(4-methylpent-3-en-1-yl)-2-oxabicyclo[2.2.2]octan-4-yl)methanol [PD_C] | 4-(2-Hydroxypropan-2-yl)-1,6-dimethyldecahydronaphthalene-1,5-diol [PD_C] | 2,10-B…	0.362287	0.715593	0.00545523	0.00840734	0.0243282	0.540541
19.19_616.5059n	PD_A	1,2-Dilinoleoylglycerol [PD_A] | (2S)-1-hydroxy-3-(tetradecanoyloxy)propan-2-yl (7Z,10Z,13Z,16Z)-docosa-7,10,13,16-tetraenoate [PD_C] | (2S)-1-(hexadecanoyloxy)-3-hydroxypropan-2-yl (5Z,8Z,11Z,14Z)-icosa-5,8,11,14-tetraenoate [PD_C] | (2S)-1-(hexadecanoyloxy)-3-hydroxypropan-2-yl (11Z,17Z)-icosa-8,11,14,17-tetraenoate [PD_C] | (2S)-1-[(9Z)-hexadec-9-enoyloxy]-3-hydroxypropan-2-yl (5Z,8Z,11Z)-icos…	0.146673	0.516603	3.24796e-08	8.36239e-08	0.0251384	0.547371
15.06_379.2483n	PD_A	D-erythro-Sphingosine-1-phosphate [PD_A] | Sphingosine 1-phosphate [PD_A] | {[(2S,3R,4E)-2-amino-3-hydroxyoctadec-4-en-1-yl]oxy}phosphonic acid [PD_C] | N-(1-hydroxy-2-phosphonoethyl)hexadecanimidic acid [PD_C] | [(2-amino-3-hydroxyoctadec-4-en-1-yl)oxy]phosphonic acid [PD_C]	1.75955e-06	0.0010315	1.84574e-08	4.83215e-08	0.027834	0.573555
17.74_729.5303n	PD_A	1,2-Dipalmitoleoyl-sn-glycero-3-phosphocholine [PD_A] | trimethyl(2-{[(2R)-2-[(9Z,12Z)-octadeca-9,12-dienoyloxy]-3-(tetradecanoyloxy)propyl phosphono]oxy}ethyl)azanium [PD_C] | trimethyl(2-{[(2R)-2-[(11Z)-octadec-11-enoyloxy]-3-[(9Z)-tetradec-9-enoyloxy]propyl phosphono]oxy}ethyl)azanium [PD_C] | trimethyl(2-{[(2R)-2-[(9Z)-octadec-9-enoyloxy]-3-[(9Z)-tetradec-9-enoyloxy]propyl phosphono]oxy}ethyl…	0.054978	0.375773	1.58023e-07	3.86238e-07	0.0280595	0.573555
15.06_264.2682m/z	PD_A	D-erythro-N-stearoylsphingosine [PD_A] | 2S-Amino-4E-octadecene-1,3S-diol [PD_C] | (9E)-9-Octadecenamide [PD_C] | Sphingosine [PD_C] | Laurocapram [PD_C] | Dodemorph [PD_C] | Palmitoyl ethanolamide [PD_C]	2.81119e-06	0.00142827	3.96194e-08	1.01697e-07	0.0287772	0.578657
5.00_231.1702m/z	PD_A	Val-Leu [PD_A] | Val-Ile [PD_A] | Leu-Val [PD_A] | DL-Leu-DL-Val [PD_A] | Ile-Val [PD_C] | Leucyl-Valine [PD_C]	0.225426	0.609108	6.19901e-08	1.57057e-07	0.032853	0.620598
11.01_201.0465m/z	PD_A	(4'-Chloro[1,1'-biphenyl]-2-yl)methanamine [PD_A] | 2-Chlorobenzhydrol [PD_A] | 2-Chloro-5-fluoro-4-(1-pyrrolidinyl)pyrimidine [PD_C] | 6,7-Difluoro-2,3-dihydro-1H-indole-2,3-dione [PD_C] | 5,7-Difluoro-1H-indole-2,3-dione [PD_C] | (3E,11Z)-1-chlorotrideca-3,11-dien-5,7,9-triyn-2-ol [PD_C] | 2-benzyl-4-chlorophenol [PD_C] | Clorophene [PD_C] | 2-Benzyl-4-chlorophenol [PD_C] | Ethanol, aluminum sa…	0.00470147	0.115243	0.00203656	0.00333848	0.0328988	0.620598
17.90_779.5456n	PD_A	Palmitoyleicosapentaenoyl phosphatidylcholine [PD_A] | (2-{[(2R)-2-[(4Z,7Z,10Z,13Z,16Z)-docosa-4,7,10,13,16-pentaenoyloxy]-3-(tetradecanoyloxy)propyl phosphonato]oxy}ethyl)trimethylazanium [PD_C] | (2-{[(2R)-2-[(7Z,10Z,13Z,16Z,19Z)-docosa-7,10,13,16,19-pentaenoyloxy]-3-(tetradecanoyloxy)propyl phosphonato]oxy}ethyl)trimethylazanium [PD_C] | (2-{[(2R)-2-[(7Z,10Z,13Z,16Z)-docosa-7,10,13,16-tetraeno…	0.0136021	0.202069	2.47174e-06	5.48868e-06	0.0376811	0.65427
19.33_772.6200m/z	PD_A	1-(1Z-Octadecenyl)-2-(9Z-octadecenoyl)-sn-glycero-3-phosphocholine [PD_A] | 1,2-Distearoyl-sn-glycero-3-phosphocholine [PD_C] | Arachidonoylserinol [PD_C] | (5Z,8Z,11Z,14Z)-N-(1,3-dihydroxypropan-2-yl)icosa-5,8,11,14-tetraenamide [PD_C] | 1-(octadeca-9,12-dienoyl)pyrrolidine-2-carboxylic acid [PD_C] | (2S)-3-hydroxy-2-{[(5Z)-7-[(1S,5R)-5-[(1E,3S)-3-hydroxyoct-1-en-1-yl]-4-oxocyclopent-2-en-1-yl]h…	0.494827	0.789421	0.074302	0.0940311	0.0410644	0.67157
12.95_348.1932n	PD_A	Gibberellin A14 [PD_A] | 2-(Furan-3-yl)-7,8-dihydroxy-6a,7,10b-trimethyl-2,4a,5,6,8,9,10,10a-octahydro-1H-benzo[f]isochromen-4-one [PD_C] | Ingenol [PD_C] | Methyl (4R,4aS,10R,13aR)-14-hydroxy-4,13a-dimethyl-9,13-dioxo-2,3,4,4a,5,6,9,10,11,12,13,13a-dodecahydro-1H-7,10-methanobenzo[11]annulene-4-carboxylate [PD_C] | 4-[2-[(1R,4aS,5R,6R,8aS)-6-Hydroxy-5-(hydroxymethyl)-5,8a-dimethyl-2-methylidene-…	0.160015	0.532743	0.000103625	0.000197728	0.0418648	0.674527
15.59_364.2607n	PD_A	16,16-Dimethylprostaglandin A1 [PD_A] | 11-Deoxy-16,16-dimethylprostaglandin E2 [PD_A] | Acetylimbricatolic acid [PD_C] | (5Z,9E)-4-Hydroxy-1,5,9-trimethyl-12-(propan-2-yl)-15-oxabicyclo[10.2.1]pentadeca-5,9-dien-2-yl acetate [PD_C] | Prostaglandin A1 ethyl ester [PD_C] | Carbaprostacyclin methyl ester [PD_C] | 2,6,10-Dodecatriene-1,12-diol, 6-(hydroxymethyl)-10-methyl-2-(4-methyl-3-penten-1-yl)-…	0.00485657	0.117859	0.00597398	0.00914946	0.0425597	0.675599
15.64_358.2502n	PD_A	4,5-Epoxy-7Z,10Z,13Z,16Z,19Z-docosapentaenoic acid, methyl ester [PD_A] | (3S)-3-[(1S,3aR,4E,7aS)-4-{2-[(1E,3R,5R)-3,5-dihydroxy-2-methylidenecyclohexylidene]ethylidene}-7a-methyl-octahydro-1H-inden-1-yl]butanal [PD_C] | 2,15-dimethyl-5-oxotetracyclo[8.7.0.0Ã‚Â²,Ã¢ÂÂ·.0Ã‚Â¹Ã‚Â¹,Ã‚Â¹Ã¢ÂÂµ]heptadec-6-en-14-yl 2-methylpropanoate [PD_C]	0.483981	0.784746	0.00204712	0.00335365	0.0426405	0.675599
15.33_385.2733m/z	PD_A	Terpestacin [PD_A] | (5.beta.,8.alpha.,9.beta.,10.alpha.,13.alpha.,16.beta.)-16-Hydroxy-17-((3-methylbutanoyl)oxy)kauran-18-oic acid [PD_C] | (5.xi.,9.xi.)-Beyer-15-en-18-yl methyl butanedioate [PD_C]	0.77871	0.909788	0.000780002	0.00134885	0.0431433	0.682147
14.64_274.2141n	PD_A	Monolaurin [PD_A] | 1,3-dihydroxypropan-2-yl 10-methylundecanoate [PD_C] | (2R)-2,3-dihydroxypropyl 10-methylundecanoate [PD_C] | (2R)-2,3-dihydroxypropyl dodecanoate [PD_C] | 1,3-dihydroxypropan-2-yl dodecanoate [PD_C] | 2,3-dihydroxypropyl dodecanoate [PD_C] | 1-Monolaurin [PD_C]	0.879247	0.952009	8.91121e-11	2.74726e-10	0.0446583	0.688909
12.57_241.1949m/z	PD_A	19-Norepiandrosterone [PD_A] | 19-Noretiocholanolone [PD_A] | 19-Norandrosterone [PD_C] | Stearidonic acid [PD_C] | 9,12-Octadecadiynoic acid [PD_C] | Kinoprene [PD_C]	0.631906	0.844922	0.065392	0.0835601	0.0512911	0.725213
18.08_731.5460n	PD_A	1-Oleoyl-2-myristoyl-sn-glycero-3-phosphocholine [PD_A] | trimethyl(2-{[(2R)-2-[(11Z)-octadec-11-enoyloxy]-3-(tetradecanoyloxy)propyl phosphonato]oxy}ethyl)azanium [PD_C] | trimethyl(2-{[(2R)-2-[(9Z)-octadec-9-enoyloxy]-3-(tetradecanoyloxy)propyl phosphonato]oxy}ethyl)azanium [PD_C] | trimethyl(2-{[(2R)-2-(octadecanoyloxy)-3-[(9Z)-tetradec-9-enoyloxy]propyl phosphonato]oxy}ethyl)azanium [PD_C] | …	0.0523926	0.366316	1.93471e-05	3.9434e-05	0.0520738	0.730619
14.82_449.2532m/z	PD_A	Androstan-3-ol-17-one 3-glucuronide [PD_A] | Androsterone glucuronide [PD_A] | 5.alpha.-Androstan-17.beta.-ol-3-one glucosiduronate [PD_C] | 5.alpha.-Androstan-3.beta.-ol-17-one glucosiduronate [PD_C]	0.38998	0.734213	4.22395e-18	1.87592e-17	0.0538742	0.736354
15.73_323.2820n	PD_A	Linoleoyl ethanolamide [PD_A] | (9Z,12Z)-N-(2-hydroxyethyl)octadeca-9,12-dienamide [PD_C] | N-(2-hydroxyethyl)octadeca-9,12-dienamide [PD_C]	0.0913654	0.446361	0.000139909	0.000262946	0.0543405	0.736884
15.95_479.3374n	PD_A	1-(1Z-Hexadecenyl)-sn-glycero-3-phosphocholine [PD_A] | (2-{[(2R)-3-[(1Z)-hexadec-1-en-1-yloxy]-2-hydroxypropyl phosphono]oxy}ethyl)trimethylazanium [PD_C]	0.127783	0.493986	0.698192	0.720309	0.0555378	0.741412
6.93_318.1807m/z	PD_A	Ile-Trp [PD_A] | Leu-Trp [PD_A] | 3-Methoxyphencyclidine [PD_C] | Trp-Ile [PD_C] | Trp-Leu [PD_C] | .alpha.-Pyrrolidinooctanophenone [PD_C]	0.413795	0.747138	4.07405e-07	9.63934e-07	0.0574247	0.744756
16.41_406.3076n	PD_A	Methyl deoxycholate [PD_A] | Methyl chenodeoxycholate [PD_C] | .alpha.-Hyodeoxycholic acid methyl ester [PD_C] | 1,3-dihydroxypropan-2-yl (7Z,10Z,13Z,16Z)-docosa-7,10,13,16-tetraenoate [PD_C] | (2S)-2,3-dihydroxypropyl (7Z,10Z,13Z,16Z)-docosa-7,10,13,16-tetraenoate [PD_C] | 5-hydroxy-1-(4-hydroxy-3-methoxyphenyl)octadecan-3-one [PD_C]	0.0250572	0.272024	0.0211257	0.0296336	0.0646187	0.785421
3.62_282.0960n	PD_A	1,4-D-Xylobiose [PD_A] | 1,1,3,3,5,5,7,7-Octamethyltetrasiloxane [PD_C] | 9-(3-O-Methylpentofuranosyl)-1,9-dihydro-6H-purin-6-one [PD_C] | 9-[(2R,3R,4S,5R)-3,4-dihydroxy-5-(hydroxymethyl)oxolan-2-yl]-1-methyl-6,9-dihydro-1H-purin-6-one [PD_C] | 2-[(2,3,5-trihydroxyoxan-4-yl)oxy]oxane-3,4,5-triol [PD_C] | (2S,3R,4S,5R)-2-{[(3S,4R,5R)-4,5,6-trihydroxyoxan-3-yl]oxy}oxane-3,4,5-triol [PD_C] | 2-{[4,5…	0.561545	0.820306	9.84623e-08	2.45303e-07	0.0658098	0.792335
3.73_168.0899n	PD_A	3-Methylhexahydropyrrolo[1,2-a]pyrazine-1,4-dione [PD_A] | Pyridoxamine [PD_C] | 4-(3-Hydroxyisoxazol-5-yl)piperidine [PD_C] | Pyridoxamine [PD_C] | 5-Butyl-1H-pyrazole-3-carboxylic acid [PD_C] | 3,3'-(Ethylenedioxy)dipropiononitrile [PD_C] | 1,6-Diisocyanatohexane [PD_C] | 4-(aminomethyl)-5-(hydroxymethyl)-2-methylpyridin-3-ol [PD_C] | 1,6-diisocyanatohexane [PD_C] | 4,5-dimethoxybenzene-1,2-dia…	0.860606	0.94451	1.19159e-10	3.63098e-10	0.065826	0.792335
17.34_366.1388m/z	PD_A	N-Acetyl-D-lactosamine [PD_A] | 2-Acetamido-2-deoxy-3-O-(.beta.-D-galactopyranosyl)-D-glucopyranose [PD_A] | Galacto-N-biose [PD_A]	0.35876	0.713575	5.78772e-09	1.57586e-08	0.0666533	0.796183
16.18_257.2471m/z	PD_A	Palmitic acid [PD_A] | 2-Methylpentadecanoic acid [PD_A] | 2-Hexyldecanoic acid [PD_A] | Myristic acid ethyl ester [PD_A] | Palmitic acid [PD_C] | 1-Cyclohexylethanol [PD_C] | 2-Ethylcyclohexanol [PD_C] | 1-Octen-3-ol [PD_C] | octanal [PD_C] | 2-methylheptan-4-one [PD_C] | 2,5-diethyloxolane [PD_C] | 6-methylhept-5-en-2-ol [PD_C] | octan-2-one [PD_C] | octan-3-one [PD_C] | (2Z)-oct-2-en-1-ol [PD_…	0.304487	0.675206	2.53529e-15	9.89322e-15	0.0713871	0.819655
16.34_356.2921n	PD_A	Monoelaidin [PD_A] | 1,3-dihydroxypropan-2-yl (11Z)-octadec-11-enoate [PD_C] | 1,3-dihydroxypropan-2-yl (9Z)-octadec-9-enoate [PD_C] | (2S)-2,3-dihydroxypropyl (11Z)-octadec-11-enoate [PD_C] | (2S)-2,3-dihydroxypropyl (9Z)-octadec-9-enoate [PD_C] | 2-(octadecanoyloxy)propanoic acid [PD_C] | 3-[(2E)-hept-2-en-1-yloxy]-2-hydroxypropyl undecanoate [PD_C] | 1,3-dihydroxypropan-2-yl octadec-9-enoate […	0.0790412	0.429895	0.748926	0.767558	0.0757406	0.840203
13.56_270.1981n	PD_A	Androstadienone [PD_A] | 2,15-dimethyltetracyclo[8.7.0.0Ã‚Â²,Ã¢ÂÂ·.0Ã‚Â¹Ã‚Â¹,Ã‚Â¹Ã¢ÂÂµ]heptadeca-6,13-dien-5-one [PD_C]	0.624363	0.841113	0.252544	0.286149	0.0793765	0.864046
14.48_314.1878n	PD_A	7-Oxoabieta-8,11,13-trien-18-oic acid [PD_A] | 6.beta.-Hydroxynorethindrone [PD_C] | 6-Oxirane boldenone [PD_C] | all-trans-4-Ketoretinoic acid [PD_C] | Kahweol [PD_C] | 3,3-(Ethylenedioxy)estra-5(10),9(11)-dien-17-one [PD_C]	0.176901	0.551621	0.772771	0.789131	0.0795499	0.864046
14.21_309.2784m/z	PD_A	Linoleic acid ethyl ester [PD_A] | (1S,2S,8aR)-1-[(Z)-5-Hydroxy-3-methylpent-3-enyl]-2,5,5,8a-tetramethyl-3,4,4a,6,7,8-hexahydro-1H-naphthalen-2-ol [PD_C] | 8Z,14Z-Eicosadienoic acid [PD_C] | 5.alpha.-Androstan-3.beta.-ol [PD_C] | Sclareol [PD_C] | N-Oleoylethanolamine [PD_C] | cis-11,14-Eicosadienoic acid [PD_C] | Geraniol [PD_C] | Lavandulol [PD_C] | Chrysanthemyl alcohol [PD_C] | Terpineol [PD…	0.0615921	0.391878	1.09972e-05	2.29803e-05	0.0803201	0.865667
12.75_303.2314m/z	PD_A	5-[(Z)-5-Hydroxy-3-methylpent-3-enyl]-1,4a-dimethyl-6-methylidene-3,4,5,7,8,8a-hexahydro-2H-naphthalene-1-carboxylic acid [PD_A] | Neoabietic acid [PD_A] | Abietic acid [PD_A] | (1S,4aS,5R,6R)-6-Hydroxy-5-[(Z)-5-hydroxy-3-methylpent-3-enyl]-1,4a,6-trimethyl-3,4,5,7,8,8a-hexahydro-2H-naphthalene-1-carboxylic acid [PD_A] | (5.Xi.,9.Xi.,16.Xi.)-17-Hydroxykauran-19-oic acid [PD_C] | Cryptopimaric aci…	0.41255	0.746738	0.534037	0.562607	0.093477	0.92518
4.92_263.1387m/z	PD_A	Pro-Phe [PD_A] | DL-Prolylphenylalanine [PD_C] | Phe-Pro [PD_C] | 1-[2-(1,3-Benzodioxol-5-ylamino)-2-oxoethyl]piperidine [PD_C] | 1,3,7-Trimethyl-8-(1-pyrrolidinyl)-3,7-dihydro-1H-purine-2,6-dione [PD_C] | 8-Piperazinocoumarin [PD_C] | 1,3-Dimethyl-8-(1-piperidinyl)-3,7-dihydro-1H-purine-2,6-dione [PD_C] | 1-({3-ethyl-9,10-dimethoxy-1H,2H,3H,4H,6H,7H,11bH-pyrido[2,1-a]isoquinolin-2-yl}methyl)-6,7…	0.283609	0.658959	2.59774e-76	1.11849e-74	0.0961414	0.926247
11.35_201.0546m/z	PD_A	Piperic acid [PD_A] | 8-Acetyl-7-methoxycoumarin [PD_C] | 7,8-Dimethyl-4-hydroxy-3-quinolinecarboxylic acid [PD_C] | (4-Methyl-2-oxo-1(2H)-quinolinyl)acetic acid [PD_C] | 5,8-dimethyl-4-oxo-1,4-dihydro-3-quinolinecarboxylic acid [PD_C] | 1,6-Dimethyl-4-oxo-1,4-dihydro-3-quinolinecarboxylic acid [PD_C] | Austdiol [PD_C] | (2E)-3-{3-[(1E)-2-Carboxyeth-1-en-1-yl]phenyl}prop-2-enoic acid [PD_C] | 2-[…	0.635255	0.845343	0.00180314	0.00297504	0.0961695	0.926247
15.68_453.2852n	PD_A	1-Palmitoyl-2-hydroxy-sn-glycero-3-phosphoethanolamine [PD_A] | LysoPE(16: 0/0: 0) [PD_A] | [3-[2-Aminoethoxy(hydroxy)phosphoryl]oxy-2-hydroxypropyl] hexadecanoate [PD_C] | Glycerophospho-N-palmitoylethanolamine [PD_C] | (2-aminoethoxy)[(2R)-2-(hexadecanoyloxy)-3-hydroxypropoxy]phosphinic acid [PD_C] | (2-aminoethoxy)[(2R)-3-(hexadecanoyloxy)-2-hydroxypropoxy]phosphinic acid [PD_C] | (2-aminoetho…	0.748297	0.89765	3.75063e-27	2.37208e-26	0.0973519	0.926247
15.78_264.1723n	PD_A	(3E,11Z,13E)-6-Hydroxy-16-methyloxacyclohexadeca-3,11,13-trien-2-one [PD_A] | Brefeldin C [PD_C] | Dinor-12-oxophytodienoic acid [PD_C]	0.0500355	0.36411	0.0118257	0.0172948	0.0992877	0.934275
13.77_285.2573m/z	PD_A	5.beta.-Pregnane-3.alpha.,20.alpha.-diol [PD_A] | 5.alpha.-Pregnane-3.alpha.,20.alpha.-diol [PD_A] | 7.alpha.,17.alpha.-Dimethyl-5.beta.-androstane-3.alpha.,17.beta.-diol [PD_A] | 7.beta.,17.alpha.-Dimethyl-5.beta.-androstane-3.alpha.,17.beta.-diol [PD_A] | Dihomo-.gamma.-linolenic acid methyl ester [PD_C] | 5(Z),8(Z),11(Z)-Eicosatrienoic acid methyl ester [PD_C]	0.0932459	0.447217	0.00943019	0.0139956	0.103796	0.947345
18.55_809.5928n	PD_A	1-Stearoyl-2-arachidonyl-sn-glycero-3-phosphocholine [PD_A] | (2-{[(2R)-2-[(7Z,10Z,13Z,16Z)-docosa-7,10,13,16-tetraenoyloxy]-3-(hexadecanoyloxy)propyl phosphonato]oxy}ethyl)trimethylazanium [PD_C] | (2-{[(2R)-2-[(5Z,8Z,11Z,14Z)-icosa-5,8,11,14-tetraenoyloxy]-3-(octadecanoyloxy)propyl phosphonato]oxy}ethyl)trimethylazanium [PD_C] | (2-{[(2R)-2-[(8Z,11Z,14Z,17Z)-icosa-8,11,14,17-tetraenoyloxy]-3-(o…	0.300448	0.672642	1.99252e-13	7.14924e-13	0.10893	0.959627
17.87_702.5669n	PD_A	Palmitoyl sphingomyelin [PD_A] | (2-{[(2S,3R,4E)-2-hexadecanamido-3-hydroxyoctadec-4-en-1-yl phosphono]oxy}ethyl)trimethylazanium [PD_C] | (2-{[(2S,3R)-2-[(9Z)-hexadec-9-enamido]-3-hydroxyoctadecyl phosphonato]oxy}ethyl)trimethylazanium [PD_C]	0.108337	0.467564	0.00133113	0.00223154	0.109304	0.959627
16.18_330.2765n	PD_A	1-Palmitoylglycerol [PD_A] | 2-Palmitoyl-rac-glycerol [PD_A] | MG(0: 0/16: 0/0: 0) [PD_C] | 1,3-dihydroxypropan-2-yl hexadecanoate [PD_C] | (2S)-2,3-dihydroxypropyl hexadecanoate [PD_C] | (2R)-2,3-dihydroxypropyl 14-methylpentadecanoate [PD_C] | 1,3-dihydroxypropan-2-yl 14-methylpentadecanoate [PD_C] | 2,3-dihydroxypropyl hexadecanoate [PD_C]	0.630206	0.844461	1.22811e-16	5.10606e-16	0.113004	0.961718
5.35_265.1544m/z	PD_A	Phe-Val [PD_A] | Valylphenylalanine [PD_C] | Val-Phe [PD_C] | 2,4,7,9-Tetramethylbenzo[b][1,8]naphthyridin-5-amine [PD_C] | 1-Mesityl-5-oxo-3-pyrrolidinecarboxylic acid [PD_C] | 5-Ethoxy-3-methyl-indole-2-carboxylic acid, ethyl ester [PD_C]	0.217828	0.599807	1.31395e-16	5.44516e-16	0.114079	0.961718
0.73_426.0878n	PD_A	L-Cysteine-glutathione disulfide [PD_A] | (2S)-2-amino-4-{[(1R)-2-[(2-amino-2-carboxyethyl)disulfanyl]-1-[(carboxymethyl)carbamoyl]ethyl]carbamoyl}butanoic acid [PD_C] | 2-amino-4-({2-[(2-amino-3,3-dihydroxypropyl)sulfanyl]-1-[(carboxymethyl)carbamoyl]-2-sulfanylideneethyl}carbamoyl)butanoic acid [PD_C] | 2-(1-{[4-methanesulfonyl-2-(trifluoromethyl)phenyl]methyl}-2-methyl-1H-pyrrolo[2,3-b]pyridin…	0.0211816	0.246827	0.00146984	0.00245005	0.119032	0.985477
16.49_507.3692n	PD_A	1-(1Z-Octadecenyl)-sn-glycero-3-phosphocholine [PD_A] | (2-{[(2R)-2-hydroxy-3-[(1Z)-octadec-1-en-1-yloxy]propyl phosphono]oxy}ethyl)trimethylazanium [PD_C]	0.457581	0.772046	0.232368	0.265101	0.119632	0.985477
3.49_297.1069n	PD_A	7-Methylguanosine [PD_A] | 2-Methylguanosine [PD_A] | 1-Methylguanosine [PD_A] | Methapyrilene hydrochloride [PD_C] | 1,2,4-Triazolidine-3-thione, 2-(4-chlorophenyl)-5-methyl-5-(3-methylbutyl)- [PD_C]	0.613284	0.838552	3.46426e-09	9.58994e-09	0.120468	0.985477
19.27_769.5977n	PD_A	1-Hexadecyl-2-(8Z,11Z,14Z-eicosatrienoyl)-sn-glycero-3-phosphocholine [PD_A] | trimethyl[2-({3-[(11Z)-octadec-11-enoyloxy]-2-[(1Z,11Z)-octadeca-1,11-dien-1-yloxy]propyl phosphonato}oxy)ethyl]azanium [PD_C] | trimethyl[2-({3-[(11Z)-octadec-11-enoyloxy]-2-[(1Z,9Z)-octadeca-1,9-dien-1-yloxy]propyl phosphonato}oxy)ethyl]azanium [PD_C] | trimethyl[2-({3-[(9Z)-octadec-9-enoyloxy]-2-[(1Z,11Z)-octadeca-1…	0.161746	0.536077	9.8672e-13	3.41964e-12	0.12112	0.986328
16.18_238.2294n	PD_A	Muscone [PD_A] | 3-methylcyclopentadecan-1-one [PD_C] | 2-dodecylcyclobutan-1-one [PD_C] | (2E)-hexadec-2-enal [PD_C] | hexadec-11-enal [PD_C] | hexadec-2-enal [PD_C] | hexadec-9-enal [PD_C] | (Z)-11-Hexadecenal [PD_C] | 3-Methylcyclopentadecan-1-one [PD_C]	0.61192	0.838552	1.05086e-14	4.00632e-14	0.123655	0.992103
18.79_504.3449m/z	PD_A	1-Oleoyl-sn-glycero-3-phosphocholine [PD_A] | 13-Hydroxy-6-(1-hydroxyethyl)-12,14-dimethyl-3-methylidene-15-nonyl-9-(propan-2-yl)-1-oxa-4,7,10-triazacyclopentadecane-2,5,8,11-tetrone [PD_C] | Madecassic acid [PD_C] | Pygenic acid C [PD_C] | 1,2,3,19-Tetrahydroxy-12-ursen-28-oic acid [PD_C] | (2.alpha.,3.beta.,5.xi.,9.xi.,19.alpha.)-2,3,19,23-Tetrahydroxyolean-12-en-28-oic acid [PD_C] | Sericic ac…	0.769934	0.907232	0.00282293	0.00451776	0.131127	1
13.77_496.3038n	PD_A	7.alpha.,17.alpha.-Dimethyl-5.beta.-androstane-3.alpha.,17.beta.-diol glucuronide [PD_A] | Turkesterone [PD_C] | (2S,3S,4S,5R,6R)-3,4,5-trihydroxy-6-{[(1S,2S,5R,7R,10R,11S,14S,15S)-14-[(1S)-1-hydroxyethyl]-2,15-dimethyltetracyclo[8.7.0.0^{2,7}.0^{11,15}]heptadecan-5-yl]oxy}oxane-2-carboxylic acid [PD_C] | 3,4,5-trihydroxy-6-{[14-(1-hydroxyethyl)-2,15-dimethyltetracyclo[8.7.0.0Ã‚Â²,Ã¢ÂÂ·.0Ã‚Â¹Ã‚Â…	0.12614	0.491148	0.0111402	0.0163551	0.132429	1
19.19_751.5503n	PD_A	1-(1Z-Octadecenyl)-2-(5Z,8Z,11Z,14Z-eicosatetraenoyl)-sn-glycero-3-phosphoethanolamine [PD_A] | (2-aminoethoxy)[(2R)-2-[(5Z,8Z,11Z,14Z)-icosa-5,8,11,14-tetraenoyloxy]-3-[(1Z)-octadec-1-en-1-yloxy]propoxy]phosphinic acid [PD_C] | (2-aminoethoxy)[(2R)-3-[(5Z,8Z,11Z)-icosa-5,8,11-trienoyloxy]-2-[(1Z,11Z)-octadeca-1,11-dien-1-yloxy]propoxy]phosphinic acid [PD_C] | (2-aminoethoxy)[(2R)-3-[(5Z,8Z,11Z)-…	0.134561	0.501626	3.57081e-08	9.17193e-08	0.134444	1
16.01_311.3052m/z	PD_A	N-Cyclohexyl-N'-dodecylurea [PD_A] | cis-Hydroxyperhexiline [PD_C] | trans-Hydroxyperhexiline [PD_C] | 4-[(1S)-1-cyclohexyl-2-(piperidin-2-yl)ethyl]cyclohexan-1-ol [PD_C] | 4-[1-cyclohexyl-2-(piperidin-2-yl)ethyl]cyclohexan-1-ol [PD_C] | N,N-bis[4-(dimethylamino)butyl]heptanamide [PD_C]	0.351041	0.708122	0.11437	0.13952	0.142238	1
18.79_770.6050m/z	PD_A	1-Hexadecyl-2-(8Z,11Z,14Z-eicosatrienoyl)-sn-glycero-3-phosphocholine [PD_A] | 1-Octadecanoyl-2-octadecenoyl-sn-glycero-3-phosphocholine [PD_C] | (2S)-1-{[11-(3,4-dimethyl-5-pentylfuran-2-yl)undecanoyl]oxy}-3-hydroxypropan-2-yl 13-(3-methyl-5-pentylfuran-2-yl)tridecanoate [PD_C] | (2S)-1-hydroxy-3-{[11-(3-methyl-5-pentylfuran-2-yl)undecanoyl]oxy}propan-2-yl 13-(3,4-dimethyl-5-pentylfuran-2-yl)tri…	0.933734	0.972501	3.20198e-07	7.63048e-07	0.147598	1
13.45_257.2260m/z	PD_A	Androstane-3,17-diol, (3.alpha.,5.alpha.,17.beta.)- [PD_A] | 5.beta.-Androstane-3.beta.,17.beta.-diol [PD_A] | Androstane-3,17-diol, (3.beta.,5.alpha.,17.beta.)- [PD_A] | 5.beta.-Androstane-3.alpha.,17.beta.-diol [PD_A] | 5.alpha.-Androst-16-en-3.beta.-ol [PD_A] | 8-(Hydroxymethyl)-4,11b-dimethyltetradecahydro-6a,9-methanocyclohepta[a]naphthalen-4-ol [PD_A] | Methyl linolenate [PD_C] | Methyl .ga…	0.844478	0.93652	2.25344e-06	5.02295e-06	0.156868	1
16.27_482.3240m/z	PD_A	1-Stearoyl-2-hydroxy-sn-glycero-3-phosphoethanolamine [PD_A] | 1-Pentadecanoyl-sn-glycero-3-phosphocholine [PD_C] | LysoPC(15: 0/0: 0) [PD_C]	0.824483	0.928259	1.01202e-10	3.10365e-10	0.167647	1
17.50_607.4578n	PD_A	1-Lignoceroyl-2-hydroxy-sn-glycero-3-phosphocholine [PD_A] | (2-{[(2R)-2-hydroxy-3-(tetracosanoyloxy)propyl phosphono]oxy}ethyl)trimethylazanium [PD_C]	0.108483	0.467564	0.0152464	0.0218695	0.174894	1
18.45_753.5868m/z	PD_A	N-(Octadecanoyl)sphing-4-enine-1-phosphocholine [PD_A] | 4-[2,3-bis(octadec-9-enoyloxy)propoxy]-4-oxobutanoic acid [PD_C] | (2S)-3-hydroxy-2-{[(5Z)-7-[(1R,2R,3R)-3-hydroxy-2-[(1E,3S)-3-hydroxyoct-1-en-1-yl]-5-oxocyclopentyl]hept-5-enoyl]oxy}propyl icosanoate [PD_C] | (2S)-1-hydroxy-3-{[(5Z)-7-[(1R,2R,3R)-3-hydroxy-2-[(1E,3S)-3-hydroxyoct-1-en-1-yl]-5-oxocyclopentyl]hept-5-enoyl]oxy}propan-2-yl ic…	0.283655	0.658959	9.98772e-11	3.0655e-10	0.17536	1
6.72_279.1699m/z	PD_A	Ile-Phe [PD_A] | Leu-Phe [PD_A] | 1-[3-(1,3-Benzodioxol-5-yl)propanoyl]piperidine [PD_C] | Loxistatin acid [PD_C] | Phe-Leu [PD_C] | Phe-Ile [PD_C] | 3,4-Methylenedioxy-.alpha.-pyrrolidinobutyrophenone [PD_C]	0.331776	0.695094	2.61744e-11	8.34273e-11	0.179507	1
17.95_705.5300n	PD_A	1,2-Dipentadecanoyl-sn-glycero-3-phosphocholine [PD_A] | 1-Myristoyl-2-palmitoyl-sn-glycero-3-phosphocholine [PD_A] | 1-Palmitoyl-2-myristoyl-sn-glycero-3-phosphocholine [PD_A] | 1,2-Dipalmitoyl-sn-glycero-3-phosphoethanolamine-N-methyl [PD_C] | (2-{[(2R)-2-(hexadecanoyloxy)-3-(tetradecanoyloxy)propyl phosphonato]oxy}ethyl)trimethylazanium [PD_C] | (2-{[(2R)-2,3-bis(pentadecanoyloxy)propyl phosph…	0.15265	0.523978	0.0119269	0.0174228	0.186666	1
17.60_397.3824m/z	PD_A	.beta.-Sitosterol [PD_A] | 5-tricosylbenzene-1,3-diol [PD_C] | 14-(5-ethyl-6-methylheptan-2-yl)-2,15-dimethyltetracyclo[8.7.0.0Ã‚Â²,Ã¢ÂÂ·.0Ã‚Â¹Ã‚Â¹,Ã‚Â¹Ã¢ÂÂµ]heptadecane-5,7-diol [PD_C] | [PD_C] | (1S,2R,5S,10S,11S,14R,15R)-14-[(2R,5R)-5-ethyl-6-methylheptan-2-yl]-2,15-dimethyltetracyclo[8.7.0.0^{2,7}.0^{11,15}]heptadec-7-en-5-ol [PD_C] | (2S,5S,7R,14R,15R)-2,6,6,15-tetramethyl-14-[(2R)-6-methy…	0.105027	0.463951	2.77416e-11	8.83859e-11	0.18951	1
10.93_249.0788n	PD_A	Gln-Cys [PD_A] | Cys-Gln [PD_C] | Cinchophen [PD_C] | 2-phenylquinoline-4-carboxylic acid [PD_C] | Cinchophen [PD_C] | 2-(2-amino-3-sulfanylpropanamido)-4-carbamoylbutanoic acid [PD_C] | 2-amino-4-[(2-amino-3-sulfanylpropanoyl)carbamoyl]butanoic acid [PD_C] | (2R)-2-[(2S)-2-amino-4-carbamoylbutanamido]-3-sulfanylpropanoic acid [PD_C] | 2-[2-(2-aminopropanamido)-3-sulfanylpropanamido]acetic acid […	0.461933	0.773203	0.259042	0.292729	0.192712	1
6.06_221.0919m/z	PD_A	4-(2-Oxo-2,3-dihydro-1H-benzimidazol-1-yl)butanoic acid [PD_A] | 2-Ethyl-3-oxo-1,2,3,4-tetrahydro-6-quinoxalinecarboxylic acid [PD_A] | 5-Hydroxy-L-tryptophan [PD_C] | 3-Acetamidocoumarin [PD_C] | rac-trans-4-Cotininecarboxylic acid [PD_C] | 5-Hydroxy-L-tryptophan [PD_C] | 8-Hydroxyquinoline-2-carboxamide [PD_C]	0.673886	0.864318	1.68858e-14	6.36746e-14	0.19311	1
14.87_339.1926m/z	PD_A	(5.Xi.,13.alpha.)-7-Oxopimara-8,15-dien-18-oic acid [PD_A] | 7-Hydroxyabieta-8,11,13-trien-18-oic acid [PD_A] | 15-Deoxy-.DELTA.12,14-prostaglandin J2 [PD_C] | Junceic acid [PD_C] | 7-Hydroxykaurenolide [PD_C] | 7-Oxopimara-8(14),15-dien-20-oic acid [PD_C] | Polyalthic acid [PD_C] | Conifegrol [PD_C] | Antiquorin [PD_C] | all-trans-4-Hydroxyretinoic acid [PD_C] | 9-Oxoprosta-5Z,10,12Z,14E-tetraen…	0.312117	0.682048	0.927822	0.932594	0.194175	1
12.62_289.2158m/z	PD_A	Testosterone [PD_A] | Testosterone-d3 [PD_A] | Testosterone [PD_A] | Epitestosterone [PD_A] | 5.alpha.-Androstane-3,17-dione [PD_C] | Epitestosterone [PD_C] | 5-Androstenetriol [PD_C] | Etiocholanedione [PD_C] | 5-Androstene-3.beta.,16.beta.,17.alpha.-triol [PD_C] | 5.beta.-Androst-1-en-17.beta.-ol-3-one [PD_C] | 5-Androstene-3.beta.,16.alpha.,17.alpha.-triol [PD_C] | 11.beta.-Hydroxyetiocholanol…	0.511016	0.796737	1.87969e-17	8.09328e-17	0.195523	1
6.11_190.0897m/z	PD_A	2-Amino-3-(3-methylbut-2-enylthio)propionic acid [PD_A] | 4-Chloro-6-ethyl-2-piperidin-1-ylpyrimidine [PD_C] | 3-Chloro-4-(4-methyl-1-piperazinyl)aniline [PD_C] | 5-Chloro-2-(4-methylpiperazin-1-yl)aniline [PD_C] | 3-Chloro-2-(4-methyl-1-piperazinyl)phenylamine [PD_C] | 2-[(3-methylbut-2-en-1-yl)amino]-3-sulfanylpropanoic acid [PD_C] | 2-amino-3-[(3-methylbut-2-en-1-yl)sulfanyl]propanoic acid [PD…	0.187566	0.564514	0.000486956	0.000861842	0.19685	1
16.56_509.3846n	PD_A	1-O-Octadecyl-sn-glyceryl-3-phosphorylcholine [PD_A] | 1-O-Hexadecyl-2-O-ethyl-sn-glycero-3-phosphocholine [PD_A] | (2-{[(2R)-2-hydroxy-3-(octadecyloxy)propyl phosphono]oxy}ethyl)trimethylazanium [PD_C]	0.170692	0.543196	0.50323	0.532877	0.197504	1
18.73_793.5978n	PD_A	1-(1Z-Octadecenyl)-2-(5Z,8Z,11Z,14Z-eicosatetraenoyl)-sn-glycero-3-phosphocholine [PD_A] | [2-({3-[(5Z,8Z,11Z)-icosa-5,8,11-trienoyloxy]-2-[(1Z,11Z)-octadeca-1,11-dien-1-yloxy]propyl phosphonato}oxy)ethyl]trimethylazanium [PD_C] | [2-({3-[(5Z,8Z,11Z)-icosa-5,8,11-trienoyloxy]-2-[(1Z,9Z)-octadeca-1,9-dien-1-yloxy]propyl phosphonato}oxy)ethyl]trimethylazanium [PD_C] | [2-({3-[(8Z,11Z,14Z)-icosa-8,1…	0.0274507	0.281266	0.0013036	0.0021873	0.201233	1
5.56_294.1206n	PD_A	Glu-Phe [PD_A] | Phe-Glu [PD_C] | 4'-Tert-butyl-2',6'-dimethyl-3',5'-dinitroacetophenone [PD_C] | Aspartame [PD_C] | 6,7-Bis(2-methoxyethoxy)-4-quinazolinol [PD_C] | (2S)-2-amino-4-{[(1S)-1-carboxy-2-phenylethyl]carbamoyl}butanoic acid [PD_C] | (3S)-3-amino-3-{[(2S)-1-methoxy-1-oxo-3-phenylpropan-2-yl]carbamoyl}propanoic acid [PD_C] | 3-(4-hydroxyphenyl)-2-[(4-hydroxypyrrolidin-2-yl)formamido]pro…	0.246713	0.628199	2.66679e-16	1.08683e-15	0.204675	1
18.53_492.3448m/z	PD_A	1-Heptadecanoyl-sn-glycero-3-phosphocholine [PD_A] | LysoPC(17: 0/0: 0) [PD_C] | (2-aminoethoxy)[(2R)-3-hydroxy-2-(icosanoyloxy)propoxy]phosphinic acid [PD_C] | (2-aminoethoxy)[(2R)-2-hydroxy-3-(icosanoyloxy)propoxy]phosphinic acid [PD_C] | (2-{[(2R)-3-(heptadecanoyloxy)-2-hydroxypropyl phosphono]oxy}ethyl)trimethylazanium [PD_C] | [PD_C] | 3-(icos-13-enoyloxy)-4-(trimethylazaniumyl)butanoate [PD…	0.162051	0.536255	0.221793	0.253911	0.204767	1
18.55_384.3387n	PD_A	4-Cholestenone [PD_A] | 3-Ketocholesterol [PD_A] | Cholestenone [PD_A] | Desmosterol [PD_C] | Zymosterol [PD_C] | Lumisterol 3 [PD_C] | Cholecalciferol [PD_C] | 8(9)-Dehydrocholesterol [PD_C] | Previtamin D3 [PD_C] | Isotachysterol 3 [PD_C]	0.0510206	0.365358	3.17327e-06	6.97734e-06	0.20519	1
16.18_507.3688n	PD_A	1-(1Z-Octadecenyl)-sn-glycero-3-phosphocholine [PD_A] | (2-{[(2R)-2-hydroxy-3-[(1Z)-octadec-1-en-1-yloxy]propyl phosphono]oxy}ethyl)trimethylazanium [PD_C]	0.0397734	0.331648	0.0572641	0.074131	0.206823	1
18.57_767.5818n	PD_A	1-Hexadecyl-2-(5Z,8Z,11Z,14Z-eicosatetraenoyl)-sn-glycero-3-phosphocholine [PD_A] | trimethyl[2-({2-[(1Z,11Z)-octadeca-1,11-dien-1-yloxy]-3-[(9Z,12Z)-octadeca-9,12-dienoyloxy]propyl phosphonato}oxy)ethyl]azanium [PD_C] | trimethyl[2-({2-[(1Z,9Z)-octadeca-1,9-dien-1-yloxy]-3-[(9Z,12Z)-octadeca-9,12-dienoyloxy]propyl phosphonato}oxy)ethyl]azanium [PD_C] | trimethyl[2-({2-[(1Z)-octadec-1-en-1-yloxy]…	0.246848	0.628301	0.000796814	0.00137699	0.209953	1
15.49_310.2504n	PD_A	13S-Hydroxy-9Z,11E-octadecadienoic acid, methyl ester [PD_A] | 2-hydroxy-8-(2-octylcycloprop-1-en-1-yl)octanoic acid [PD_C] | propan-2-yl 11-methoxy-3,7,11-trimethyldodeca-2,4-dienoate [PD_C] | S-Methoprene [PD_C]	0.396964	0.738071	1.01022e-09	2.90416e-09	0.21437	1
12.62_219.1378m/z	PD_A	3-Furancarboxylic acid, tetrahydro-4-methylene-2-octyl-5-oxo-, (2R,3S)-rel- [PD_A] | Palitantin [PD_C] | 3-(2-Methyl-3-oxo-2,5,6,7,8,8a-hexahydro-1H-naphthalen-1-yl)propanoic acid [PD_C] | 3-Hydroxy-1a,5-bis(hydroxymethyl)-5,6b-dimethyl-1,3,3a,4,6,6a-hexahydrocyclopropa[e]inden-2-one [PD_C] | (3E,5E)-2-(4-Methoxy-4-oxobutyl)nona-3,5-dienoic acid [PD_C] | 2-(4-tert-Butylphenyl)cyclopropanecarboxyl…	0.076372	0.425541	3.07383e-19	1.43364e-18	0.222567	1
11.50_201.0465m/z	PD_A	(4'-Chloro[1,1'-biphenyl]-2-yl)methanamine [PD_A] | 2-Chlorobenzhydrol [PD_A] | 2-Chloro-5-fluoro-4-(1-pyrrolidinyl)pyrimidine [PD_C] | 6,7-Difluoro-2,3-dihydro-1H-indole-2,3-dione [PD_C] | 5,7-Difluoro-1H-indole-2,3-dione [PD_C] | (3E,11Z)-1-chlorotrideca-3,11-dien-5,7,9-triyn-2-ol [PD_C] | 2-benzyl-4-chlorophenol [PD_C] | Clorophene [PD_C] | 2-Benzyl-4-chlorophenol [PD_C] | Ethanol, aluminum sa…	0.0562082	0.380749	0.0350651	0.0473394	0.222595	1
12.59_360.1568n	PD_A	[(3aR,4R,5R,6E,9Z,11aR)-4-Hydroxy-6,10-dimethyl-3-methylidene-2,8-dioxo-4,5,11,11a-tetrahydro-3aH-cyclodeca[b]furan-5-yl] (Z)-2-methylbut-2-enoate [PD_A] | Triptolide [PD_C] | 4-(3-(Hydroxymethyl)-5-(3-hydroxypropyl)-7-methoxy-2,3-dihydro-1-benzofuran-2-yl)-2-methoxyphenol [PD_C] | (3aR,4S,6E,9Z,11aS)-4-Hydroxy-6,10-dimethyl-3-methylidene-2,8-dioxo-2,3,3a,4,5,8,11,11a-octahydrocyclodeca[b]furan-1…	0.0030083	0.0928189	3.34983e-10	9.91034e-10	0.224033	1
3.49_319.1396m/z	PD_A	Trp-Asn [PD_A] | Asn-Trp [PD_C] | Tyr-His [PD_C] | Zaleplon [PD_C] | 4,4'-Oxydibenzohydrazide [PD_C] | 5-Methyl-8-nitro-1,2,4,5-tetrahydrospiro[benzo[c]azepine-3,1'-cyclohexane] [PD_C]	0.0516499	0.36581	0.0516755	0.0675389	0.227729	1
11.22_302.1877n	PD_A	4-Androsten-11.beta.-ol-3,17-dione [PD_A] | 11b-Hydroxyandrost-4-ene-3,17-dione [PD_A] | 7.alpha.-Hydroxyandrostenedione [PD_A] | (5.alpha.)-Androstane-3,11,17-trione [PD_A] | 16.alpha.-Hydroxy-4-androstene-3,17-dione [PD_A] | 6.beta.-Hydroxyboldenone [PD_A] | 6.beta.-Hydroxy-17.alpha.-boldenone [PD_A] | Formestane [PD_A] | S-Bioallethrin [PD_C]	0.0522243	0.36581	2.39242e-22	1.26528e-21	0.229885	1
7.40_317.1729n	PD_A	Trp-Leu [PD_A] | Trp-Ile [PD_A] | Leu-Trp [PD_C] | Ile-Trp [PD_C]	0.775965	0.90909	2.31061e-23	1.27326e-22	0.23823	1
12.62_206.1671n	PD_A	(E)-5-((1S,4R)-3,3-Dimethylbicyclo[2.2.1]heptan-2-yl)pent-3-en-2-one [PD_A] | (1S,2S,5S)-6,8,9-Trimethyl-2-((E)-prop-1-en-1-yl)-3-oxabicyclo[3.3.1]non-7-ene [PD_A] | 3-(4-(tert-Butyl)phenyl)-2-methylpropan-1-ol [PD_C] | 4-Octylphenol [PD_C] | 2,4-Di-tert-butylphenol [PD_C] | 4-(1,1,3,3-Tetramethylbutyl)-phenol [PD_C]	0.606271	0.837037	2.45559e-38	2.17605e-37	0.239876	1
16.63_366.3492n	PD_A	cis-15-Tetracosenoic acid [PD_A] | (15Z)-tetracos-15-enoic acid [PD_C] | (2E)-tetracos-2-enoic acid [PD_C] | tetracosane-10,12-dione [PD_C] | tetracosane-7,9-dione [PD_C] | tetracosane-6,8-dione [PD_C] | tetracosane-5,7-dione [PD_C] | tetracosane-4,6-dione [PD_C] | tetracos-15-enoic acid [PD_C]	0.169835	0.542008	3.08208e-16	1.25272e-15	0.241653	1
18.24_716.5217m/z	PD_A	2-Linoleoyl-1-palmitoyl-sn-glycero-3-phosphoethanolamine [PD_A] | [(2R)-2-[(13Z,16Z)-docosa-13,16-dienoyloxy]-3-[(9Z)-tetradec-9-enoyloxy]propoxy]phosphonic acid [PD_C] | [(2R)-3-(hexadecanoyloxy)-2-[(5Z,8Z,11Z)-icosa-5,8,11-trienoyloxy]propoxy]phosphonic acid [PD_C] | [(2R)-2-[(6Z,9Z,12Z)-octadeca-6,9,12-trienoyloxy]-3-(octadecanoyloxy)propoxy]phosphonic acid [PD_C] | [(2R)-2-[(9Z,12Z,15Z)-octad…	0.547223	0.815798	3.61695e-22	1.90102e-21	0.24629	1
11.03_230.0936n	PD_A	Methyl 2-(naphthalen-2-yloxy)propanoate [PD_A] | Dihydroresveratrol [PD_C] | 2-Pivaloyl-1,3-indandione [PD_C] | (2S)-2-(6-methoxynaphthalen-2-yl)propanoic acid [PD_C] | (4Z,9Z)-5-methyl-2,7-dioxabicyclo[9.2.2]pentadeca-1(13),4,9,11,14-pentaen-8-one [PD_C] | 7-hydroxy-8-(3-methylbut-2-en-1-yl)-2H-chromen-2-one [PD_C] | 4-methoxy-6-[(Z)-2-phenylethenyl]-5,6-dihydro-2H-pyran-2-one [PD_C] | R-Kawain …	0.756636	0.901724	0.00626122	0.00956439	0.255002	1
7.16_279.1699m/z	PD_A	Phe-Ile [PD_A] | Leu-Phe [PD_A] | Phe-Leu [PD_A] | Ile-Phe [PD_A] | 1-[3-(1,3-Benzodioxol-5-yl)propanoyl]piperidine [PD_C] | Loxistatin acid [PD_C] | 3,4-Methylenedioxy-.alpha.-pyrrolidinobutyrophenone [PD_C]	0.199819	0.581228	0.136817	0.163686	0.255307	1
6.53_168.1019m/z	PD_A	Ecgonine [PD_A] | Phenylephrine [PD_C] | Phenylephrine [PD_C] | p-Synephrine [PD_C] | Synephrine [PD_C] | 4(1H)-Pyridinone, 5-acetyl-2,3-dihydro-2,6-dimethyl- [PD_C] | p-Toluamide [PD_C] | Methyldopamine [PD_C] | 2,2-Bis(hydroxymethyl)-3-quinuclidinone [PD_C] | .alpha.-(1-Aminoethyl)-4-hydroxybenzyl alcohol [PD_C] | 3-Methoxytyramine [PD_C]	0.96149	0.983032	0.0821043	0.103134	0.258558	1
18.53_161.1325m/z	PD_A	Dodeca-2(E),4(E)-dienoic acid [PD_A] | 2-Mesityl-2-propanol [PD_A] | 3-Methyl-5-phenylpentan-1-ol [PD_A] | 4-Methyl-1-phenyl-2-pentanol [PD_A] | 4-Methyl-1-phenylpentan-3-ol [PD_A] | N-Propylamphetamine [PD_C] | (.+/-.)-N-Ethyl-1-phenyl-2-butylamine [PD_C] | 1,4a-Dimethyl-4,4a,5,6,7,8-hexahydro-2(3H)-naphthalenone [PD_C] | Lavandulyl acetate [PD_C] | Ethyl 2,2-dimethyl-3-(2-methyl-1-propenyl)cycl…	0.440754	0.76306	0.00972107	0.0143965	0.262446	1
7.40_313.1542m/z	PD_A	Phe-Phe [PD_A] | Phenylalanylphenylalanine [PD_A] | Enalaprilat [PD_C] | 5,5-Dibenzylimidazolidine-2,4-dione [PD_C] | Cyclopeptine [PD_C] | 2-[(2,5-Dimethylanilino)methyl]-1H-isoindole-1,3(2H)-dione [PD_C]	0.785547	0.911397	7.22265e-17	3.03105e-16	0.263213	1
12.54_616.1763m/z	PD_A	Hemin cation [PD_A] | Ethyl 5-chloro-3-phenyl-1H-indole-2-carboxylate [PD_C] | 3-{[(2S,3R,4S,5S,6R)-3-{[(2S,3R,4R,5S,6R)-4,5-dihydroxy-6-(hydroxymethyl)-3-methyloxan-2-yl]oxy}-4,5-dihydroxy-6-(hydroxymethyl)oxan-2-yl]oxy}-5,7-dihydroxy-2-(4-hydroxyphenyl)-1ÃŽÂ»Ã¢ÂÂ´-chromen-1-ylium [PD_C] | N-Desmethylflunitrazepam [PD_C] | 7-(3,4-dihydroxyphenyl)-11-hydroxy-3-methyl-6-[(3,4,5-trihydroxy-6-{[(3,…	0.58206	0.828506	0.733507	0.752769	0.264149	1
16.01_177.1274m/z	PD_A	9,10-Dihydrojasmonic acid [PD_A] | Sedanolide [PD_A] | 3-Methyl-1-adamantanecarboxylic acid [PD_C] | Sabinyl acetate [PD_C] | Carvyl acetate [PD_C] | 4-Methyl-1-phenylpentan-3-one [PD_C] | 2-(1,2,3,4-Tetrahydronaphthalen-1-yl)ethan-1-ol [PD_C] | 4-Methyl-N-ethyl-norephedrine [PD_C]	0.00641101	0.133694	0.00284247	0.00454521	0.270304	1
18.50_833.5936n	PD_A	1-Stearoyl-2-docosahexaenoyl-sn-glycero-3-phosphocholine [PD_A] | 1-Docosahexaenoyl-2-stearoyl-sn-glycero-3-phosphocholine [PD_A] | {2-[(4Z,7Z,10Z,13Z,16Z,19Z)-docosa-4,7,10,13,16,19-hexaenoyloxy]-3-(icosanoyloxy)propoxy}[2-(methylamino)ethoxy]phosphinic acid [PD_C] | {2-[(4Z,7Z,10Z,13Z,16Z)-docosa-4,7,10,13,16-pentaenoyloxy]-3-[(11Z)-icos-11-enoyloxy]propoxy}[2-(methylamino)ethoxy]phosphinic aci…	0.63178	0.844922	1.6532e-09	4.68365e-09	0.27125	1
0.63_75.0684n	PD_A	Trimethylamine N-oxide [PD_A] | Trimethylamine N-oxide [PD_C] | 3-Amino-1-propanol [PD_C] | N,N-dimethylmethanamine oxide [PD_C] | 1-aminopropan-2-ol [PD_C] | 2-methoxyethan-1-amine [PD_C] | 1-aminopropan-1-ol [PD_C] | N-Methylethanolamine [PD_C] | 1-Amino-2-propanol [PD_C]	0.090049	0.444183	0.0625271	0.0803031	0.271785	1
16.89_149.1325m/z	PD_A	(4,7,7-Trimethylbicyclo[4.1.0]hept-4-en-3-yl)methanol [PD_A] | 10-Hendecenoic acid [PD_C] | pentylbenzene [PD_C] | 1-(butan-2-yl)-4-methylbenzene [PD_C] | 2,4-dimethyl-1-(propan-2-yl)benzene [PD_C] | 1-methyl-4-(2-methylpropyl)benzene [PD_C] | 4-tert-Butyltoluene [PD_C] | Dihydrojasmone [PD_C] | 2-Hexyl-2-cyclopenten-1-one [PD_C] | (1R,5S)-2,6-Dimethyl-8-methylene-3-oxabicyclo[3.3.1]nonane [PD_C]	0.111311	0.470579	0.000403343	0.000720383	0.280005	1
12.17_242.1516n	PD_A	2-Oct-7-enylpentanedioic acid [PD_A] | 2-Pentenedioic acid, 2-octyl- [PD_A] | 8-[(E)-3-Hydroxybut-1-enyl]-1,5-dimethyl-6-oxabicyclo[3.2.1]octane-3,8-diol [PD_A] | 5-octyl-2-oxooxolane-3-carboxylic acid [PD_C] | (3E)-4-(1,2,4-trihydroxy-2,6,6-trimethylcyclohexyl)but-3-en-2-one [PD_C]	0.0610877	0.391878	4.56488e-68	1.23365e-66	0.281856	1
1.59_135.0679n	PD_A	p-Toluamide [PD_A] | 2-Amino-1-phenylethan-1-one [PD_A] | 2-Phenylacetamide [PD_C] | 2-Phenylacetamide [PD_C] | 2-Aminoacetophenone [PD_C] | 4'-Aminoacetophenone [PD_C] | 1-(5-Methylpyridin-2-yl)ethanone [PD_C]	0.00729514	0.14075	1.66946e-33	1.2943e-32	0.283155	1
13.53_388.1881n	PD_A	Isocalolongic acid [PD_A] | 3-(5-Hydroxy-2,2,7,8-tetramethyl-6-oxo-7,8-dihydropyrano[3,2-g]chromen-10-yl)hexanoic acid [PD_A] | Mycophenolic acid IV [PD_A] | 7-Desmethylcitreoviridin [PD_C] | Gomisin J [PD_C] | [9b-Hydroxy-6-(hydroxymethyl)-6,9a-dimethyl-3-oxo-1,3a,4,5,5a,7,8,9-octahydrobenzo[e][2]benzofuran-5-yl] benzoate [PD_C] | Quassin [PD_C] | 4-hydroxy-2-(2-hydroxypropan-2-yl)-5-(3-methylbu…	0.256525	0.637002	7.49259e-09	2.02414e-08	0.287974	1
3.52_221.0919m/z	PD_A	4-(2-Oxo-2,3-dihydro-1H-benzimidazol-1-yl)butanoic acid [PD_A] | 2-Ethyl-3-oxo-1,2,3,4-tetrahydro-6-quinoxalinecarboxylic acid [PD_C] | Indole-3-pyruvic acid [PD_C] | 3-Acetamidocoumarin [PD_C] | 1-(2,8-Dihydroxyquinolin-5-yl)ethan-1-one [PD_C] | 5-Hydroxy-L-tryptophan [PD_C] | 5-Hydroxy-L-tryptophan [PD_C] | 2-Hydroxy-7-methoxyquinoline-3-carbaldehyde [PD_C] | rac-trans-4-Cotininecarboxylic acid…	0.0262833	0.279577	3.36658e-36	2.80095e-35	0.292884	1
17.74_520.5090m/z	PD_A	N-Palmitoyl-D-sphingosine [PD_A] | Cer(d18: 1/16: 0) [PD_C] | N-[(2S,3R,4E)-1,3-dihydroxyoctadec-4-en-2-yl]hexadecanamide [PD_C] | N-(1,3-dihydroxyoctadec-4-en-2-yl)hexadecanamide [PD_C] | (11Z)-N-[(2S)-1,3-dihydroxyoctadecan-2-yl]hexadec-11-enamide [PD_C] | N-[(2S,3S)-1,3,4-trihydroxyoctadecan-2-yl]hexadecanamide [PD_C] | N-(1,3,4-trihydroxyoctadecan-2-yl)hexadecanamide [PD_C]	0.797996	0.9151	0.0254575	0.0352364	0.295673	1
18.88_743.5461n	PD_A	1-Stearoyl-2-linoleoyl-sn-glycero-3-phosphoethanolamine [PD_A] | 1,2-Dioleoyl-sn-glycero-3-phosphoethanolamine [PD_A] | trimethyl(2-{[(2R)-2-[(9Z,12Z)-octadeca-9,12-dienoyloxy]-3-(pentadecanoyloxy)propyl phosphonato]oxy}ethyl)azanium [PD_C] | trimethyl(2-{[(2R)-3-[(9Z,12Z)-octadeca-9,12-dienoyloxy]-2-(pentadecanoyloxy)propyl phosphonato]oxy}ethyl)azanium [PD_C] | (2-aminoethoxy)[(2R)-2-[(13Z,16Z)…	0.43911	0.762127	1.6945e-22	9.02431e-22	0.300135	1
13.56_109.1012m/z	PD_A	(1S,4R)-Bicyclo[2.2.1]hept-2-ylmethanamine [PD_A] | 3,5-Dimethylhexanoic acid [PD_C] | trans-1,4-Cyclohexanedimethanol [PD_C] | 6-Methyl-5-hepten-2-one [PD_C] | 2-(3-Methyloxan-4-yl)ethanol [PD_C] | 3,3-Dimethylcyclohexanone [PD_C] | Bicyclo[2.2.1]heptane-2-methanol [PD_C] | Valproic acid [PD_C] | Valproic acid [PD_C]	0.325883	0.692667	0.15509	0.183589	0.303933	1
5.87_297.1263m/z	PD_A	Phe-Met [PD_A] | Met-Phe [PD_C] | 2-[(Cyclopropylcarbonyl)amino]-4,5,6,7-tetrahydrobenzothiophene-3-carboxamide [PD_C] | N-(2-Phenyl-4(3H)-quinazolinylidene)aniline [PD_C] | 3-amino-4-({2-[(dimethylamino)methyl]phenyl}sulfanyl)benzonitrile [PD_C]	0.136842	0.506004	1.23817e-14	4.69691e-14	0.304141	1
5.50_194.0450m/z	PD_A	5,6-Dihydroxyindole-2-carboxylic acid [PD_A] | 2,4-Dioxo-4-(3-pyridinyl)butanoic acid [PD_C] | 2,3-Dihydro-3-methyl-2-oxo-5-benzoxazolecarboxylic acid [PD_C] | Styrene, 3,4-(methylenedioxy)-.beta.-nitro- [PD_C] | 3,7,8,4'-Tetramethoxyflavone [PD_C] | Scutellarein tetramethyl ether [PD_C] | 3,6,2',3'-Tetramethoxyflavone [PD_C] | 3,6,3',4'-Tetramethoxyflavone [PD_C] | 3,2',4',5'-Tetramethoxyflavone…	0.777074	0.90955	0.498612	0.528721	0.304554	1
13.43_591.3141m/z	PD_A	Chenodeoxycholic acid 24-acyl-.beta.-D-glucuronide [PD_A] | (4E,6E)-2-(Hydroxymethyl)-3-(3-methoxy-3-oxopropyl)deca-4,6-dienoic acid [PD_C] | [5-Hydroxy-3-(hydroxymethyl)-2-oxo-6-propan-2-ylcyclohex-3-en-1-yl] 3-methylbutanoate [PD_C] | 2,3-Dihydroxy-3-(2-hydroxypropan-2-yl)-8a-methyl-1,2,3a,4,5,8-hexahydroazulene-6-carboxylic acid [PD_C] | Dimethyl 2-((1S,2R)-3-oxo-2-pentylcyclopentyl)malonate […	0.0227638	0.255867	0.00123241	0.00207471	0.308329	1
8.84_402.2997m/z	PD_A	2-Octenoylcarnitine [PD_A] | Acoric acid [PD_C] | 1-(2,5-Dimethoxyphenyl)-2-(isopropylamino)-1-propanol [PD_C] | (2S)-2,3-bis(octanoyloxy)propyl 10-methylundecanoate [PD_C] | (2R)-1-(decanoyloxy)-3-(octanoyloxy)propan-2-yl decanoate [PD_C] | (2S)-1-(decanoyloxy)-3-(octanoyloxy)propan-2-yl decanoate [PD_C] | (2S)-2,3-bis(octanoyloxy)propyl dodecanoate [PD_C] | (2R)-2,3-bis(octanoyloxy)propyl 10-me…	0.0152354	0.211759	0.0992275	0.122404	0.308588	1
16.36_549.3799n	PD_A	1-O-Hexadecyl-2-O-(2E-butenoyl)-sn-glyceryl-3-phosphocholine [PD_A] | Pyrrolidinium, 1-[(7R)-7-(acetyloxy)-4-hydroxy-4-oxido-3,5,9-trioxa-4-phosphapentacos-1-yl]-1-methyl-, inner salt [PD_C] | (2-{[(2R)-2-hydroxy-3-[(11Z)-icos-11-enoyloxy]propyl phosphono]oxy}ethyl)trimethylazanium [PD_C] | (2-{[(2R)-2-(acetyloxy)-3-[(9Z)-octadec-9-en-1-yloxy]propyl phosphonato]oxy}ethyl)trimethylazanium [PD_C] |…	0.315743	0.683841	3.55818e-24	2.00866e-23	0.311564	1
19.14_704.5584m/z	PD_A	1-Hexadecyl-2-(9Z-octadecenoyl)-sn-glycero-3-phosphoethanolamine [PD_A] | N-[6-(diethylamino)hexyl]-6-methoxy-4-methylquinolin-8-amine [PD_C] | (2S)-1-hydroxy-3-(icosanoyloxy)propan-2-yl (5R,6Z,8E,10E,12S,14Z)-5,12-dihydroxyicosa-6,8,10,14-tetraenoate [PD_C] | (2S)-3-hydroxy-2-(icosanoyloxy)propyl (5S,6Z,8E,10E,12R,14Z)-5,12-dihydroxyicosa-6,8,10,14-tetraenoate [PD_C] | (2R)-2-hydroxy-3-(icosanoy…	0.997983	0.99916	0.000310631	0.000562041	0.316302	1
14.16_247.1691m/z	PD_A	Brefeldin C [PD_A] | (3E,11Z,13E)-6-Hydroxy-16-methyloxacyclohexadeca-3,11,13-trien-2-one [PD_A] | Dinor-12-oxophytodienoic acid [PD_C] | (5.xi.,9.xi.,18.xi.)-6-Hydroxy-3-oxolup-20(29)-en-28-oic acid [PD_C] | Colubrinic acid [PD_C] | (5.xi.,13.alpha.,14.beta.,17.alpha.,20S,24E)-21-Hydroxy-3-oxolanosta-8,24-dien-26-oic acid [PD_C] | 18.beta.-Glycyrrhetinic acid [PD_C] | 11-Keto-.beta.-boswellic ac…	0.31852	0.685247	8.01953e-07	1.85878e-06	0.319149	1
13.43_336.2296n	PD_A	(2E,6E,10Z)-12-Hydroxy-10-(hydroxymethyl)-6-methyl-2-(4-methylpent-3-enyl)dodeca-2,6,10-trienoic acid [PD_A] | 16,18-Dihydroxy-3,13-clerodadien-15-oic acid [PD_A] | 15,16-Dihydroxy-8(17),13-labdadien-18-oic acid [PD_C] | 7,8-Epoxydihydrogrindelic acid [PD_C] | 5,6-Dihydroxy-8Z,11Z,14Z,17Z-eicosatetraenoic acid [PD_C] | Prostaglandin A1 [PD_C] | 5S,6R-Dihydroxy-7E,9E,11Z,14Z-eicosatetraenoic acid …	0.574476	0.826053	0.00566274	0.00870778	0.321487	1
3.42_232.0272m/z	PD_A	Acetaminophen sulfate [PD_A] | 2-(1H-Indol-3-ylmethylene)malononitrile [PD_C] | 2-Chloro-10H-pyridazino[6,1-b]quinazolin-10-one [PD_C] | N''-(4-chloro-3-methoxy-1-oxo-1H-isochromen-7-yl)guanidine [PD_C] | {4-[(1R)-2-amino-1-hydroxyethyl]-2-hydroxyphenyl}oxidanesulfonic acid [PD_C] | [5-(2-amino-1-hydroxyethyl)-2-hydroxyphenyl]oxidanesulfonic acid [PD_C] | 6-(acetylsulfanyl)-hexahydrofuro[3,2-b]fu…	0.431232	0.757227	0.331243	0.366121	0.33141	1
15.47_510.3548m/z	PD_A	1-Heptadecanoyl-sn-glycero-3-phosphocholine [PD_A] | LysoPC(17: 0/0: 0) [PD_A] | [(2R)-3-[(11Z)-docos-11-enoyloxy]-2-hydroxypropoxy]phosphonic acid [PD_C] | {3-[(13Z)-docos-13-enoyloxy]-2-hydroxypropoxy}phosphonic acid [PD_C] | (2-aminoethoxy)[(2R)-3-hydroxy-2-(icosanoyloxy)propoxy]phosphinic acid [PD_C] | (2-aminoethoxy)[(2R)-2-hydroxy-3-(icosanoyloxy)propoxy]phosphinic acid [PD_C] | (2-{[(2R)-3…	0.570769	0.82497	0.405982	0.438863	0.331845	1
14.06_287.2001m/z	PD_A	Tetrahydrocannabivarin [PD_A] | [8]-Gingerol [PD_C] | 1-(3,5-Dihydroxyphenyl)-12-hydroxytridecan-2-one [PD_C] | Benzene, 1,3-dimethoxy-5-methyl-2-[(1R,6R)-3-methyl-6-(1-methylethenyl)-2-cyclohexen-1-yl]- [PD_C] | Flavoglaucin [PD_C] | 5.beta.-Androstan-3.alpha.-ol-11,17-dione [PD_C] | 5-Androsten-3.beta.,16.alpha.-diol-17-one [PD_C] | 11-Oxoandrosterone [PD_C] | 16-Oxoandrostenediol [PD_C] | 7.al…	0.0875241	0.440209	0.126441	0.152445	0.33277	1
13.56_191.1794m/z	PD_A	1-(Cyclododec-1-en-1-yl)ethanone [PD_A] | (S)-3-Methyloxacyclotetradecan-2-one [PD_A] | 1-Ethynylcyclododecanol [PD_A] | [2-(1-Adamantyl)-1,1-dimethylethyl]amine [PD_C] | Myristoleic acid [PD_C] | 2,4,7,9-Tetramethyl-5-decyne-4,7-diol [PD_C] | 1-(2-Ethyl-2-methyltetrahydro-2H-pyran-4-yl)-1-hexanone [PD_C]	0.14095	0.510127	0.57878	0.60589	0.335982	1
13.17_591.3159m/z	PD_A	Urobilin [PD_A] | Chenodeoxycholic acid 24-acyl-.beta.-D-glucuronide [PD_C] | Cyclo(L-Leu-L-Pip-L-Aoe-D-Phe) [PD_C] | N-[2-(4-Morpholinyl)ethyl]-6-phenyl-3-pyridazinamine [PD_C] | (1S,7R,7aS)-7-(acetyloxy)-1-[(2R,4S,5E)-6-carboxy-4-hydroxy-6-methylhex-5-en-2-yl]-5-{[(1S,4S)-3,3-dimethyl-2-oxo-7-oxabicyclo[2.2.1]heptan-1-yl]methyl}-1,7a-dimethyl-2,6,7,7a-tetrahydro-1H-indene-4-carboxylic acid [PD_…	0.999949	0.999949	1.04218e-05	2.1838e-05	0.338946	1
13.32_185.1170m/z	PD_A	Sebacic acid [PD_A] | cis-Pinonic acid [PD_A] | 2-Hexylbutanedioic acid [PD_A] | 2-[5-(2-Hydroxypropyl)oxolan-2-yl]propanoic acid [PD_A] | 5-(2,5-Dihydroxyhexyl)oxolan-2-one [PD_C] | Methyl hydrogen azelate [PD_C] | 20-Hydroxyprostaglandin E2 [PD_C] | 15(R),19(R)-Hydroxyprostaglandin E2 [PD_C] | Sebacic acid [PD_C] | 4-Hydroxynonenal alkyne [PD_C]	0.873193	0.949708	0.000424554	0.000756141	0.341355	1
18.23_758.5683m/z	PD_A	1-Palmitoyl-2-linoleoyl-sn-glycero-3-phosphocholine [PD_A] | 1,2-Dioleoyl-sn-glycero-3-phosphoethanolamine-N-methyl [PD_C] | 1-Hexadecanoyl-2-octadecadienoyl-sn-glycero-3-phosphocholine [PD_C] | (2-{[(2R)-2-{[(9S,10S,12Z)-9,10-dihydroxyoctadec-12-enoyl]oxy}-3-[(1E)-hexadec-1-en-1-yloxy]propyl phosphono]oxy}ethyl)trimethylazanium [PD_C] | (2-{[(2R)-3-{[(9R,10R,12Z)-9,10-dihydroxyoctadec-12-enoyl]o…	0.0228303	0.255867	2.50732e-05	5.07255e-05	0.344902	1
3.94_260.1372n	PD_A	Glu-Leu [PD_A] | Glu-Ile [PD_A] | N-L-.gamma.-Glutamyl-L-leucine [PD_C] | Leu-Glu [PD_C] | Ile-Glu [PD_C] | gamma-Glutamylleucine [PD_C] | Isoleucyl-Glutamate [PD_C]	0.00612989	0.131165	0.0495597	0.0649518	0.350979	1
13.56_240.2087n	PD_A	Methyl myristoleate [PD_A] | 7-(2-Hydroxypropan-2-yl)-1,4a-dimethyl-2,3,4,5,6,7,8,8a-octahydronaphthalen-1-ol [PD_C] | (9E)-pentadec-9-enoic acid [PD_C] | 2-methylpropyl undec-10-enoate [PD_C] | 1-oxacyclohexadecan-2-one [PD_C] | butyl undec-10-enoate [PD_C] | 3,7-dimethyloct-7-en-1-yl 3-methylbutanoate [PD_C] | (1R,2S,5R)-5-methyl-2-(propan-2-yl)cyclohexyl 3-methylbutanoate [PD_C] | 3,7-dimethyl…	0.175725	0.550627	0.524895	0.553511	0.353287	1
11.14_389.1372n	PD_A	Tadalafil [PD_A] | Tadalafil [PD_A] | (2R,8R)-2-(2H-1,3-benzodioxol-5-yl)-6-methyl-3,6,17-triazatetracyclo[8.7.0.0Ã‚Â³,Ã¢ÂÂ¸.0Ã‚Â¹Ã‚Â¹,Ã‚Â¹Ã¢ÂÂ¶]heptadeca-1(10),11,13,15-tetraene-4,7-dione [PD_C] | Methanone, [1-(5-bromopentyl)-1H-indol-3-yl](2,2,3,3-tetramethylcyclopropyl)- [PD_D]	0.344737	0.702767	0.497984	0.52813	0.353682	1
7.80_352.1651m/z	PD_A	Trp-Phe [PD_A] | (2E)-2-(Morpholin-4-ylcarbonyl)-3-(3-phenoxyphenyl)prop-2-enenitrile [PD_C] | 2,5-Dimethyl-N'-[(E)-(3-phenoxyphenyl)methylidene]-3-furohydrazide [PD_C] | Phe-Trp [PD_C] | Gly-Phe-Phe [PD_C]	0.551397	0.816476	1.77607e-10	5.3521e-10	0.354092	1
15.49_459.2482m/z	PD_A	1-Oleoyl-L-.alpha.-lysophosphatidic acid [PD_A] | 6-Ketotestosterone enanthate [PD_C] | Quinoline, 4-[5,6-dihydro-2-(2-pyridinyl)-4H-pyrrolo[1,2-b]pyrazol-3-yl]-7-[2-(4-morpholinyl)ethoxy]- [PD_C] | (4E,8E)-11-[(2R)-6-hydroxy-2,5,7,8-tetramethyl-3,4-dihydro-2H-1-benzopyran-2-yl]-4,8-dimethylundeca-4,8-dienoic acid [PD_C] | 5-hydroxy-2,6,6-tris(3-methylbut-2-en-1-yl)-4-(3-methylbutanoyl)cyclohex-4…	0.742811	0.895297	0.311478	0.346283	0.35831	1
12.59_261.1457m/z	PD_A	Ile-Glu [PD_A] | Leu-Glu [PD_C] | (2Z)-3,7-dimethylocta-2,6-dien-1-yl 3-oxobutanoate [PD_C] | 3-(3,4-dimethyl-5-pentylfuran-2-yl)propanoic acid [PD_C] | 14-(2,3-dihydroxy-6-methyl-5-methylideneheptan-2-yl)-4,5,11-trihydroxy-2,15-dimethyltetracyclo[8.7.0.0Ã‚Â²,Ã¢ÂÂ·.0Ã‚Â¹Ã‚Â¹,Ã‚Â¹Ã¢ÂÂµ]heptadec-9-en-8-one [PD_C] | 4,5,11-trihydroxy-14-{1-hydroxy-1-[3-(3-methylbutan-2-yl)oxiran-2-yl]ethyl}-2,15-d…	0.218767	0.600801	0.962398	0.964803	0.365517	1
2.60_303.1447m/z	PD_A	His-Phe [PD_A] | Phe-His [PD_A] | 3-{[3-carboxy-3-hydroxy-3-(propan-2-yl)propanoyl]oxy}-4-(trimethylazaniumyl)butanoate [PD_C] | 6-methoxy-N1-[(pyridin-3-yl)methyl]benzene-1,3-dicarboxamide [PD_C] | N-[2-(Isonicotinoylamino)ethyl]isonicotinamide [PD_C] | N-{2-[(3-Pyridinylcarbonyl)amino]ethyl}nicotinamide [PD_C]	0.378489	0.726383	0.0173006	0.024571	0.368047	1
17.26_418.3078n	PD_A	Di(2,6-dimethyl-4-heptyl) phthalate [PD_A] | Di(2-nonyl) phthalate [PD_A] | Di(5-nonyl) phthalate [PD_A] | Di(3-methyl-4-octyl) phthalate [PD_A]	0.889182	0.955642	0.220231	0.252312	0.370921	1
6.38_419.0031m/z	PD_A	Sucralose [PD_A] | {[4-(4-Chlorophenyl)-3-cyano-6-phenyl-2-pyridinyl]sulfanyl}acetic acid [PD_C] | [5,7-dihydroxy-2-(4-hydroxy-3-methoxyphenyl)-4-oxo-4H-chromen-3-yl]oxidanesulfonic acid [PD_C] | 2-Thiophenesulfonamide, N-[4-[2,2,2-trifluoro-1-hydroxy-1-(trifluoromethyl)ethyl]phenyl]- [PD_C] | 2-{[2,5-bis(chloromethyl)-3,4-dihydroxyoxolan-2-yl]oxy}-5-chloro-6-(hydroxymethyl)oxane-3,4-diol [PD_D] …	0.430375	0.756696	0.00558015	0.00858943	0.377522	1
16.73_551.3956n	PD_A	1-Arachidoyl-2-hydroxy-sn-glycero-3-phosphocholine [PD_A] | 1-Octadecyl-2-acetyl-sn-glycero-3-phosphocholine [PD_A] | 1-O-Hexadecyl-2-O-butanoyl-sn-glyceryl-3-phosphocholine [PD_A] | Aliskiren [PD_C]	0.353336	0.71012	0.0145446	0.020918	0.377629	1
5.08_434.2170m/z	PD_A	Dextrorphan O-.beta.-D-glucuronide [PD_A] | Leonubiastrin [PD_C] | Gln-Met-Arg [PD_C] | 3,5-dihydroxy-7-{6-hydroxy-2-methyl-8-[(2-methylbutanoyl)oxy]-1,2,6,7,8,8a-hexahydronaphthalen-1-yl}-2-nitroheptanoic acid [PD_C] | nitro 3,5-dihydroxy-7-{6-hydroxy-2-methyl-8-[(2-methylbutanoyl)oxy]-1,2,6,7,8,8a-hexahydronaphthalen-1-yl}heptanoate [PD_C] | 2-(2,4-dihydroxy-6-methylbenzoyloxy)-2a-hydroxy-6,6,7…	0.547221	0.815798	0.336962	0.371795	0.385205	1
15.56_234.1983n	PD_A	1-(2,3,8,8-Tetramethyl-1,2,3,4,5,6,7,8-octahydro-2-naphthalenyl)ethanone [PD_A] | 1-[1,6-Dimethyl-4-(4-methyl-3-pentenyl)-3-cyclohexen-1-yl]ethanone [PD_A] | 2,6-di-tert-butyl-4-ethylphenol [PD_C] | (2E,6E)-4-ethyl-7,11-dimethyldodeca-2,6,10-trienal [PD_C] | 2,4-Bis(2-methylbutan-2-yl)phenol [PD_C] | 2,6-Di-tert-butyl-4-ethylphenol [PD_C] | 1-(2,3,8,8-Tetramethyl-1,2,3,4,5,6,7,8-octahydronaphthal…	0.552067	0.816476	1.57102e-09	4.4608e-09	0.38543	1
10.77_349.2368m/z	PD_A	Tetrahydrocortisol [PD_A] | 5.beta.-Pregnan-3.alpha.,17,20.beta.,21-tetrol-11-one [PD_A] | 3.beta.-Allotetrahydrocortisol [PD_A] | 15(R)-Methylprostaglandin A2 [PD_C] | 15(R)-15-Methylprostaglandin D2 [PD_C] | 5.alpha.-Pregnane-3.alpha.,21-diol-11,20-dione [PD_C] | 15-Cyclohexylpentanorprostaglandin F2.alpha. [PD_C] | 11.beta.,21-Dihydroxy-5.beta.-pregnane-3,20-dione [PD_C] | 15(S)-15-Methylprost…	0.361276	0.715292	3.28556e-32	2.44763e-31	0.397812	1
18.25_478.3291m/z	PD_A	1-Palmitoyl-sn-glycero-3-phosphocholine [PD_A] | 1-Palmitoylphosphatidylcholine [PD_C] | Polyporusterone A [PD_C]	0.326752	0.693064	0.109748	0.134273	0.398951	1
13.11_301.2157m/z	PD_A	17-Hydroxy-15-kauren-19-oic acid [PD_A] | 7-Hydroxypimara-8(14),15-dien-18-oic acid [PD_A] | Steviol [PD_A] | (2E,6E,10Z)-12-Hydroxy-10-(hydroxymethyl)-6-methyl-2-(4-methylpent-3-enyl)dodeca-2,6,10-trienoic acid [PD_C] | Isosteviol [PD_C] | Grandiflorenic acid [PD_C] | (1R,4aR)-6-Hydroxy-1,4a-dimethyl-7-propan-2-yl-2,3,4,4b,5,6,10,10a-octahydrophenanthrene-1-carboxylic acid [PD_C] | 15,16-Dihydro…	0.283616	0.658959	0.608207	0.633823	0.399183	1
[truncated: 6,680 more rows]
