# Supplementary material for: Selective Influence of Hemp Fiber Ingestion on Post-Exercise Gut Permeability: A Metabolomics-Based Analysis
Source: Nutrients. 2025 Apr 19;17(8):1384. doi: 10.3390/nu17081384 (PMC12030204; doi:10.3390/nu17081384)
Supplement: Supplementary file 1 [file nutrients-17-01384-s001.zip › Supplementary Table S3.xlsx]

## Sheet: Title
Table S3a. Peaks Important to Differentiating High Hemp Fiber and Placebo Study Groups Based on the OPLS-DA Model
Table S3b. Peaks Important to Differentiating Low Hemp Fiber and Placebo Study Groups Based on the OPLS-DA Model

## Sheet: S3a. High Dose vs Placebo
Table S3a. Peaks Important to Differentiating High Hemp Fiber and Placebo Study Groups Based on the OPLS-DA Model
Notes:
1. Peaks with a Variable Importance to Projecton (VIP) Score ≥ 1 were identified as important to differentiating High Hemp Fiber vs Placebo study groups in the OPLS-DA Model using all timepoints. The baseline peak intensity was subtracted from the peak intensity at all other timepoints.
2. Mass spectrometry metabolomics platforms cannot always distinguish between isomers, and multiple peaks may match the same compound. from the peak intensity at all other timepoints.
3. Additionally, one peak may match multiple metabolites due to adduct formation or isobaric compounds.
4. Highest Ontology Level means that the ontology level of the library matched metabolite with the most evidence.
Highest Ontology Level	Compound Name	RT - Mass	VIP
OL_1	71750794 (Monoethyl Phthalate O-ÃŽÂ²-D-glucuronide) [OL_1] | 6443140 (Ferulic Acid 4-O-glucuronide) [OL_2b] | 49844484 (Isoferulic acid 3-O-glucuronide) [OL_2b] | 10-[(2R,3R,4R)-2,3,4,5-tetrahydroxypentyl]-2H,3H,4H,10H-benzo[g]pteridine-2,4-dione [PD_C] | 6-(Trifluoromethyl)-1H-indole [PD_C] | [3-(Trifluoromethyl)phenyl]acetonitrile [PD_C] | Fraxin [PD_C] | 5-hydroxy-6-methoxy-7-{[3,4,5-trihydrox…	7.80_393.0786m/z	1.97929
OL_1	139506 (Valyl-Serine) [OL_1] | 6426709 (Prolylglycine) [OL_2a] | 3013625 (Glycylproline) [OL_2a] | Val-Ser [PD_A] | Ser-Val [PD_C] | Pro-Gly [PD_C] | 4-Hydroxy-1-propionylproline [PD_C] | 5-Amino-1,3,6-trimethyl-1,3-dihydro-2H-benzimidazol-2-one [PD_C] | Ethyl 2-acetamido-3-oxobutanoate [PD_C] | Zinc neodecanoate [PD_D]	0.73_205.1182m/z	1.92382
OL_1	46781078 (O-Cresol) [OL_1] | p-Tolyl-.beta.-D-glucuronide [PD_A] | Helicin [PD_C] | Helicid [PD_C]	6.72_284.0894n	1.87285
OL_1	588 (Creatinine) [OL_1] | Creatinine [PD_A] | Creatinine [PD_C] | 2-imino-1-methylimidazolidin-4-one [PD_C]	0.65_113.0589n	1.84433
OL_1	5312965 (2-Aminoheptanoate) [OL_1] | 4-Trimethylammoniobutanoic acid [PD_D] | 2-(Aminomethyl)-4-methylpentanoic acid [PD_D] | 7-Aminoheptanoic acid [PD_D] | 3-Amino-1,1,1-trifluoro-5-methylhexan-2-ol [PD_D] | N''-[(1-{[(diaminomethylidene)amino]imino}propan-2-ylidene)amino]guanidine [PD_D] | DL-.beta.-Homoleucine [PD_D] | DL-Norleucine methyl ester [PD_D]	4.52_168.0997m/z	1.76195
OL_1	92258 (Phenylacetylglutamine) [OL_1] | Phenylacetyl-L-glutamine [PD_A] | Phenylacetylglutamine [PD_A] | N-[2-(Benzoylamino)propanoyl]alanine [PD_C] | N-.gamma.-Acetyl-N-2-formyl-5-methoxykynurenamine [PD_C] | 5-(3,4-Dimethoxybenzyl)-5-methyl-2,4-imidazolidinedione [PD_C] | 4-(Cyclohexylamino)-3-nitrobenzoic acid [PD_C] | N-[3-(2-formamido-5-methoxyphenyl)-3-oxopropyl]acetamide [PD_C] | (2S)-4-car…	5.69_264.1107n	1.69449
OL_1	88412 (N-Butyrylglycine) [OL_1] | 321155 (N-Propionylalanine) [OL_1] | 10855600 (N-Isobutyrylglycine) [OL_2b] | 18189 (4-Acetamidobutanoic acid) [OL_2b] | 5,5,5-Trifluoroleucine [PD_C] | 4-Acetamidobutanoic acid [PD_C] | N-Isobutyrylglycine [PD_C] | Methyl 2-(acetylamino)propanoate [PD_C] | N-Acetyl-D-alanine methyl ester [PD_C] | (S)-N-Acetylalanine methyl ester [PD_C] | Methyl .delta.-aminolevu…	3.70_168.0633m/z	1.54818
OL_1	6175 (Cytidine) [OL_1] | Cytidine [PD_A] | Cytidine [PD_A] | Arabinofuranosylcytosine [PD_A] | Cytarabine [PD_A] | Nitrotyrosine [PD_C]	0.91_244.0925m/z	1.54401
OL_1	9793905 (S-Allylcysteine) [OL_1] | S-Allyl-L-Cysteine [PD_A] | 4-Aminotetrahydro-2H-thiopyran-4-carboxylic acid [PD_C] | Ethyl 1,3-thiazolidine-4-carboxylate [PD_C] | 2-amino-3-[(1Z)-prop-1-en-1-ylsulfanyl]propanoic acid [PD_C] | 2-amino-3-(prop-2-en-1-ylsulfanyl)propanoic acid [PD_C] | (2R)-2-amino-3-[(1E)-prop-1-en-1-ylsulfanyl]propanoic acid [PD_C] | 2-[(prop-2-en-1-yl)amino]-3-sulfanylpropano…	1.94_161.0506n	1.52323
OL_1	71296139 (Adipoyl-L-carnitine) [OL_1] | Adipoyl-L-carnitine [PD_A] | 3-Methylglutarylcarnitine [PD_A] | (3R)-3-[(5-carboxypentanoyl)oxy]-4-(trimethylazaniumyl)butanoate [PD_C] | 5-(4-Butoxyphenyl)-3,5-dimethyl-2,4-imidazolidinedione [PD_C]	3.68_290.1594m/z	1.50287
OL_1	10236635 (12,13-DiHOME) [OL_1] | 12,13-Dihydroxy-9Z-octadecenoic acid [PD_C] | 9,10-Dihydroxy-12Z-octadecenoic acid [PD_C] | 2-Oxiraneoctanoic acid, .eta.-hydroxy-3-octyl- [PD_C] | Dibutyl sebacate [PD_C] | Dibutyl decanedioate [PD_C] | Dihexyl adipate [PD_C]	13.80_314.2452n	1.47404
OL_1	448580 (N-ACETYLMETHIONINE) [OL_1] | N-Acetyl-L-methionine [PD_C] | N-Acetyl-L-methionine [PD_C] | (2S)-2-acetamido-4-(methylsulfanyl)butanoic acid [PD_C] | ethyl 2-acetamido-3-sulfanylpropanoate [PD_C] | 2-acetamido-3-methyl-3-sulfanylbutanoic acid [PD_C] | 2-(2-methylpropanamido)-3-sulfanylpropanoic acid [PD_C]	4.85_191.0616n	1.45916
OL_1	144 (5-HYDROXYTRYPTOPHAN) [OL_1] | 5-Hydroxy-L-tryptophan [PD_A] | 5-Hydroxy-L-tryptophan [PD_A] | rac-trans-4-Cotininecarboxylic acid [PD_C] | 4-(2-Oxo-2,3-dihydro-1H-benzimidazol-1-yl)butanoic acid [PD_C] | (S)-5-(4-Hydroxyphenyl)-5-ethylhydantoin [PD_C] | 2-Ethyl-3-oxo-1,2,3,4-tetrahydro-6-quinoxalinecarboxylic acid [PD_C]	3.21_220.0842n	1.42037
OL_1	HMDB0002040 (4-Methoxycinnamic acid) [OL_1] | 3-Methoxycinnamic acid [OL_2a] | Mellein [PD_C] | 6-Methoxychromanone [PD_C] | 7-Methoxychromanone [PD_C] | 3-(4-Methylphenyl)oxirane-2-carboxylic acid [PD_C] | 3-Methoxycinnamic acid [PD_C] | Carbofuran phenol-3-ketone [PD_C] | 4-Methoxycinnamic acid [PD_C] | Coniferyl aldehyde [PD_C] | 2-Methoxycinnamic acid [PD_C] | 4-Methoxycinnamic acid [PD_C] | …	9.36_178.0631n	1.38467
OL_1	194109 (3-Hydroxyadipic 3,6 lactone) [OL_1] | 4-(4-Amino-3-nitrobenzyl)-2-nitrophenylamine [PD_C] | 2-oxopropanal [PD_C] | propanedial [PD_C] | prop-2-enoic acid [PD_C] | 2H-1,3-dioxole [PD_C] | oxetan-2-one [PD_C] | beta-Propiolactone [PD_C] | Methyl glyoxal [PD_C] | (3E)-hex-3-enedioic acid [PD_C] | (2E)-3-methylpent-2-enedioic acid [PD_C] | (2E)-2-methylpent-2-enedioic acid [PD_C] | (2E)-hex-2…	2.54_167.0315m/z	1.33937
OL_1	6076 (CYCLIC AMP) [OL_1] | 101812 (ADENOSINE 2',3'-CYCLIC PHOSPHATE) [OL_2b] | Cyclic AMP [PD_A] | Adenosine 3',5'-cyclic monophosphate [PD_A] | Adenosine 2'-monophosphate [PD_A] | Adenosine 2',3'-cyclic monophosphate [PD_A] | Adenosine monophosphate [PD_C] | 2'-Deoxyguanosine 5'-monophosphate [PD_C] | Adenosine monophosphate [PD_C] | Adenosine 3'-monophosphate [PD_C] | Adenosine 5'-monophosphate…	2.94_330.0593m/z	1.3334
OL_1	3017884 (3-Hydroxydecanedioic acid) [OL_1] | (3R)-3-hydroxydecanedioic acid [PD_C] | 2-hydroxydecanedioic acid [PD_C] | 5-hydroxydecanedioic acid [PD_C] | Di-tert-butyl dicarbonate [PD_C]	7.80_218.1151n	1.31588
OL_1	79034 (12-Hydroxydodecanoic acid) [OL_1] | 2-hexyl-3-methylcyclopent-2-en-1-one [PD_C] | (2E,6Z)-dodeca-2,6-dienal [PD_C] | 4-methyl-2-[(1Z)-3-methylbuta-1,3-dien-1-yl]oxepane [PD_C] | 3-{2,3-dimethyltricyclo[2.2.1.0Ã‚Â²,Ã¢ÂÂ¶]heptan-3-yl}propan-1-ol [PD_C] | (2E,4E)-dodeca-2,4-dienal [PD_C] | 1,1'-Bi(cyclohexyl)-2-one [PD_C] | 4-Cyclohexylcyclohexanone [PD_C] | (9Z,12Z,15Z,18Z)-tetracosa-9,12,1…	12.20_181.1587m/z	1.30578
OL_1	876 (Methionine) [OL_1] | 6137 (L-Methionine) [OL_1] | L-Methionine [PD_A] | Racemethionine [PD_A] | L-Methionine [PD_C] | (2S)-2-amino-4-(methylsulfanyl)butanoic acid [PD_C] | 2-amino-3-methyl-3-sulfanylbutanoic acid [PD_C] | 2-amino-4-(methylsulfanyl)butanoic acid [PD_C] | ethyl 2-amino-3-sulfanylpropanoate [PD_C] | 2-amino-3-(ethylsulfanyl)propanoic acid [PD_C]	1.06_149.0510n	1.29942
OL_1	107963 (Hydroxycotinine) [OL_1] | trans-3'-Hydroxycotinine [PD_A] | Hydroxycotinine [PD_C] | N-Methyl-.gamma.-oxo-3-pyridinebutanamide [PD_C] | 5-Amino-1(2H)-isoquinolinone [PD_C] | 6-Methylquinazolin-4(3H)-one [PD_C] | Methyl indole-4-carboxylate [PD_C] | N-(2-Hydroxyethyl)-N'-(2-methoxyphenyl)urea [PD_C] | N-(3-Aminopropyl)-4-methyl-2-nitroaniline [PD_C] | (S)-Cotinine N-oxide [PD_C] | 1H-Indol…	1.17_193.0972m/z	1.29227
OL_1	5351619 (Ergothioneine) [OL_1] | Ergothioneine [PD_A] | Ergothioneine [PD_A] | N-(Naphthalen-1-yl)benzamide [PD_C] | Met-Met-Arg [PD_C] | 2-Butyramidothiophene-3-carboxamide [PD_C] | 2-[2-(2-Quinolinyl)ethenyl]phenol [PD_C] | 4-(4-Fluorobenzoyl)piperidine [PD_C] | 6-Chloro-N-cyclohexyl-1-methyl-1H-pyrazolo[3,4-d]pyrimidin-4-amine [PD_C]	0.75_230.0955m/z	1.28895
OL_1	13185 (Tetradecanedioate (Tetradecanedioic acid)) [OL_1] | Tetradecanedioic acid [PD_C] | Diethyl sebacate [PD_C] | 10-(Acetyloxy)decyl acetate [PD_C]	13.53_258.1828n	1.25975
OL_1	5961 (Glutamine) [OL_1] | 6998029 (Alanyl-Glycine) [OL_2a] | L-Glutamine [PD_A] | N-Methyl-L-asparagine [PD_A] | L-Glutamine [PD_A] | .beta.-Alanylglycine [PD_C] | Ala-Gly [PD_C] | Gly-Ala [PD_C] | N-Nitroso-N-methyl-3-aminopropionic acid, methyl ester [PD_C]	0.60_146.0691n	1.2535
OL_1	3034034 (Quinine) [OL_1] | 6'-Methoxycinchonan-9-ol [PD_A] | Quinine [PD_A] | Quinidine [PD_A] | Quinidine [PD_A] | Quinine [PD_A] | (R)-(6-Methoxy-4-quinolyl)-(5-vinylquinuclidin-2-yl)methanol [PD_C] | 10,17-Dihydroxy-4-methylsarpaganium cation [PD_C] | 4-Isopropyl-N-(4-morpholin-4-ylphenyl)benzamide [PD_C] | (3aS,5S,11bR,E)-12-Ethylidene-1,2,3a,4,5,7-hexahydro-3,5-ethanopyrrolo[2,3-d]carbazole-…	6.56_325.1905m/z	1.25015
OL_1	6288 (Threonine) [OL_1] | 99289 (ALLOTHREONINE) [OL_1] | 12647 (L-Homoserine) [OL_1] | 535 (1-Aminocyclopropanecarboxylic acid) [OL_2a] | (2S)-4-Amino-2-hydroxybutanoic acid [PD_C] | (S)-(+)-4-Amino-3-hydroxybutyric acid [PD_C] | 4-Amino-3-hydroxybutyrate [PD_C] | L-.beta.-Homoserine [PD_C] | L-Allothreonine [PD_C] | L-Threonine [PD_C] | L-Homoserine [PD_C] | L-Threoninamide [PD_C] | N-Methyl-L-s…	1.08_102.0550m/z	1.24973
OL_1	10917 (L-CARNITINE) [OL_1] | 2724480 (L-Cartinine) [OL_1] | L-Carnitine [PD_A] | 3-Amino-2-hydroxyheptanoic acid [PD_C] | 2-amino-3-hydroxy-4,4-dimethylpentanoic acid [PD_C] | 2-[(2-hydroxyethyl)amino]-3-methylbutanoic acid [PD_C] | Hexamethyldisilazane [PD_C]	0.63_161.1052n	1.24877
OL_1	978 (p-Aminobenzoic acid) [OL_1] | 227 (Anthranilic acid) [OL_2b] | 4-Pyridinylacetic acid [PD_C] | 2-Methylnicotinic acid [PD_C] | 2-Aminobenzamide [PD_C] | Phenyl isocyanate [PD_C] | 3-Pyridylacetic acid [PD_C] | Anthranilic acid [PD_C] | 2-Aminobenzoic acid [PD_C] | p-Aminobenzoic acid [PD_C] | 2-Pyridylacetic acid [PD_C] | 5-Methylpyridine-2-carboxylic acid [PD_C] | Trigonelline [PD_C]	4.05_120.0445m/z	1.24617
OL_1	6140 (L-Phenylalanine) [OL_1] | 10805 (4-hydroxy-3-methoxyphenylethylene glycol) [OL_2a] | 4-Ethoxybenzoic acid [PD_C] | trans-Cinnamic acid [PD_C] | (2S)-2-Hydroxy-2-phenylpropanoic acid [PD_C] | Atropic acid [PD_C] | 2'-Hydroxy-5'-methoxyacetophenone [PD_C] | 2'-Hydroxy-4'-methoxyacetophenone [PD_C] | 3-Phenyl-.beta.-alanine [PD_C] | Vanylglycol [PD_C] | trans-Cinnamic acid [PD_C] | Salicylic a…	2.86_149.0598m/z	1.24462
OL_1	3246938 (Hexanoylcarnitine) [OL_1] | Hexanoyl-L-carnitine [PD_A] | N-Capryloyl-DL-homoserine lactone [PD_C] | N-Octanoyl-L-homoserine lactone [PD_C] | N-OCTANOYL-L-HOMOSERINE LACTONE [PD_C]	6.64_260.1853m/z	1.24116
OL_1	450268 (3-Hydroxyhippuric acid) [OL_1] | HMDB0013678 (4-Hydroxyhippuric acid) [OL_1] | 450272 (Alpha-Hydroxyhippuric acid) [OL_2a] | 10253 (Salicyluric acid) [OL_2b] | HMDB0006116 (3-Hydroxyhippuric acid) [OL_2b] | 151012 (4-Hydroxyhippuric acid) [OL_2b] | O-Acetylsalicylhydroxamic acid [PD_C] | o-Hydroxyhippuric acid [PD_C] | Alpha-Hydroxyhippuric acid [PD_C] | 4-Hydroxyhippuric acid [PD_C] | Ae…	4.70_196.0602m/z	1.24089
OL_1	88079 (Glycyl-Isoleucine) [OL_1] | 92843 (Glycylleucine) [OL_1] | Glycyl-L-norleucine [PD_A] | Gly-Leu [PD_A] | Leu-Gly [PD_C] | Ile-Gly [PD_C] | 5-Isopropyl-5-methylhydantoin [PD_C] | 5-Methyl-5-propylimidazolidine-2,4-dione [PD_C]	3.76_189.1234m/z	1.21843
OL_1	69698 (N1-Methyl-2-pyridone-5-carboxamide) [OL_1] | N-Acetyl-L-aspartic acid [PD_C] | Nudifloramide [PD_C] | 2-Methyl-4-nitroaniline [PD_C] | N-(Hydroxymethyl)nicotinamide [PD_C] | 3-(2-Pyrimidinyl)propanoic acid [PD_C]	2.60_175.0478m/z	1.21339
OL_1	10855600 (N-Isobutyrylglycine) [OL_1] | 88412 (N-Butyrylglycine) [OL_1] | 321155 (N-Propionylalanine) [OL_1] | 18189 (4-Acetamidobutanoic acid) [OL_2b] | 4-Acetamidobutanoic acid [PD_C] | N-Isobutyrylglycine [PD_C] | Methyl 2-(acetylamino)propanoate [PD_C] | N-Acetyl-D-alanine methyl ester [PD_C] | (S)-N-Acetylalanine methyl ester [PD_C] | Methyl .delta.-aminolevulinate [PD_C] | (tert-Butylamino)…	3.23_168.0634m/z	1.2048
OL_1	43 (2-hydroxyglutarate) [OL_1] | 439939 (2-Hydroxyglutaric acid) [OL_1] | 181976 (3-Hydroxyglutarate) [OL_1] | D-(+)-Ribonic acid .gamma.-lactone [PD_C] | D-(-)-Citramalic acid [PD_C] | L-2-Hydroxyglutaric acid [PD_C] | 2-hydroxy-2-methylbutanedioic acid [PD_C] | 3-hydroxypentanedioic acid [PD_C] | (2R)-2-hydroxypentanedioic acid [PD_C] | (2S)-2-hydroxypentanedioic acid [PD_C] | (3R,4S,5R)-3,4-di…	1.10_148.0373n	1.2032
OL_1	221493 (Cholic acid) [OL_1] | 92805 (Gamma-Muricholic acid) [OL_1] | 160636 (Allocholic acid) [OL_1] | 122340 (Ursocholic acid) [OL_2b] | 5283853 (Beta-Muricholic acid) [OL_2b] | 53477700 (Alpha-Muricholic acid) [OL_2b] | Cholic acid [PD_A] | Ursocholic acid [PD_A] | 3,7,12-Trihydroxycholan-24-oic acid (stereoisomer unknown) [PD_A] | .gamma.-Muricholic acid [PD_A] | .beta.-Muricholic acid [PD_A] …	14.16_408.2871n	1.19988
OL_1	5280450 (linoleic acid) [OL_1] | Linoleic acid [PD_A] | 10E,12Z-octadecadienoic acid [PD_A] | Linoelaidic acid [PD_C] | Stearolic acid [PD_C] | 17-Octadecynoic acid [PD_C] | 9E,11E-Octadecadienoic acid [PD_C] | Geranyl caprylate [PD_C]	16.36_280.2398n	1.19644
OL_1	3845 (KYNURENATE) [OL_1] | Kynurenic acid [PD_A] | Kynurenic acid [PD_A] | 4-(1,3-Oxazol-5-yl)benzoic acid [PD_C] | 8-Hydroxyquinoline-5-carboxylic acid [PD_C] | 4-Oxo-1,4-dihydro-3-quinolinecarboxylic acid [PD_C] | 4-Nitro-1-naphthol [PD_C]	5.50_189.0426n	1.19242
OL_1	444899 (arachidonic acid) [OL_1] | 13-cis-Retinol [PD_A] | 9-cis-Retinol [PD_A] | 2.alpha.-Methyl-5.alpha.-androstan-3.alpha.-ol-17-one [PD_A] | Retinol [PD_A] | Epimetendiol [PD_A] | 1.alpha.-Methyl-5.alpha.-androstan-3.alpha.-ol-17-one [PD_A] | 17,17-Dimethyl-18-nor-5.beta.-androsta-1,13-diene-3.alpha.-ol [PD_A] | (1R,4aR,5S)-5-[(E)-5-Hydroxy-3-methylpent-3-enyl]-1,4a-dimethyl-6-methylidene-3,4…	16.20_269.2259m/z	1.19008
OL_1	83944 (p-Acetamidophenyl-ÃŽÂ²-D-glucuronide) [OL_1] | S-Nitrosoglutathione [OL_2a] | p-Acetamidophenyl .beta.-D-glucuronide [PD_A] | Acetaminophen glucuronide [PD_C] | 3-Chloro-N-(4,6-diphenylpyrimidin-2-yl)benzamide [PD_C] | (2S,3S,4S,5R,6S)-6-(4-acetamidophenoxy)-3,4,5-trihydroxyoxane-2-carboxylic acid [PD_C] | 2-{[3,4,5-trihydroxy-6-(hydroxymethyl)oxan-2-yl]oxy}-3,4-dihydro-2H-1,4-benzoxazin-3…	3.15_350.0841m/z	1.18252
OL_1	76406 (N-Acetyl-beta-alanine) [OL_1] | 98681 (Propionyl Glycine) [OL_1] | 88064 (N-ACETYLALANINE) [OL_1] | 5810 (trans-4-Hydroxy-L-proline) [OL_2b] | 69248 (trans-4-Hydroxy-L-proline) [OL_2b] | Propionylglycine [PD_C] | (3R)-3-Hydroxy-L-proline [PD_C] | trans-4-Hydroxy-L-proline [PD_C] | cis-4-Hydroxy-L-proline [PD_C] | 5-Aminolevulinic acid [PD_C] | N-Acetyl-L-alanine [PD_C] | 5-Aminolevulinic a…	1.45_131.0584n	1.17968
OL_1	9750 (L-Citrulline) [OL_1] | L-Citrulline [PD_A] | Citrulline [PD_A] | D-Citrulline [PD_A] | (2S)-2-amino-5-(carbamoylamino)pentanoic acid [PD_C] | (2S)-5-carbamimidamido-2-hydroxypentanoic acid [PD_C] | 2-amino-5-[(C-hydroxycarbonimidoyl)amino]pentanoic acid [PD_C] | 2,5-diaminopentanoyl carbamate [PD_C]	0.63_175.0957n	1.16945
OL_1	6613 (PANTOTHENATE) [OL_1] | Pantothenic acid [PD_A] | Pantothenic acid [PD_A] | 3-[[(2S)-2,4-Dihydroxy-3,3-dimethylbutanoyl]amino]propanoic acid [PD_A] | N-(tert-Butoxycarbonyl)-DL-serine methyl ester [PD_C] | 3-[(2R)-2,4-dihydroxy-3,3-dimethylbutanamido]propanoic acid [PD_C] | 3-(2,4-dihydroxy-3,3-dimethylbutanamido)propanoic acid [PD_C]	4.15_219.1106n	1.16649
OL_1	15047 (Pseudouridine) [OL_1] | Pseudouridine [PD_A] | Uridine [PD_C] | Uridine [PD_C] | PyroGlu-Asp [PD_C] | 1-[(2R,3R,4S,5R)-3,4-dihydroxy-5-(hydroxymethyl)oxolan-2-yl]-1,2,3,4-tetrahydropyrimidine-2,4-dione [PD_C] | 5-[(2S,3R,4S,5R)-3,4-dihydroxy-5-(hydroxymethyl)oxolan-2-yl]-1,2,3,4-tetrahydropyrimidine-2,4-dione [PD_C] | 1-[3,4-dihydroxy-5-(hydroxymethyl)oxolan-2-yl]-4-hydroxy-1,2-dihydropyri…	1.00_244.0693n	1.16269
OL_1	74839 (N-ACETYLPHENYLALANINE) [OL_1] | 1608347 (3-Phenylpropionylglycine) [OL_2a] | N-Acetyl-L-phenylalanine [PD_A] | N-Acetyl-D-phenylalanine [PD_A] | N-Acetyl-L-phenylalanine [PD_A] | N-Acetyl-DL-phenylalanine [PD_A] | 4-Acetyl-L-phenylalanine [PD_A] | (3-Phenylpropionyl)glycine [PD_C] | 2-Methylamino-1-(3,4-methylenedioxyphenyl)propan-1-one [PD_C] | Hydrastinine [PD_C]	7.40_207.0895n	1.15893
OL_1	5497182 (docosapentaenoic acid) [OL_1] | 6441454 (Docosapentaenoic acid) [OL_2a] | cis-7,10,13,16,19-Docosapentaenoic acid [PD_A] | Heneicosapentaenoic acid methyl ester [PD_A] | Eicosapentaenoic acid ethyl ester [PD_C] | (4Z,7Z,10Z,13Z,16Z)-docosa-4,7,10,13,16-pentaenoic acid [PD_C] | (7Z,10Z,13Z,16Z,19Z)-docosa-7,10,13,16,19-pentaenoic acid [PD_C] | ethyl (1R,4aR,4bR,10aR)-1,4a-dimethyl-7-(prop…	16.49_330.2553n	1.15574
OL_1	46907933 (Oleoylcarnitine) [OL_1] | Oleoyl-L-carnitine [PD_A] | [PD_C] | 1,3-bis(hexadecanoyloxy)propan-2-yl hexadecanoate [PD_C] | (2S)-3-(hexadecanoyloxy)-2-(tetradecanoyloxy)propyl octadecanoate [PD_C] | (2S)-2,3-bis(tetradecanoyloxy)propyl icosanoate [PD_C] | (2S)-2-(hexadecanoyloxy)-3-(tetradecanoyloxy)propyl octadecanoate [PD_C] | (2S)-1-(hexadecanoyloxy)-3-(tetradecanoyloxy)propan-2-yl oct…	14.35_426.3575m/z	1.15086
OL_1	5280581 (dihomo-gamma-linolenic acid) [OL_1] | cis-8,11,14-Eicosatrienoic acid [PD_A] | 5Z,8Z,14Z-Eicosatrienoic acid [PD_A] | 5Z,11Z,14Z-Eicosatrienoic acid [PD_A] | 9Z,11E,13E-Octadecatrienoic acid ethyl ester [PD_A] | cis-5,8,11-Eicosatrienoic acid [PD_A] | Linolenic acid ethyl ester [PD_A] | 11,14,17-Eicosatrienoic acid, (Z,Z,Z)- [PD_A] | .gamma.-Linolenic acid ethyl ester [PD_A] | Pinolenic …	16.56_306.2554n	1.14635
OL_1	445580 (docosahexaenoic acid) [OL_1] | cis-4,7,10,13,16,19-Docosahexaenoic acid [PD_A] | Docosahexaenoic acid [PD_A] | Retinyl acetate [PD_C] | Neogrifolin [PD_C] | (4Z,7Z,10Z,13Z,16Z,19Z)-docosa-4,7,10,13,16,19-hexaenoic acid [PD_C] | 5-methyl-4-[(2E,6E)-3,7,11-trimethyldodeca-2,6,10-trien-1-yl]benzene-1,3-diol [PD_C] | 5-methyl-2-[(2E,6E)-3,7,11-trimethyldodeca-2,6,10-trien-1-yl]benzene-1,3-dio…	16.32_328.2396n	1.13747
OL_1	743 (Glutaric acid) [OL_1] | 11686 (Dimethylmalonic acid) [OL_2b] | N-(4-Nitro-2-phenoxyphenyl)methanesulfonamide [PD_C] | Glutaric acid [PD_C] | Ethyl hydrogen malonate [PD_C] | Ethylmalonic acid [PD_C] | Dimethyl malonate [PD_C]	2.86_155.0313m/z	1.13622
OL_1	6274 (L-Histidine) [OL_1] | L-Histidine [PD_A] | D-Histidine [PD_A] | L-Histidine [PD_A] | 2-Amino-3-(1H-pyrazol-1-yl)propanoic acid [PD_A] | Cupferron [PD_C] | (2S)-2-amino-3-(1H-imidazol-5-yl)propanoic acid [PD_C] | 2-amino-3-(1H-pyrazol-1-yl)propanoic acid [PD_C] | 2-amino-3-(1H-imidazol-5-yl)propanoic acid [PD_C] | 2,5-Dimethoxypyrimidin-4-amine [PD_C]	0.60_155.0695n	1.13499
OL_1	5280933 (gamma-linolenic acid) [OL_1] | 5312688 (11-Octadecen-9-ynoic acid) [OL_2a] | 9Z,12Z,15Z-Octadecatrienoic acid [OL_2a] | Pinolenic acid [PD_A] | 9Z,11E,13E-Octadecatrienoic acid [PD_A] | alpha-Linolenic acid [PD_A] | gamma-Linolenic acid [PD_C] | (9Z,12Z,15Z)-octadeca-9,12,15-trienoic acid [PD_C] | (6Z,9Z,12Z)-octadeca-6,9,12-trienoic acid [PD_C] | (8E,10E,12Z)-octadeca-8,10,12-trienoic a…	16.04_278.2242n	1.12969
OL_1	6305 (L-Tryptophan) [OL_1] | 9060 (Tryptophan) [OL_1] | (Ã‚Â±)-Tryptophan [PD_A] | L-Tryptophan [PD_A] | D-Tryptophan [PD_A] | L-Tryptophan [PD_A] | 1-Isopropyl-1H-benzimidazole-5-carboxylic acid [PD_C] | 5-(Hydroxymethyl)-1-methyl-2-phenyl-2,3-dihydro-1H-pyrazol-3-one [PD_C] | 3-(4-Aminophenyl)-3-methylpyrrolidine-2,5-dione [PD_C] | Metazamide [PD_C] | Ethyl 1-Methyl-4-benzimidazolecarboxylate […	4.45_204.0898n	1.12622
OL_1	156391 (Naproxen) [OL_1] | Naproxen [PD_A] | (R)-Naproxen [PD_A] | 2-Pivaloyl-1,3-indandione [PD_C] | Methyl 2-(naphthalen-2-yloxy)propanoate [PD_C] | Dihydroresveratrol [PD_C] | R-Kawain [PD_C] | DL-Kavain [PD_C] | Naproxen [PD_C] | Demethylsuberosin [PD_C] | (2S)-2-(6-methoxynaphthalen-2-yl)propanoic acid [PD_C] | (4Z,9Z)-5-methyl-2,7-dioxabicyclo[9.2.2]pentadeca-1(13),4,9,11,14-pentaen-8-one […	11.84_230.0940n	1.12606
OL_1	53481671 (Dodecenoylcarnitine) [OL_1] | 71464535 (3-hydroxydodecanoyl carnitine) [OL_2a] | N-cis-Tetradec-9-enoyl-L-homoserine lactone [PD_C] | Stanozolol [PD_C] | 1-Pyrrolidineheptanoic acid, 2-(3-hydroxyoctyl)-5-oxo- [PD_C] | (4S)-4-[(2E)-dodec-2-enoyloxy]-4-(trimethylazaniumyl)butanoate [PD_C] | 3-(dodec-9-enoyloxy)-4-(trimethylazaniumyl)butanoate [PD_C] | 3-(dodec-4-enoyloxy)-4-(trimethylazan…	11.84_342.2640m/z	1.11714
OL_1	5282942 (12-hydroxy-9-cis-octadecenoic acid) [OL_1] | 6-Hydroxyoctadec-4-enoic acid [PD_C] | 8-(3-Octyl-2-oxiranyl)octanoic acid [PD_C] | 6-Oxooctadecanoic acid [PD_C] | 3-Oxostearic acid [PD_C]	15.13_321.2395m/z	1.10342
OL_1	853433 (Isoeugenol) [OL_1] | 4-(4-Hydroxyphenyl)-2-butanone [PD_C] | 2-methylfuran [PD_C] | (2Z)-penta-2,4-dienal [PD_C] | [PD_C] | cyclopent-2-en-1-one [PD_C] | Ethyl 4-acetyl-5-oxohexanoate [PD_C] | 4-(Cyclohexyloxy)-4-oxobutanoic acid [PD_C] | (4Z)-dec-4-enedioic acid [PD_C] | (5Z)-dec-5-enedioic acid [PD_C] | 2-oxo-5-pentyloxolane-3-carboxylic acid [PD_C] | 6-butyl-2-oxooxane-3-carboxylic aci…	10.53_165.0908m/z	1.09837
OL_1	5280450 (linoleic acid) [OL_1] | Linoelaidic acid [PD_A] | 17-Octadecynoic acid [PD_A] | Linoleic acid [PD_A] | Stearolic acid [PD_A] | 10E,12Z-octadecadienoic acid [PD_A] | 9E,11E-Octadecadienoic acid [PD_A] | Geranyl caprylate [PD_C]	15.97_280.2398n	1.09666
OL_1	1175 (Uric acid) [OL_1] | Uric acid [PD_A] | Uric acid [PD_C] | 2,3,6,7,8,9-hexahydro-1H-purine-2,6,8-trione [PD_C] | Uric acid [PD_C] | 2,2'-(Methanediyldisulfanediyl)diethanol [PD_C]	1.15_168.0283n	1.09532
OL_1	5497181 (adrenic acid) [OL_1] | cis-7,10,13,16-Docosatetraenoic acid [PD_A] | cis-4,10,13,16-Docosatetraenoic acid [PD_A] | .omega.-3 Arachidonic acid ethyl ester [PD_A] | Arachidonic acid ethyl ester [PD_A] | Ganaxolone [PD_C] | Phenol, 5-(1,1-dimethyloctyl)-2-[(1S,3S)-3-hydroxycyclohexyl]- [PD_C]	16.73_332.2710n	1.09337
OL_1	439377 (N-Methyl-L-glutamic acid) [OL_1] | 92136 (DL-2-Aminoadipic acid) [OL_1] | 440049 (D-Mannosamine) [OL_2a] | 439213 (D-(+)-Glucosamine) [OL_2a] | 68662 (Glutamic acid gamma-methyl ester) [OL_2a] | 24154 (GALACTOSAMINE) [OL_2a] | N-Methyl-L-glutamic acid [PD_A] | N-methyl-L-glutamic Acid [PD_A] | Aminoadipic acid [PD_A] | 2-Aminoadipic acid [PD_A] | DL-2-Methylglutamic acid [PD_A] | Acetyl-L…	0.71_162.0761m/z	1.09246
OL_1	53481677 (Tetradecenoyl-L-carnitine) [OL_1] | N-cis-Hexadec-9-enoyl-L-homoserine lactone [PD_C] | 1-Monolinolenin [PD_C] | Linoleoylglycine [PD_C] | N-Oleoyl-L-serine [PD_C] | 9,11-Methane-epoxyprostaglandin F1.alpha. [PD_C] | (2R)-2,3-bis(decanoyloxy)propyl 18-methylnonadecanoate [PD_C] | (2R)-2-[(10-methylundecanoyl)oxy]-3-(octanoyloxy)propyl 18-methylnonadecanoate [PD_C] | (2R)-3-(dodecanoylox…	12.95_370.2948m/z	1.08597
OL_1	5282942 (12-hydroxy-9-cis-octadecenoic acid) [OL_1] | 8-(3-Octyl-2-oxiranyl)octanoic acid [PD_A] | 6-Oxooctadecanoic acid [PD_A] | 6-Hydroxyoctadec-4-enoic acid [PD_C] | 3-Oxostearic acid [PD_C]	15.13_298.2500n	1.08582
OL_1	5281125 (PETROSELINATE) [OL_1] | 637517 (ELAIDATE) [OL_1] | 445639 (Oleic acid) [OL_1] | trans-13-Octadecenoic acid [PD_A] | Oleic acid [PD_A] | (Z)-6-Octadecenoic acid [PD_A] | cis-Vaccenic acid [PD_A] | trans-Vaccenic acid [PD_A] | Palmitoleic acid ethyl ester [PD_C]	15.54_247.2418m/z	1.08512
OL_1	657272 (Glycerophosphocholine) [OL_1] | Glycerophosphocholine [PD_A] | (2-{[(2R)-2,3-dihydroxypropyl phosphono]oxy}ethyl)trimethylazanium [PD_C] | {2-[(2,3-dihydroxypropyl phosphono)oxy]ethyl}trimethylazanium [PD_C] | Glycerophosphocholine [PD_C]	0.61_257.1025n	1.08478
OL_1	11953814 (L-Octanoylcarnitine) [OL_1] | Octanoylcarnitine [PD_A] | N-Decanoyl-DL-homoserine lactone [PD_C] | N-Decanoyl-L-homoserine lactone [PD_C] | 2-Dec-9-enylpentanedioic acid [PD_C] | 1,4-dioxacycloheptadecane-5,17-dione [PD_C] | 5-{[(1R,2S,5R)-5-methyl-2-(propan-2-yl)cyclohexyl]oxy}-5-oxopentanoic acid [PD_C] | 1,4-Dioxacycloheptadecane-5,17-dione [PD_C] | (1R,4S,4aS,8aS)-3,4-Bis(hydroxymet…	9.26_288.2165m/z	1.08443
OL_1	10245190 (Decanoylcarnitine) [OL_1] | Decanoyl-L-carnitine [PD_A] | Decanoylcarnitine [PD_A] | (3R)-3-(decanoyloxy)-4-(trimethylazaniumyl)butanoate [PD_C] | 3-[(6-methylnonanoyl)oxy]-4-(trimethylazaniumyl)butanoate [PD_C] | 3-[(5-methylnonanoyl)oxy]-4-(trimethylazaniumyl)butanoate [PD_C] | 3-[(8-methylnonanoyl)oxy]-4-(trimethylazaniumyl)butanoate [PD_C] | 3-[(7-methylnonanoyl)oxy]-4-(trimethylaza…	11.11_315.2405n	1.08244
OL_1	168381 (LAUROYLCARNITINE, DODECANOYLCARNITINE) [OL_1] | Lauroyl-L-carnitine [PD_A] | N-Tetradecanoyl-DL-homoserine lactone [PD_C] | N-Tetradecanoyl-L-homoserine lactone [PD_C] | (3R)-3-(dodecanoyloxy)-4-(trimethylazaniumyl)butanoate [PD_C] | N-ethyl-1-hexyl-N-methyl-4-phenylpiperidine-4-carboxamide [PD_C] | 1,2-Dihydroxyheptadec-16-yn-4-yl acetate [PD_C]	12.44_344.2790m/z	1.08215
OL_1	5281125 (PETROSELINATE) [OL_1] | 445639 (Oleic acid) [OL_1] | 637517 (ELAIDATE) [OL_1] | Oleic acid [PD_A] | trans-13-Octadecenoic acid [PD_A] | (Z)-6-Octadecenoic acid [PD_A] | cis-Vaccenic acid [PD_A] | trans-Vaccenic acid [PD_A] | Palmitoleic acid ethyl ester [PD_C]	15.06_247.2418m/z	1.07803
OL_1	145742 (Proline) [OL_1] | L-Proline [PD_A] | L-Proline [PD_A] | DL-Proline [PD_A] | Pyrrolidine-3-carboxylic acid [PD_A] | 1-Amino-1-cyclobutanecarboxylic acid [PD_A] | D-Proline [PD_A] | Methyl 1-aminocyclopropanecarboxylate [PD_C] | 2-Amino-2-cyclopropylacetic acid [PD_C] | (2S)-pyrrolidine-2-carboxylic acid [PD_C]	0.71_115.0633n	1.07014
OL_1	96 (Acetoacetic acid) [OL_1] | Succinic semialdehyde [PD_C] | Acetoacetic acid [PD_C] | 2-oxobutanoic acid [PD_C] | 3-oxobutanoic acid [PD_C] | 2-methyl-3-oxopropanoic acid [PD_C] | 4-oxobutanoic acid [PD_C] | (2S)-2-methyl-3-oxopropanoic acid [PD_C] | (2E)-4-hydroxybut-2-enoic acid [PD_C] | acetyl acetate [PD_C] | 2-oxoethyl acetate [PD_C] | methyl 2-oxopropanoate [PD_C] | 4-methyl-1,3-dioxolan-…	1.47_102.0318n	1.06939
OL_1	76406 (N-Acetyl-beta-alanine) [OL_1] | 98681 (Propionyl Glycine) [OL_1] | 88064 (N-ACETYLALANINE) [OL_1] | 5810 (trans-4-Hydroxy-L-proline) [OL_2b] | 69248 (trans-4-Hydroxy-L-proline) [OL_2b] | Propionylglycine [PD_C] | (3R)-3-Hydroxy-L-proline [PD_C] | cis-4-Hydroxy-L-proline [PD_C] | trans-4-Hydroxy-L-proline [PD_C] | N-Acetyl-L-alanine [PD_C] | 5-Aminolevulinic acid [PD_C]	1.87_131.0583n	1.06721
OL_1	846 (Kynurenine) [OL_1] | 161166 (Kynurenine) [OL_1] | 3080590 (3-Oxindole-3-acetate) [OL_2b] | 1826 (5-HYDROXYINDOLEACETATE) [OL_2b] | L-Kynurenine [PD_A] | (2E)-4-Anilino-4-oxo-2-butenoic acid [PD_A] | 5-Hydroxyindole-3-acetic acid [PD_A] | 5-Hydroxyindoleacetic acid [PD_A] | L-Kynurenine [PD_C] | D-Kynurenine [PD_C] | [(Phenoxyacetyl)amino]acetic acid [PD_C] | N-Benzoylserine [PD_C] | xi-2,3-D…	3.02_192.0655m/z	1.05657
OL_1	115245 (Lithocholic acid glycine conjugate) [OL_1] | Lithocholylglycine [PD_A] | N-(Fur-3-ylmethyl)arachidonamide [PD_C] | .DELTA.-6 Testosterone enanthate [PD_C] | 3-{[11-(3-methyl-5-propylfuran-2-yl)undecanoyl]oxy}-4-(trimethylazaniumyl)butanoate [PD_C] | 3-{[10-(3,4-dimethyl-5-propylfuran-2-yl)decanoyl]oxy}-4-(trimethylazaniumyl)butanoate [PD_C] | 3-{[11-(5-ethyl-3,4-dimethylfuran-2-yl)undecan…	15.36_416.3155m/z	1.05598
OL_1	75725 (N-Methyl-a-aminoisobutyric) [OL_1] | 6287 (L-Valine) [OL_2a] | 138 (5-aminopentanoic acid) [OL_2a] | 247 (Betaine) [OL_2a] | L-Norvaline [PD_C] | 4-Amino-2-methylbutanoic acid [PD_C] | 5-Aminopentanoic acid [PD_C] | DL-Norvaline [PD_C] | Betaine [PD_C] | Isovaline [PD_C] | L-Valine [PD_C] | D-Valine [PD_C] | Sarcosine ethyl ester [PD_C] | 4-Aminopentanoic acid [PD_C] | N-Methyl-.alpha.-ami…	0.91_117.0789n	1.05338
OL_1	9307 (3-METHOXYTYROSINE) [OL_1] | 1670 (2-amino-3-(4-hydroxy-3-methoxyphenyl)propanoic acid) [OL_1] | Methyldopa [PD_A] | Methyldopa [PD_A] | L-DOPA methyl ester [PD_C] | 2-Amino-3-hydroxy-3-(4-methoxyphenyl)propanoic acid [PD_C] | 6-Maleimidocaproic acid [PD_C]	2.86_211.0836n	1.05014
OL_1	439685 (OXOPROLINE) [OL_1] | 7405 (5-Oxoproline) [OL_1] | L-Pyroglutamic acid [PD_A] | DL-Pyroglutamic acid [PD_A] | Pyroglutamic acid [PD_A] | D-Pyroglutamic acid [PD_C] | (2S)-5-oxopyrrolidine-2-carboxylic acid [PD_C] | 4-hydroxy-3,4-dihydro-2H-pyrrole-2-carboxylic acid [PD_C] | 2-(prop-2-enamido)acetic acid [PD_C] | 3-hydroxy-3,4-dihydro-2H-pyrrole-5-carboxylic acid [PD_C] | 4-hydroxy-5,5-dime…	1.37_129.0427n	1.04968
OL_1	53477791 (Tetradecanoylcarnitine) [OL_1] | Myristoyl-L-carnitine [PD_A] | N-Hexadecanoyl-L-homoserine lactone [PD_C] | (3R)-3-(tetradecanoyloxy)-4-(trimethylazaniumyl)butanoate [PD_C] | 2-Linoleoylglycerol [PD_C] | 1-Linoleoylglycerol [PD_C] | Prostaglandin F2.alpha. alcohol methyl ether [PD_C] | 1-Monolinoleoyl-rac-glycerol [PD_C]	13.40_372.3104m/z	1.04917
OL_1	5312 (Succinylacetone) [OL_1] | 3-Isopropylmalic acid [PD_C] | Methyl .alpha.-D-mannopyranoside [PD_C] | 4-(1H-Indol-3-yl)-1-(morpholin-4-yl)butan-1-one [PD_C] | 4,6-Dioxoheptanoic acid [PD_C]	3.47_159.0652m/z	1.04583
OL_1	69698 (N1-Methyl-2-pyridone-5-carboxamide) [OL_1] | 1-Methyl-4-oxo-1,4-dihydropyridine-3-carboxamide [PD_A] | (3-Nitrophenyl)methanamine [PD_C] | 2-Nitrobenzylamine [PD_C] | N1-Methyl-4-pyridone-3-carboxamide [PD_C] | 4-Hydrazinobenzoic acid [PD_C] | Nudifloramide [PD_C] | N1-Methyl-2-pyridone-5-carboxamide [PD_C] | 2-Methyl-4-nitroaniline [PD_C] | 3-(2-Pyrimidinyl)propanoic acid [PD_C] | 4-Metho…	2.65_152.0586n	1.02719
OL_1	464 (Hippuric acid) [OL_1] | HMDB0000714 (Hippuric acid) [OL_1] | Hippuric acid [PD_A] | Hippuric acid [PD_A] | Adrenochrome [PD_C] | p-Acetaminobenzoic acid [PD_C] | 1-(3-Pyridyl)-1-butanone-4-carboxylic acid [PD_C] | N-Acetylsalicylamide [PD_C] | 1-(4-Methyl-3-nitrophenyl)ethan-1-one [PD_C]	5.45_179.0583n	1.0242
OL_1	83944 (p-Acetamidophenyl-ÃŽÂ²-D-glucuronide) [OL_1] | p-Acetamidophenyl .beta.-D-glucuronide [PD_A] | Acetaminophen glucuronide [PD_A] | (2S,3S,4S,5R,6S)-6-(4-acetamidophenoxy)-3,4,5-trihydroxyoxane-2-carboxylic acid [PD_C] | 2-{[3,4,5-trihydroxy-6-(hydroxymethyl)oxan-2-yl]oxy}-3,4-dihydro-2H-1,4-benzoxazin-3-one [PD_C] | 6-(4-acetamidophenoxy)-3,4,5-trihydroxyoxane-2-carboxylic acid [PD_C]	3.15_327.0950n	1.01603
OL_1	11953814 (L-Octanoylcarnitine) [OL_1] | Octanoylcarnitine [PD_A] | N-Decanoyl-DL-homoserine lactone [PD_C] | 5-Methoxy-N,N-diisopropyltryptamine [PD_C] | 7-Methoxy-N,N-diisopropyltryptamine [PD_C] | 5-Methoxy-N',N'-dipropyltryptamine [PD_C] | 1H-Indole-3-ethanamine, 6-methoxy-N,N-bis(1-methylethyl)- [PD_C] | N-Decanoyl-L-homoserine lactone [PD_C] | 2-Dec-9-enylpentanedioic acid [PD_C]	8.97_288.2165m/z	1.00789
OL_1	790 (Hypoxanthine) [OL_1] | 135398638 (hypoxanthine) [OL_2a] | Hypoxanthine [PD_A] | Hypoxanthine [PD_C] | Allopurinol [PD_C] | Allopurinol [PD_C] | 7H-purin-6-ol [PD_C] | 1H,2H,4H-pyrazolo[3,4-d]pyrimidin-4-one [PD_C] | 7H-purin-2-ol [PD_C] | 9H-purin-9-ol [PD_C] | pentane-1-dithioperoxol [PD_C] | 1-(ethyldisulfanyl)propane [PD_C] | 2-(ethyldisulfanyl)propane [PD_C]	1.27_136.0385n	1.00624
OL_1	446284 (Eicosapentaenoic acid) [OL_1] | cis-5,8,11,14,17-Eicosapentaenoic acid [PD_A] | 5-Hydroxy-6E,8Z,11Z,14Z-eicosatetraenoic acid, 1,5-lactone [PD_A] | Cryptopimaric acid [PD_A] | Abietic acid [PD_A] | Neoabietic acid [PD_A] | Kaurenoic acid [PD_A] | 1-Methylene-5.alpha.-androstan-3.alpha.-ol-17-one [PD_A] | 5,6-Dehydroarachidonic acid [PD_A] | Pimara-9(11),15-dien-18-oic acid [PD_A] | Noreth…	16.04_302.2241n	1.0019
OL_1	1188 (Xanthine) [OL_1] | Xanthine [PD_A] | Xanthine [PD_A] | Oxypurinol [PD_C] | 2-Cyanoamino-4,6-dihydroxypyrimidine [PD_C] | 6-Amino-1-methyl-5-nitrosouracil [PD_C] | 2,3,6,7-tetrahydro-1H-purine-2,6-dione [PD_C] | 1H,2H,4H,5H,6H-pyrazolo[3,4-d]pyrimidine-4,6-dione [PD_C] | 6,7,8,9-tetrahydro-3H-purine-6,8-dione [PD_C] | Oxypurinol [PD_C] | 2-(butan-2-yl)-4,6-dinitrophenyl acetate [PD_C] | 4-ac…	1.53_153.0408m/z	1.00166
OL_1	33032 (Glutamic acid) [OL_1] | 440064 (L-threo-3-Methylaspartate) [OL_1] | 22880 (N-Methyl-D-aspartic acid) [OL_2a] | 99478 (O-ACETYLSERINE) [OL_2a] | 65249 (N-ACETYLSERINE) [OL_2a] | L-Glutamic acid [PD_A] | DL-Glutamate [PD_A] | N-Methyl-D-aspartic acid [PD_C] | L-Glutamic acid [PD_C] | N-Methyl-D-aspartic acid [PD_C] | O-Acetylserine [PD_C] | .beta.-Glutamic acid [PD_C] | (2S)-2-aminopentanedi…	0.63_147.0532n	0.99282
OL_1	131801515 (Octenoyl-L-carnitine) [OL_1] | 2-Octenoylcarnitine [PD_A] | Acoric acid [PD_C] | 1-(2,5-Dimethoxyphenyl)-2-(isopropylamino)-1-propanol [PD_C] | (2S)-2,3-bis(octanoyloxy)propyl 10-methylundecanoate [PD_C] | (2R)-1-(decanoyloxy)-3-(octanoyloxy)propan-2-yl decanoate [PD_C] | (2S)-1-(decanoyloxy)-3-(octanoyloxy)propan-2-yl decanoate [PD_C] | (2S)-2,3-bis(octanoyloxy)propyl dodecanoate [PD_…	8.81_286.2009m/z	0.989199
OL_1	11953816 (Hexadecanoylcarnitine) [OL_1] | Palmitoylcarnitine [PD_A] | Palmitoyl-L-carnitine [PD_A] | L-Palmitoylcarnitine [PD_A] | O-Palmitoylcarnitine [PD_C] | N-Octadecanoyl-L-homoserine lactone [PD_C] | (3R)-3-(hexadecanoyloxy)-4-(trimethylazaniumyl)butanoate [PD_C] | L-Thyroxine [PD_C] | 2-(diiodoamino)-3-[4-(4-hydroxyphenoxy)phenyl]-2,3-diiodopropanoic acid [PD_C] | Levothyroxine [PD_C] | (2…	14.16_400.3417m/z	0.987434
OL_1	92272 (Monoisobutyl phthalate) [OL_1] | 8575 (MONO-N-BUTYL PHTHALATE) [OL_2a] | HMDB02056 (Monoisobutyl phthalic acid) [OL_2a] | Diethyl phthalate [PD_C] | Monobutyl phthalate [PD_C] | 4-(Butoxycarbonyl)benzoic acid [PD_C] | Diethyl phthalic acid [PD_C] | Monoisobutyl phthalic acid [PD_C] | Monoisobutyl phthalate [PD_C] | 3,4,5-Trimethoxycinnamaldehyde [PD_C] | 2,3,5,6-Tetramethylterephthalic aci…	11.22_222.0889n	0.986998
OL_1	1738 (Homovanillic acid) [OL_1] | 9378 (4-Hydroxyphenyllactate) [OL_2b] | 348154 (3,4-Dihydroxyhydrocinnamic acid) [OL_2b] | 96384 (3-(2,4-dihydroxyphenyl)propanoic acid) [OL_2b] | 8655 (4-hydroxy-3,5-dimethoxybenzaldehyde) [OL_2b] | 77547 (ethyl 3,4-dihydroxybenzoate) [OL_2b] | 102959 (3-(3-Hydroxyphenyl)-3-hydroxypropanoic acid) [OL_2b] | 15109 (2,6-dimethoxybenzoic acid) [OL_2b] | Spiro[furan-…	6.11_205.0471m/z	0.986481
OL_1	7139 (3,4-dimethoxyphenylacetic acid) [OL_1] | HMDB0000434 (Homoveratric acid) [OL_2a] | 14340 (Dihydroferulic acid) [OL_2b] | 75074 (3,5-dimethoxybenzoic acid methyl ester) [OL_2b] | 4-(2-Methyl-6-oxopyran-3-yl)butanoic acid [PD_C] | 2H-Pyran-2-one, 6-(3,4-dihydroxy-1-penten-1-yl)- [PD_C] | 4',6'-Dimethoxy-2'-hydroxyacetophenone [PD_C] | 2,4-Dihydroxy-3,5,6-trimethylbenzoic acid [PD_C] | 2,4,5-T…	7.98_196.0733n	0.983128
OL_1	70914 (N-ACETYLGLUTAMATE) [OL_1] | N-Acetyl-L-glutamic acid [PD_A] | N-Acetyl-L-glutamic acid [PD_A] | Ser-Thr [PD_C] | (2,5-Dioxo-1-pyrrolidinyl)acetic acid [PD_C] | 2,6-Dioxo-4-piperidinecarboxylic acid [PD_C] | Thr-Ser [PD_C]	1.53_190.0710m/z	0.980001
OL_1	7019083 (Isoleucyl-Leucine) [OL_1] | Ile-Ile [PD_C] | Ile-Leu [PD_C] | Leu-Ile [PD_C] | Leu-Leu [PD_C] | Leucylleucine [PD_C] | Leucyl-leucine [PD_C] | 6-(6-Aminohexanamido)hexanoic acid [PD_C]	5.58_245.1857m/z	0.979504
OL_1	643757 (Aconitic acid) [OL_1] | Dehydroascorbic acid [PD_C] | trans-Aconitic acid [PD_C] | DL-Isocitric acid lactone [PD_C] | cis-Aconitic acid [PD_C]	1.37_174.0165n	0.978534
OL_1	709625 (Cinnamoylglycine) [OL_1] | Cinnamoylglycine [PD_A] | N-Cinnamoylglycine [PD_A] | 4,8-Dimethoxy-2(1H)-quinolinone [PD_C] | DL-Indole-3-lactic acid [PD_C] | 5-Methoxyindoleacetate [PD_C] | 5-Methoxy-3-indoleacetic acid [PD_C] | (2S)-2-hydroxy-3-(1H-indol-3-yl)propanoic acid [PD_C] | 2-(5-methoxy-1H-indol-3-yl)acetic acid [PD_C] | 2-[(2E)-3-phenylprop-2-enamido]acetic acid [PD_C] | 4,8-dimet…	7.90_205.0738n	0.972812
OL_1	151023 (Gamma-glutamylleucine) [OL_1] | N-L-.gamma.-Glutamyl-L-leucine [PD_A] | Glu-Leu [PD_A] | Glu-Ile [PD_C] | Leu-Glu [PD_C] | Ile-Glu [PD_C] | gamma-Glutamylleucine [PD_C] | PyroGlu-Val [PD_C] | N,N'-Diallyl-2,3-dihydroxysuccinamide [PD_C] | Isoleucyl-Glutamate [PD_C]	5.00_261.1441m/z	0.970562
OL_1	99288 (L-Alloisoleucine) [OL_1] | 193411 (Beta-Leucine) [OL_1] | 6306 (L-Isoleucine) [OL_1] | 6106 (DL-Leucine) [OL_1] | 21236 (NORLEUCINE) [OL_1] | 2-(Diethylamino)acetic acid [PD_A] | 4-Aminohexanoic acid [PD_C] | L-Leucine [PD_C] | 2-Amino-2-ethylbutanoic acid [PD_C] | 6-Aminocaproic acid [PD_C] | 2-Amino-2-methylpentanoic acid [PD_C] | (Ã‚Â±)-erythro-Isoleucine [PD_C] | L-Leucine [PD_C] | 4-A…	1.96_131.0946n	0.969253
OL_1	439176 (METHYLTHIOADENOSINE) [OL_1] | 5'-Methylthioadenosine [PD_A] | 5'-S-Methyl-5'-thioadenosine [PD_A] | (2R,5S)-2-(6-Aminopurin-9-yl)-5-(methylsulfanylmethyl)oxolane-3,4-diol [PD_A] | 2'-Hydroxy-2,5,6'-trimethoxychalcone [PD_C] | 3,3'-Dimethylbenzidine dihydrochloride [PD_C] | 3-(chloromethyl)-3-hydroxy-9-methyl-6-methylidene-dodecahydroazuleno[4,5-b]furan-2,8-dione [PD_C] | 2-[6-(4-chlorophe…	5.00_298.0964m/z	0.964861
OL_1	6995182 (N-FORMYL-L-METHIONINE) [OL_1] | 439750 (N-Formylmethionine) [OL_1] | N-Formyl-L-methionine [PD_A] | L-(.+/-.)-Alliin [PD_C] | Alliin [PD_C] | (2S)-2-formamido-4-(methylsulfanyl)butanoic acid [PD_C] | 5-methyl-1-oxo-1ÃŽÂ»Ã¢ÂÂ´-thiomorpholine-3-carboxylic acid [PD_C] | 2-amino-3-[(1Z)-prop-1-ene-1-sulfinyl]propanoic acid [PD_C] | 2-amino-3-(prop-2-ene-1-sulfinyl)propanoic acid [PD_C] | (2…	4.23_177.0460n	0.964101
OL_1	11182709 (2-Amino-4-hydroxybenzoic Acid) [OL_1] | 86 (3-HYDROXYANTHRANILATE) [OL_1] | 3-Hydroxyanthranilic acid [PD_C] | 2-Amino-5-hydroxybenzoic acid [PD_C] | 3-Hydroxyanthranilic acid [PD_C] | 3-Aminosalicylic acid [PD_C] | 4-Aminosalicylic acid [PD_C] | 4-Hydroxy-6-methylnicotinic acid [PD_C] | 3-Aminosalicylic acid [PD_C] | Mesalazine [PD_C] | 2-Hydroxy-6-methylpyridine-4-carboxylic acid [PD_…	3.78_154.0498m/z	0.96326
OL_1	73219 (3,5-Di-tert-butyl-4-hydroxybenzaldehyde) [OL_1] | 3,5-Di-tert-butyl-2-hydroxybenzaldehyde [PD_A] | 6-(5-Hydroxy-4-methylidenecyclohex-2-en-1-yl)-2-methylhept-2-en-4-one [PD_C] | Zizanoic acid [PD_C] | (4E)-11,11-Dimethyl-8-methylidenebicyclo[7.2.0]undec-4-ene-4-carboxylic acid [PD_C] | .alpha.-Humulen-14-oic acid [PD_C] | 9,11(13)-Eremophiladien-12-oic acid [PD_C] | Polygodial [PD_C] | a-S…	13.87_234.1618n	0.958302
OL_1	6029 (Uridine) [OL_1] | 15047 (pseudouridine) [OL_2b] | Uridine [PD_A] | Uridine [PD_A] | PyroGlu-Asp [PD_C] | 1-[(2R,3R,4S,5R)-3,4-dihydroxy-5-(hydroxymethyl)oxolan-2-yl]-1,2,3,4-tetrahydropyrimidine-2,4-dione [PD_C] | 5-[(2S,3R,4S,5R)-3,4-dihydroxy-5-(hydroxymethyl)oxolan-2-yl]-1,2,3,4-tetrahydropyrimidine-2,4-dione [PD_C] | 1-[3,4-dihydroxy-5-(hydroxymethyl)oxolan-2-yl]-4-hydroxy-1,2-dihydropy…	1.71_244.0692n	0.955657
OL_1	52922056 (Octadecanoylcarnitine) [OL_1] | Stearoyl-L-carnitine [PD_A] | (3R)-3-(octadecanoyloxy)-4-(trimethylazaniumyl)butanoate [PD_C] | 1,3-dihydroxypropan-2-yl (13Z,16Z)-docosa-13,16-dienoate [PD_C] | (2S)-2,3-dihydroxypropyl (13Z,16Z)-docosa-13,16-dienoate [PD_C] | 3-methyl-2-(octadec-9-enamido)pentanoic acid [PD_C] | 4-methyl-2-(octadec-9-enamido)pentanoic acid [PD_C] | 3-[(5-methylheptadeca…	14.74_428.3731m/z	0.951568
OL_2a	139506 (Valyl-Serine) [OL_2a] | 3866 (2-Phenylglycine) [OL_2a] | 83525 (Alanyl-Proline) [OL_2a] | 6347578 (Prolyl-Alanine) [OL_2a] | Pyridoxamine [OL_2a] | Ser-Val [PD_C] | Val-Ser [PD_C] | Suberohydroxamic acid [PD_C] | 1,2-Hydrazinedicarboxylic acid, bis(1-methylethyl) ester [PD_C]	1.08_169.0971m/z	2.31049
OL_2a	6029 (Uridine) [OL_2a] | 2,2'-O-Cyclouridine [PD_C] | Uridine [PD_C] | Uridine [PD_C] | Pseudouridine [PD_C] | 1-[(2R,3S,5R)-3,4-Dihydroxy-5-(hydroxymethyl)oxolan-2-yl]pyrimidine-2,4-dione [PD_C] | Glu-Asp [PD_C] | Asp-Glu [PD_C] | 2-(3-amino-3-carboxypropanamido)pentanedioic acid [PD_C] | 2-(2-amino-3-carboxypropanamido)pentanedioic acid [PD_C] | (2S)-2-[(2S)-2-amino-4-carboxybutanamido]butanedi…	1.89_227.0662m/z	2.29699
OL_2a	936 (Nicotinamide) [OL_2a] | 3013625 (Glycylproline) [OL_2a] | 1,3-Diazaspiro[4.4]nonane-2,4-dione [PD_C] | Diaminopimelic acid [PD_C] | 2,6-Diaminopimelic acid [PD_C] | p-Aminobenzoic acid [PD_C] | Salicylamide [PD_C] | 3-Aminobenzoic acid [PD_C] | Trigonelline [PD_C] | Oxymatrine [PD_C] | 3-(5-Methyl-1H-pyrazol-1-yl)propanoic acid [PD_C] | 2-(5-Methyl-1H-pyrazol-1-yl)propanoic acid [PD_C] | Hom…	1.29_155.0815m/z	2.22083
OL_2a	168379 (Isobutyryl-L-carnitine) [OL_2a] | Butyrylcarnitine [OL_2a] | Ecgonine ethyl ester [PD_C] | N-Heptanoyl-L-homoserine lactone [PD_C] | N-Heptanoyl-DL-homoserine lactone [PD_C] | Ile-Val [PD_C] | Val-Leu [PD_C] | 2-[2-(Benzyloxy)ethoxy]ethanol [PD_C] | 3-Hydroxyadamantan-1-carboxylic acid [PD_C] | 5-(4-Hydroxypentyl)benzene-1,3-diol [PD_C]	3.44_214.1437m/z	2.14385
OL_2a	7408079 (Alanylisoleucine) [OL_2a] | 81721 (Leucyl-Alanine) [OL_2a] | 1669 (4-(2-Aminoethyl)-2-methoxyphenol) [OL_2a] | 3,3-Diethylpyridine-2,4(1H,3H)-dione [PD_C] | Allyl 4-amino-1-piperidinecarboxylate [PD_C] | Allyl 3-amino-1-piperidinecarboxylate [PD_C] | 3-Hydroxyquinuclidine-3-carbonitrile [PD_C] | .beta.-Alanylleucine [PD_C] | Ile-Ala [PD_C] | Ala-Ile [PD_C] | L-Alanyl-L-norleucine [PD_C] …	3.10_185.1285m/z	2.06798
OL_2a	439283 (2,6-Diaminopimelic acid) [OL_2a] | 6427004 (Alanyl-Threonine) [OL_2a] | 2,6-Diaminopimelic acid [PD_C] | Diaminopimelic acid [PD_C] | Ala-Thr [PD_C] | Thr-Ala [PD_C] | (1S,3R)-1-Aminocyclopentane-1,3-dicarboxylic acid [PD_C]	0.67_191.1027m/z	2.03346
OL_2a	90301 (URACIL 5-CARBOXYLATE) [OL_2a] | 967 (Orotic acid) [OL_2a] | Isoorotic acid [PD_C] | [3-(hexanoyloxy)-2-oxopropoxy]phosphonic acid [PD_C] | Azaserine [PD_C] | 2-amino-3-[(2-diazoacetyl)oxy]propanoic acid [PD_C] | 2-amino-1-methyl-4-oxo-4,5-dihydro-1H-imidazol-5-yl hydrogen carbonate [PD_C] | Azaserine [PD_C] | 2,4,6-trimethyl-5-nitroso-1,3,5-dithiazinane [PD_C] | Orotic acid [PD_C] | 2,6-di…	1.04_157.0248m/z	2.01726
OL_2a	12575 (3-hydroxy-4-methoxybenzoic acid) [OL_2a] | 287064 (methyl 3,4-dihydroxybenzoate) [OL_2a] | p-Hydroxymandelic acid [PD_C] | D-(+)-Arabitol [PD_C] | 2-Hydroxy-3-methoxybenzoic acid [PD_C] | 3,5-Dihydroxy-4-methylbenzoic acid [PD_C] | Diketene [PD_C] | 2,5-dihydrofuran-2-one [PD_C] | 2,3-dihydrofuran-2-one [PD_C] | 1,4-dioxine [PD_C] | 3-hydroxycyclobut-2-en-1-one [PD_C] | but-2-enedial [PD_C…	6.51_191.0315m/z	1.93944
OL_2a	68144 (Phenylacetylglycine) [OL_2a] | 759256 (N-Formylphenylalanine) [OL_2a] | 160637 (3-(3-Methoxy-4hydroxyphenyl)lactate) [OL_2a] | 91637 (2-methylhippuric acid) [OL_2a] | Phenaceturic acid [PD_C] | 2-Methylhippuric acid [PD_C] | m-Methylhippuric acid [PD_C] | Phenylacetylglycine [PD_C] | 3-Methylhippuric acid [PD_C] | 4-Methylhippuric acid [PD_C] | (E)-3,4-(Methylenedioxy)cinnamaldehyde [PD_C]…	5.69_177.0545m/z	1.91758
OL_2a	Glycine [OL_2a] | Glycine [PD_C] | 2-aminoacetic acid [PD_C] | N-hydroxyacetamide [PD_C] | ethyl nitrite [PD_C] | 2-hydroxyacetamide [PD_C] | amino acetate [PD_C] | methyl carbamate [PD_C] | methylcarbamic acid [PD_C] | nitroethane [PD_C] | Methyl carbamate [PD_C] | Nitroethane [PD_C] | Acetohydroxamic Acid [PD_C] | Glycine [PD_C]	0.60_75.0321n	1.87231
OL_2a	N-ACETYLASPARTATE [OL_2a] | N-Acetyl-L-aspartic acid [PD_C] | N-Acetyl-L-aspartic acid [PD_C] | Dimethyloxallylglycine [PD_C]	0.79_351.1031m/z	1.86884
OL_2a	439232 (N2-Acetylornithine) [OL_2a] | 6993111 (Valyl-Glycine) [OL_2a] | 439378 (theanine) [OL_2a] | N-Acetyl-L-Prolinamide [PD_C] | L-Theanine [PD_C] | N-.alpha.-Acetyl-L-ornithine [PD_C] | 5-Isopropyl-5-methylhydantoin [PD_C] | N-[3-[Acetyl(hydroxy)amino]propyl]acetamide [PD_C] | N5-(1-Iminoethyl)-L-ornithine [PD_C] | 1-Cyclopentyl-4-[2-(trifluoromethyl)benzyl]piperazine [PD_C]	0.87_157.0972m/z	1.84753
OL_2a	6993111 (Valyl-Glycine) [OL_2a] | 439378 (L-Theanine) [OL_2a] | 2724807 (Glycylvaline) [OL_2a] | 5-Isopropyl-5-methylhydantoin [PD_C] | N-Acetyl-L-Prolinamide [PD_C] | 5-Methyl-5-propylimidazolidine-2,4-dione [PD_C] | 2-ethyl-1-[(C-hydroxycarbonimidoyl)imino]but-2-en-1-ol [PD_C] | 2-Cyano-N-(prop-2-en-1-yl)acetamide [PD_C]	1.32_157.0972m/z	1.83029
OL_2a	193905 (Nordeoxycholic acid) [OL_2a] | Drostanolone propionate [PD_C] | Docosahexaenoic acid methyl ester [PD_C] | O-Arachidonoylglycidol [PD_C] | 2-Arachidonoylglycerol [PD_C] | 1-Arachidonoylglycerol [PD_C] | Desogestrel [PD_C] | 9-Deoxy-9-methylene-16,16-dimethylprostaglandin E2 [PD_C]	14.53_343.2626m/z	1.82723
OL_2a	5699 (Xanthurenic acid) [OL_2a] | N-[5-(1H-Indol-3-ylmethyl)-1,3,4-thiadiazol-2-yl]-4-methoxybenzamide [PD_C] | 11-Oxo-11H-pyrido[2,1-b]quinazoline-2-carboxylic acid [PD_C] | (9H-Purin-6-ylsulfanyl)acetonitrile [PD_C] | [(2S)-2-amino-3-(1H-imidazol-4-yl)propoxy]phosphonic acid [PD_C] | 4'-Methyl-3-chloropropiophenone [PD_C] | Ethylphosphonic acid diethyl ester [PD_C] | Triethyl phosphite [PD_C] |…	5.56_205.0384m/z	1.79841
OL_2a	N-ACETYLALANINE [OL_2a] | trans-4-Hydroxy-L-proline [PD_C] | N-Acetyl-L-alanine [PD_C] | 5-Aminolevulinic acid [PD_C] | N-Acetylglycine methyl ester [PD_C]	2.28_154.0477m/z	1.77036
OL_2a	193905 (Nordeoxycholic acid) [OL_2a] | 2-Arachidonoylglycerol [PD_C] | 1-Arachidonoylglycerol [PD_C] | 9-Deoxy-9-methylene-16,16-dimethylprostaglandin E2 [PD_C] | Antalarmin [PD_C]	14.24_378.2765n	1.72663
OL_2a	79332 (3-methoxybenzoic acid methyl ester) [OL_2a] | 4-methoxybenzoic acid methyl ester [OL_2a] | Vanylglycol [PD_C] | 1,6-Anhydro-2,3-O-isopropylidene-.beta.-D-mannopyranose [PD_C] | 3-(2-Hydroxybutan-2-yl)-5-oxooxolane-3-carboxylic acid [PD_C] | 2(5H)-Furanone, 5-hydroxy-4-methoxy-3-(2-methoxy-1-methylethyl)- [PD_C] | 1,4-diethyl 2-methyl-3-oxobutanedioate [PD_C] | 3-[(2Z)-1-hydroxybut-2-en-2-y…	10.85_167.0701m/z	1.70925
OL_2a	439283 (2,6-Diaminopimelic acid) [OL_2a] | 6427004 (Alanyl-Threonine) [OL_2a] | 2,6-Diaminopimelic acid [PD_D] | (1S,3R)-1-Aminocyclopentane-1,3-dicarboxylic acid [PD_D] | Diaminopimelic acid [PD_D] | Ala-Thr [PD_D] | 2-(Hydroxymethyl)-5-methoxy-4H-pyran-4-one [PD_D] | tert-Butyl 4-(6-amino-5-nitropyrimidin-4-yl)piperazine-1-carboxylate [PD_D]	0.81_174.0761m/z	1.69769
OL_2a	591524 (2-hydroxy-6-methoxybenzoic acid) [OL_2a] | 12575 (3-hydroxy-4-methoxybenzoic acid) [OL_2b] | 75231 (2-hydroxy-4-methoxybenzoic acid) [OL_2b] | 780 (HOMOGENTISATE) [OL_2b] | HMDB0000484 (Vanillic acid) [OL_2b] | 86957 (3-Hydroxymandelic acid) [OL_2b] | 3-Hydroxymandelic acid [PD_C] | 2-Hydroxy-4-methoxybenzoic acid [PD_C] | p-Hydroxymandelic acid [PD_C] | Homogentisic acid [PD_C] | 3,5-Dih…	7.67_168.0423n	1.64145
OL_2a	385 (6-CARBOXYHEXANOATE) [OL_2a] | 20984 (3,3-dimethylpentanedioic acid) [OL_2a] | 12292 (3-Methyladipic acid) [OL_2a] | Pimelic acid [PD_C] | 3,3-Dimethylglutaric acid [PD_C] | 3-Methyladipic acid [PD_C] | Diethyl malonate [PD_C]	5.98_160.0735n	1.64061
OL_2a	6992930 (Methionyl-Glycine) [OL_2a] | 3-Chloro-1-(3,4-dimethoxyphenyl)-1-propanone [PD_C] | 6-Fluoro-1H-indazole-3-carbonitrile [PD_C] | N-(2,2,2-Trifluoroethyl)morpholine-4-carbothioamide [PD_C] | Gly-Met [PD_C] | Aldicarb sulfoxide [PD_C] | Met-Gly [PD_C] | Aldicarb sulfoxide [PD_C] | 2-(2-aminoacetamido)-4-(methylsulfanyl)butanoic acid [PD_C] | 2-[2-amino-4-(methylsulfanyl)butanamido]acetic ac…	1.04_126.0256m/z	1.62205
OL_2a	5281243 (Lutein) [OL_2a] | Zeaxanthin [PD_C] | Lutein [PD_C] | (1R,4R)-4-[(1E,3E,5E,7E,9E,11E,13E,15Z,17E)-18-[(4R)-4-hydroxy-2,6,6-trimethylcyclohex-1-en-1-yl]-3,7,12,16-tetramethyloctadeca-1,3,5,7,9,11,13,15,17-nonaen-1-yl]-3,5,5-trimethylcyclohex-2-en-1-ol [PD_C] | (1R)-4-[(1E,3E,5E,7E,9E,11E,13E,15E,17E)-18-[(4R)-4-hydroxy-2,6,6-trimethylcyclohex-1-en-1-yl]-3,7,12,16-tetramethyloctadeca-1,3,5…	17.39_568.4286n	1.61708
OL_2a	6723 (4-Pyridoxic acid) [OL_2a] | 2-(Formylamino)benzoic acid [PD_C] | 2-Hydroxy-3,4-dihydro-2H-1,4-benzoxazin-3-one [PD_C] | 4-Pyridoxic acid [PD_C] | 4-Pyridoxic acid [PD_C] | 4-Methoxy-3-nitrobenzenemethanol [PD_C] | 3-Methoxy-4-nitrobenzenemethanol [PD_C]	3.05_166.0497m/z	1.60479
OL_2a	1066 (Quinolinic acid) [OL_2a] | 7,4'-Dihydroxyflavone [PD_C] | Quinolinic acid [PD_C] | 2,3-Pyridinedicarboxylic acid [PD_C] | Daidzein [PD_C] | Rubiadin [PD_C] | o-Nitrobenzoic acid [PD_C] | 2-Carbamoylpyridine-3-carboxylic acid [PD_C] | Dipicolinic acid [PD_C] | 4-[Oxo(phenyl)acetyl]benzoic acid [PD_C] | 3,6-Dihydroxyflavone [PD_C] | 3,7-Dihydroxyflavone [PD_C] | 7,8-Dihydroxyflavone [PD_C] | …	1.22_150.0185m/z	1.56665
OL_2a	Indoxyl sulfate [OL_2a] | 2,5-Bis(trifluoromethyl)benzenesulfonamide [PD_C] | 2-Bromo-4'-phenylacetophenone [PD_D] | 4-(4'-Bromophenyl)acetophenone [PD_D]	4.34_257.9804m/z	1.5665
OL_2a	10972 (N-Acetylglycine) [OL_2a] | Asp-Thr [PD_C] | Ser-Glu [PD_C] | Thr-Asp [PD_C] | Glu-Ser [PD_C] | Acetylglycine [PD_C] | 1-(4-Nitroanilino)-2-pyrrolidinone [PD_C] | cyclopentyl {[2-(dimethylamino)ethyl]sulfanyl}(methyl)phosphinate [PD_C] | N-Acetylglycine [PD_C]	0.69_235.0922m/z	1.55623
OL_2a	126041 (Ectoine) [OL_2a] | 407091 (2-Hydroxy-4-methylpyrimidine) [OL_2a] | 5484352 (Alanyl-Alanine) [OL_2a] | 5460362 (D-Alanyl-D-alanine) [OL_2a] | Ectoine [PD_C] | 5-[(Aminocarbonyl)amino]pentanoic acid [PD_C] | 1-Methyl-1H-pyrazole-5-carbaldehyde [PD_C] | Piracetam [PD_C] | L-.beta.-Homoglutamine [PD_C] | 5-Methyl-1H-pyrazole-3-carbaldehyde [PD_C] | 3-Methyl-1H-pyrazole-4-carbaldehyde [PD_C] |…	0.75_143.0816m/z	1.54885
OL_2a	5202 (SEROTONIN) [OL_2a] | Serotonin [PD_C] | Serotonin [PD_C] | 4-Methylquinolin-2-ol [PD_C] | 3-(4-Methoxyphenyl)propanohydrazide [PD_C] | 2,2-Dimethyl-4(1H,3H)-quinazolinone [PD_C] | (-)-Cotinine [PD_C] | 4-(Methylamino)-4-(3-pyridyl)butyric acid [PD_C] | Cotinine [PD_C] | Ethyl 2-amino-4,6-dimethylnicotinate [PD_C] | N-Formylnornicotine [PD_C] | N-((1S,2S)-1-Hydroxy-1-phenylpropan-2-yl)-N-met…	2.89_177.1023m/z	1.52378
OL_2a	5283731 (Calcifediol) [OL_2a] | 7.alpha.,27-Dihydroxycholesterol [PD_C] | 7.alpha.,24(S)-Dihydroxycholesterol [PD_C] | 1-Hydroxy Vitamin D3 [PD_C] | 7.alpha.,12.alpha.-Dihydroxy-5.beta.-cholestan-3-one [PD_C] | Cholest-5-ene-3b,20,22R-triol [PD_C] | 7-Oxocholesterol [PD_C] | 7.alpha.,25-Dihydroxycholesterol [PD_C] | 5.alpha.-Hydroxy-6-ketocholesterol [PD_C] | 7.alpha.-Hydroxy-4-cholesten-3-one [P…	16.10_401.3409m/z	1.50461
OL_2a	131668311 (Mono-(6-hydroxy-2-propylheptyl)phthalate) [OL_2a] | (5E)-2-Heptyl-3,4,7-trihydroxy-2,3,4,7,8,9-hexahydrooxecin-10-one [PD_C] | [Glu1] TRH [PD_C] | 13,14-Dihydro-15-ketotetranorprostaglandin F1.alpha. [PD_C] | 5-[(8-fluoroundecyl)sulfanyl]pentanoic acid [PD_C] | (2R,2'R,5'R,8'R,9'S,10'R,11'S)-11'-methyl-16'-oxo-15'-oxaspiro[oxirane-2,6'-pentacyclo[9.3.2.1Ã¢ÂÂµ,Ã¢ÂÂ¸.0Ã‚Â¹,Ã‚Â¹Ã¢ÂÂ°.0…	12.49_345.1663m/z	1.48642
OL_2a	442793 (Gingerol) [OL_2a] | Gingerol [PD_C] | 2-[(6-Ethoxy-4-methyl-2-quinazolinyl)amino]-5,6-dihydro-4-pyrimidinol [PD_C] | N'-cyano-N-[4-(6-hydroxy-4-methyl-4,5-dihydropyridazin-3-yl)phenyl]-N''-methylguanidine [PD_C] | 5-hydroxy-1-(4-hydroxy-3-methoxyphenyl)decan-3-one [PD_C] | (4-hydroxy-3-methoxyphenyl)methyl 7-methyloctanoate [PD_C] | (1E)-5-(2-hydroxypropan-2-yl)-2-methyl-8-methylidene-7-o…	12.39_317.1718m/z	1.47957
OL_2a	6140 (L-Phenylalanine) [OL_2a] | 1,3-Diazaspiro[4.6]undecane-2,4-dione [PD_D] | 3-tert-Butyl-1-methyl-1H-pyrazole-5-carboxylic acid [PD_D] | 2,8-Diazaspiro[5.5]undecane-1,7-dione [PD_D]	2.91_183.1129m/z	1.47418
OL_2a	978 (4-Aminobenzoic acid) [OL_2a] | Bisphenol A [PD_C] | 2-[4-(Benzyloxy)phenyl]ethanol [PD_C] | 2-Hydroxybenzamide [PD_C] | Salicylamide [PD_C] | 2-Hydroxy-N-(4-methylphenyl)-5-nitrobenzamide [PD_C] | 3-Methoxy-5-(2-phenylethyl)phenol [PD_C] | p-Aminobenzoic acid [PD_C] | [(9R,10R)-9-Acetyloxy-8,8-dimethyl-2-oxo-9,10-dihydropyrano[2,3-f]chromen-10-yl] (Z)-2-methylbut-2-enoate [PD_C] | [7-Hydroxy…	3.05_137.0472m/z	1.46332
OL_2a	588 (Creatinine) [OL_2a] | Thr-Glu [PD_C] | N-(4-Nitrophenyl)-2-pyrrolidinecarboxamide [PD_C] | Glu-Thr [PD_C] | N-(3-Nitrophenyl)-1-pyrrolidinecarboxamide [PD_C] | Tafluprost [PD_C] | propan-2-yl (5Z)-7-[(1R,2R,3R,5S)-2-[(1E)-3,3-difluoro-4-phenoxybut-1-en-1-yl]-3,5-dihydroxycyclopentyl]hept-5-enoate [PD_C] | (2S)-2-(3-carboxypropanamido)-5-oxopentanoic acid [PD_C] | Malioxamycin [PD_C] | (4S)-4…	0.71_249.1078m/z	1.4503
OL_2a	351980 (Glycyl-Threonine) [OL_2a] | 7009579 (Serylalanine) [OL_2a] | Gly-Thr [PD_C] | (2-Oxo-4-morpholinyl)acetic acid [PD_C] | Ser-Ala [PD_C] | N1,N2-Bis(2-hydroxyethyl)ethanediamide [PD_C] | Thr-Gly [PD_C] | Ala-Ser [PD_C]	0.79_177.0870m/z	1.43619
OL_2a	71464553 (3-Hydroxyhexadecanoylcarnitine) [OL_2a] | 1-Palmitoyl-2-hydroxy-sn-glycero-3-phosphoethanolamine [PD_C] | LysoPE(16: 0/0: 0) [PD_C] | [3-[2-Aminoethoxy(hydroxy)phosphoryl]oxy-2-hydroxypropyl] hexadecanoate [PD_C] | (4E,8E,12E,16E)-2,3,7,11,15-Pentahydroxy-4,6,8,10,12,14,16-heptamethyloctadeca-4,8,12,16-tetraenoic acid [PD_C] | (2S)-1-(acetyloxy)-3-hydroxypropan-2-yl (8Z,11Z,14Z)-5,6-dih…	13.98_454.2926m/z	1.42338
OL_2a	Choline [OL_2a] | Choline cation [PD_A] | 2-(Dimethylamino)propanol [PD_A] | 3-Aminopentan-2-ol [PD_C] | Pyrrolidine [PD_C] | pyrrolidine [PD_C] | 1-ethylaziridine [PD_C] | Choline hydroxide [PD_C] | 5-Amino-1-pentanol [PD_C] | 2-amino-3-methylbutan-1-ol [PD_C] | 4-Penten-2-ol [PD_C] | 3-Methyl-3-buten-1-ol [PD_C] | 4-Penten-1-ol [PD_C] | 2-Methyl-3-buten-2-ol [PD_C]	0.61_104.1070m/z	1.41834
OL_2a	69698 (N1-Methyl-2-pyridone-5-carboxamide) [OL_2a] | 2,3-Dioxo-5-indolinecarboxylic acid [PD_C] | N-(4-Chlorophenyl)-2-hydroxy-9H-carbazole-3-carboxamide [PD_C] | N1-Methyl-4-pyridone-3-carboxamide [PD_C] | 2-chloro-4-nitrophenol [PD_C] | Nudifloramide [PD_C] | 2-Methyl-4-nitroaniline [PD_C] | N-(Hydroxymethyl)nicotinamide [PD_C] | 3-(2-Pyrimidinyl)propanoic acid [PD_C]	2.60_191.0217m/z	1.40107
OL_2a	5192 (decanedioic acid) [OL_2a] | Diethyl adipate [PD_C] | Dimethyl suberate [PD_C] | Sebacic acid [PD_C] | 2-Hexylbutanedioic acid [PD_C]	10.27_202.1204n	1.39783
OL_2a	5281929 (Methyl jasmonate) [OL_2a] | 2-Pentenedioic acid, 2-octyl- [PD_C] | 3-Hydroxy-2-octylpentanedioic acid [PD_C] | 5-(6-Methyl-7-oxooctyl)furan-2(5H)-one [PD_C] | 4-Hydroxy-4-[(E)-3-hydroxybut-1-enyl]-3,5,5-trimethylcyclohex-2-en-1-one [PD_C] | 2-Oct-7-enylpentanedioic acid [PD_C] | 1H,3H-Furo[3,4-c]furan-1-one, 6-heptyl-4,6-dihydro- [PD_C] | 8-[(E)-3-Hydroxybut-1-enyl]-1,5-dimethyl-6-oxabic…	11.99_225.1482m/z	1.39638
OL_2a	145742 (Proline) [OL_2a] | (2S,3S)-3-Hydroxyleucine [PD_A] | 4-Hydroxy-L-isoleucine [PD_A] | 2,2-Diethoxyacetamide [PD_A] | 2-Amino-2-cyclopropylacetic acid [PD_C] | L-Proline [PD_C]	0.97_148.0968m/z	1.3939
OL_2a	107475 (Valyl-Valine) [OL_2a] | Val-Val [PD_C] | 1-Piperidinecarboxylic acid, 2-oxo-, 1,1-dimethylethyl ester [PD_C] | Allyl 3-amino-1-piperidinecarboxylate [PD_C] | N-Hexanoyl-L-homoserine lactone [PD_C] | Allyl 4-amino-1-piperidinecarboxylate [PD_C] | N-Hexanoyl-DL-homoserine lactone [PD_C] | 2-(Methoxymethyl)-2-(hydroxymethyl)quinuclidin-3-one [PD_C] | Cyclo(alanylleucyl) [PD_C]	3.13_217.1546m/z	1.39144
OL_2a	137 (5-Aminolevulinic acid) [OL_2a] | 69248 (trans-4-Hydroxy-L-proline) [OL_2a] | 5810 (4-Hydroxyproline) [OL_2a] | 440014 (CIS-4-HYDROXY-D-PROLINE) [OL_2a] | Asp-Pro [PD_C] | Pro-Asp [PD_C] | 4-Hydroxyproline [PD_C] | 5-Aminolevulinic acid [PD_C] | Acetyl-.beta.-alanine [PD_C] | N-Acetyl-L-alanine [PD_C] | N-[3-(2-Amino-1H-benzimidazol-1-yl)propyl]-N,N-dimethylamine [PD_C] | 5-Aminolevulinic aci…	0.75_263.1235m/z	1.39098
OL_2a	5281969 (Arachidonoyl ethanolamide) [OL_2a] | 5712057 (O-arachidonoyl ethanolamine) [OL_2a] | cis-7,10,13,16,19-Docosapentaenoic acid [PD_C] | Heneicosapentaenoic acid methyl ester [PD_C] | Incensole acetate [PD_C] | [5-(5,5,8a-Trimethyl-2-methylidene-7-oxo-1,3,4,4a,6,8-hexahydronaphthalen-1-yl)-3-methylpentyl] acetate [PD_C] | Eicosapentaenoic acid ethyl ester [PD_C] | Larixyl acetate [PD_C] | C…	15.81_331.2626m/z	1.37725
OL_2a	5350 (Sulforaphane) [OL_2a] | 6079438 (2-Octenedioic acid) [OL_2a] | (-)-Corey lactone diol [PD_C] | Diethyl maleate [PD_C] | 4-Hydroxybutanoic acid lactone [PD_C] | oxolan-2-one [PD_C] | oxolan-3-one [PD_C] | butane-2,3-dione [PD_C] | (2E)-but-2-enoic acid [PD_C] | ethenyl acetate [PD_C] | methyl prop-2-enoate [PD_C] | (2Z)-but-2-enoic acid [PD_C] | but-2-yne-1,4-diol [PD_C] | 2,2'-bioxirane [PD…	6.90_195.0628m/z	1.37703
OL_2a	HMDB0062484 (keratan sulfate II (core 2-linked), degradation product 1) [OL_2a] | Dantron [PD_C] | 3,4-Dihydroxybenzaldehyde [PD_C] | Quinizarin [PD_C] | 2-Hydroxybenzamide [PD_C] | 2,6-Dihydroxybenzaldehyde [PD_C] | 2,5-Dihydroxybenzaldehyde [PD_C] | 3-Hydroxybenzoic acid [PD_C] | Salicylamide [PD_C] | 4-Hydroxybenzoic acid [PD_C] | Salicylic acid [PD_C] | 2-Pyridylacetic acid [PD_C] | 3-Pyridyl…	6.51_121.0285m/z	1.37611
OL_2a	753 (Glycerol) [OL_2a] | propane-1,2,3-triol [PD_C] | Glycerol [PD_C]	0.69_92.0474n	1.36567
OL_2a	11250133 (Procyanidin B1) [OL_2a] | Procyanidin B2 [PD_C] | (2R,3R)-2-(3,4-dihydroxyphenyl)-8-[(2R,3S,4S)-2-(3,4-dihydroxyphenyl)-3,5,7-trihydroxy-3,4-dihydro-2H-1-benzopyran-4-yl]-3,4-dihydro-2H-1-benzopyran-3,5,7-triol [PD_C] | (2Z)-3-(3-{5-[(1E)-2-carboxyeth-1-en-1-yl]-2-hydroxy-3-methoxyphenyl}-4-hydroxy-5-methoxyphenyl)-2-{4-[(1E)-2-carboxyeth-1-en-1-yl]-2-methoxyphenoxy}prop-2-enoic acid [P…	4.29_578.1403n	1.35762
OL_2a	597 (Cytosine) [OL_2a] | Cytosine [PD_A] | Cytosine [PD_A] | Leonurine [PD_C] | Ac-Pro-Gly-Pro [PD_C] | Ethyl 4-acetyl-5-oxohexanoate [PD_C] | Albizziin [PD_C] | 6-amino-1,2-dihydropyrimidin-2-one [PD_C] | 1H-imidazole-5-carboxamide [PD_C] | 3-amino-1,2-dihydropyrazin-2-one [PD_C] | 4-amino-1,3-diazabicyclo[3.1.0]hex-3-en-2-one [PD_C] | Cytosine [PD_C] | 5-Methoxy-4-methyl-2,4-dihydro-3H-1,2,4-tr…	0.91_112.0506m/z	1.35035
OL_2a	11601669 (Cannabidivarin) [OL_2a] | 3.beta.-Hydroxyandrosta-5,15-dien-17-one [PD_A] | Androstan-4,6-diene-17.beta.-ol-3-one [PD_C] | 4-Androstene-3,17-dione [PD_C] | Boldenone [PD_C] | 17.alpha.-Boldenone [PD_C] | Androstenedione [PD_C] | Tetrahydrocannabivarin [PD_C] | Benzene, 1,3-dimethoxy-5-methyl-2-[(1R,6R)-3-methyl-6-(1-methylethenyl)-2-cyclohexen-1-yl]- [PD_C] | 4-Androsten-3,17-dione [PD_…	14.58_286.1929n	1.34046
OL_2a	227037 (Cholesterol 5ÃŽÂ±,6ÃŽÂ±-epoxide) [OL_2a] | Cholest-5-ene-3.beta.,4.beta.-diol [PD_C] | 25-Hydroxycholesterol [PD_C] | 24S-Hydroxycholesterol [PD_C] | 22(S)-Hydroxycholesterol [PD_C] | 19-Hydroxycholesterol [PD_C] | 26-Hydroxycholesterol-(25R) [PD_C] | 25(S)-26-Hydroxycholesterol [PD_C] | .delta.-Tocopherol [PD_C]	17.71_402.3494n	1.33931
OL_2a	675 (5,6-Dimethylbenzimidazole) [OL_2a] | N,N-Diethylisonicotinamide [PD_C] | 2-Methyl-6(S)-(3-pyridyl)tetrahydro-1,2-oxazine [PD_C] | N,N-Diethylnicotinamide [PD_C] | trans-Nicotine-1'-oxide [PD_C] | (2S)-Nicotine 1-oxide [PD_C] | Nicotine-1'-N-oxide [PD_C] | (2E,4E)-12-Hydroxy-13-(hydroxymethyl)-14-methoxy-3,5,7-trimethyl-14-oxotetradeca-2,4-dienoic acid [PD_C] | 4-Phenylbutanehydrazide [PD_C] …	5.56_179.1179m/z	1.33565
OL_2a	75074 (3,5-dimethoxybenzoic acid methyl ester) [OL_2a] | Mellein [PD_C] | 3-Amino-4-(4-hydroxyphenyl)butyric Acid [PD_C] | 4-Methoxycinnamic acid [PD_C] | 3-Methoxycinnamic acid [PD_C] | Carbofuran phenol-3-ketone [PD_C] | 4-Methoxycinnamic acid [PD_C] | Coniferyl aldehyde [PD_C] | 2H-Pyran-2-one, 6-(3,4-dihydroxy-1-penten-1-yl)- [PD_C] | Coniferaldehyde [PD_C] | 3-(4-Methylphenyl)oxirane-2-carbo…	11.50_179.0701m/z	1.33188
OL_2a	6140 (L-Phenylalanine) [OL_2a] | N5-(1-Imino-3-butenyl)-L-ornithine [PD_C] | 2-Anilinopropanoic acid [PD_C] | D-Phenylalanine [PD_C] | L-Phenylalanine [PD_C] | L-Phenylalanine [PD_C] | DL-Phenylalanine [PD_C] | 2-(Methylamino)-2-phenylacetic acid [PD_C]	3.18_183.1128m/z	1.32893
OL_2a	HMDB0240373 (3,5-Dihydroxybenzoic Acid 3-O-Sulfate) [OL_2a] | 4-hydroxy-3-(sulfooxy)benzoic acid [PD_C] | 2-hydroxy-3-(sulfooxy)benzoic acid [PD_C] | 3-hydroxy-5-(sulfooxy)benzoic acid [PD_C] | 3-hydroxy-4-(sulfooxy)benzoic acid [PD_C] | 5,6-dihydroxy-4-methoxy-1,3,2lambda6-benzodioxathiole-2,2-dione [PD_C] | ÃŽÂ»Ã‚Â²-iron(2+) ion bis(2-hydroxypropanoate) [PD_D]	2.99_233.9826n	1.32828
OL_2a	33360 (Ethofumesate) [OL_2a] | 1,4-Dihydroxy-2-(4-morpholinyl)anthra-9,10-quinone [PD_C] | 5,7-Dihydroxy-3-(4-hydroxyphenyl)-6,8-bis[3,4,5-trihydroxy-6-(hydroxymethyl)oxan-2-yl]chromen-4-one [PD_C] | Datiscin [PD_C] | Quercetin 3,7-dirhamnoside [PD_C] | Apigenin 6,8-di-glucopyranoside [PD_C] | 5,7-Dihydroxy-2-(4-hydroxyphenyl)-4-oxo-4H-chromen-3-yl 2-O-(6-deoxy-.alpha.-L-mannopyranosyl)hexopyrano…	12.39_309.0779m/z	1.3153
OL_2a	753 (Glycerol) [OL_2a] | sodium acetate [PD_C] | Sodium acetate [PD_C] | propane-1,2,3-triol [PD_C] | Glycerol [PD_C] | 1,1,2-trifluoroethene [PD_C] | Thionine cation [PD_C] | 2,3-dihydroxy-4-(4-methoxyphenyl)-2,3-dihydro-1H-phenalen-1-one [PD_C] | Phenolphthalin [PD_C] | Corylin [PD_C]	0.69_115.0366m/z	1.31215
OL_2a	1303 (Phenyllactic acid) [OL_2a] | 95693 ((3-Hydroxy-4-methoxyphenyl)ethanone) [OL_2a] | 4-Hydroxyphenyl-2-propionic [OL_2a] | Desaminotyrosine [OL_2a] | cis-Tetrahydrophthalimide [PD_C] | 1,2,3,6-Tetrahydrophthalimide [PD_C] | 3,4-Dimethoxybenzaldehyde [PD_C] | 2-(Methylamino)benzoic acid [PD_C] | 11-Nor-9-carboxy-.DELTA.9-tetrahydrocannabinol [PD_C] | (.+/-.)-11-Nor-.DELTA.9-tetrahydrocannabino…	6.90_184.0968m/z	1.31131
OL_2a	1670 (2-amino-3-(4-hydroxy-3-methoxyphenyl)propanoic acid) [OL_2a] | 9307 (3-METHOXYTYROSINE) [OL_2a] | 3-Indoleacetic acid [PD_C] | 7-Amino-4-methylcoumarin [PD_C] | 4-Methylquinoline-2,7-diol [PD_C] | 7-Methoxyquinolin-4-ol [PD_C] | 8-Methoxyquinolin-4-ol [PD_C]	3.15_176.0707m/z	1.3097
OL_2a	2,5-dihydroxybenzoic acid [OL_2a] | HMDB01856 (Protocatechuic acid) [OL_2b] | 7424 (3,5-Dihydroxybenzoic acid) [OL_2b] | 4696 (Patulin) [OL_2b] | 68099 (2,4,6-trihydroxybenzaldehyde) [OL_2b] | 1491 (2,4-dihydroxybenzoic acid) [OL_2b] | 3-Anilino-1-phenyl-1H-pyrrole-2,5-dione [PD_C] | 2-(3-Aminophenyl)-4-quinolinecarboxylic acid [PD_C] | 6-Methyl-2-(2-pyridinyl)-4-quinolinecarboxylic acid [PD_C] |…	4.34_155.0341m/z	1.29587
OL_2a	40087 (Thidiazuron) [OL_2a] | (1E)-1-({1-[(1Z)-prop-1-en-1-ylsulfanyl]propyl}disulfanyl)prop-1-ene [PD_C] | 2-hydroxy-2-[3-(methylsulfanyl)propyl]butanedioate [PD_C] | 2-hydroxy-3-[3-(methylsulfanyl)propyl]butanedioate [PD_C] | Thidiazuron [PD_C] | N-Phenyl-N'-(1,3,4-thiadiazol-2-yl)urea [PD_C] | 4-(7H-purin-6-ylsulfanyl)but-3-en-2-one [PD_C] | Thidiazuron [PD_C] | Benzyl 6-chloro-2-pyrazinyl eth…	9.39_220.0412n	1.29492
OL_2a	681 (DOPAMINE) [OL_2a] | 440266 (P-OCTOPAMINE) [OL_2a] | 4581 (Octopamine) [OL_2a] | 7045767 (O-ACETYLCARNITINE) [OL_2a] | Ecgonine [PD_A] | 5-Oxo-1-propyl-2-pyrrolidineacetic acid [PD_C] | 2,2-Bis(hydroxymethyl)-3-quinuclidinone [PD_C] | (1S,4aR,5S)-5-[(E)-5-Methoxy-3-methyl-5-oxopent-3-enyl]-1,4a-dimethyl-6-methylidene-3,4,5,7,8,8a-hexahydro-2H-naphthalene-1-carboxylic acid [PD_C] | 1,2-Dihydro…	0.97_186.1125m/z	1.29208
OL_2a	846 (Kynurenine) [OL_2a] | 161166 (Kynurenine) [OL_2a] | 6-(Trifluoromethyl)quinolin-4-ol [PD_C] | 8-(Trifluoromethyl)quinolin-4-ol [PD_C] | 2-[3-(Trifluoromethyl)phenoxy]propanehydrazide [PD_C] | N-(Aminocarbonyl)-L-phenylalanine [PD_C] | 2-Phenylethyl 6-O-((2S,3R,4R)-3,4-dihydroxy-4-(hydroxymethyl)tetrahydrofuran-2-yl)-.beta.-D-glucopyranoside [PD_C] | 2-Phenylethyl 2-O-.beta.-D-xylopyranosyl-.…	3.02_231.0738m/z	1.29094
OL_2a	6998029 (Alanyl-Glycine) [OL_2a] | 5961 (Glutamine) [OL_2a] | 500 (4-Guanidinobutyric acid) [OL_2a] | His-Thr [PD_C] | Thr-His [PD_C] | N-Methyl-L-asparagine [PD_C] | 4-Guanidinobutyric acid [PD_C] | 4-Guanidinobutanoic acid [PD_C] | L-Glutamine [PD_C] | Pyrrole-2-carboxylic acid [PD_C] | 1H-Pyrrole-3-carboxylic acid [PD_C] | 2-Furamide [PD_C] | 1H-pyrrole-2-carboxylic acid [PD_C] | 1-(1,3-oxazol…	0.67_129.0658m/z	1.28967
OL_2a	144 (5-HYDROXYTRYPTOPHAN) [OL_2a] | 4-(2-Oxo-2,3-dihydro-1H-benzimidazol-1-yl)butanoic acid [PD_A] | 2-Ethyl-3-oxo-1,2,3,4-tetrahydro-6-quinoxalinecarboxylic acid [PD_C] | 5-Hydroxy-L-tryptophan [PD_C] | 5-Hydroxy-L-tryptophan [PD_C] | rac-trans-4-Cotininecarboxylic acid [PD_C]	2.41_220.0848n	1.28616
OL_2a	1,2,4-Benzenetricarboxylic acid, 2,4-bis(2-ethylhexyl)ester [OL_2a] | 100916 (1,2,4-Benzenetricarboxylic acid, 1,4-bis(2-ethylhexyl)ester) [OL_2a] | 1,2,4-Benzenetricarboxylic acid, 1,2-bis(2-ethylhexyl)ester [OL_2a] | 2-acetamido-4-methyl-N-(3-methyl-1-{[4-(methylsulfanyl)-1-oxobutan-2-yl]carbamoyl}butyl)pentanamide [PD_C] | Calpain Inhibitor II [PD_C] | 4-[2-(4-{dispiro[adamantane-2,2'-[1,3,5]t…	17.01_434.2684m/z	1.27913
OL_2a	743 (GLUTARATE) [OL_2a] | Glutaric acid [PD_C] | Methylsuccinic acid [PD_C] | D-Xylulose [PD_C] | 4-Methoxy-2(5H)-furanone [PD_C] | Acetyl-.beta.-alanine [PD_C] | 5-Aminolevulinic acid [PD_C] | Ethyl hydrogen malonate [PD_C] | (3R)-3-Hydroxy-L-proline [PD_C] | N-Acetylglycine methyl ester [PD_C]	2.49_115.0390m/z	1.279
OL_2a	7009608 (Valyl-Aspartate) [OL_2a] | Asp-Val [PD_C] | L-NG-Nitroarginine methyl ester [PD_C] | 3,7-Dimethyloct-6-ene-1,2,3-triol [PD_C] | (1R,2R,4R)-4-(2-Hydroxypropan-2-yl)-1-methylcyclohexane-1,2-diol [PD_C] | Ethyl 3-hydroxyoctanoate [PD_C] | 4-Hydroxydecanoic acid [PD_C] | 10-Hydroxydecanoic acid [PD_C] | 3-Hydroxycapric acid [PD_C] | 2-(2-methylprop-2-enamido)pentanedioic acid [PD_C] | PyroGl…	1.45_233.1130m/z	1.2734
OL_2a	53477807 (25-Hydroxycholesterol) [OL_2a] | 123976 (27-Hydroxycholesterol) [OL_2a] | 121948 (24-Hydroxychloesterol) [OL_2a] | 25(S)-26-Hydroxycholesterol [PD_C] | 26-Hydroxycholesterol-(25R) [PD_C] | 25-Hydroxycholesterol [PD_C] | 24S-Hydroxycholesterol [PD_C] | 19-Hydroxycholesterol [PD_C] | 22(S)-Hydroxycholesterol [PD_C] | Cholest-5-ene-3.beta.,4.beta.-diol [PD_C] | Trihydroxycoprostane [PD_C]	16.01_403.3565m/z	1.27077
OL_2a	127 (4-Hydroxyphenylacetate) [OL_2a] | 4-(trifluoromethyl)benzaldehyde [PD_C] | 2,2,2-trifluoro-1-phenylethan-1-one [PD_C] | Piperonyl alcohol [PD_C] | Methyl 4-hydroxybenzoate [PD_C] | 3-Methoxybenzoic acid [PD_C] | 4-Methoxybenzoic acid [PD_C] | 2-Methoxybenzoic acid [PD_C]	5.43_175.0366m/z	1.27056
OL_2a	5810 (4-Hydroxyproline) [OL_2a] | 137 (5-Aminolevulinic acid) [OL_2a] | 69248 (trans-4-Hydroxy-L-proline) [OL_2a] | 440014 (CIS-4-HYDROXY-D-PROLINE) [OL_2a] | N-Acetyl-L-alanine [PD_A] | N-Acetylglycine methyl ester [PD_A] | N-Acetyl-L-alanine [PD_A] | (3R)-3-Hydroxy-L-proline [PD_C] | trans-4-Hydroxy-L-proline [PD_C] | Acetyl-.beta.-alanine [PD_C] | Oxo(propan-2-ylamino)acetic acid [PD_C] | cis-…	0.69_131.0583n	1.2688
OL_2a	5312869 (3-Hydroxytetradecanoic acid) [OL_2a] | 1563 (2-hydroxytetradecanoic acid) [OL_2a] | 14-Hydroxymyristic acid [PD_C] | (S)-3-Methyloxacyclotetradecan-2-one [PD_C] | Myristoleic acid [PD_C] | 1-(2-Ethyl-2-methyltetrahydro-2H-pyran-4-yl)-1-hexanone [PD_C] | 7,8-Dihydro-.alpha.-ionone [PD_C] | 2,4,7,9-Tetramethyl-5-decyne-4,7-diol [PD_C]	14.87_227.2004m/z	1.26174
OL_2a	5283028 (Dodec-2-enedioic acid) [OL_2a] | trans-Traumatic acid [PD_C] | (.+/-.)7-epi-Jasmonic acid [PD_C] | Jasmonic acid [PD_C] | Acremin F [PD_C] | 3-(5,6-Dihydroxyheptyl)-4-methyl-2H-furan-5-one [PD_C] | (4-Isobutylphenyl)acetic acid [PD_C] | 4-(4-Ethylphenyl)butanoic acid [PD_C]	11.50_193.1220m/z	1.25767
OL_2a	Hyodeoxycholic acid [OL_2a] | Ursodeoxycholic acid [OL_2a] | Isoursodeoxycholic acid [OL_2a] | Chenodeoxycholic acid [PD_C] | Dodeca-2(E),4(E)-dienoic acid [PD_C] | .beta.-Hyodeoxycholic acid [PD_C] | 3-Ketopetromyzonol [PD_C] | Geranyl acetate [PD_C] | Lavandulyl acetate [PD_C] | Terpinyl acetate [PD_C] | L-Bornyl acetate [PD_C] | Bornyl acetate [PD_C] | Isobornyl acetate [PD_C] | Dihydrocarvyl …	14.01_415.2815m/z	1.25544
OL_2a	10459 (Hexadecanedioic acid) [OL_2a] | Hexadecanedioic acid [PD_C] | 2,2,4-Trimethyl-1,3-pentanediol diisobutyrate [PD_C] | hexadecanedioic acid [PD_C] | 16-hydroxy-10-oxohexadecanoic acid [PD_C] | 2,2,4-trimethyl-1-[(2-methylpropanoyl)oxy]pentan-3-yl 2-methylpropanoate [PD_C] | (2R)-5-(butanoyloxy)-2,4,4-trimethylpentyl butanoate [PD_C] | 2,5-Bis(tert-butylperoxy)-2,5-dimethyl-3-hexyne [PD_C] | …	14.56_286.2140n	1.25478
OL_2a	9910685 (1,24,25-Trihydroxyvitamin D3) [OL_2a] | (1R,3S,5Z)-5-{2-[(1R,3aS,4E,7aR)-1-[(2R,5R)-5,6-dihydroxy-6-methylheptan-2-yl]-7a-methyl-octahydro-1H-inden-4-ylidene]ethylidene}-4-methylidenecyclohexane-1,3-diol [PD_C] | (6R)-6-[(1S,2R,5S,9S,10S,11S,14R,15R)-5,9-dihydroxy-2,15-dimethyltetracyclo[8.7.0.0^{2,7}.0^{11,15}]heptadec-7-en-14-yl]-2-methylheptanoic acid [PD_C] | 5,7',9',13'-tetramethyl-…	14.32_432.3234n	1.25328
OL_2a	351980 (Glycyl-Threonine) [OL_2a] | 7009579 (Serylalanine) [OL_2a] | Thr-Gly [PD_C] | Gly-Thr [PD_C] | N1,N2-Bis(2-hydroxyethyl)ethanediamide [PD_C] | Ser-Ala [PD_C] | Ala-Ser [PD_C]	0.71_176.0797n	1.25312
OL_2a	27476 (1-METHYLADENOSINE) [OL_2a] | 1H-Indole-3-acetamide, 1-(2,2-diethoxyethyl)-2,3-dihydro-N-(4-methylphenyl)-3-[[[(4-methylphenyl)amino]carbonyl]amino]-2-oxo-, (+)- [PD_C] | Isoquinoline, 5-(1-piperazinylsulfonyl)- [PD_C] | 4,4,6-Trimethyl-1-(4-nitrophenyl)-3,4-dihydro-2(1H)-pyrimidinethione [PD_C] | N,N-dimethyl-1-(5-{[(2-{[(E)-1-(methylamino)-2-nitroethenyl]amino}ethyl)sulfanyl]methyl}furan-…	3.78_295.1223m/z	1.24229
OL_2a	5280498 (Glutaconic acid) [OL_2a] | 2-METHYLMALEATE [OL_2a] | D-(+)-Ribonic acid .gamma.-lactone [PD_C] | 2-Furancarboxylic acid [PD_C] | trans-Glutaconic acid [PD_C] | Itaconic acid [PD_C] | Citraconic acid [PD_C] | Phenazine [PD_C] | 5-(Phenylethynyl)pyrimidine [PD_C] | Mesaconic acid [PD_C]	2.49_113.0233m/z	1.24034
OL_2a	102105765 (CYCLOHEXANE-1,2-DICARBOXYLIC ACID, MONO(7-HYDROXY- 4-METHYLOCTYL) ESTER) [OL_2a] | Libertellenone B [PD_C] | (6E,10Z,14E)-6,14-Dimethyl-3-methylidene-2-oxo-3a,4,5,8,9,12,13,15a-octahydrocyclotetradeca[b]furan-10-carboxylic acid [PD_C] | Carnosol [PD_C] | 6-Hydroxy-6-(hydroxymethyl)androsta-1,4-diene-3,17-dione [PD_C] | 7-[2-(Furan-3-yl)ethyl]-5-hydroxy-7,8-dimethyl-5,6,6a,8,9,10-hexahy…	12.95_353.1719m/z	1.2336
OL_2a	187 (ACETYLCHOLINE) [OL_2a] | 725 (DEOXYCARNITINE) [OL_2a] | DL-.beta.-Homoleucine [PD_A] | L-Leucine, methyl ester [PD_A] | L-Isoleucine, methyl ester [PD_A] | DL-Norleucine methyl ester [PD_A] | (3R)-3-Amino-4,4-dimethylpentanoic acid [PD_A] | 2-(Aminomethyl)-4-methylpentanoic acid [PD_C] | 1-Piperidinecarbaldehyde [PD_C] | 3-Methylpiperidin-2-one [PD_C] | Caprolactam [PD_C] | Acetylcholine cat…	0.89_146.1176m/z	1.23359
OL_2a	3-Hydroxyadipic 3,6 lactone [OL_2a] | trans-2-Butene-1,4-dicarboxylic acid [PD_C] | 3-Methyl-2-pentenedioic acid [PD_C] | 3-Hydroxy-4-methoxy-2,3-dihydropyran-6-one [PD_C] | 2-(Hydroxymethyl)-3-methoxy-2H-furan-5-one [PD_C] | 3-(Methoxycarbonyl)but-3-enoic acid [PD_C] | Hydroxypropionic acid [PD_C] | 2-oxopropanal [PD_C] | propanedial [PD_C] | prop-2-enoic acid [PD_C] | 2H-1,3-dioxole [PD_C] | ox…	1.96_73.0285m/z	1.23103
OL_2a	638014 (beta-Ionone) [OL_2a] | 3,3a,7,7-tetramethyl-6,7-dihydro-3aH-indene [PD_C] | 1,5,7-trimethyl-1,2,3,4-tetrahydronaphthalene [PD_C] | 1,1,6-trimethyl-1,2,3,4-tetrahydronaphthalene [PD_C] | 1-methyl-2-(prop-1-en-1-yl)-4-(propan-2-yl)benzene [PD_C] | 1-[(2S)-hex-5-en-2-yl]-4-methylbenzene [PD_C] | (E)-.alpha.-Ionone [PD_C] | .beta.-Damascone [PD_C] | (3E)-4-(2,4,6-Trimethyl-3-cyclohexen-1-yl)-…	14.11_175.1482m/z	1.22943
OL_2a	2-Hydroxystearate [OL_2a] | (3R)-3-hydroxyoctadecanoic acid [PD_C] | 10-hydroxyoctadecanoic acid [PD_C] | 9-hydroxyoctadecanoic acid [PD_C] | 13-hydroxyoctadecanoic acid [PD_C] | 12-hydroxyoctadecanoic acid [PD_C] | (2S)-2-hydroxyoctadecanoic acid [PD_C] | 5-hydroxyoctadecanoic acid [PD_C] | 7-hydroxyoctadecanoic acid [PD_C] | 8-hydroxyoctadecanoic acid [PD_C] | 11-hydroxyoctadecanoic acid [PD_C]…	16.46_323.2552m/z	1.22079
OL_2a	10250 (2,4-DIHYDROXYPTERIDINE) [OL_2a] | Catalpol [PD_C] | 2-Thiophenecarboxamide, 3-[(aminocarbonyl)amino]-5-(3-fluorophenyl)-N-(3S)-3-piperidinyl- [PD_C] | 2-amino-7-methyl-6,7,8,9-tetrahydro-3H-purine-6,8-dione [PD_C] | [PD_C] | 2H-imidazol-2-one [PD_C] | 3H-pyrazol-3-one [PD_C] | Lumazine [PD_C] | Tetraazolo[1,5-a]pyridine-8-carboxylic acid [PD_C] | 2,3,4,8-tetrahydropteridine-2,4-dione [PD_C…	1.74_182.0673m/z	1.20331
OL_2a	64950 (N-Methylnicotinamide) [OL_2a] | 1.alpha.-Methyl-5.alpha.-androstan-3.alpha.,17.beta.-diol glucuronide [PD_D] | cis-Tetrahydrophthalimide [PD_D] | 1,2,3,6-Tetrahydrophthalimide [PD_D] | 5-Butyl-1H-pyrazole-3-carboxylic acid [PD_D] | Suberohydroxamic acid [PD_D] | Pyridoxamine [PD_D] | 3-Acetamidophenol [PD_D] | 2'-Hydroxyacetanilide [PD_D] | Acetaminophen [PD_D] | 3-Methylhexahydropyrrolo[1…	1.74_169.0972m/z	1.20151
OL_2a	69718 ((3,5-dimethoxyphenyl)methanol) [OL_2a] | 10296 (2-Phenylpropionate) [OL_2b] | 107 (3-phenylpropanoic acid) [OL_2b] | 2,6-Dimethyl-4-hydroxybenzaldehyde [PD_C] | 3-Ethylbenzoic acid [PD_C] | Dihydroaspyrone [PD_C] | 8-Azaspiro[4.5]decane-7,9-dione [PD_C] | 2-(1-Hydroxyethyl)-4-(2-hydroxypropyl)-2H-furan-5-one [PD_C] | 2-Naphthalenecarboxamide, N-[2-(4-oxo-1-phenyl-1,3,8-triazaspiro[4.5]dec-…	7.90_151.0753m/z	1.1951
OL_2a	2723790 (Thiourea) [OL_2a] | Thiocyanic acid, ammonium salt [PD_C] | thiourea [PD_C] | Thiourea [PD_C] | Thiourea [PD_C]	0.49_120.9808m/z	1.19418
OL_2a	107774684 (N-Acetyl-S-(3-hydroxypropyl-1-methyl)-L-cysteine) [OL_2a] | 2-(2-Methoxyphenyl)-1,3-dioxo-5-isoindolinecarboxylic acid [PD_C] | 2-fluoro-1-nitro-1H-imidazole [PD_C] | Carbonic acid, 4-nitrophenyl [(2S,3S)-3-phenyloxiranyl]methyl ester [PD_C] | 2-[(2E)-3-(3,4-dihydroxyphenyl)prop-2-enamido]-5-hydroxybenzoic acid [PD_C] | 2-[3-(3,4-dihydroxyphenyl)prop-2-enamido]-5-hydroxybenzoic acid [P…	5.56_280.0600m/z	1.19395
OL_2a	13185 (Tetradecanedioate (Tetradecanedioic acid)) [OL_2a] | Tetradecanedioic acid [PD_C] | 10-(Acetyloxy)decyl acetate [PD_C] | Diethyl sebacate [PD_C]	13.25_258.1829n	1.19183
OL_2a	87 (3-hydroxyisobutyrate) [OL_2a] | 1,4-Anhydroerythritol [PD_A] | 3-Hydroxybutyric acid [PD_C] | 3-Hydroxybutyric acid [PD_C] | (R)-3-Hydroxybutyric acid [PD_C] | .alpha.-Hydroxyisobutyric acid [PD_C] | Methyl methoxyacetate [PD_C] | Ethyl glycolate [PD_C]	1.87_209.1019m/z	1.19001
OL_2a	226486 (4-Allyl-2,6-Dimethoxyphenol) [OL_2a] | 4-Allyl-2,6-dimethoxyphenol [PD_C] | 2-Methoxycinnamaldehyde [PD_C] | Cassiastearoptene [PD_C] | 3-(5-Hydroxy-2,2,7,8-tetramethyl-6-oxo-7,8-dihydropyrano[3,2-g]chromen-10-yl)hexanoic acid [PD_C] | Isocalolongic acid [PD_C] | 6-Hydroxy-3,4-dihydro-1(2H)-naphthalenone [PD_C] | 5-[(E)-But-1-enyl]-4-methoxy-6-methylpyran-2-one [PD_C] | Hydroxypestalotin …	10.90_195.1013m/z	1.18936
OL_2a	14558 (Indoleacrylic acid) [OL_2a] | 5375048 (Indoleacrylic acid) [OL_2a] | 3-Aminonaphthalene-2-carboxylic acid [PD_C] | 2-(1H-Pyrrol-1-yl)benzoic acid [PD_C] | 3-Indoleacrylic acid [PD_C] | (2E)-3-(1H-Indol-2-yl)-2-propenoic acid [PD_C] | DL-Indole-3-lactic acid [PD_C] | 2-Hydroxy-6-methylquinoline-3-carbaldehyde [PD_C] | 3-(4-Methylphenyl)-1H-pyrazole-4-carbaldehyde [PD_C] | 2-Hydroxy-7-methyl…	9.05_170.0600m/z	1.18639
OL_2a	439155 (S-ADENOSYLHOMOCYSTEINE) [OL_2a] | S-(5'-Adenosyl)-L-homocysteine [PD_C] | S-Adenosylhomocysteine [PD_C] | Marbofloxacin [PD_C] | Marbofloxacin [PD_C] | 1-(2-Chloro-6-fluorobenzyl)piperazine [PD_C] | 1-(2-Chloro-4-fluorobenzyl)piperazine [PD_C] | (5-Benzoyloxy-1,2,6-trihydroxycyclohex-3-en-1-yl)methyl benzoate [PD_C] | 2-({[5-(6-amino-9H-purin-9-yl)-3,4-dihydroxyoxolan-2-yl]methyl}amino)-4…	2.20_193.0681m/z	1.18503
OL_2a	800 (INDOLEACETALDEHYDE) [OL_2a] | 7-Amino-2-naphthol [PD_C] | 5-Amino-1-naphthol [PD_C] | 1-Amino-2-phenylcyclopropane-1-carboxylic acid [PD_C] | 4-(Allylamino)benzoic acid [PD_C] | 2,2-Dimethyl-4(1H,3H)-quinazolinone [PD_C] | 1-Acetylindole [PD_C] | 1-(1H-Indol-5-yl)ethanone [PD_C] | 2-Methyl-1H-indole-3-carbaldehyde [PD_C] | 1,2,3,4-Tetrahydro-3-isoquinolinecarboxylic acid [PD_C] | 5-Hydroxytr…	4.45_160.0757m/z	1.1829
OL_2a	709625 (Cinnamoylglycine-trans) [OL_2a] | 92904 (Indolelactic acid) [OL_2b] | 3-Aminonaphthalene-2-carboxylic acid [PD_C] | 2-(1H-Pyrrol-1-yl)benzoic acid [PD_C] | 3-Indoleacrylic acid [PD_C] | (2E)-3-(1H-Indol-2-yl)-2-propenoic acid [PD_C] | DL-Indole-3-lactic acid [PD_C] | 2-Hydroxy-6-methylquinoline-3-carbaldehyde [PD_C] | Indoleacrylic acid [PD_C] | 3-(4-Methylphenyl)-1H-pyrazole-4-carbaldehy…	7.69_170.0600m/z	1.18137
OL_2a	43 (2-hydroxyglutarate) [OL_2a] | Citramalic acid [OL_2a] | Mesaconic acid [PD_C] | 3-Furancarboxylic acid [PD_C] | Citraconic acid [PD_C] | 2-Furancarboxylic acid [PD_C] | Itaconic acid [PD_C] | D-(+)-Ribonic acid .gamma.-lactone [PD_C] | D-(-)-Citramalic acid [PD_C] | trans-Glutaconic acid [PD_C] | Phenazine [PD_C] | 5-(Phenylethynyl)pyrimidine [PD_C]	1.71_113.0234m/z	1.18096
OL_2a	Niacin [OL_2a] | 75810 (Methylimidazoleacetic acid) [OL_2a] | Nicotinic acid [PD_C] | Picolinic acid [PD_C] | 4-Pyridinecarboxylic acid [PD_C]	1.15_124.0394m/z	1.17574
OL_2a	26613 (3-hydroxyoctanoic acid) [OL_2a] | 3-Hydroxyvalproic acid [PD_C] | Hydroxyoctanoic acid [PD_C] | 5,5-Dimethyl-1,3-dioxane-2-ethanol [PD_C] | 4-Hydroxyvalproic acid [PD_C] | 5-Hydroxyvalproic acid [PD_C] | 7-hydroxyoctanoic acid [PD_C] | 2-hydroxyoctanoic acid [PD_C] | (3S)-3-hydroxyoctanoic acid [PD_C] | (2R)-2-hydroxyoctanoic acid [PD_C] | (3R)-3-hydroxyoctanoic acid [PD_C] | 5-hydroxy-2-p…	9.78_160.1100n	1.17538
OL_2a	751 (DL-Glyceraldehyde) [OL_2a] | 439709 (FRUCTOSE) [OL_2a] | 18950 (MANNOSE) [OL_2a] | 892 (chiro-Inositol) [OL_2a] | Glucose [OL_2a] | 5984 (D-(-)-Fructose) [OL_2a] | 439357 (GALACTOSE) [OL_2a] | scyllo-Inositol [PD_C] | D-Psicose [PD_C] | D-Sorbose [PD_C] | D-Fructose [PD_C] | myo-Inositol [PD_C] | D-(-)-Tagatose [PD_C]	0.54_113.0209m/z	1.17535
OL_2a	311 (Citric acid) [OL_2a] | Citric acid [PD_A] | D-Saccharic acid 1,4-lactone [PD_C] | Citric acid [PD_C] | 2-hydroxypropane-1,2,3-tricarboxylic acid [PD_C] | 1-hydroxypropane-1,2,3-tricarboxylic acid [PD_C] | (1R,2S)-1-hydroxypropane-1,2,3-tricarboxylic acid [PD_C] | (4R,5S)-4,5,6-trihydroxy-2,3-dioxohexanoic acid [PD_C] | (5S)-4,5,6-trihydroxy-2,3-dioxohexanoic acid [PD_C] | (1R,2R)-1-hydroxypr…	1.08_192.0272n	1.16601
OL_2a	8897 (Iminodiacetic acid) [OL_2a] | 5960 (Aspartate) [OL_2a] | 2-Methyl-5-phenyl-1,3-thiazol-4-ol [PD_C] | sodium (2Z)-3-carboxyprop-2-enoate [PD_C] | Iminodiacetic acid [PD_C] | L-Aspartic acid [PD_C] | D-Aspartic acid [PD_C] | (2S)-2-aminobutanedioic acid [PD_C] | (2R)-2-aminobutanedioic acid [PD_C] | 2-[(carboxymethyl)amino]acetic acid [PD_C] | L-Aspartic acid [PD_C]	1.04_156.0264m/z	1.15718
OL_2a	673 (Dimethylglycine) [OL_2a] | 5288725 (N-Methylalanine) [OL_2a] | 439691 (D-alpha-Aminobutyric acid) [OL_2a] | 80283 (L-alpha-Aminobutyric acid) [OL_2a] | 316542 (N-Ethylglycine) [OL_2a] | 6657 (Alpha-aminobutyric acid) [OL_2a] | 6119 (2-AMINOISOBUTYRATE, DIMETHYLGLYCINE) [OL_2a] | 119 (?-Aminobutyric acid) [OL_2a] | 439434 ((S)-beta-Aminoisobutyric acid) [OL_2a] | 10932 (3-aminobutanoic acid) …	0.69_86.0600m/z	1.15635
OL_2a	102466 (Glycyl-Serine) [OL_2a] | 440854 (4-Hydroxy-L-glutamic acid) [OL_2a] | 5-Methyl-2-oxo-1,3-oxazolidine-4-carboxylic acid [PD_C] | Gly-Ser [PD_C] | 4-Hydroxy-L-glutamic acid [PD_C] | 5-fluoro-1,3-diazinane-2,4-dione [PD_C] | 1-fluoro-1,3-diazinane-2,4-dione [PD_C] | 6-Amino-1-benzyl-5-methylamino-1H-pyrimidine-2,4-dione [PD_C] | [9,9'-bipurine]-2,2'-diamine [PD_C] | 4-carbamoyl-2-oxobutanoic…	0.69_146.0450m/z	1.15533
OL_2a	26612 ((R)-3-Hydroxydecanoic acid) [OL_2a] | (1R,2R,4R)-4-(2-Hydroxypropan-2-yl)-1-methylcyclohexane-1,2-diol [PD_C] | 3,7-Dimethyloct-6-ene-1,2,3-triol [PD_C] | 4-Hydroxydecanoic acid [PD_C] | 3-Hydroxycapric acid [PD_C] | 10-Hydroxydecanoic acid [PD_C] | Ethyl 3-hydroxyoctanoate [PD_C] | 10-Hydroxydecanoic acid [PD_C]	12.17_188.1413n	1.15448
OL_2a	13712 (Deoxyuridine) [OL_2a] | Mangostine [PD_C] | 3-Isomangostin [PD_C] | Cratoxyarborenone E [PD_C] | alpha-Mangostin [PD_C] | 9-methyl-3-(2H-1,2,3,4-tetrazol-5-yl)-4H-pyrido[1,2-a]pyrimidin-4-one [PD_C] | Mevinphos [PD_C] | 4-{[2-(dimethylcarbamoyl)pyrimidin-5-yl]oxy}-2-methyl-N-(5-methylpyrazin-2-yl)-1-benzofuran-6-carboximidic acid [PD_C] | 1-(4-hydroxy-3,5-dimethoxyphenyl)propane-1,2,3-trio…	1.87_228.0753m/z	1.15282
OL_2a	99719 (Ala-Asp) [OL_2a] | 99278 (Glycyl-Glutamate) [OL_2a] | Gly-Glu [PD_A] | Glu-Gly [PD_C] | Asp-Ala [PD_C] | .alpha.-Aspartylalanine [PD_C] | Ala-Asp [PD_C] | 2-amino-3-[(1-carboxyethyl)carbamoyl]propanoic acid [PD_C] | (2S)-2-amino-4-[(carboxymethyl)carbamoyl]butanoic acid [PD_C] | 3-amino-3-[(1-carboxyethyl)carbamoyl]propanoic acid [PD_C] | 2-[(2-amino-1-hydroxypropylidene)amino]butanedioic …	0.79_204.0746n	1.14972
OL_2a	10772 (6-Methoxy-2-benzoxazolin) [OL_2a] | 2-(Formylamino)benzoic acid [PD_C] | 3-(Aminocarbonyl)benzoic acid [PD_C] | 2-Hydroxy-3,4-dihydro-2H-1,4-benzoxazin-3-one [PD_C]	7.38_165.0427n	1.14753
OL_2a	87310 ((R)C(S)S-Alliin) [OL_2a] | Alliin [PD_A] | L-(.+/-.)-Alliin [PD_A] | N,N-Bis(2-hydroxyethyl)-2-aminoethanesulfonic acid [PD_C] | 2-(N-Morpholino)ethanesulfonic acid [PD_C] | N-Formyl-L-methionine [PD_C]	0.91_178.0532m/z	1.14751
OL_2a	DOCOSAHEXAENOATE [OL_2a] | cis-4,7,10,13,16,19-Docosahexaenoic acid [PD_C] | Retinyl acetate [PD_C] | Prosapogenin A [PD_C] | (3.beta.,8.Xi.,9.Xi.,14.Xi.)-Spirost-5-en-3-yl 4-O-(6-deoxy-.alpha.-L-mannopyranosyl)-.beta.-D-glucopyranoside [PD_C] | Docosahexaenoic acid [PD_C] | Neogrifolin [PD_C] | His-Pro-Arg [PD_C] | Quinidine 1'-oxide [PD_C] | Quinidine N-oxide [PD_C]	16.32_373.2109m/z	1.14748
OL_2a	170748 (5-Hydroxyhexanoic acid) [OL_2a] | Butoxyacetic acid [PD_C] | Ethyl ethoxyacetate [PD_C] | (2R,3R)-2-hydroxy-3-methylpentanoic acid [PD_C] | (5R)-5-hydroxyhexanoic acid [PD_C] | 5-hydroxyhexanoic acid [PD_C] | (2R)-2-hydroxy-4-methylpentanoic acid [PD_C] | 2-hydroxy-4-methylpentanoic acid [PD_C] | (2S)-2-hydroxy-4-methylpentanoic acid [PD_C] | 2-hydroxyhexanoic acid [PD_C] | 2-ethyl-2-hydr…	4.67_155.0680m/z	1.14595
OL_2a	86354 (Tebufenpyrad) [OL_2a] | 86211 (Ipconazole) [OL_2a] | 125225-28-7 (ipconazole) [OL_2a] | Seneciphyllin [PD_C] | N-(3-Chloro-2-methylphenyl)-1-cyclohexyl-5-oxopyrrolidine-3-carboxamide [PD_C] | 4-Piperidinepropanoic acid, .beta.-oxo-1-[(phenylmethoxy)carbonyl]-, ethyl ester [PD_C] | Tebufenpyrad [PD_C] | Tebufenpyrad [PD_C] | 2-Amino-4-phenyl-4H-pyrano[3,2-h]quinoline-3-carbonitrile [PD_C] |…	14.77_317.1405m/z	1.14485
OL_2a	6441454 (Docosapentaenoic acid) [OL_2a] | 5497182 (docosapentaenoic acid) [OL_2a] | cis-7,10,13,16,19-Docosapentaenoic acid [PD_C] | Eicosapentaenoic acid ethyl ester [PD_C] | Heneicosapentaenoic acid methyl ester [PD_C] | (4Z,7Z,10Z,13Z,16Z)-docosa-4,7,10,13,16-pentaenoic acid [PD_C] | (7Z,10Z,13Z,16Z,19Z)-docosa-7,10,13,16,19-pentaenoic acid [PD_C] | ethyl (1R,4aR,4bR,10aR)-1,4a-dimethyl-7-(pro…	16.49_369.2185m/z	1.14273
OL_2a	500 (4-guanidinobutanoic acid) [OL_2a] | 588 (Creatinine) [OL_2a] | 4-Guanidinobutyric acid [PD_C] | 4-Guanidinobutanoic acid [PD_C] | 5-Methyl-5,6-Dihydrouracil [PD_C] | 5,5-Dimethylimidazolidine-2,4-dione [PD_C] | 4-[(diaminomethylidene)amino]butanoic acid [PD_C] | 1-butyl-1-nitrosourea [PD_C] | 2-[(diaminomethylidene)amino]butanoic acid [PD_C] | 2-amino-N-[(methylcarbamoyl)methyl]acetamide [PD…	0.91_146.0925m/z	1.14231
OL_2a	7016065 (Threoninyl-Serine) [OL_2a] | 182230 (N-Acetylglutamine) [OL_2a] | Ser-Thr [PD_C] | N-Acetyl-L-glutamine [PD_C] | Thr-Ser [PD_C] | N-Acetylglutamine [PD_C] | Asp-Asp-Lys [PD_C] | 3-Succinimidopropionic acid [PD_C] | 1,3-Bis(hydroxymethyl)-5,5-dimethyl-2,4-imidazolidinedione [PD_C] | 5-(hydroxymethyl)-6-methyl-1,2,3,4-tetrahydropyrimidine-2,4-dione [PD_C] | 3-(5-oxo-4,5-dihydro-1H-imidazol…	0.76_189.0870m/z	1.1423
OL_2a	440120 (N,N,N-TRIMETHYLLYSINE) [OL_2a] | D-3-Cyclohexylalanine [PD_C] | Gabapentin [PD_C] | Gabapentin [PD_C] | 7,8-Diaminononanoic acid [PD_C] | O-t-Butyl-L-threonine methyl ester [PD_C] | Tropinone [PD_C] | 9-azabicyclo[3.3.1]nonan-3-one [PD_C] | 1-(1,4,5,6-tetrahydropyridin-2-yl)propan-1-one [PD_C] | 2-pentyl-1,3-oxazole [PD_C] | 4-butyl-2-methyl-1,3-oxazole [PD_C] | 2,4-dimethyl-5-propyl-1,3-…	0.97_172.1332m/z	1.14067
OL_2a	1563 (2-hydroxytetradecanoic acid) [OL_2a] | 5312869 (3-Hydroxytetradecanoic acid) [OL_2a] | 14-Hydroxymyristic acid [PD_C] | Arg-Lys [PD_C] | Lys-Arg [PD_C]	14.87_267.1926m/z	1.13857
OL_2a	5281929 (Methyl jasmonate) [OL_2a] | 5-(6-Methyl-7-oxooctyl)furan-2(5H)-one [PD_C] | 1H,3H-Furo[3,4-c]furan-1-one, 6-heptyl-4,6-dihydro- [PD_C] | 4-Hydroxy-4-[(E)-3-hydroxybut-1-enyl]-3,5,5-trimethylcyclohex-2-en-1-one [PD_C] | Methyl jasmonate [PD_C]	12.17_257.1744m/z	1.13762
OL_2a	66851-46-5 (Mono (3-carboxpropyl) phthalate) [OL_2a] | 53435015 (Mono-(3-carboxypropyl)phthalate) [OL_2a] | 1-benzothiophene [PD_C] | 1,2,3-Benzenetricarboxylic acid, trimethyl ester [PD_C] | 3-hydroxy-2-{[(2E)-3-(4-hydroxyphenyl)prop-2-enoyl]oxy}propanoic acid [PD_C] | 2-[(3-carboxypropoxy)carbonyl]benzoic acid [PD_C] | (3E)-2,5-dioxohex-3-enal; (3E)-5-hydroxy-2-oxohexa-3,5-dienal [PD_C] | Trime…	8.30_291.0269m/z	1.13758
OL_2a	71 (2-Oxoadipic acid) [OL_2a] | 2-Oxohexanedioic acid [PD_C] | L-Gulonolactone [PD_C] | Gluconolactone [PD_C] | D-Mannonic acid, .gamma.-lactone [PD_C] | D-Gluconic acid [PD_C] | D-Gluconic acid, .delta.-lactone [PD_C] | Gluconic acid [PD_C] | Encenicline [PD_C] | 2-oxohexanedioic acid [PD_C] | 3-oxohexanedioic acid [PD_C] | 2-methyl-4-oxopentanedioic acid [PD_C] | 2-[(2-oxopropanoyl)oxy]propanoi…	1.71_161.0445m/z	1.13391
OL_2a	10382701 (JWH-018) [OL_2a] | DL-Laudanosine [PD_C] | (S)-Laudanosine [PD_C] | Methanone, (1-butyl-1H-indol-3-yl)(4-methyl-1-naphthalenyl)- [PD_C] | 3-(1H-Indol-3-yl)propanenitrile [PD_C] | 3-(Pyridine-3-yl)aniline [PD_C] | Naphthalene-2-carboximidamide [PD_C] | 5-phenylpyridin-2-amine [PD_C] | 2,4-Quinazolinediamine, N2,N4-bis(phenylmethyl)- [PD_C] | 1H-Indazole-3-carboxamide, 1-pentyl-N-8-quinol…	14.72_341.1766m/z	1.13382
OL_2a	91482 (DL-o-Tyrosine) [OL_2a] | Tyr-Ser-Lys [PD_C] | Pro-Thr [PD_C] | Thr-Pro [PD_C] | .beta.-Hydroxyphenylalanine [PD_C] | L-Tyrosine [PD_C] | 6-(Dimethylamino)nicotinic acid [PD_C] | 5,5-diethyl-1-methyl-1,3-diazinane-2,4,6-trione [PD_C] | 2-(3,4-dihydroxyphenyl)ethanimidamide [PD_C] | N-(2-hydroxyethyl)pyridine-3-carboxamide [PD_C] | Hydrazinecarboxylic acid, phenylmethyl ester [PD_C] | N-(2-H…	2.65_199.1078m/z	1.1314
OL_2a	107738 (Propionyl-L-carnitine) [OL_2a] | 188824 (Propanoylcarnitine) [OL_2a] | Methylecgonine [PD_A] | Ecgonine methyl ester [PD_A] | 8-Azaspiro[4.5]decane-7,9-dione [PD_C] | N-Hexanoyl-L-homoserine lactone [PD_C] | N-Hexanoyl-DL-homoserine lactone [PD_C] | 1-Piperidinecarboxylic acid, 2-oxo-, 1,1-dimethylethyl ester [PD_C] | 2-(Methoxymethyl)-2-(hydroxymethyl)quinuclidin-3-one [PD_C] | L-Propion…	1.74_200.1281m/z	1.12901
OL_2a	6175 (Cytidine) [OL_2a] | Cytidine [PD_C] | Cytidine [PD_C] | Arabinofuranosylcytosine [PD_C] | Cytarabine [PD_C] | 2,2'-Anhydrocytidine [PD_C] | Cyclocytidine [PD_C] | Asn-Glu [PD_C] | Ser-His [PD_C] | Asp-Gln [PD_C]	1.04_226.0821m/z	1.12765
OL_2a	5375048 (Indoleacrylic acid) [OL_2a] | 14558 (Indoleacrylic acid) [OL_2a] | 3-Hydroxycarbofuran [PD_C] | (2-Naphthalenyloxy)acetic acid [PD_C] | Methyl 1-hydroxy-2-naphthoate [PD_C] | 2-Hydroxy-3-(1H-indol-3-yl)butanoic acid [PD_C] | 5-Chloro-2,4-dihydroxy-3-[(E)-4-hydroxy-3-(hydroxymethyl)-5-(1,2,6-trimethyl-3-oxocyclohexyl)pent-2-enyl]-6-methylbenzaldehyde [PD_C] | 1-(2-Methoxyethyl)-1H-indole-…	9.44_220.0968m/z	1.12643
OL_2a	7021828 (Threoninyl-Leucine) [OL_2a] | Dethiobiotin [PD_C] | Val-Pro [PD_C] | N-.delta.-BOC-L-Ornithine [PD_C] | Thr-Leu [PD_C] | Pro-Val [PD_C] | Thr-Ile [PD_C] | 2-(1-Pyrrolidinylmethyl)-1H-benzimidazole [PD_C] | D-Desthiobiotin [PD_C] | Metanephrine [PD_C] | Tenuazonic acid [PD_C]	3.47_215.1389m/z	1.12622
OL_2a	4-Hydroxyphenylacetic acid [OL_2a] | 1,6-Anhydro-2,3-O-isopropylidene-.beta.-D-mannopyranose [PD_A] | 3-Furancarboxylic acid, tetrahydro-4-methylene-5-oxo-2-propyl-, (2R,3S)-rel- [PD_C] | Asperlactone [PD_C] | Spiro[3.3]heptane-2,2-dicarboxylic acid [PD_C] | 3,4,5-Trimethoxyphenol [PD_C] | Methyl 1-(2-Methoxyethyl)-2-oxopyrrolidine-4-carboxylate [PD_C] | 1,2-O-Isopropylidene-.alpha.-D-glucofurano…	5.50_185.0806m/z	1.12522
OL_2a	5-Dodecenoic acid [OL_2a] | cyclohex-1-en-1-yl [PD_C] | 1,3-bis(propan-2-yl)benzene [PD_C] | (1Z,3Z,7Z)-1,7-dimethylcyclodeca-1,3,7-triene [PD_C] | [PD_C] | 1,4-Diisopropylbenzene [PD_C] | 3-Phenylhexane [PD_C] | 1,5,9-Cyclododecatriene [PD_C] | trans,trans,trans-1,5,9-Cyclododecatriene [PD_C] | 1-Propene, tetramer [PD_C] | trans,trans,cis-1,5,9-Cyclododecatriene [PD_C] | 5-Tert-butyl-m-xylene [P…	15.21_163.1482m/z	1.12272
OL_2a	7428 (3,4,5-trihydroxybenzoic acid methyl ester) [OL_2a] | 3,4-Dihydroxymandelic acid [PD_C] | 3-O-Methylgallic acid [PD_C] | 2,3-Dihydroxy-4-methoxybenzoic acid [PD_C] | Methyl gallate [PD_C] | Methyl gallate [PD_C]	5.43_184.0372n	1.12157
OL_2a	95693 ((3-Hydroxy-4-methoxyphenyl)ethanone) [OL_2a] | 873 (3-(2-HYDROXYPHENYL)PROPANOATE) [OL_2a] | 1303 (Phenyllactic acid) [OL_2a] | 4-Hydroxyphenyl-2-propionic [OL_2a] | 3-(3-Hydroxyphenyl)propanoic acid [PD_C] | 2'-Hydroxy-6'-methoxyacetophenone [PD_C] | (3-Methoxyphenyl)acetic acid [PD_C] | L-3-Phenyllactic acid [PD_C] | 2'-Hydroxy-5'-methoxyacetophenone [PD_C] | 3-(2-Hydroxyphenyl)propionic…	7.11_189.0523m/z	1.11903
OL_2a	1150 (TRYPTAMINE) [OL_2a] | 2-(4-Methylphenyl)-4,5-dihydro-1H-imidazole [PD_C] | Fusaric acid [PD_C] | N-Methyl-L-phenylalanine [PD_C] | 5-Methoxy-2-methyl-1H-indole [PD_C] | 2-Amino-3-(4-methylphenyl)propanoic acid [PD_C] | 2-Amino-3-(3-methylphenyl)propanoic acid [PD_C] | .alpha.-Methyl-DL-phenylalanine [PD_C] | 2-Amino-3-phenylbutanoic acid [PD_C] | 3-(3-Toluidino)propanenitrile [PD_C] | 5-Met…	4.45_144.0808m/z	1.11691
OL_2a	24539-56-8 (Mono-n-pentyl phthalate) [OL_2a] | 90531 (Mono-n-pentyl phthalate) [OL_2a] | Spicifernin [PD_C] | N-(3,5-Dimethylphenyl)-3-methoxybenzamide [PD_C] | N-Benzoyl-L-phenylalaninol [PD_C] | Withanoside VI [PD_C] | (2R)-8-Ethyl-7-hydroxy-5-methoxy-2-methyl-2,3-dihydrochromen-4-one [PD_C] | N-(3,5-Dimethylphenyl)-2-methoxybenzamide [PD_C]	11.76_269.1379m/z	1.11675
OL_2a	10466 (16-Hydroxy hexadecanoic acid) [OL_2a] | 16-Hydroxyhexadecanoic acid [PD_C] | 4,6-Di(1-piperidinyl)-1,3,5-triazin-2-amine [PD_C] | 9-erythro-(2-Hydroxyl-3-nonyl)adenine [PD_C] | 3-(6-amino-9H-purin-9-yl)nonan-2-ol [PD_C] | 9-(6-amino-7H-purin-2-yl)nonan-1-ol [PD_C] | 16-hydroxyhexadecanoic acid [PD_C] | (3R)-3-hydroxyhexadecanoic acid [PD_C] | (2S)-2-hydroxyhexadecanoic acid [PD_C] | (3S)-3…	14.77_295.2240m/z	1.11647
OL_2a	311 (Citric acid) [OL_2a] | Citric acid [PD_C] | 2-(2-Thienylcarbonyl)benzoic acid [PD_C] | 7-hydroxy-3-(thiophen-2-yl)-1,3-dihydro-2-benzofuran-1-one [PD_C] | 4,4'-Sulfonylbisphenol [PD_C] | 4-(4-hydroxybenzenesulfonyl)phenol [PD_C] | diphenyl sulfate [PD_C] | 4,4'-Sulfonyldiphenol [PD_C] | Bisphenol S [PD_C]	1.08_215.0161m/z	1.11482
OL_2a	14180 (?-Nicotinamide mononucleotide) [OL_2a] | 7-tert-butyl-6-chloro-2-(trifluoromethyl)-2H-chromene-3-carboxylic acid [PD_C] | 5-amino-3-[3,4-dihydroxy-5-(hydroxymethyl)oxolan-2-yl]-2H,3H,6H,7H-[1,3]thiazolo[4,5-d]pyrimidine-2,7-dione [PD_C] | N,N'-(Ethylenedioxy)diphthalimide [PD_C] | 2-amino-4-({1-[(carboxymethyl)carbamoyl]-2-(nitrosulfanyl)ethyl}carbamoyl)butanoic acid [PD_C] | 2-hydroxy-9-p…	0.85_317.0553m/z	1.11434
OL_2a	445638 (Palmitoleic acid) [OL_2a] | (2R)-1-(2-Hydroxyethyl)-2,5,5,8a-tetramethyldecahydronaphthalen-2-ol [PD_A] | cis-9-Hexadecenoic acid [PD_C]	14.77_254.2244n	1.11179
OL_2a	51 (alpha-ketoglutarate) [OL_2a] | 1,3-Acetonedicarboxylic acid [PD_C] | 4-Methoxy-2,4-dioxobutanoic acid [PD_C] | 2-oxopentanedioic acid [PD_C] | 3-oxopentanedioic acid [PD_C] | 1,2,3-trioxocane-4,8-dione [PD_C] | (2E)-2-methoxybut-2-enedioic acid [PD_C]	1.08_146.0216n	1.10835
OL_2a	145742 (L-Proline) [OL_2a] | 22833604 (DEOXYRIBOSE) [OL_2a] | Methyl 4,6-dihydroxy-2,3-dimethylbenzoate [PD_C] | 4-(2-Methyl-6-oxopyran-3-yl)butanoic acid [PD_C] | 2-Amino-2-cyclopropylacetic acid [PD_C] | Methyl 2,4-dihydroxy-3,6-dimethylbenzoate [PD_C] | 3-Oxopentanoic acid [PD_C] | Pyrrolidine-3-carboxylic acid [PD_C] | Diallyl maleate [PD_C] | 2,4-Dihydroxy-3,5,6-trimethylbenzoic acid [PD_C] …	0.63_99.0441m/z	1.10704
OL_2a	76406 (N-Acetyl-beta-alanine) [OL_2a] | 98681 (Propionylglycine) [OL_2a] | 88064 (N-ACETYLALANINE) [OL_2a] | Glutaric acid [PD_C] | Methylsuccinic acid [PD_C] | D-Xylulose [PD_C] | 4-Methoxy-2(5H)-furanone [PD_C] | Acetyl-.beta.-alanine [PD_C] | 5-Aminolevulinic acid [PD_C] | (3R)-3-Hydroxy-L-proline [PD_C] | N-Acetylglycine methyl ester [PD_C] | Ethyl hydrogen malonate [PD_C]	1.55_115.0390m/z	1.10509
OL_2a	94216 (3-hydroxydodecanoic acid) [OL_2a] | 79034 (12-Hydroxydodecanoic acid) [OL_2b] | 3-Hydroxydodecanoic acid [PD_C] | 4-Hydroxydodecanoic acid [PD_C] | (3R)-3-Hydroxydodecanoic acid [PD_C] | 12-Hydroxydodecanoic acid [PD_C] | [PD_C] | 12-hydroxydodecanoic acid [PD_C] | [PD_C] | 5-hydroxydodecanoic acid [PD_C] | 2-hydroxydodecanoic acid [PD_C] | 2,2,4-Trimethyl-1,3-pentanediol monoisobutyrate […	13.74_216.1726n	1.10314
OL_2a	94216 (3-hydroxydodecanoic acid) [OL_2a] | 79034 (12-Hydroxydodecanoic acid) [OL_2b] | xi-5-Dodecanolide [PD_C] | xi-Dihydro-5-octyl-2(3H)-furanone [PD_C] | 12-Hydroxydodecanoic acid [PD_C] | 2-hexyl-3-methylcyclopent-2-en-1-one [PD_C] | (2E,6Z)-dodeca-2,6-dienal [PD_C] | 4-methyl-2-[(1Z)-3-methylbuta-1,3-dien-1-yl]oxepane [PD_C] | 3-{2,3-dimethyltricyclo[2.2.1.0Ã‚Â²,Ã¢ÂÂ¶]heptan-3-yl}propan-1-o…	13.56_181.1587m/z	1.10275
OL_2a	359 (1,3,5-trihydroxybenzene) [OL_2a] | 152204 (N-Acetylthreonine) [OL_2a] | 69371 (2,6-DIHYDROXYPYRIDINE) [OL_2a] | 1,3,5-Benzenetriol [PD_C] | 2-Pentenedioic acid, 2-octyl- [PD_C] | Acetyl-L-threonine [PD_C] | 2-Aminoadipic acid [PD_C] | N-Acetylthreonine [PD_C] | 2-Amino-2-deoxy-D-glucopyranose [PD_C] | D-Glucosamine [PD_C] | 1,2,3-Benzenetriol [PD_C] | 5-(Hydroxymethyl)-2-furaldehyde [PD_C]	1.45_144.0656m/z	1.10186
OL_2a	5312508 (stearidonic acid) [OL_2a] | Kinoprene [PD_C] | Stearidonic acid [PD_C] | 19-Noretiocholanolone [PD_C] | 19-Norepiandrosterone [PD_C] | 9,12-Octadecadiynoic acid [PD_C] | 19-Norandrosterone [PD_C]	15.71_276.2084n	1.09924
OL_2a	5281929 (Methyl jasmonate) [OL_2a] | 1H,3H-Furo[3,4-c]furan-1-one, 6-heptyl-4,6-dihydro- [PD_D] | 4-Hydroxy-4-[(E)-3-hydroxybut-1-enyl]-3,5,5-trimethylcyclohex-2-en-1-one [PD_D] | 5-(6-Methyl-7-oxooctyl)furan-2(5H)-one [PD_D] | Ethyl 6-isopropyl-2-methyl-4-oxo-2-cyclohexene-1-carboxylate [PD_D] | Methyl jasmonate [PD_D]	11.84_247.1302m/z	1.09846
OL_2a	4936 (Propargite) [OL_2a] | 3-Dehydroepiandrosterone sulfate [PD_C] | 4-Androsten-17.beta.-ol-3-one sulfate [PD_C] | Epitestosterone sulfate [PD_C] | Propargite [PD_C] | 1,3,11,16,20,26-Hexahydroxy-22-oxo-23,25-cyclocholest-5-en-27-yl hexopyranoside [PD_C] | Pirimiphos-ethyl [PD_C]	15.03_351.1612m/z	1.09563
OL_2a	2314 (Bendiocarb) [OL_2a] | N-Acetyl-L-tyrosine [PD_C] | Bendiocarb [PD_C] | bendiocarb [PD_C] | N-Acetyl-L-tyrosine [PD_C] | 3,5,6-trihydroxy-5-(hydroxymethyl)-2-methoxycyclohex-2-en-1-one [PD_C] | 2-(2-hydroxyethyl)-4-oxohexanedioic acid [PD_C] | (2R,3R,4S,5R,6R)-2-(2,3-dihydroxypropoxy)-6-(hydroxymethyl)oxane-3,4,5-triol [PD_C] | 2-(2,3-dihydroxypropoxy)-6-(hydroxymethyl)oxane-3,4,5-triol [PD_…	9.39_237.0971m/z	1.09538
OL_2a	644019 (Cannabidiol (CBD)) [OL_2a] | (.+/-.)-Cannabichromene [PD_C] | Cannabidiol [PD_C] | (.+/-.)-.DELTA.9-Tetrahydrocannabinol [PD_C] | .DELTA.11-Tetrahydrocannabinol [PD_C] | .DELTA.8-Tetrahydrocannabinol [PD_C] | (R)-[10]Gingerol [PD_C] | Prostaglandin A1 methyl ester [PD_C] | 5(6)-Epoxy-8Z,11Z,14Z,17Z-eicosatetraenoic acid, methyl ester [PD_C] | 9,11-Dideoxy-9.alpha.,11.alpha.-epoxymethanopr…	15.30_315.2313m/z	1.09017
OL_2a	168379 (Isobutyryl-L-carnitine) [OL_2a] | Butyrylcarnitine [OL_2a] | Ecgonine ethyl ester [PD_C] | N-Heptanoyl-DL-homoserine lactone [PD_C] | N-Heptanoyl-L-homoserine lactone [PD_C] | Ile-Val [PD_C] | Val-Leu [PD_C] | 3-Hydroxyadamantan-1-carboxylic acid [PD_C] | 2-[2-(Benzyloxy)ethoxy]ethanol [PD_C] | 5-(4-Hydroxypentyl)benzene-1,3-diol [PD_C]	3.29_214.1437m/z	1.08975
OL_2a	6088 (N-METHYLTRYPTAMINE) [OL_2a] | 6890 (Gramine) [OL_2a] | 1H-Indole-6-ethanamine, .alpha.-methyl- [PD_C] | Indole, 5-(2-aminopropyl)- [PD_C] | .alpha.-Methyltryptamine [PD_C] | 1-(4-Isopropylphenyl)-3-methylurea [PD_C] | 4-(Methylamino)-1-(3-pyridyl)-1-pentanone [PD_C] | 1-(3-Pyridinylmethyl)-4-piperidinylamine [PD_C] | 4-Amino-N-(tert-butyl)benzamide [PD_C] | 2-(4-Methyl-1-piperazinyl)aniline…	4.34_175.1230m/z	1.0897
OL_2a	5283731 (Calcifediol) [OL_2a] | (1S,2R,5S,9S,10S,11S,14R,15R)-14-[(2R)-6-hydroxy-6-methylheptan-2-yl]-2,15-dimethyltetracyclo[8.7.0.0Ã‚Â²,Ã¢ÂÂ·.0Ã‚Â¹Ã‚Â¹,Ã‚Â¹Ã¢ÂÂµ]heptadec-7-ene-5,9-diol [PD_C] | (1S,2R,5S,9S,10S,11S,14R,15R)-14-[(2R)-7-hydroxy-6-methylheptan-2-yl]-2,15-dimethyltetracyclo[8.7.0.0Ã‚Â²,Ã¢ÂÂ·.0Ã‚Â¹Ã‚Â¹,Ã‚Â¹Ã¢ÂÂµ]heptadec-7-ene-5,9-diol [PD_C] | (2R,3R)-2-[(1S,2R,10S,11S,14S,15S…	16.36_383.3304m/z	1.08859
OL_2a	7789 (12-Hydroxystearic acid) [OL_2a] | (3R)-3-hydroxyoctadecanoic acid [PD_C] | 10-hydroxyoctadecanoic acid [PD_C] | 9-hydroxyoctadecanoic acid [PD_C] | 13-hydroxyoctadecanoic acid [PD_C] | 12-hydroxyoctadecanoic acid [PD_C] | (2S)-2-hydroxyoctadecanoic acid [PD_C] | 5-hydroxyoctadecanoic acid [PD_C] | 7-hydroxyoctadecanoic acid [PD_C] | 8-hydroxyoctadecanoic acid [PD_C] | 11-hydroxyoctadecanoic…	15.54_300.2660n	1.08258
OL_2a	68310 (N-acetyl-tyrosine) [OL_2a] | Quinaldic acid [PD_C] | 4-Hydroxyquinoline-2-carbaldehyde [PD_C] | 8-Hydroxyquinoline-2-carbaldehyde [PD_C] | Isoquinoline-3-carboxylic acid [PD_C] | 4,8-Dimethoxy-2(1H)-quinolinone [PD_C] | 8-Hydroxyquinoline-5-carbaldehyde [PD_C] | Quinaldic acid [PD_C] | DL-Indole-3-lactic acid [PD_C] | Quinoline-4-carboxylic acid [PD_C] | 2-(3-Hydroxypropyl)-1H-isoindole-1,…	4.54_206.0812m/z	1.08179
OL_2a	71464553 (3-Hydroxyhexadecanoylcarnitine) [OL_2a] | 3-Hydroxyhexadecanoylcarnitine [PD_C] | N-cis-Octadec-9-enoyl-L-homoserine lactone [PD_C] | (2S)-2,3-bis(tetradecanoyloxy)propyl hexadecanoate [PD_C] | (2S)-1-(pentadecanoyloxy)-3-(tetradecanoyloxy)propan-2-yl pentadecanoate [PD_C] | 1,3-bis(tetradecanoyloxy)propan-2-yl hexadecanoate [PD_C] | 3-(pentadecanoyloxy)-2-(tetradecanoyloxy)propyl penta…	13.69_398.3261m/z	1.08041
OL_2a	2-Hydroxy-3-methylvaleric acid [OL_2a] | Butoxyacetic acid [PD_C] | Ethyl ethoxyacetate [PD_C] | (2R,3R)-2-hydroxy-3-methylpentanoic acid [PD_C] | (5R)-5-hydroxyhexanoic acid [PD_C] | 5-hydroxyhexanoic acid [PD_C] | (2R)-2-hydroxy-4-methylpentanoic acid [PD_C] | 2-hydroxy-4-methylpentanoic acid [PD_C] | (2S)-2-hydroxy-4-methylpentanoic acid [PD_C] | 2-hydroxyhexanoic acid [PD_C] | 2-ethyl-2-hydro…	6.56_155.0680m/z	1.07964
OL_2a	681 (DOPAMINE) [OL_2a] | DL-Octopamine [PD_C] | Dopamine [PD_C] | (3,4-Dihydroxyphenyl)ethanol [PD_C] | 4-Methoxybenzaldehyde [PD_C] | Norphenylephrine [PD_C] | Dopamine [PD_C] | 2-(2-Hydroxyethoxy)phenol [PD_C] | (-)-Corey lactone diol [PD_C] | 2-Hydroxy-3-methoxybenzenemethanol [PD_C] | Pentanedioic acid, 3-(1E)-1-propen-1-yl- [PD_C] | 2-Hydroxy-1,2-bis(2-methoxyphenyl)ethan-1-one [PD_C] | Phen…	1.59_137.0598m/z	1.07686
OL_2a	849 (Pipecolinic acid) [OL_2a] | 439227 (PIPECOLATE) [OL_2a] | 643474 (N-Methyl-L-proline) [OL_2a] | Cyclopentanecarboxylic acid, 3-amino-, (1S,3R)- [PD_C] | Vigabatrin [PD_C] | 1-Aminocyclopentanecarboxylic acid [PD_C] | 2-(2-Furyl)ethanamine [PD_C] | Vigabatrin [PD_C] | Nipecotic acid [PD_C] | D-Pipecolinic acid [PD_C] | 4-Picoline [PD_C] | N-(Cyclopropylmethyl)glycine [PD_C] | L-Pipecolic acid…	0.71_94.0652m/z	1.06997
OL_2a	7036275 (N-Acetylisoleucine) [OL_2a] | 70912 (N-ACETYLLEUCINE) [OL_2a] | (2S)-(+)-5,5-Dimethyl-2-morpholineacetic acid [PD_C] | S-Hydroprene [PD_C] | (2S,3aS,6aS)-Octahydrocyclopenta[b]pyrrole-2-carboxylic acid [PD_C] | N-Acetyl-DL-leucine [PD_C] | 5-Norbornene-2-carboxylic acid [PD_C] | 2-Phenoxyethanol [PD_C] | 2-Hydroxyphenethyl alcohol [PD_C] | 2-(3-Hydroxyphenyl)ethanol [PD_C] | 2-Methoxyben…	6.82_156.1020m/z	1.0683
OL_2a	126 (4-hydroxybenzaldehyde) [OL_2a] | HMDB0011718 (4-Hydroxybenzaldehyde) [OL_2a] | 3-hydroxybenzaldehyde [OL_2a] | 243 (BENZOATE) [OL_2b] | 3-Methoxycatechol [PD_C] | Benzamide [PD_C] | 2-Methoxy-1,4-benzenediol [PD_C] | Benzoic acid [PD_C] | 4-Hydroxybenzaldehyde [PD_C] | Salicylaldehyde [PD_C] | 2-Methyl-1,4-benzoquinone [PD_C] | 3,5-Dihydroxybenzenemethanol [PD_C] | Benzamide [PD_C] | Anthraq…	5.45_105.0336m/z	1.06661
OL_2a	1123 (Taurine) [OL_2a] | Taurine [PD_C] | Taurine [PD_C] | 2-aminoethane-1-sulfonic acid [PD_C] | (2-aminoethylidene)dihydroxy-lambda6-sulfanone [PD_C] | 1-hydroxyethane-1-sulfonamide [PD_C]	0.60_125.0147n	1.06624
OL_2a	Decanoic acid [OL_2a] | L-Isopulegol [PD_C] | (-)-Menthone [PD_C] | Isomenthone [PD_C] | 9-Decyn-1-ol [PD_C] | endo-Borneol [PD_C] | Sabinene hydrate [PD_C] | Lavandulol [PD_C] | 1,4-Cineole [PD_C] | Isoborneol [PD_C] | (-)-Isopinocampheol [PD_C] | (+)-Isomenthone [PD_C] | trans-2-Decenal [PD_C] | Chrysanthemyl alcohol [PD_C] | p-Menthane-1,8-diol [PD_C] | (-)-Citronellal [PD_C] | (-)-trans-Myrta…	13.09_155.1431m/z	1.06599
OL_2a	16115 (Chloroxuron) [OL_2a] | 2-(5,7-Difluoro-2-methyl-1H-indol-3-yl)ethanamine [PD_C] | 5,8-Dihydroxy-4-oxo-1,2,3,4-tetrahydronaphthalen-1-yl 6-O-(3,4,5-trihydroxybenzoyl)-.beta.-D-glucopyranoside [PD_C] | Syringetin 3-galactoside [PD_C] | Syringetin 3-glucoside [PD_C] | 5-(1,2,3,4,5,6-hexahydroxyhexoxy)-6-hydroxy-3-methoxy-9-methyl-4,5-dihydro-3H-pyrano[3,4-h][1]benzoxepine-2,7-dione [PD_C] | 1…	12.36_255.0675m/z	1.06308
OL_2a	3246938 (Hexanoylcarnitine) [OL_2a] | Hexanoyl-L-carnitine [PD_C] | N-Capryloyl-DL-homoserine lactone [PD_C] | N-Octanoyl-L-homoserine lactone [PD_C] | N-OCTANOYL-L-HOMOSERINE LACTONE [PD_C]	6.43_260.1853m/z	1.06283
OL_2a	6427004 (Alanyl-Threonine) [OL_2a] | 439283 (2,6-Diaminopimelic acid) [OL_2a] | Ala-Thr [PD_C] | Thr-Ala [PD_C] | 2,6-Diaminopimelic acid [PD_C] | Diaminopimelic acid [PD_C] | 2-methyl-N-phenyl-5,6-dihydro-1,4-oxathiine-3-carboxamide [PD_C] | Carboxin [PD_C] | Carboxin [PD_C]	1.04_235.0661m/z	1.06236
OL_2a	HMDB0000764 (Hydrocinnamic acid) [OL_2a] | 2-Methoxy-4-vinylphenol [OL_2a] | 10296 (2-Phenylpropionate) [OL_2b] | 107 (3-phenylpropanoic acid) [OL_2b] | m-Cresyl acetate [PD_C] | Gabapentin related compound E [PD_C] | 2-(1-Hydroxyethyl)-4-(2-hydroxypropyl)-2H-furan-5-one [PD_C] | Dihydroaspyrone [PD_C] | 5-(2-methylpropyl)-2-oxooxolane-3-carboxylic acid [PD_C] | 5-butyl-2-oxooxolane-3-carboxylic …	9.49_151.0753m/z	1.05307
OL_2a	Desmosterol [OL_2a] | 3-[(15-carboxypentadecanoyl)oxy]-4-(trimethylazaniumyl)butanoate [PD_C] | Cholecalciferol [PD_C] | Desmosterol [PD_C] | Zymosterol [PD_C] | 8(9)-Dehydrocholesterol [PD_C] | Previtamin D3 [PD_C] | Lumisterol 3 [PD_C] | 4-Cholestenone [PD_C]	16.06_429.3089m/z	1.05114
OL_2a	5-Dodecenoic acid [OL_2a] | 2-hexyl-3-methylcyclopent-2-en-1-one [PD_C] | (2E,6Z)-dodeca-2,6-dienal [PD_C] | 4-methyl-2-[(1Z)-3-methylbuta-1,3-dien-1-yl]oxepane [PD_C] | 3-{2,3-dimethyltricyclo[2.2.1.0Ã‚Â²,Ã¢ÂÂ¶]heptan-3-yl}propan-1-ol [PD_C] | (2E,4E)-dodeca-2,4-dienal [PD_C] | 1,1'-Bi(cyclohexyl)-2-one [PD_C] | 4-Cyclohexylcyclohexanone [PD_C] | (9Z,12Z,15Z,18Z)-tetracosa-9,12,15,18-tetraenoic…	15.13_181.1587m/z	1.04967
OL_2a	Docosatetraenoic acid [OL_2a] | cis-4,10,13,16-Docosatetraenoic acid [PD_C] | .omega.-3 Arachidonic acid ethyl ester [PD_C] | cis-7,10,13,16-Docosatetraenoic acid [PD_C] | Ganaxolone [PD_C] | Arachidonic acid ethyl ester [PD_C] | Phenol, 5-(1,1-dimethyloctyl)-2-[(1S,3S)-3-hydroxycyclohexyl]- [PD_C]	16.73_377.2422m/z	1.04917
OL_2a	5-Dodecenoic acid [OL_2a] | 2-hexyl-3-methylcyclopent-2-en-1-one [PD_C] | (2E,6Z)-dodeca-2,6-dienal [PD_C] | 4-methyl-2-[(1Z)-3-methylbuta-1,3-dien-1-yl]oxepane [PD_C] | 3-{2,3-dimethyltricyclo[2.2.1.0Ã‚Â²,Ã¢ÂÂ¶]heptan-3-yl}propan-1-ol [PD_C] | (2E,4E)-dodeca-2,4-dienal [PD_C] | 1,1'-Bi(cyclohexyl)-2-one [PD_C] | 4-Cyclohexylcyclohexanone [PD_C] | pentylbenzene [PD_C] | 1-(butan-2-yl)-4-methylbe…	14.58_181.1587m/z	1.04905
OL_2a	3013625 (Glycylproline) [OL_2a] | 6426709 (Prolylglycine) [OL_2a] | 65072 (Homocitrulline) [OL_2a] | Homocitrulline [PD_A] | Gly-Pro [PD_C] | Glycylproline [PD_C] | Pro-Ile-Lys [PD_C] | 2-Aminoethyl diphenylborinate [PD_D]	0.73_190.1186m/z	1.04695
OL_2a	13450 (Terbutryn) [OL_2a] | 4929 (Prometryne) [OL_2a] | N-[4-(methylsulfanyl)-6-[(propan-2-yl)imino]-1,2,5,6-tetrahydro-1,3,5-triazin-2-ylidene]propan-2-amine [PD_C] | N2-tert-butyl-N4-ethyl-6-(methylsulfanyl)-1,3,5-triazine-2,4-diamine [PD_C] | Terbutryn [PD_C] | Prometryn [PD_C] | Terbutryne [PD_C] | Prometryne [PD_C]	11.24_241.1351n	1.04327
OL_2a	132862 (L-Targinine) [OL_2a] | 9085 (Homo-L-arginine) [OL_2a] | L-Homoarginine [PD_C] | Homo-L-arginine [PD_C] | L-NG-Monomethylarginine [PD_C] | L-Targinine [PD_C] | L-Arginine, methyl ester [PD_C] | N2-Methyl-L-arginine [PD_C]	0.61_189.1346m/z	1.04208
OL_2a	53481615 (Butenylcarnitine) [OL_2a] | (2R)-3-Hydroxyisovaleroylcarnitine [PD_A] | 3,8,9-Trihydroxy-10-propyl-3,4,5,8,9,10-hexahydro-2H-oxecin-2-one [PD_C] | 4-Oxododecanedioic acid [PD_C] | 6-hydroxy-5-methyl-4,11-dioxoundecanoic acid [PD_C] | 1-(tert-Butoxycarbonyl)-2-piperidinecarboxylic acid [PD_C] | Ethyl 2-cyano-4,4-diethoxybutanoate [PD_C] | 1-(tert-Butoxycarbonyl)-4-piperidinecarboxylic ac…	2.86_262.1646m/z	1.04192
OL_2a	273261 (Glycyl-Aspartate) [OL_2a] | 99717 (L-beta-aspartyl-L-glycine) [OL_2a] | 3-(2,5-dioxo-4-imidazolidinyl)propanoic acid [OL_2a] | (S)-2-Ureidopentanedioic acid [PD_C] | Phenylacetyl-L-glutamine [PD_C] | Phenylacetylglutamine [PD_C] | N-Succinimidyl N-methylcarbamate [PD_C] | N-(2-Acetamido)iminodiacetic acid [PD_C]	1.00_155.0451m/z	1.03585
OL_2a	10466 (16-Hydroxy hexadecanoic acid) [OL_2a] | 16-hydroxyhexadecanoic acid [PD_C] | (3R)-3-hydroxyhexadecanoic acid [PD_C] | (2S)-2-hydroxyhexadecanoic acid [PD_C] | (3S)-3-hydroxyhexadecanoic acid [PD_C] | 5-hydroxyhexadecanoic acid [PD_C] | 7-hydroxyhexadecanoic acid [PD_C] | 8-hydroxyhexadecanoic acid [PD_C] | 9-hydroxyhexadecanoic acid [PD_C] | 10-hydroxyhexadecanoic acid [PD_C] | 11-hydroxyh…	14.53_286.2454m/z	1.03511
OL_2a	115244 (Proline betaine) [OL_2a] | N-Cyclopentylglycine [PD_A] | 2-Amino-2-cyclopentylacetic acid [PD_A] | Stachydrine [PD_C] | 1-Methylpiperidine-3-carboxylic acid [PD_C] | 1-Methyl-4-piperidinecarboxylic acid [PD_C] | 4-Methylpiperidine-2-carboxylic acid [PD_C] | Cyclobutanealanine [PD_C] | 1-Aminocyclohexanecarboxylic acid [PD_C]	0.75_143.0946n	1.0334
OL_2a	5282942 (12-hydroxy-9-cis-octadecenoic acid) [OL_2a] | 6-Oxooctadecanoic acid [PD_C] | 8-(3-Octyl-2-oxiranyl)octanoic acid [PD_C] | 6-Hydroxyoctadec-4-enoic acid [PD_C] | 3-Oxostearic acid [PD_C]	15.38_298.2503n	1.02314
OL_2a	936 (Nicotinamide) [OL_2a] | 75810 (Methylimidazoleacetic acid) [OL_2a] | Niacinamide [PD_A] | Niacinamide [PD_A] | Picolinamide [PD_C] | 2,5-Diaminohdroquinone [PD_C] | 2-(1-Methyl-1H-imidazol-5-yl)acetic acid [PD_C] | 4-[5-(4-Hydroxy-3-methoxyphenyl)-3,4-dimethyloxolan-2-yl]-2-methoxyphenol [PD_C] | [(E)-3-(4-Methoxyphenyl)prop-2-enyl] (Z)-2-[[(E)-2-methylbut-2-enoyl]oxymethyl]but-2-enoate [PD_…	1.27_123.0553m/z	1.01764
OL_2a	5497181 (adrenic acid) [OL_2a] | Dihydrojasmone [PD_C] | 2-Hexyl-2-cyclopenten-1-one [PD_C] | (1R,5S)-2,6-Dimethyl-8-methylene-3-oxabicyclo[3.3.1]nonane [PD_C] | (4,7,7-Trimethylbicyclo[4.1.0]hept-4-en-3-yl)methanol [PD_C]	16.36_167.1431m/z	1.01409
OL_2a	5192 (decanedioic acid) [OL_2a] | 2-[5-(2-Hydroxypropyl)oxolan-2-yl]propanoic acid [PD_C] | Sebacic acid [PD_C] | Diethyl adipate [PD_C] | Sebacic acid [PD_C] | Methyl hydrogen azelate [PD_C] | 2-Hexylbutanedioic acid [PD_C] | Dimethyl suberate [PD_C]	10.01_225.1096m/z	1.01098
OL_2a	780 (HOMOGENTISATE) [OL_2a] | 86957 (3-Hydroxymandelic acid) [OL_2a] | 6-(Difluoromethyl)-4-methyl-1H-pyrazolo[3,4-b]pyridin-3-ylamine [PD_C] | 1-(3-Chloro-4-fluorophenyl)pyrrolidine [PD_C] | 4-[(furan-2-ylmethyl)sulfanyl]pentan-2-one [PD_C] | Trimethoxyphenylsilane [PD_C] | 2-(2,2-diphenylacetyl)-2,3-dihydro-1H-indene-1,3-dione [PD_C] | Diphacinone [PD_C] | Tinazoline [PD_C] | N-Allyl-5-phenyl-1…	2.78_182.0530m/z	1.00966
OL_2a	5951 (Serine) [OL_2a] | 99715 (N-ACETYLASPARAGINE) [OL_2a] | 439233 (Formiminoglutamic acid) [OL_2a] | L-Isoserine [PD_C] | (2S)-2-Amino-3-hydroxypropanamide [PD_C] | L-Serine [PD_C] | N-Acetylasparagine [PD_C] | 2-aminoprop-2-enoic acid [PD_C] | 1,2-oxazolidin-3-one [PD_C] | 2-iminiumylpropanoate [PD_C] | 1,3-oxazolidin-2-one [PD_C] | oxirane-2-carboximidic acid [PD_C] | 1-(hydroxyimino)propan-2…	0.75_88.0394m/z	1.00831
OL_2a	7789 (12-Hydroxystearic acid) [OL_2a] | Pentadecanoyl ethanolamide [PD_C] | Heptadecasphing-4-enine [PD_C] | Phytosphingosine [PD_C] | (3R)-3-hydroxyoctadecanoic acid [PD_C] | 10-hydroxyoctadecanoic acid [PD_C] | 9-hydroxyoctadecanoic acid [PD_C] | 13-hydroxyoctadecanoic acid [PD_C] | 12-hydroxyoctadecanoic acid [PD_C] | (2S)-2-hydroxyoctadecanoic acid [PD_C] | 5-hydroxyoctadecanoic acid [PD_C] |…	15.54_318.2997m/z	1.00443
OL_2a	3080590 (3-Oxindole-3-acetate) [OL_2a] | 1826 (5-hydroxyindoleacetate) [OL_2b] | (2E)-4-Anilino-4-oxo-2-butenoic acid [PD_C] | 5-Hydroxyindole-3-acetic acid [PD_C] | 5-Hydroxyindoleacetic acid [PD_C] | xi-2,3-Dihydro-2-oxo-1H-indole-3-acetic acid [PD_C] | Methyl 6-hydroxy-1H-indole-3-carboxylate [PD_C]	6.51_191.0582n	1.00321
OL_2a	446284 (Eicosapentaenoic acid) [OL_2a] | Pimara-9(11),15-dien-18-oic acid [PD_C] | Kaurenoic acid [PD_C] | Cryptopimaric acid [PD_C] | Abietic acid [PD_C] | Neoabietic acid [PD_C] | cis-5,8,11,14,17-Eicosapentaenoic acid [PD_C] | 5-Hydroxy-6E,8Z,11Z,14Z-eicosatetraenoic acid, 1,5-lactone [PD_C] | 1-Methylene-5.alpha.-androstan-3.alpha.-ol-17-one [PD_C] | Norethandrolone [PD_C] | Abietic acid [PD_…	16.04_347.1951m/z	0.999932
OL_2a	14558 (Indoleacrylic acid) [OL_2a] | 5375048 (Indoleacrylic acid) [OL_2a] | 3-(5-Methoxy-1H-indol-3-yl)propanoic acid [PD_A] | 7,8-Dimethoxy-1,3-dihydro-2H-3-benzazepin-2-one [PD_C] | 2-Hydroxy-6-methylquinoline-3-carbaldehyde [PD_C] | 6-Methoxymethylone [PD_C] | 2-Hydroxy-7-methylquinoline-3-carbaldehyde [PD_C] | 3-Aminonaphthalene-2-carboxylic acid [PD_C] | 2-((3aR,4S,7R,7aS)-1,3-Dioxohexahydro…	9.02_220.0967m/z	0.998544
OL_2a	5-Dodecenoic acid [OL_2a] | .delta.-Dodecalactone [PD_C] | .gamma.-Dodecalactone [PD_C] | 3-Hydroxydodecanoic acid [PD_C] | cis-5-Dodecenoic acid [PD_C] | 4-Hydroxydodecanoic acid [PD_C] | 12-Hydroxydodecanoic acid [PD_C] | Dihydrojasmone [PD_C] | 2-Hexyl-2-cyclopenten-1-one [PD_C] | (4,7,7-Trimethylbicyclo[4.1.0]hept-4-en-3-yl)methanol [PD_C]	15.08_199.1693m/z	0.997757
OL_2a	8663 (2-Hydroxynaphthalene) [OL_2a] | 1-Naphthol [PD_C] | Propanoic acid, 2-phenoxy-, ethyl ester [PD_C] | N.alpha.-Benzyl-D-alanine methyl ester [PD_C] | N.alpha.-Benzyl-L-alanine methyl ester [PD_C] | N-Benzylglycine ethyl ester [PD_C] | 1-Benzoxepin-5-ol, 2,3,4,5-tetrahydro-3-(methylamino)-, (3R,5S)-rel- [PD_C] | N-Benzyl-2-methyl-.beta.-alanine [PD_C] | (2E,5E)-3,5,7-Trimethylocta-2,5-dienedi…	9.86_177.0910m/z	0.995775
OL_2a	S-Nitrosoglutathione [OL_2a] | S-Nitroso-L-glutathione [PD_C] | 4-Amino-2-(ethylthio)-5-(hydroxymethyl)pyrimidine [PD_C] | 2,4-Dimethyl-6-{[(1E)-(6-nitro-1,3-benzodioxol-5-yl)methylene]amino}phenol [PD_C] | N-(2-Methoxyphenyl)-3-(3-nitrophenyl)-3-oxopropanamide [PD_C] | (1Z,4E,6E)-1,7-bis(4-hydroxyphenyl)hepta-1,4,6-trien-3-one [PD_C] | 4-hydroxy-3-(1,2,3,4-tetrahydronaphthalen-1-yl)-2H-chromen-2…	2.25_169.0441m/z	0.993448
OL_2a	2-[(2-amino-4-methyl-1-oxopentyl)amino]-3-methylbutanoic acid [OL_2a] | DL-Leu-DL-Val [PD_C] | Leu-Val [PD_C] | Val-Leu [PD_C] | Val-Ile [PD_C] | Ile-Val [PD_C] | 4-[2-(Dimethylamino)ethoxy]aniline [PD_C]	7.82_213.1597m/z	0.98931
OL_2a	8094 (Heptanoic acid) [OL_2a] | 4-(Hydroxymethyl)cyclohexanol [PD_C] | (1S,2S)-2-Methoxycyclohexanol [PD_C] | Heptanoic acid [PD_C] | Methyl(prop-2-yn-1-yl)(propan-2-yl)amine [PD_C] | 1,2,3,6-Tetrahydrobenzylalcohol [PD_C] | Ethyl isovalerate [PD_C] | 1-methylcyclohexa-1,3-diene [PD_C] | 2-methylcyclohexa-1,3-diene [PD_C] | (3E,5E)-hepta-1,3,5-triene [PD_C] | pentacyclo[7.3.1.1^{4,12}.0^{2,7}.0^{…	13.43_95.0856m/z	0.989165
OL_2a	26612 ((R)-3-Hydroxydecanoic acid) [OL_2a] | 3,7-Dimethyloct-6-ene-1,2,3-triol [PD_C] | 3-Hydroxycapric acid [PD_C] | 4-Hydroxydecanoic acid [PD_C] | 10-Hydroxydecanoic acid [PD_C] | (1R,2R,4R)-4-(2-Hydroxypropan-2-yl)-1-methylcyclohexane-1,2-diol [PD_C] | 10-Hydroxydecanoic acid [PD_C] | Ethyl 3-hydroxyoctanoate [PD_C]	11.86_227.1042m/z	0.988228
OL_2a	158980 (DL-Methionine sulfoxide) [OL_2a] | 93176 (Thioproline) [OL_2a] | Methionine sulfoxide [PD_C] | Thiazolidine-2-carboxylic acid [PD_C] | Methionine sulfoxide [PD_C] | (5-Fluoroimidazo[1,2-a]pyridin-2-yl)methanol [PD_C] | 3-Chloro-6-pyrrolidin-1-ylpyridazine [PD_C] | 2-Chloro-4-(1-pyrrolidin-1-yl)pyrimidine [PD_C] | (2S)-2-amino-4-methanesulfinylbutanoic acid [PD_C] | 2-amino-3-(ethanesulfin…	1.08_166.0533m/z	0.978267
OL_2a	6057 (Tyrosine) [OL_2a] | 440311 (Beta-Tyrosine) [OL_2a] | DL-o-Tyrosine [PD_C] | D-Tyrosine [PD_C] | L-Tyrosine [PD_C] | Tyr-Ser-Lys [PD_C] | Geraniol [PD_C] | Nerol [PD_C] | Isomenthone [PD_C] | (+)-Isomenthone [PD_C] | Lavandulol [PD_C] | Menthone [PD_C] | Pro-Thr [PD_C] | Thr-Pro [PD_C] | 9-Decyn-1-ol [PD_C]	1.04_199.1077m/z	0.975526
OL_2a	4936 (Propargite) [OL_2a] | Fenpropathrin [PD_C] | Propargite [PD_C] | Epitestosterone sulfate [PD_C] | 4-Androsten-17.beta.-ol-3-one sulfate [PD_C] | 3-Dehydroepiandrosterone sulfate [PD_C] | trans-4-[4-(4-Fluorophenyl)-5-(2-methoxypyrimidin-4-yl)imidazol-1-yl]cyclohexanol [PD_C]	14.79_333.1507m/z	0.973532
OL_2a	9910685 (1,24,25-Trihydroxyvitamin D3) [OL_2a] | Undecanamide, N-cyclopropyl-11-(2-hexyl-5-hydroxyphenoxy)- [PD_C] | Octanamide, N-cyclopropyl-8-[3-(1,1-dimethylheptyl)-5-hydroxyphenoxy]- [PD_C] | N-Oleoyldopamine [PD_C] | (1R,3S,5Z)-5-{2-[(1R,3aS,4E,7aR)-1-[(2R,5R)-5,6-dihydroxy-6-methylheptan-2-yl]-7a-methyl-octahydro-1H-inden-4-ylidene]ethylidene}-4-methylidenecyclohexane-1,3-diol [PD_C] | (6R…	14.21_450.3575m/z	0.972349
OL_2a	5312508 (stearidonic acid) [OL_2a] | (9Z,11E)-13-oxooctadeca-9,11-dienoic acid [PD_C] | [PD_C] | (9Z)-11-{3-[(2Z)-pent-2-en-1-yl]oxiran-2-yl}undec-9-enoic acid [PD_C] | (9Z,11E,15Z)-13-hydroxyoctadeca-9,11,15-trienoic acid [PD_C] | (9Z,12Z)-14-(3-ethyloxiran-2-yl)tetradeca-9,12-dienoic acid [PD_C] | 8-{3-[(2Z,5Z)-octa-2,5-dien-1-yl]oxiran-2-yl}octanoic acid [PD_C] | (9E,11E,15Z)-9-hydroxyoctadeca…	15.97_259.2053m/z	0.970642
OL_2a	6140 (L-Phenylalanine) [OL_2a] | L-Phenylalanine [PD_A] | 4-(Aminomethyl)phenylacetic acid [PD_A] | 2-Amino-4'-methoxyacetophenone [PD_A] | DL-Phenylalanine [PD_A] | Methyl 3-amino-4-methylbenzoate [PD_C] | 1,2,3,4-Tetrahydro-6,7-isoquinolinediol [PD_C] | N-Methyl-3,4-(methylenedioxy)benzylamine [PD_C] | Amino(4-methylphenyl)acetic acid [PD_C] | L-Phenylalanine [PD_C] | N-(4-Hydroxy-3-methylpheny…	3.36_165.0791n	0.970303
OL_2a	6858 (3,4,5-trimethoxybenzaldehyde) [OL_2a] | Mellein [PD_A] | 3-Amino-4-(4-hydroxyphenyl)butyric Acid [PD_A] | 4-Methoxycinnamic acid [PD_A] | 3-Methoxycinnamic acid [PD_A] | Carbofuran phenol-3-ketone [PD_A] | Coniferyl aldehyde [PD_A] | 2H-Pyran-2-one, 6-(3,4-dihydroxy-1-penten-1-yl)- [PD_C] | 4-(2-Methyl-6-oxopyran-3-yl)butanoic acid [PD_C] | 4-Methoxycinnamic acid [PD_C] | 2-Hydroxy-3-(4-met…	8.50_179.0700m/z	0.965984
OL_2a	122136 (Dopamine-3-O-sulfate) [OL_2a] | 5-Amino-N-(4-chlorophenyl)-3-methyl-4-isoxazolecarboxamide [PD_C] | 3-[(Methylsulfonyl)amino]benzoic acid [PD_C] | PyroGlu-Cys [PD_C] | Benzoic acid, 3-(aminosulfonyl)-, methyl ester [PD_C] | 5-Amino-1-(3-chloro-4-methylphenyl)-1H-pyrazole-4-carbonitrile [PD_C] | 6-(3-Chloro-4-methylanilino)-2,4(1H,3H)-pyrimidinedione [PD_C] | 4-Methyl-3-Sulfamoyl-Benzoic A…	1.69_216.0324m/z	0.961364
OL_2a	9834513 (Flonicamid) [OL_2a] | 1,4-D-Xylobiose [PD_C] | 5-Methyl-4-(phenoxymethyl)-3-isoxazolecarboxylic acid [PD_C] | 2-(1,3-Dioxo-1,3-dihydro-2H-isoindol-2-yl)butanoic acid [PD_C] | 1-(2,4-Dimethoxyphenyl)-1H-pyrrole-2,5-dione [PD_C] | 1,2-Dimethyl-4-(phenylsulfonyl)benzene [PD_C] | Asn-Asp [PD_C] | Asp-Asn [PD_C] | (2S)-2-[(2S)-2-amino-3-carbamoylpropanamido]butanedioic acid [PD_C] | 3-amino-3…	5.64_247.0799m/z	0.959873
OL_2a	203 (Allantoic acid) [OL_2a] | 204 (Allantoin) [OL_2a] | N-((2Z)-4-Phenyl-1,3-thiazol-2(3H)-ylidene)benzamide [PD_C] | 2-Phenyl-4H-[1,3]thiazino[3,2-a]benzimidazol-4-ol [PD_C] | 5-Nitro-2-pyrimidinamine [PD_C] | (2-Amino-4-phenyl-1,3-thiazol-5-yl)(phenyl)methanone [PD_C] | 5-Methyluridine [PD_C] | Allantoin [PD_C] | 1,2,4-oxadiazole [PD_C] | 1,3,4-oxadiazole [PD_C] | 1,2,5-oxadiazole [PD_C] | (2,…	1.15_141.0407m/z	0.953903
OL_2a	102466 (Glycyl-Serine) [OL_2a] | Uracil [OL_2a] | Ser-Gly [PD_C] | Gly-Ser [PD_C] | 4-Methyloxazole-5-carboxylic acid [PD_C] | Maleic hydrazide [PD_C] | 1-nitrosopyrrolidine-2-carboxylic acid [PD_C] | 4,6-Dihydroxypyrimidine [PD_C] | Uracil [PD_C] | 1,2,3,4-tetrahydropyrimidine-2,4-dione [PD_C] | 1H-pyrazole-4-carboxylic acid [PD_C] | 1,2,3,6-tetrahydropyridazine-3,6-dione [PD_C] | Maleic hydrazi…	1.06_145.0608m/z	0.953239
OL_2a	N-ACETYLASPARTATE [OL_2a] | N-Acetyl-L-aspartic acid [PD_C] | N-Acetyl-L-aspartic acid [PD_C] | Dimethyloxallylglycine [PD_C]	1.02_175.0482n	0.952326
OL_2a	193411 (Beta-Leucine) [OL_2a] | 99288 (L-Alloisoleucine) [OL_2a] | 6106 (L-Leucine) [OL_2a] | Isoleucine [OL_2a] | 21236 (NORLEUCINE) [OL_2a] | 4-Aminohexanoic acid [PD_C] | Ethyl 4-aminobutanoate [PD_C] | Aminocaproic acid [PD_C] | 6-Aminocaproic acid [PD_C] | L-Isoleucine [PD_C] | L-Norleucine [PD_C] | L-Isoleucine [PD_C] | D-Valine, methyl ester [PD_C] | 2-Amino-2-ethylbutanoic acid [PD_C] | 2…	1.98_131.0946n	0.950801
OL_2a	HMDB0002040 (4-Methoxycinnamic acid) [OL_2a] | 16522 (3,4-dimethoxybenzoic acid methyl ester) [OL_2a] | 3-Methoxycinnamic acid [OL_2a] | Isobutyrylphloroglucinol [PD_C] | Carbofuran phenol-3-ketone [PD_C] | 4',6'-Dimethoxy-2'-hydroxyacetophenone [PD_C] | 3,4-Dimethoxyphenylacetic acid [PD_C] | Mellein [PD_C] | Homoveratric acid [PD_C] | 2-Hydroxy-3-(4-methoxyphenyl)propanoic acid [PD_C] | 2H-Pyra…	9.57_179.0700m/z	0.950372
OL_2b	1983 (Acetaminophen) [OL_2b] | Shikimic acid [PD_C] | [PD_C] | (1-aminoethoxy)phosphonic acid [PD_C] | 2-Aminoethyl dihydrogen phosphate [PD_C] | (2-aminoethoxy)phosphonic acid [PD_C] | O-Phosphoethanolamine [PD_C] | DL-.alpha.-Phenylglycine [PD_C] | Methyl 4-aminobenzoate [PD_C]	2.91_174.0528m/z	2.37368
OL_2b	5283028 (Dodec-2-enedioic acid) [OL_2b] | 3-(5,6-Dihydroxyheptyl)-4-methyl-2H-furan-5-one [PD_A] | trans-Traumatic acid [PD_C] | Acremin F [PD_C] | 9-(Methoxycarbonyl)dec-9-enoic acid [PD_C]	12.75_228.1360n	1.79868
OL_2b	978 (4-Aminobenzoic acid) [OL_2b] | 227 (Anthranilic acid) [OL_2b] | 4-Pyridinylacetic acid [PD_A] | 2-Methylnicotinic acid [PD_A] | 2-Aminobenzamide [PD_A] | Phenyl isocyanate [PD_A] | 3-Pyridylacetic acid [PD_A] | Anthranilic acid [PD_A] | p-Aminobenzoic acid [PD_A] | 2-Aminobenzoic acid [PD_C] | 2-Pyridylacetic acid [PD_C] | 5-Methylpyridine-2-carboxylic acid [PD_C] | Trigonelline [PD_C]	3.02_120.0445m/z	1.62437
OL_2b	9750 (L-Citrulline) [OL_2b] | 1-(Hydroxymethyl)-5,5-dimethylimidazolidine-2,4-dione [PD_C] | (3-Oxo-2-piperazinyl)acetic acid [PD_C] | 2-(4-Hydroxy-2-oxo-1-pyrrolidinyl)acetamide [PD_C] | 1-(hydroxymethyl)-5,5-dimethylimidazolidine-2,4-dione [PD_C] | 4-hydroxy-5-propoxy-2,3-dihydro-1H-pyrazol-3-one [PD_C] | 1-[nitroso(2-oxopropyl)amino]propan-2-one [PD_C] | 2-(4-hydroxy-2-oxopyrrolidin-1-yl)ethan…	2.97_159.0765m/z	1.61441
OL_2b	6106 (DL-Leucine) [OL_2b] | 4-(Trifluoromethyl)piperidine [PD_C] | 4-Aminohexanoic acid [PD_C] | 4,6-Di(1-piperidinyl)-1,3,5-triazin-2-amine [PD_C] | L-Alloisoleucine [PD_C] | 6-Aminocaproic acid [PD_C] | 4-Amino-4-methylpentanoic acid [PD_C] | (2S,3S)-2-amino-3-methylpentanoic acid [PD_C] | (2S,3R)-2-amino-3-methylpentanoic acid [PD_C] | (2S)-2-amino-4-methylpentanoic acid [PD_C] | (2S)-2-aminoh…	3.65_154.0841m/z	1.61157
OL_2b	75019 (3,4-dimethoxyphenylpropanoic acid) [OL_2b] | 2'-Hydroxy-4',6'-dimethoxy-3'-methylacetophenone [PD_A] | 3-Methyl-1-(2,4,6-trihydroxyphenyl)butan-1-one [PD_A] | 3-(2,5-Dimethoxyphenyl)propanoic acid [PD_C] | Sinapyl alcohol [PD_C] | Propyl 4-hydroxy-3-methoxybenzoate [PD_C]	9.73_210.0889n	1.52864
OL_2b	HMDB0034158 (2,6-Dimethoxyphenol) [OL_2b] | (1S,2R)-2-(Aminocarbonyl)cyclohexanecarboxylic acid [PD_C] | 1-Acetylpiperidine-2-carboxylic acid [PD_C] | Castanospermine [PD_C] | N-Butyryl-L-homoserine lactone [PD_C] | 1-Acetamidocyclopentane-1-carboxylic acid [PD_C] | N-Butyryl-DL-homoserine lactone [PD_C] | 1-Acetyl-4-piperidinecarboxylic acid [PD_C] | Miglitol [PD_C] | N-[(3s)-2-Oxotetrahydrofura…	4.80_172.0968m/z	1.47186
OL_2b	2148 (p-Aminohippuric acid) [OL_2b] | 4-Aminohippuric acid [PD_A] | 2-(1,3,4-Oxadiazol-2-yl)phenol [PD_C] | Asp-Pro [PD_C] | Verbenalin [PD_C] | [(Aminocarbonyl)amino](phenyl)acetic acid [PD_C] | 2-[(4-aminophenyl)formamido]acetic acid [PD_C] | 2-[2-(pyridin-2-yl)acetamido]acetic acid [PD_C] | 2-[(2-aminophenyl)formamido]acetic acid [PD_C]	4.05_195.0765m/z	1.44806
OL_2b	305 (CHOLINE) [OL_2b] | Choline cation [PD_A] | 2-(Dimethylamino)propanol [PD_C] | 3-Aminopentan-2-ol [PD_C] | Pyrrolidine [PD_C] | pyrrolidine [PD_C] | 1-ethylaziridine [PD_C] | 5-Amino-1-pentanol [PD_C] | 2-amino-3-methylbutan-1-ol [PD_C] | Choline hydroxide [PD_C] | 4-Penten-2-ol [PD_C] | 3-Methyl-3-buten-1-ol [PD_C] | 4-Penten-1-ol [PD_C] | 2-Methyl-3-buten-2-ol [PD_C]	15.66_104.1070m/z	1.38698
OL_2b	123979 (3-Carboxy-4-methyl-5-propyl-2-furanpropionic acid) [OL_2b] | 2-Furanpropanoic acid, 3-carboxy-4-methyl-5-propyl- [PD_C] | 3,4,5-Trimethoxydihydrocinnamic acid [PD_C] | 2,4,5-Trimethoxydihydrocinnamic acid [PD_C] | 7-Oxabicyclo[4.1.0]hept-3-en-2-one, 5-hydroxy-4-[3-(1-hydroxy-1-methylethyl)-2-oxiranyl]-1-methyl- [PD_C] | Ethyl 3,4,5-trimethoxybenzoate [PD_C]	9.99_240.0994n	1.38678
OL_2b	638014 (beta-Ionone) [OL_2b] | (3E)-4-(2,4,6-Trimethyl-3-cyclohexen-1-yl)-3-buten-2-one [PD_A] | .alpha.-Ionone [PD_A] | (E)-.alpha.-Ionone [PD_A] | .beta.-Damascone [PD_C] | N-(2-Phenylethyl)-1-pentanamine [PD_C] | N-Benzyl-N-hexylamine [PD_C]	16.89_175.1481m/z	1.37577
OL_2b	444262 (Nutriacholic acid) [OL_2b] | 53477693 (7-Ketochenodeoxycholate) [OL_2b] | 3.alpha.-Hydroxy-7-oxo-5.beta.-cholanic acid [PD_C] | 12-Ketodeoxycholic acid [PD_C] | (2S)-2,3-bis(tetradecanoyloxy)propyl (6Z,9Z,12Z,15Z)-octadeca-6,9,12,15-tetraenoate [PD_C] | (2S)-2-[(9Z)-tetradec-9-enoyloxy]-3-(tetradecanoyloxy)propyl (6Z,9Z,12Z)-octadeca-6,9,12-trienoate [PD_C] | (2S)-2-[(9Z)-tetradec-9-enoyl…	14.66_408.3104m/z	1.34835
OL_2b	5280933 (gamma-linolenic acid) [OL_2b] | Pinolenic acid [PD_C] | 9Z,11E,13E-Octadecatrienoic acid [PD_C] | alpha-Linolenic acid [PD_C] | gamma-Linolenic acid [PD_C] | (9Z,12Z,15Z)-octadeca-9,12,15-trienoic acid [PD_C] | (6Z,9Z,12Z)-octadeca-6,9,12-trienoic acid [PD_C] | (8E,10E,12Z)-octadeca-8,10,12-trienoic acid [PD_C] | (9E,11Z,13E)-octadeca-9,11,13-trienoic acid [PD_C] | octadeca-9,12,15-trien…	18.53_243.2105m/z	1.34062
OL_2b	321710 (1,3-Dihydro-(2H)-indol-2-one) [OL_2b] | 2-Indolinone [PD_A] | 5-Hydroxyindole [PD_A] | 1H-indol-4-ol [PD_C] | 1,3-Dihydro-(2H)-indol-2-one [PD_C] | 5-Hydroxyindole [PD_C] | Indoxyl [PD_C] | 1H-indol-3-ol [PD_C] | 2-(4-hydroxyphenyl)acetonitrile [PD_C] | 2-methyl-1,3-benzoxazole [PD_C] | 2-hydroxy-2-phenylacetonitrile [PD_C] | 1H-indol-5-ol [PD_C] | (2R)-2-hydroxy-2-phenylacetonitrile [PD_…	4.34_133.0528n	1.3376
OL_2b	91637 (2-methylhippuric acid) [OL_2b] | 4-(N-Methylacetamido)benzoic acid [PD_C] | 2-(2-phenylacetamido)acetic acid [PD_C] | methyl 2-(phenylformamido)acetate [PD_C] | Hippuric acid, methyl ester [PD_C] | 2-[(2-methylphenyl)formamido]acetic acid [PD_C] | 2-[(3-methylphenyl)formamido]acetic acid [PD_C] | 2-[(4-methylphenyl)formamido]acetic acid [PD_C] | methyl 2-acetamidobenzoate [PD_C] | Methyl h…	8.37_193.0739n	1.33426
OL_2b	978 (4-Aminobenzoic acid) [OL_2b] | Anthranilic acid [PD_C] | 4-Aminobenzamide [PD_C] | 2-Aminobenzamide [PD_C] | 4-Pyridinylacetic acid [PD_C] | 2-Methylnicotinic acid [PD_C] | 3-Pyridylacetic acid [PD_C] | Phenyl isocyanate [PD_C] | 2-Aminobenzoic acid [PD_C] | p-Aminobenzoic acid [PD_C] | 2-Pyridylacetic acid [PD_C] | 5-Methylpyridine-2-carboxylic acid [PD_C] | Trigonelline [PD_C] | Salicylami…	9.23_120.0445m/z	1.30266
OL_2b	161166 (Kynurenine) [OL_2b] | 846 (Kynurenine) [OL_2b] | 1826 (5-HYDROXYINDOLEACETATE) [OL_2b] | L-Kynurenine [PD_A] | (2E)-4-Anilino-4-oxo-2-butenoic acid [PD_A] | L-Kynurenine [PD_C] | D-Kynurenine [PD_C] | 5-Hydroxyindole-3-acetic acid [PD_C] | 5-Hydroxyindoleacetic acid [PD_C] | [(Phenoxyacetyl)amino]acetic acid [PD_C] | N-Benzoylserine [PD_C]	8.19_192.0655m/z	1.29136
OL_2b	18189 (4-acetamidobutanoic acid) [OL_2b] | 10855600 (N-Isobutyrylglycine) [OL_2b] | 88412 (Butyrylglycine) [OL_2b] | 321155 (N-Propionylalanine) [OL_2b] | N-Butyrylglycine [PD_C] | 4-Acetamidobutanoic acid [PD_C] | N-Isobutyrylglycine [PD_C] | Methyl 2-(acetylamino)propanoate [PD_C] | N-Acetyl-D-alanine methyl ester [PD_C] | (S)-N-Acetylalanine methyl ester [PD_C] | Methyl .delta.-aminolevulinate…	1.50_168.0634m/z	1.28685
OL_2b	1673 (3-METHYLADENINE) [OL_2b] | 2-Hydrazinoisonicotinohydrazide [PD_C] | N6-Methyladenine [PD_C] | 3-Methyladenine [PD_C] | 7-Methyladenine [PD_C] | propanedinitrile [PD_C] | Propanedinitrile [PD_C] | N-methyl-7H-purin-6-amine [PD_C] | 1-methyl-1H-purin-6-amine [PD_C] | 3-methyl-3H-purin-6-amine [PD_C] | 7-methyl-7H-purin-6-amine [PD_C] | 9-methyl-9H-purin-6-amine [PD_C] | 3-Methyladenine [PD_C]…	1.27_150.0775m/z	1.28629
OL_2b	135437 (PHOSPHORYLCHOLINE) [OL_2b] | Phosphorylcholine [PD_A] | L-Leucine, methyl ester [PD_C] | L-Isoleucine, methyl ester [PD_C] | DL-.beta.-Homoleucine [PD_C] | DL-Norleucine methyl ester [PD_C] | (3R)-3-Amino-4,4-dimethylpentanoic acid [PD_C] | 2-(Aminomethyl)-4-methylpentanoic acid [PD_C] | Phosphocholine [PD_C] | 4-Trimethylammoniobutanoic acid [PD_C]	15.49_184.0734m/z	1.24406
OL_2b	445580 (docosahexaenoic acid) [OL_2b] | cis-4,7,10,13,16,19-Docosahexaenoic acid [PD_A] | Retinyl acetate [PD_C] | Docosahexaenoic acid [PD_C] | Neogrifolin [PD_C] | (4Z,7Z,10Z,13Z,16Z,19Z)-docosa-4,7,10,13,16,19-hexaenoic acid [PD_C] | 5-methyl-4-[(2E,6E)-3,7,11-trimethyldodeca-2,6,10-trien-1-yl]benzene-1,3-diol [PD_C] | 5-methyl-2-[(2E,6E)-3,7,11-trimethyldodeca-2,6,10-trien-1-yl]benzene-1,3-di…	16.89_328.2397n	1.22992
OL_2b	444899 (arachidonic acid) [OL_2b] | cis-5,8,11,14-Eicosatetraenoic acid [PD_A] | (1R,4aR,5S)-5-[(E)-5-Hydroxy-3-methylpent-3-enyl]-1,4a-dimethyl-6-methylidene-3,4,5,7,8,8a-hexahydro-2H-naphthalene-1-carbaldehyde [PD_A] | 2.alpha.-Methyl-5.alpha.-androstan-3.alpha.-ol-17-one [PD_A] | 1.alpha.-Methyl-5.alpha.-androstan-3.alpha.-ol-17-one [PD_A] | Anticopalic acid [PD_A] | Drostanolone [PD_A] | 13-H…	19.09_304.2398n	1.21114
OL_2b	2149 (4-Amino-3-hydroxybutyric acid) [OL_2b] | 1-Aminocyclopropanecarboxylic acid [PD_C] | L-Homoserine [PD_C] | 1-Aminocyclopropanecarboxylic acid [PD_C] | 2-(2-Aminoethoxy)acetic acid [PD_C] | O-Methyl-DL-serine [PD_C] | L-Allothreonine [PD_C] | (S)-(+)-4-Amino-3-hydroxybutyric acid [PD_C] | L-Threonine [PD_C] | L-.beta.-Homoserine [PD_C] | N-Methyl-L-serine [PD_C] | L-Threonine [PD_C] | L-Homo…	1.37_84.0444m/z	1.207
OL_2b	64960 (1,5-Anhydrosorbitol) [OL_2b] | 1,5-Anhydro-D-sorbitol [PD_C] | L-Fucose [PD_C] | L-Rhamnose [PD_C] | 2-Deoxy-D-galactose [PD_C] | (2R,3S,4R,5S,6S)-6-methyloxane-2,3,4,5-tetrol [PD_C] | (3R,4R,5R,6S)-6-methyloxane-2,3,4,5-tetrol [PD_C] | (2R,3S,4R,5S)-2-(hydroxymethyl)oxane-3,4,5-triol [PD_C] | (2R,3R,4S,5R,6R)-6-methyloxane-2,3,4,5-tetrol [PD_C] | (4S,5R)-1,4,5,6-tetrahydroxyhexan-2-one [P…	2.99_187.0578m/z	1.19026
OL_2b	9862 (6-Methyl-5-hepten-2-one) [OL_2b] | 379 (CAPRYLATE) [OL_2b] | 6-Methyl-5-hepten-2-one [PD_A] | 3,5-Dimethylhexanoic acid [PD_A] | 2-(3-Methyloxan-4-yl)ethanol [PD_A] | (1S,4R)-Bicyclo[2.2.1]hept-2-ylmethanamine [PD_A] | Bicyclo[2.2.1]heptane-2-methanol [PD_A] | trans-1,4-Cyclohexanedimethanol [PD_A] | 3,3-Dimethylcyclohexanone [PD_C] | Valproic acid [PD_C] | Valproic acid [PD_C]	16.18_109.1012m/z	1.16046
OL_2b	135437 (PHOSPHORYLCHOLINE) [OL_2b] | Phosphorylcholine [PD_A] | L-Isoleucine, methyl ester [PD_C] | DL-.beta.-Homoleucine [PD_C] | L-Leucine, methyl ester [PD_C] | DL-Norleucine methyl ester [PD_C] | (3R)-3-Amino-4,4-dimethylpentanoic acid [PD_C] | 2-(Aminomethyl)-4-methylpentanoic acid [PD_C] | Phosphocholine [PD_C] | 4-Trimethylammoniobutanoic acid [PD_C]	15.28_184.0734m/z	1.15791
OL_2b	222528 (Deoxycholic acid) [OL_2b] | .beta.-Hyodeoxycholic acid [PD_A] | 3-Ketopetromyzonol [PD_A] | Hyodeoxycholic acid [PD_C] | Ursodeoxycholic acid [PD_C] | Chenodeoxycholic acid [PD_C] | Deoxycholic acid [PD_C]	16.01_392.2921n	1.14185
OL_2b	5312508 (stearidonic acid) [OL_2b] | 19-Norepiandrosterone [PD_C] | 19-Noretiocholanolone [PD_C] | 19-Norandrosterone [PD_C] | 9,12-Octadecadiynoic acid [PD_C] | Stearidonic acid [PD_C] | Kinoprene [PD_C]	13.30_276.2086n	1.13328
OL_2b	10256 (Indole-3-aldehyde) [OL_2b] | 1H-Indole-4-carboxaldehyde [PD_A] | Indole-7-carboxaldehyde [PD_A] | Indole-6-carboxaldehyde [PD_A] | 4-Oxo-4-(3-pyridyl)butanal [PD_A] | 5-Hydroxy-3,4-dihydro-2(1H)-quinolinone [PD_A] | Indole-3-carboxaldehyde [PD_A] | 4-Hydroxyquinoline [PD_A] | Quinolin-7-ol [PD_A] | Quinolin-6-ol [PD_A] | Quinolin-8-ol [PD_A] | Quinolin-5-ol [PD_A] | 6-Hydroxy-3,4-dihydro-1…	4.45_146.0601m/z	1.13034
OL_2b	135437 (PHOSPHORYLCHOLINE) [OL_2b] | Phosphorylcholine [PD_A] | L-Leucine, methyl ester [PD_C] | L-Isoleucine, methyl ester [PD_C] | DL-Norleucine methyl ester [PD_C] | DL-.beta.-Homoleucine [PD_C] | (3R)-3-Amino-4,4-dimethylpentanoic acid [PD_C] | 2-(Aminomethyl)-4-methylpentanoic acid [PD_C] | Phosphocholine [PD_C] | 4-Trimethylammoniobutanoic acid [PD_C]	15.66_184.0734m/z	1.12912
OL_2b	10685477 (Enterolactone) [OL_2b] | 114739 (Enterolactone) [OL_2b] | Enterolactone [PD_A] | Enterolactone [PD_C] | 4,2',5'-Trimethoxychalcone [PD_C] | (E)-2',4,4'-Trimethoxychalcone [PD_C] | 3,4-Dimethoxy-2'-hydroxy-5'-methylchalcone [PD_C] | 2,5-Dimethoxy-2'-hydroxy-5'-methylchalcone [PD_C] | 2',4,6'-Trimethoxychalcone [PD_C] | 2,4-Dimethoxy-2'-hydroxy-5'-methylchalcone [PD_C] | 2',4',6'-Trimetho…	8.69_298.1202n	1.1119
OL_2b	1983 (Acetaminophen) [OL_2b] | DL-.alpha.-Phenylglycine [PD_C] | Acetaminophen [PD_C] | 2,4-Dimethylnicotinic acid [PD_C] | Acetaminophen [PD_C] | N-Phenylglycine [PD_C] | 3-Acetamidophenol [PD_C] | 2'-Hydroxyacetanilide [PD_C] | 2-Phenylglycine [PD_C] | 2-(Methylamino)benzoic acid [PD_C] | 4-Hydroxy-N-methylbenzamide [PD_C] | 2,6-Dimethylisonicotinic acid [PD_C] | Methyl 5-methylnicotinate [PD_C…	3.15_151.0634n	1.10657
OL_2b	5281125 (PETROSELINATE) [OL_2b] | 445639 (Oleic acid) [OL_2b] | 637517 (ELAIDATE) [OL_2b] | trans-13-Octadecenoic acid [PD_A] | Oleic acid [PD_A] | (Z)-6-Octadecenoic acid [PD_A] | cis-Vaccenic acid [PD_A] | trans-Vaccenic acid [PD_A] | Palmitoleic acid ethyl ester [PD_C]	18.53_247.2418m/z	1.09533
OL_2b	5315659 (Cannabigerol) [OL_2b] | 5-Pregnen-3.beta.-ol-20-one [PD_C] | 5.alpha.-Pregnane-3,20-dione [PD_C] | Heneicosapentaenoic acid [PD_C] | Calusterone [PD_C] | Eicosapentaenoic acid methyl ester [PD_C] | 5-[(2Z,8Z)-Pentadeca-2,8-dienyl]benzene-1,3-diol [PD_C] | Norbolethone [PD_C] | Cardol diene [PD_C] | 4-Pregnene-20.beta.-ol-3-one [PD_C] | 4-Pregnene-20.alpha.-ol-3-one [PD_C] | Cannabigerol …	12.17_316.2398n	1.08672
OL_2b	3017884 (3-Hydroxydecanedioic acid) [OL_2b] | (3R)-3-hydroxydecanedioic acid [PD_C] | 2-hydroxydecanedioic acid [PD_C] | 5-hydroxydecanedioic acid [PD_C] | Di-tert-butyl dicarbonate [PD_C] | 3-[(2-carboxyethyl)sulfanyl]-2-hydroxy-3-[2-(8-phenyloctyl)phenyl]propanoic acid [PD_C] | 1-[(2,5-dioxopyrrolidin-1-yl)amino]-1H-imidazole-2-carboxamide [PD_C] | 3-Hydroxy-3-methyl-5-oxo-5-(((2R,3S,4S,5R,6R)-…	9.26_241.1045m/z	1.07434
OL_2b	5281125 (PETROSELINATE) [OL_2b] | 445639 (Oleic acid) [OL_2b] | 637517 (ELAIDATE) [OL_2b] | Oleic acid [PD_A] | trans-13-Octadecenoic acid [PD_A] | Elaidic acid [PD_A] | cis-Vaccenic acid [PD_A] | (Z)-6-Octadecenoic acid [PD_A] | trans-Vaccenic acid [PD_A] | Elaidic Acid [PD_C] | Palmitoleic acid ethyl ester [PD_C]	16.34_282.2555n	1.07001
OL_2b	188292 (7-Ketodeoxycholic acid) [OL_2b] | 94235 (12-Ketochenodeoxycholic acid) [OL_2b] | 7-Ketodeoxycholic acid [PD_C] | 7-Keto-3.alpha.,12-.alpha.-dihydroxycholanic acid [PD_C] | 16-Dehydropregnenolone acetate [PD_C] | N-Arachidonoyl-3-hydroxy-.gamma.-aminobutyric acid [PD_C] | Sedanolide [PD_C] | 3-Methyl-1-adamantanecarboxylic acid [PD_C] | .beta.-Estradiol 17-valerate [PD_C] | Sabinyl acetate…	13.82_389.2682m/z	1.06864
OL_2b	127115 (3-AMINO-5-HYDROXYBENZOATE) [OL_2b] | 11182709 (2-Amino-4-hydroxybenzoic Acid) [OL_2b] | 4-Hydroxy-6-methylnicotinic acid [PD_C] | 4-Aminosalicylic acid [PD_C] | 2-Hydroxy-6-methylpyridine-4-carboxylic acid [PD_C] | N,2-Dihydroxybenzenecarboximidic acid [PD_C] | 3-Hydroxyanthranilic acid [PD_C] | 3-Aminosalicylic acid [PD_C] | 2-Amino-5-hydroxybenzoic acid [PD_C] | 3-Methoxy-2-pyridinecarb…	2.60_153.0427n	1.06109
OL_2b	135437 (PHOSPHORYLCHOLINE) [OL_2b] | Phosphorylcholine [PD_A] | L-Isoleucine, methyl ester [PD_C] | DL-.beta.-Homoleucine [PD_C] | DL-Norleucine methyl ester [PD_C] | L-Leucine, methyl ester [PD_C] | (3R)-3-Amino-4,4-dimethylpentanoic acid [PD_C] | Phosphocholine [PD_C] | 2-(Aminomethyl)-4-methylpentanoic acid [PD_C] | 4-Trimethylammoniobutanoic acid [PD_C]	16.10_184.0733m/z	1.05087
OL_2b	135437 (PHOSPHORYLCHOLINE) [OL_2b] | Phosphorylcholine [PD_A] | L-Isoleucine, methyl ester [PD_C] | DL-.beta.-Homoleucine [PD_C] | L-Leucine, methyl ester [PD_C] | DL-Norleucine methyl ester [PD_C] | (3R)-3-Amino-4,4-dimethylpentanoic acid [PD_C] | 2-(Aminomethyl)-4-methylpentanoic acid [PD_C] | Phosphocholine [PD_C] | 4-Trimethylammoniobutanoic acid [PD_C]	18.53_184.0733m/z	1.04792
OL_2b	305 (CHOLINE) [OL_2b] | Choline cation [PD_A] | 2-(Dimethylamino)propanol [PD_C] | 3-Aminopentan-2-ol [PD_C] | Pyrrolidine [PD_C] | pyrrolidine [PD_C] | 1-ethylaziridine [PD_C] | 5-Amino-1-pentanol [PD_C] | 2-amino-3-methylbutan-1-ol [PD_C] | Choline hydroxide [PD_C] | 4-Penten-2-ol [PD_C] | 3-Methyl-3-buten-1-ol [PD_C] | 4-Penten-1-ol [PD_C] | 2-Methyl-3-buten-2-ol [PD_C]	15.43_104.1070m/z	1.04729
OL_2b	800 (INDOLEACETALDEHYDE) [OL_2b] | 1-Acetylindole [PD_C] | 1-(1H-Indol-5-yl)ethanone [PD_C] | 1H-Indole-4-carboxylic acid, 2,3-dihydro-, methyl ester [PD_C] | 2,2-Dimethyl-4(1H,3H)-quinazolinone [PD_C] | 2-Methyl-1H-indole-3-carbaldehyde [PD_C] | 1,2,3,4-Tetrahydro-3-isoquinolinecarboxylic acid [PD_C] | 2-Amino-2,3-dihydro-1H-indene-2-carboxylic acid [PD_C] | 1,2,3,4-Tetrahydro-6-quinolinecarboxy…	7.22_160.0757m/z	1.03656
OL_2b	321710 (1,3-Dihydro-(2H)-indol-2-one) [OL_2b] | 2,4-Dimethylnicotinic acid [PD_C] | 4H-3,1-Benzoxazin-4-one, 6-methyl-2-[(4-methylphenyl)amino]- [PD_C] | N-Phenylglycine [PD_C] | 1H-indol-4-ol [PD_C] | 4-Amino-2-methylbenzamide [PD_C] | 5-Hydroxyindole [PD_C] | 2-Indolinone [PD_C] | 1,3-Dihydro-(2H)-indol-2-one [PD_C] | 5-Hydroxyindole [PD_C] | 2-(Methylamino)benzoic acid [PD_C] | 2-Phenylglycine…	4.82_134.0601m/z	1.03611
OL_2b	9793905 (S-Allylcysteine) [OL_2b] | S-Allyl-L-Cysteine [PD_A] | 4-Aminotetrahydro-2H-thiopyran-4-carboxylic acid [PD_C] | Ethyl 1,3-thiazolidine-4-carboxylate [PD_C] | 2-[(prop-2-en-1-yl)amino]-3-sulfanylpropanoic acid [PD_C] | prop-2-en-1-yl 2-amino-3-sulfanylpropanoate [PD_C] | N-[2-(ethylsulfanyl)-2-oxoethyl]ethanimidic acid [PD_C] | 2-amino-3-[(1Z)-prop-1-en-1-ylsulfanyl]propanoic acid [PD_C]…	2.70_161.0511n	1.033
OL_2b	5192 (SEBACATE) [OL_2b] | 5-(2,5-Dihydroxyhexyl)oxolan-2-one [PD_C] | 2-[5-(2-Hydroxypropyl)oxolan-2-yl]propanoic acid [PD_C] | Sebacic acid [PD_C] | 2-Hexylbutanedioic acid [PD_C] | Dimethyl suberate [PD_C] | Methyl hydrogen azelate [PD_C] | Diethyl adipate [PD_C]	7.56_202.1204n	1.02637
OL_2b	194109 (3-Hydroxyadipic 3,6 lactone) [OL_2b] | 4-(4-Amino-3-nitrobenzyl)-2-nitrophenylamine [PD_C] | 2-oxopropanal [PD_C] | propanedial [PD_C] | prop-2-enoic acid [PD_C] | 2H-1,3-dioxole [PD_C] | oxetan-2-one [PD_C] | beta-Propiolactone [PD_C] | Methyl glyoxal [PD_C] | (3E)-hex-3-enedioic acid [PD_C] | (2E)-3-methylpent-2-enedioic acid [PD_C] | (2E)-2-methylpent-2-enedioic acid [PD_C] | (2E)-hex-…	4.72_167.0315m/z	1.02436
OL_2b	Unknown (Myristoylcarnitine-D3) [OL_2b] | (2Z,6E,10E,14E,18E,22Z,26E)-3,7,11,15,19,23,27,31,35,39-decamethyltetraconta-2,6,10,14,18,22,26-heptaen-1-ol [PD_C]	13.40_375.3292m/z	1.02275
OL_2b	6723 (4-Pyridoxic acid) [OL_2b] | (S)-3,5-Dihydroxyphenylglycine [PD_C] | 4-Pyridoxic acid [PD_C] | 4-Pyridoxic acid [PD_C] | 3-Methoxy-4-nitrobenzenemethanol [PD_C] | 4-Methoxy-3-nitrobenzenemethanol [PD_C]	4.05_183.0531n	1.0162
OL_2b	79034 (12-Hydroxydodecanoic acid) [OL_2b] | 12-Hydroxydodecanoic acid [PD_C] | 2-hexyl-3-methylcyclopent-2-en-1-one [PD_C] | (2E,6Z)-dodeca-2,6-dienal [PD_C] | 4-methyl-2-[(1Z)-3-methylbuta-1,3-dien-1-yl]oxepane [PD_C] | 3-{2,3-dimethyltricyclo[2.2.1.0Ã‚Â²,Ã¢ÂÂ¶]heptan-3-yl}propan-1-ol [PD_C] | (2E,4E)-dodeca-2,4-dienal [PD_C] | 1,1'-Bi(cyclohexyl)-2-one [PD_C] | 4-Cyclohexylcyclohexanone [PD_C]…	12.88_181.1587m/z	1.00886
OL_2b	5312 (Succinylacetone) [OL_2b] | 3,4-Dimethoxyphenyl .beta.-D-glucopyranoside [PD_C] | Succinylacetone [PD_C] | Vanilloloside [PD_C] | 4,6-Dioxoheptanoic acid [PD_C] | (2E)-2-(Propan-2-yl)but-2-enedioic acid [PD_C]	4.77_181.0474m/z	0.991482
OL_2b	12284 (3-Methylglutaric acid) [OL_2b] | Dimethyl succinate [PD_C] | Isosorbide [PD_C] | Adipic acid [PD_C] | 3-Methylglutaric acid [PD_C] | 2,2-Dimethylsuccinic acid [PD_C] | Pentanedioic acid, monomethyl ester [PD_C] | 2,4-O-Ethylidene-D-erythrose [PD_C] | 2-Methylglutaric acid [PD_C]	2.89_146.0579n	0.955675
PD_A	7.alpha.,17.alpha.-Dimethyl-5.beta.-androstane-3.alpha.,17.beta.-diol glucuronide [PD_A] | Turkesterone [PD_C] | (2S,3S,4S,5R,6R)-3,4,5-trihydroxy-6-{[(1S,2S,5R,7R,10R,11S,14S,15S)-14-[(1S)-1-hydroxyethyl]-2,15-dimethyltetracyclo[8.7.0.0^{2,7}.0^{11,15}]heptadecan-5-yl]oxy}oxane-2-carboxylic acid [PD_C] | 3,4,5-trihydroxy-6-{[14-(1-hydroxyethyl)-2,15-dimethyltetracyclo[8.7.0.0Ã‚Â²,Ã¢ÂÂ·.0Ã‚Â¹Ã‚Â…	13.77_496.3038n	1.9907
PD_A	Androstane-3,17-diol, (3.alpha.,5.alpha.,17.beta.)- [PD_A] | 5.beta.-Androstane-3.beta.,17.beta.-diol [PD_A] | Androstane-3,17-diol, (3.beta.,5.alpha.,17.beta.)- [PD_A] | 5.beta.-Androstane-3.alpha.,17.beta.-diol [PD_A] | 5.alpha.-Androst-16-en-3.beta.-ol [PD_A] | 8-(Hydroxymethyl)-4,11b-dimethyltetradecahydro-6a,9-methanocyclohepta[a]naphthalen-4-ol [PD_A] | Methyl linolenate [PD_C] | Methyl .ga…	13.45_257.2260m/z	1.97791
PD_A	5.beta.-Pregnane-3.alpha.,20.alpha.-diol [PD_A] | 5.alpha.-Pregnane-3.alpha.,20.alpha.-diol [PD_A] | 7.alpha.,17.alpha.-Dimethyl-5.beta.-androstane-3.alpha.,17.beta.-diol [PD_A] | 7.beta.,17.alpha.-Dimethyl-5.beta.-androstane-3.alpha.,17.beta.-diol [PD_A] | Dihomo-.gamma.-linolenic acid methyl ester [PD_C] | 5(Z),8(Z),11(Z)-Eicosatrienoic acid methyl ester [PD_C]	13.77_285.2573m/z	1.88751
PD_A	Androstan-3-ol-17-one 3-glucuronide [PD_A] | Androsterone glucuronide [PD_A] | 5.alpha.-Androstan-17.beta.-ol-3-one glucosiduronate [PD_C] | 5.alpha.-Androstan-3.beta.-ol-17-one glucosiduronate [PD_C]	14.82_449.2532m/z	1.84834
PD_A	Tetrahydrocortisol [PD_A] | 5.beta.-Pregnan-3.alpha.,17,20.beta.,21-tetrol-11-one [PD_A] | 3.beta.-Allotetrahydrocortisol [PD_A] | 15(R)-Methylprostaglandin A2 [PD_C] | 15(R)-15-Methylprostaglandin D2 [PD_C] | 5.alpha.-Pregnane-3.alpha.,21-diol-11,20-dione [PD_C] | 15-Cyclohexylpentanorprostaglandin F2.alpha. [PD_C] | 11.beta.,21-Dihydroxy-5.beta.-pregnane-3,20-dione [PD_C] | 15(S)-15-Methylprost…	10.77_349.2368m/z	1.73698
PD_A	(4'-Chloro[1,1'-biphenyl]-2-yl)methanamine [PD_A] | 2-Chlorobenzhydrol [PD_A] | 2-Chloro-5-fluoro-4-(1-pyrrolidinyl)pyrimidine [PD_C] | 6,7-Difluoro-2,3-dihydro-1H-indole-2,3-dione [PD_C] | 5,7-Difluoro-1H-indole-2,3-dione [PD_C] | (3E,11Z)-1-chlorotrideca-3,11-dien-5,7,9-triyn-2-ol [PD_C] | 2-benzyl-4-chlorophenol [PD_C] | Clorophene [PD_C] | 2-Benzyl-4-chlorophenol [PD_C] | Ethanol, aluminum sa…	11.01_201.0465m/z	1.71265
PD_A	8R-Hydroxy-4Z,6E,10Z-hexadecatrienoic acid [PD_A] | 8S-Hydroxy-4Z,6E,10Z-hexadecatrienoic acid [PD_C] | trans-trans-10,11-Epoxyfarnesenic acid methyl ester [PD_C] | 8-Hydroxy-2-(dipropylamino)tetralin [PD_C] | 2-(4-t-butylphenoxy)cyclohexanol [PD_C] | Dodeca-2,4,8,10-tetraenoic acid isobutylamide [PD_C] | Cyclohexanamine, N-(3-methoxypropyl)-1-phenyl- [PD_C] | Cyclohexanamine, N-(2-ethoxyethyl)-1…	14.06_231.1742m/z	1.69618
PD_A	5.alpha.-Pregn-2-en-20-one [PD_A] | (1S,2R,10R,11S,14R,15S)-15-methyl-14-(prop-2-en-1-yl)tetracyclo[8.7.0.0Ã‚Â²,Ã¢ÂÂ·.0Ã‚Â¹Ã‚Â¹,Ã‚Â¹Ã¢ÂÂµ]heptadec-6-en-14-ol [PD_C] | 3-[(8E,11E)-pentadeca-8,11-dien-1-yl]phenol [PD_C] | 2-(9-methoxy-3,7-dimethylnona-1,3,5,7-tetraen-1-yl)-1,3,3-trimethylcyclohex-1-ene [PD_C]	13.14_300.2448n	1.68814
PD_A	1,2-Dipentadecanoyl-sn-glycero-3-phosphocholine [PD_A] | 1-Myristoyl-2-palmitoyl-sn-glycero-3-phosphocholine [PD_A] | 1-Palmitoyl-2-myristoyl-sn-glycero-3-phosphocholine [PD_A] | 1,2-Dipalmitoyl-sn-glycero-3-phosphoethanolamine-N-methyl [PD_C] | (2-{[(2R)-2-(hexadecanoyloxy)-3-(tetradecanoyloxy)propyl phosphonato]oxy}ethyl)trimethylazanium [PD_C] | (2-{[(2R)-2,3-bis(pentadecanoyloxy)propyl phosph…	17.95_705.5300n	1.67247
PD_A	1-Palmitoyl-2-lauroyl-sn-glycero-3-phosphorylcholine [PD_A] | (2-{[(2R)-2,3-bis(tetradecanoyloxy)propyl phosphono]oxy}ethyl)trimethylazanium [PD_C] | (2-aminoethoxy)[(2R)-2-(hexadecanoyloxy)-3-(pentadecanoyloxy)propoxy]phosphinic acid [PD_C] | (2-aminoethoxy)[(2R)-3-(hexadecanoyloxy)-2-(pentadecanoyloxy)propoxy]phosphinic acid [PD_C] | [2,3-bis(pentadecanoyloxy)propoxy][2-(methylamino)ethoxy]phos…	17.52_677.4984n	1.66763
PD_A	Cetirizine [PD_A] | Levocetirizine [PD_A] | Urea, N-[4-(3-amino-1H-indazol-4-yl)phenyl]-N'-(2-fluoro-5-methylphenyl)- [PD_C] | ethyl 15-ethyl-1,11-diazapentacyclo[9.6.2.0^{2,7}.0^{8,18}.0^{15,19}]nonadeca-2,4,6,8(18),16-pentaene-17-carboxylate [PD_C] | 8-[3-methyl-2-(pyridin-3-yl)-1H-indol-1-yl]octanoic acid [PD_C] | 1,4-Bis(butylamino)anthracene-9,10-dione [PD_C] | Ethyl apovincaminate [PD_C] | …	11.01_389.1622m/z	1.65407
PD_A	11.alpha.-Hydroxyprogesterone .beta.-D-glucuronide [PD_A] | (2S,3S,4S,5R,6R)-6-{[(2R,14S,15S)-14-acetyl-2,15-dimethyl-5-oxotetracyclo[8.7.0.0Ã‚Â²,Ã¢ÂÂ·.0Ã‚Â¹Ã‚Â¹,Ã‚Â¹Ã¢ÂÂµ]heptadec-6-en-17-yl]oxy}-3,4,5-trihydroxyoxane-2-carboxylic acid [PD_C]	10.64_506.2514n	1.65325
PD_A	1-Oleoyl-2-myristoyl-sn-glycero-3-phosphocholine [PD_A] | trimethyl(2-{[(2R)-2-[(11Z)-octadec-11-enoyloxy]-3-(tetradecanoyloxy)propyl phosphonato]oxy}ethyl)azanium [PD_C] | trimethyl(2-{[(2R)-2-[(9Z)-octadec-9-enoyloxy]-3-(tetradecanoyloxy)propyl phosphonato]oxy}ethyl)azanium [PD_C] | trimethyl(2-{[(2R)-2-(octadecanoyloxy)-3-[(9Z)-tetradec-9-enoyloxy]propyl phosphonato]oxy}ethyl)azanium [PD_C] | …	18.08_731.5460n	1.65153
PD_A	Kaurane-17,18-dioic acid [PD_A] | 4'-Ethenyl-2'-hydroxy-1,4',4a-trimethyl-5-oxospiro[2,3,4,7,8,8a-hexahydronaphthalene-6,1'-cyclopentane]-1-carboxylic acid [PD_A] | 8,12.alpha.-Epidioxy-13(14)-abieten-18-oic acid [PD_A] | 13-Hydroxy-7-oxoabiet-8(14)-en-18-oic acid [PD_A] | 2-[(2E,6E,10E)-9,12-Dihydroxy-6,10-dimethyldodeca-2,6,10-trien-2-yl]-5-methyl-2,3-dihydropyran-6-one [PD_A] | Prostaglandin J…	11.50_334.2140n	1.61299
PD_A	(4'-Chloro[1,1'-biphenyl]-2-yl)methanamine [PD_A] | 2-Chlorobenzhydrol [PD_A] | 2-Chloro-5-fluoro-4-(1-pyrrolidinyl)pyrimidine [PD_C] | 6,7-Difluoro-2,3-dihydro-1H-indole-2,3-dione [PD_C] | 5,7-Difluoro-1H-indole-2,3-dione [PD_C] | (3E,11Z)-1-chlorotrideca-3,11-dien-5,7,9-triyn-2-ol [PD_C] | 2-benzyl-4-chlorophenol [PD_C] | Clorophene [PD_C] | 2-Benzyl-4-chlorophenol [PD_C] | Ethanol, aluminum sa…	11.50_201.0465m/z	1.60197
PD_A	Piperic acid [PD_A] | 8-Acetyl-7-methoxycoumarin [PD_C] | 7,8-Dimethyl-4-hydroxy-3-quinolinecarboxylic acid [PD_C] | (4-Methyl-2-oxo-1(2H)-quinolinyl)acetic acid [PD_C] | 5,8-dimethyl-4-oxo-1,4-dihydro-3-quinolinecarboxylic acid [PD_C] | 1,6-Dimethyl-4-oxo-1,4-dihydro-3-quinolinecarboxylic acid [PD_C] | Austdiol [PD_C] | (2E)-3-{3-[(1E)-2-Carboxyeth-1-en-1-yl]phenyl}prop-2-enoic acid [PD_C] | 2-[…	11.35_201.0546m/z	1.54895
PD_A	1,3-Diaminopropane-N,N,N',N'-tetraacetic acid [PD_A] | 3-((1-(2-Carbamoylanilino)-1-oxopropan-2-yl)amino)-3-oxopropanoic acid [PD_C] | 3-Hexen-1-ol O-.beta.-D-glucopyranoside [PD_C] | 9-(2,3-Dihydroxypropoxy)-9-oxononanoic acid [PD_C] | 5,8,12-trihydroxy-2-oxododecanoic acid [PD_C]	0.79_307.1131m/z	1.53299
PD_A	5.alpha.-Androstan-3.beta.-ol-17-one glucosiduronate [PD_A] | Androsterone glucuronide [PD_A] | Androstan-3-ol-17-one 3-glucuronide [PD_A] | 5.alpha.-Androstan-17.beta.-ol-3-one glucosiduronate [PD_A]	12.93_466.2563n	1.52909
PD_A	Phe-Trp [PD_A] | Gly-Phe-Phe [PD_A] | Phe-Gly-Phe [PD_C]	7.32_352.1650m/z	1.52
PD_A	1-(Cyclododec-1-en-1-yl)ethanone [PD_A] | (S)-3-Methyloxacyclotetradecan-2-one [PD_A] | 1-Ethynylcyclododecanol [PD_A] | [2-(1-Adamantyl)-1,1-dimethylethyl]amine [PD_C] | Myristoleic acid [PD_C] | 2,4,7,9-Tetramethyl-5-decyne-4,7-diol [PD_C] | 1-(2-Ethyl-2-methyltetrahydro-2H-pyran-4-yl)-1-hexanone [PD_C]	13.80_191.1794m/z	1.49958
PD_A	all-trans-13,14-Dihydroretinol [PD_A] | 15-Stachen-19-ol [PD_A] | (4E,6E,8E)-3,7-dimethyl-9-(2,6,6-trimethylcyclohex-1-en-1-yl)nona-4,6,8-trien-1-ol [PD_C] | [(1R,4aR,4bR,10aR)-1,4a-dimethyl-7-(propan-2-yl)-1,2,3,4,4a,4b,5,6,10,10a-decahydrophenanthren-1-yl]methanol [PD_C] | [(1S,4S,5S,9S,10R,13R)-5,9-dimethyl-14-methylidenetetracyclo[11.2.1.0^{1,10}.0^{4,9}]hexadecan-5-yl]methanol [PD_C] | 14-et…	14.16_288.2449n	1.47662
PD_A	Palmitoyleicosapentaenoyl phosphatidylcholine [PD_A] | (2-{[(2R)-2-[(4Z,7Z,10Z,13Z,16Z)-docosa-4,7,10,13,16-pentaenoyloxy]-3-(tetradecanoyloxy)propyl phosphonato]oxy}ethyl)trimethylazanium [PD_C] | (2-{[(2R)-2-[(7Z,10Z,13Z,16Z,19Z)-docosa-7,10,13,16,19-pentaenoyloxy]-3-(tetradecanoyloxy)propyl phosphonato]oxy}ethyl)trimethylazanium [PD_C] | (2-{[(2R)-2-[(7Z,10Z,13Z,16Z)-docosa-7,10,13,16-tetraeno…	17.90_779.5456n	1.47634
PD_A	Ile-Phe [PD_A] | Leu-Phe [PD_A] | 1-[3-(1,3-Benzodioxol-5-yl)propanoyl]piperidine [PD_C] | Loxistatin acid [PD_C] | Phe-Leu [PD_C] | Phe-Ile [PD_C] | 3,4-Methylenedioxy-.alpha.-pyrrolidinobutyrophenone [PD_C]	6.72_279.1699m/z	1.4586
PD_A	Sclareolide [PD_A] | 3a,6,6,9a-tetramethyl-dodecahydronaphtho[2,1-b]furan-2-one [PD_C] | (3E)-3-methyl-4-(2,6,6-trimethylcyclohex-2-en-1-yl)but-3-en-2-yl acetate [PD_C] | [2,2-bis(2-methylpropoxy)ethyl]benzene [PD_C] | methyl 3,7,11-trimethyldodeca-2,6,10-trienoate [PD_C] | hexadeca-4,7,13-trienoic acid [PD_C] | 2-[4-(2,4,4-trimethylpentan-2-yl)phenoxy]ethan-1-ol [PD_C] | hexadeca-7,10,13-trienoi…	14.16_215.1793m/z	1.45812
PD_A	Androstadienone [PD_A] | 2,15-dimethyltetracyclo[8.7.0.0Ã‚Â²,Ã¢ÂÂ·.0Ã‚Â¹Ã‚Â¹,Ã‚Â¹Ã¢ÂÂµ]heptadeca-6,13-dien-5-one [PD_C]	11.91_270.1980n	1.45304
PD_A	Jasmonic acid [PD_A] | (.+/-.)7-epi-Jasmonic acid [PD_A] | 3-(5,6-Dihydroxyheptyl)-4-methyl-2H-furan-5-one [PD_A] | 9-(Methoxycarbonyl)dec-9-enoic acid [PD_A] | trans-Traumatic acid [PD_C] | Acremin F [PD_C] | 3-tert-Butylbenzoic acid [PD_C]	13.30_211.1326m/z	1.4306
PD_A	1-Heptadecanoyl-sn-glycero-3-phosphocholine [PD_A] | LysoPC(17: 0/0: 0) [PD_A] | [(2R)-3-[(11Z)-docos-11-enoyloxy]-2-hydroxypropoxy]phosphonic acid [PD_C] | {3-[(13Z)-docos-13-enoyloxy]-2-hydroxypropoxy}phosphonic acid [PD_C] | (2-aminoethoxy)[(2R)-3-hydroxy-2-(icosanoyloxy)propoxy]phosphinic acid [PD_C] | (2-aminoethoxy)[(2R)-2-hydroxy-3-(icosanoyloxy)propoxy]phosphinic acid [PD_C] | (2-{[(2R)-3…	15.47_510.3548m/z	1.42745
PD_A	1-Palmitoyl-sn-glycero-3-phosphocholine [PD_A] | 1-Palmitoylphosphatidylcholine [PD_C] | Polyporusterone A [PD_C]	18.25_478.3291m/z	1.39347
PD_A	1-Pentadecanoyl-sn-glycero-3-phosphocholine [PD_A] | LysoPC(15: 0/0: 0) [PD_C] | 1-Stearoyl-2-hydroxy-sn-glycero-3-phosphoethanolamine [PD_C] | Ecdysone [PD_C] | 2-(docosa-4,7,10,13,16,19-hexaenamido)-3-methylpentanoic acid [PD_C] | 2-(docosa-4,7,10,13,16,19-hexaenamido)-4-methylpentanoic acid [PD_C] | 1,1,4,7-Tetramethyldecahydro-1H-cyclopropa[e]azulen-4-yl 6-deoxy-2-O-((2E)-3-methylpent-2-enoyl…	17.98_464.3134m/z	1.3858
PD_A	Tuberonic acid [PD_A] | 3-[(1E,3E)-Hepta-1,3-dienyl]pentanedioic acid [PD_A] | Longicaulenone [PD_A] | Indalone [PD_C]	10.74_226.1202n	1.37022
PD_A	4-(2-Oxo-2,3-dihydro-1H-benzimidazol-1-yl)butanoic acid [PD_A] | 2-Ethyl-3-oxo-1,2,3,4-tetrahydro-6-quinoxalinecarboxylic acid [PD_C] | 5-Hydroxy-L-tryptophan [PD_C] | 5-Hydroxy-L-tryptophan [PD_C] | rac-trans-4-Cotininecarboxylic acid [PD_C]	4.45_220.0848n	1.36801
PD_A	Gibberellin A14 [PD_A] | 2-(Furan-3-yl)-7,8-dihydroxy-6a,7,10b-trimethyl-2,4a,5,6,8,9,10,10a-octahydro-1H-benzo[f]isochromen-4-one [PD_C] | Ingenol [PD_C] | Methyl (4R,4aS,10R,13aR)-14-hydroxy-4,13a-dimethyl-9,13-dioxo-2,3,4,4a,5,6,9,10,11,12,13,13a-dodecahydro-1H-7,10-methanobenzo[11]annulene-4-carboxylate [PD_C] | 4-[2-[(1R,4aS,5R,6R,8aS)-6-Hydroxy-5-(hydroxymethyl)-5,8a-dimethyl-2-methylidene-…	12.95_348.1932n	1.35557
PD_A	Androstadienone [PD_A] | 2,15-dimethyltetracyclo[8.7.0.0Ã‚Â²,Ã¢ÂÂ·.0Ã‚Â¹Ã‚Â¹,Ã‚Â¹Ã¢ÂÂµ]heptadeca-6,13-dien-5-one [PD_C]	13.56_270.1981n	1.34646
PD_A	cis-Jasmone [PD_A] | 2,2-Dimethyl-3-phenyl-1-propanol [PD_C] | 1-(2-methoxypropan-2-yl)-4-methylbenzene [PD_C] | (butoxymethyl)benzene [PD_C] | 3-methyl-2-[(2E)-pent-2-en-1-yl]cyclopent-2-en-1-one [PD_C] | 5-phenylpentan-1-ol [PD_C] | 1-phenylpentan-2-ol [PD_C] | 2-methyl-4-phenylbutan-2-ol [PD_C] | 2-butyl-4-methylphenol [PD_C] | 3-methyl-2-[(2Z)-pent-2-en-1-yl]cyclopent-2-en-1-one [PD_C] | 2-me…	11.64_164.1203n	1.33521
PD_A	Glu-Leu [PD_A] | Glu-Ile [PD_A] | N-L-.gamma.-Glutamyl-L-leucine [PD_C] | Leu-Glu [PD_C] | Ile-Glu [PD_C] | gamma-Glutamylleucine [PD_C] | Isoleucyl-Glutamate [PD_C]	3.94_260.1372n	1.3239
PD_A	Doxycycline [PD_A] | Tetracycline [PD_A] | Tetracycline [PD_C] | Schizandrin B [PD_C] | 1,2,3,13-Tetramethoxy-6,7-dimethyl-5,6,7,8-tetrahydrobenzo[3',4']cycloocta[1',2':4,5]benzo[1,2-d][1,3]dioxole [PD_C]	8.45_445.1602m/z	1.32353
PD_A	5.alpha.-Androstan-3.beta.-ol-17-one sulfate [PD_A] | 5.alpha.-Androstan-17.beta.-ol-3-one sulfate [PD_A] | 5.beta.-Androstan-3.alpha.-ol-17-one sulfate [PD_C] | p-Chlorofentanyl [PD_C] | N-(4-chlorophenyl)-2-phenyl-N-[1-(propan-2-yl)piperidin-4-yl]acetamide [PD_C]	13.17_370.1811n	1.32226
PD_A	3-Furancarboxylic acid, tetrahydro-4-methylene-2-octyl-5-oxo-, (2R,3S)-rel- [PD_A] | Palitantin [PD_C] | 3-(2-Methyl-3-oxo-2,5,6,7,8,8a-hexahydro-1H-naphthalen-1-yl)propanoic acid [PD_C] | 3-Hydroxy-1a,5-bis(hydroxymethyl)-5,6b-dimethyl-1,3,3a,4,6,6a-hexahydrocyclopropa[e]inden-2-one [PD_C] | (3E,5E)-2-(4-Methoxy-4-oxobutyl)nona-3,5-dienoic acid [PD_C] | 2-(4-tert-Butylphenyl)cyclopropanecarboxyl…	12.62_219.1378m/z	1.3182
PD_A	5-[(Z)-5-Hydroxy-3-methylpent-3-enyl]-1,4a-dimethyl-6-methylidene-3,4,5,7,8,8a-hexahydro-2H-naphthalene-1-carboxylic acid [PD_A] | Neoabietic acid [PD_A] | Abietic acid [PD_A] | (1S,4aS,5R,6R)-6-Hydroxy-5-[(Z)-5-hydroxy-3-methylpent-3-enyl]-1,4a,6-trimethyl-3,4,5,7,8,8a-hexahydro-2H-naphthalene-1-carboxylic acid [PD_A] | (5.Xi.,9.Xi.,16.Xi.)-17-Hydroxykauran-19-oic acid [PD_C] | Cryptopimaric aci…	12.75_303.2314m/z	1.31674
PD_A	Dimethyl sebacate [PD_A] | 2,3-Dihydroxypropyl 9-hydroxynonanoate [PD_C] | Dodecanedioic acid [PD_C] | 5-(Hydroxymethyl)-3-(1-hydroxy-5-methylhexyl)oxolan-2-one [PD_C] | 5-(Hydroxymethyl)-3-(1-hydroxy-4-methylhexyl)oxolan-2-one [PD_C] | 2(3H)-Furanone, dihydro-4-(hydroxymethyl)-3-(1-hydroxy-5-methylhexyl)- [PD_C] | Diethyl suberate [PD_C]	10.27_231.1589m/z	1.3153
PD_A	1-Stearoyl-2-hydroxy-sn-glycero-3-phosphocholine [PD_A] | 1-O-Hexadecyl-2-O-acetyl-sn-glyceryl-3-phosphorylcholine [PD_C] | LysoPC(18: 0/0: 0) [PD_C] | LysoPC(0: 0/18: 0) [PD_C]	18.88_506.3606m/z	1.3064
PD_A	1,2-Dipalmitoleoyl-sn-glycero-3-phosphocholine [PD_A] | trimethyl(2-{[(2R)-2-[(9Z,12Z)-octadeca-9,12-dienoyloxy]-3-(tetradecanoyloxy)propyl phosphono]oxy}ethyl)azanium [PD_C] | trimethyl(2-{[(2R)-2-[(11Z)-octadec-11-enoyloxy]-3-[(9Z)-tetradec-9-enoyloxy]propyl phosphono]oxy}ethyl)azanium [PD_C] | trimethyl(2-{[(2R)-2-[(9Z)-octadec-9-enoyloxy]-3-[(9Z)-tetradec-9-enoyloxy]propyl phosphono]oxy}ethyl…	17.74_729.5303n	1.30538
PD_A	Trp-Leu [PD_A] | Trp-Ile [PD_A] | Leu-Trp [PD_C] | Ile-Trp [PD_C]	7.40_317.1729n	1.29645
PD_A	Isoquinoline, 1,2,3,4-tetrahydro-4,4-dimethyl- [PD_A] | 3-Methyl-4-phenylbutan-2-one [PD_A] | 4-Penten-1-ol, 5-phenyl-, (4E)- [PD_A] | Isovalerophenone [PD_A] | 1-(p-Tolyl)butan-1-one [PD_A] | 2-Phenylcyclopentan-1-amine [PD_C] | 1,2,3,4-Tetrahydro-N-methyl-1-naphthalenamine [PD_C] | 4-tert-Butyl-2-(hydroxymethyl)phenol [PD_C] | (+)-N-Allyl-.alpha.-methylbenzylamine [PD_C]	10.30_145.1013m/z	1.2946
PD_A	N-Lauroyl-D-erythro-sphingosylphosphorylcholine [PD_A] | (2-{[(2S,3R,4E)-2-dodecanamido-3-hydroxyoctadec-4-en-1-yl phosphonato]oxy}ethyl)trimethylazanium [PD_C]	17.11_646.5046n	1.29121
PD_A	Dodeca-2(E),4(E)-dienoic acid [PD_A] | 2-Mesityl-2-propanol [PD_A] | 3-Methyl-5-phenylpentan-1-ol [PD_A] | 4-Methyl-1-phenyl-2-pentanol [PD_A] | 4-Methyl-1-phenylpentan-3-ol [PD_A] | N-Propylamphetamine [PD_C] | (.+/-.)-N-Ethyl-1-phenyl-2-butylamine [PD_C] | 1,4a-Dimethyl-4,4a,5,6,7,8-hexahydro-2(3H)-naphthalenone [PD_C] | Lavandulyl acetate [PD_C] | Ethyl 2,2-dimethyl-3-(2-methyl-1-propenyl)cycl…	18.53_161.1325m/z	1.29015
PD_A	4,5-Epoxy-7Z,10Z,13Z,16Z,19Z-docosapentaenoic acid, methyl ester [PD_A] | (3S)-3-[(1S,3aR,4E,7aS)-4-{2-[(1E,3R,5R)-3,5-dihydroxy-2-methylidenecyclohexylidene]ethylidene}-7a-methyl-octahydro-1H-inden-1-yl]butanal [PD_C] | 2,15-dimethyl-5-oxotetracyclo[8.7.0.0Ã‚Â²,Ã¢ÂÂ·.0Ã‚Â¹Ã‚Â¹,Ã‚Â¹Ã¢ÂÂµ]heptadec-6-en-14-yl 2-methylpropanoate [PD_C]	15.64_358.2502n	1.28868
PD_A	1-Palmitoyl-sn-glycero-3-phosphocholine [PD_A] | 1-Palmitoylphosphatidylcholine [PD_C] | Polyporusterone A [PD_C]	18.65_478.3291m/z	1.27954
PD_A	1-(1Z-Octadecenyl)-sn-glycero-3-phosphocholine [PD_A] | (2-{[(2R)-2-hydroxy-3-[(1Z)-octadec-1-en-1-yloxy]propyl phosphono]oxy}ethyl)trimethylazanium [PD_C]	16.18_507.3688n	1.27486
PD_A	5.alpha.-Androst-16-en-3.beta.-ol [PD_A] | 5.beta.-Androstane-3.alpha.,17.beta.-diol [PD_A] | 5.beta.-Androstane-3.beta.,17.beta.-diol [PD_A] | Androstane-3,17-diol, (3.alpha.,5.alpha.,17.beta.)- [PD_A] | Androstane-3,17-diol, (3.beta.,5.alpha.,17.beta.)- [PD_A] | 8-(Hydroxymethyl)-4,11b-dimethyltetradecahydro-6a,9-methanocyclohepta[a]naphthalen-4-ol [PD_A] | Methyl linolenate [PD_C] | Methyl .ga…	15.21_257.2260m/z	1.26249
PD_A	4-Cholestenone [PD_A] | 3-Ketocholesterol [PD_A] | Cholestenone [PD_A] | Desmosterol [PD_C] | Zymosterol [PD_C] | Lumisterol 3 [PD_C] | Cholecalciferol [PD_C] | 8(9)-Dehydrocholesterol [PD_C] | Previtamin D3 [PD_C] | Isotachysterol 3 [PD_C]	18.55_384.3387n	1.25551
PD_A	1,4-D-Xylobiose [PD_A] | 1,1,3,3,5,5,7,7-Octamethyltetrasiloxane [PD_C] | 9-(3-O-Methylpentofuranosyl)-1,9-dihydro-6H-purin-6-one [PD_C] | 9-[(2R,3R,4S,5R)-3,4-dihydroxy-5-(hydroxymethyl)oxolan-2-yl]-1-methyl-6,9-dihydro-1H-purin-6-one [PD_C] | 2-[(2,3,5-trihydroxyoxan-4-yl)oxy]oxane-3,4,5-triol [PD_C] | (2S,3R,4S,5R)-2-{[(3S,4R,5R)-4,5,6-trihydroxyoxan-3-yl]oxy}oxane-3,4,5-triol [PD_C] | 2-{[4,5…	3.62_282.0960n	1.25054
PD_A	cis-10-Heptadecenoic acid [PD_A] | Methyl hexadec-9-enoate [PD_C] | Methyl palmitoleate [PD_C] | cis-7-Hexadecenoic acid methyl ester [PD_C] | 11-cyclohexylundecanoic acid [PD_C] | (9E)-heptadec-9-enoic acid [PD_C] | heptadecane-2,4-dione [PD_C] | (10Z)-heptadec-10-enoic acid [PD_C] | methyl (7Z)-hexadec-7-enoate [PD_C] | (9Z)-heptadec-9-enoic acid [PD_C] | heptadec-10-enoic acid [PD_C] | heptade…	18.53_233.2262m/z	1.24962
PD_A	1-Heptadecanoyl-sn-glycero-3-phosphocholine [PD_A] | LysoPC(17: 0/0: 0) [PD_C] | (2-aminoethoxy)[(2R)-3-hydroxy-2-(icosanoyloxy)propoxy]phosphinic acid [PD_C] | (2-aminoethoxy)[(2R)-2-hydroxy-3-(icosanoyloxy)propoxy]phosphinic acid [PD_C] | (2-{[(2R)-3-(heptadecanoyloxy)-2-hydroxypropyl phosphono]oxy}ethyl)trimethylazanium [PD_C] | [PD_C] | 3-(icos-13-enoyloxy)-4-(trimethylazaniumyl)butanoate [PD…	18.53_492.3448m/z	1.24838
PD_A	4-Pregnen-11,17,20,21-tetrol-3-one [PD_A] | 11.beta.,17.alpha.,20.beta.,21-Tetrahydroxypregn-4-en-3-one [PD_A] | 5.beta.-Pregnane-3.alpha.,17,21-triol-11,20-dione [PD_C] | 3.beta.,5.beta.-Tetrahydrocortisone [PD_C] | 5.alpha.-Dihydrocortisol [PD_C] | 5.alpha.-Pregnane-3.alpha.,17,21-triol-11,20-dione [PD_C]	10.64_364.2243n	1.24158
PD_A	D-erythro-N-stearoylsphingosine [PD_A] | 2S-Amino-4E-octadecene-1,3S-diol [PD_C] | (9E)-9-Octadecenamide [PD_C] | Sphingosine [PD_C] | Laurocapram [PD_C] | Dodemorph [PD_C] | Palmitoyl ethanolamide [PD_C]	15.06_264.2682m/z	1.23832
PD_A	4-Pregnen-11,17,20,21-tetrol-3-one [PD_A] | 11.beta.,17.alpha.,20.beta.,21-Tetrahydroxypregn-4-en-3-one [PD_A] | 5.alpha.-Dihydrocortisol [PD_C] | 5.beta.-Pregnane-3.alpha.,17,21-triol-11,20-dione [PD_C] | 3.beta.,5.beta.-Tetrahydrocortisone [PD_C] | 5.alpha.-Pregnane-3.alpha.,17,21-triol-11,20-dione [PD_C]	10.27_364.2245n	1.23042
PD_A	1-Palmitoyl-2-hydroxy-sn-glycero-3-phosphoethanolamine [PD_A] | LysoPE(16: 0/0: 0) [PD_A] | [3-[2-Aminoethoxy(hydroxy)phosphoryl]oxy-2-hydroxypropyl] hexadecanoate [PD_C] | Glycerophospho-N-palmitoylethanolamine [PD_C] | (2-aminoethoxy)[(2R)-2-(hexadecanoyloxy)-3-hydroxypropoxy]phosphinic acid [PD_C] | (2-aminoethoxy)[(2R)-3-(hexadecanoyloxy)-2-hydroxypropoxy]phosphinic acid [PD_C] | (2-aminoetho…	15.68_453.2852n	1.22764
PD_A	(-)-Caryophyllene oxide [PD_A] | Bisabolol oxide A [PD_C] | [5-(Hydroxymethyl)-2,5,8a-trimethyl-1,4,4a,6,7,8-hexahydronaphthalen-1-yl]methanol [PD_C] | 4(15)-Selinene-11,12-diol [PD_C] | 1.6-Farnesadiene-3.10.11-triol [PD_C] | ((1S)-5-Methyl-1-(4-methylpent-3-en-1-yl)-2-oxabicyclo[2.2.2]octan-4-yl)methanol [PD_C] | 4-(2-Hydroxypropan-2-yl)-1,6-dimethyldecahydronaphthalene-1,5-diol [PD_C] | 2,10-B…	10.64_221.1899m/z	1.22296
PD_A	9-(Methoxycarbonyl)dec-9-enoic acid [PD_A] | Jasmonic acid [PD_A] | (.+/-.)7-epi-Jasmonic acid [PD_A] | trans-Traumatic acid [PD_C] | 3-(5,6-Dihydroxyheptyl)-4-methyl-2H-furan-5-one [PD_C]	10.37_211.1327m/z	1.22277
PD_A	Chenodeoxycholic acid 24-acyl-.beta.-D-glucuronide [PD_A] | Strobilactone A [PD_C] | 5,8-Dihydroxy-1,5,8-trimethyl-4,5a,6,7,8a,9-hexahydro-3aH-azuleno[6,5-b]furan-2-one [PD_C] | 5,9-Dihydroxy-5,7,7-trimethyl-4,5a,6,8,8a,9-hexahydro-1H-azuleno[5,6-c]furan-3-one [PD_C] | (4aR,5S)-9,9a-Dihydroxy-3,4a,5-trimethyl-5,6,7,8,8a,9-hexahydro-4H-benzo[f][1]benzofuran-2-one [PD_C] | 2-((1S,3aR,4S,6S,7R,8aR)-…	14.27_533.3111m/z	1.22015
PD_A	D-erythro-Sphingosine-1-phosphate [PD_A] | Sphingosine 1-phosphate [PD_A] | {[(2S,3R,4E)-2-amino-3-hydroxyoctadec-4-en-1-yl]oxy}phosphonic acid [PD_C] | N-(1-hydroxy-2-phosphonoethyl)hexadecanimidic acid [PD_C] | [(2-amino-3-hydroxyoctadec-4-en-1-yl)oxy]phosphonic acid [PD_C]	15.06_379.2483n	1.21501
PD_A	Sebacic acid [PD_A] | cis-Pinonic acid [PD_A] | 2-Hexylbutanedioic acid [PD_A] | 2-[5-(2-Hydroxypropyl)oxolan-2-yl]propanoic acid [PD_A] | 5-(2,5-Dihydroxyhexyl)oxolan-2-one [PD_C] | Methyl hydrogen azelate [PD_C] | 20-Hydroxyprostaglandin E2 [PD_C] | 15(R),19(R)-Hydroxyprostaglandin E2 [PD_C] | Sebacic acid [PD_C] | 4-Hydroxynonenal alkyne [PD_C]	13.32_185.1170m/z	1.21437
PD_A	trans-Traumatic acid [PD_A] | (.+/-.)7-epi-Jasmonic acid [PD_A] | 3-(5,6-Dihydroxyheptyl)-4-methyl-2H-furan-5-one [PD_A] | Jasmonic acid [PD_A] | Acremin F [PD_C]	12.67_211.1325m/z	1.20951
PD_A	[(3aR,4R,5R,6E,9Z,11aR)-4-Hydroxy-6,10-dimethyl-3-methylidene-2,8-dioxo-4,5,11,11a-tetrahydro-3aH-cyclodeca[b]furan-5-yl] (Z)-2-methylbut-2-enoate [PD_A] | Triptolide [PD_C] | 4-(3-(Hydroxymethyl)-5-(3-hydroxypropyl)-7-methoxy-2,3-dihydro-1-benzofuran-2-yl)-2-methoxyphenol [PD_C] | (3aR,4S,6E,9Z,11aS)-4-Hydroxy-6,10-dimethyl-3-methylidene-2,8-dioxo-2,3,3a,4,5,8,11,11a-octahydrocyclodeca[b]furan-1…	12.59_360.1568n	1.19572
PD_A	5-Hydroxy-10,10-dimethyl-6-methylenebicyclo[7.2.0]undecan-2-one [PD_A] | Tetradecanedioic acid [PD_A] | 4-[(1E,3E)-Hepta-1,3-dienyl]-3-(hydroxymethyl)cyclohexane-1,2-diol [PD_C] | Dicyclohexyl(hydroxy)acetic acid [PD_C] | Diethyl sebacate [PD_C] | (5S)-1,2,3,4,5,6,7,8,9,10-Decahydro-5,9-methanobenzo[8]annulen-11-one [PD_C]	16.06_223.1691m/z	1.19168
PD_A	Docosahexaenoic acid methyl ester [PD_A] | Cannabidiol dimethyl ether [PD_C] | Retinyl propionate [PD_C] | 4-{2,15-dimethyltetracyclo[8.7.0.0^{2,7}.0^{11,15}]heptadecan-14-yl}-2,5-dihydrofuran-2-one [PD_C] | 3,7-dimethyl-9-(2,6,6-trimethylcyclohex-1-en-1-yl)nona-2,4,6,8-tetraen-1-yl propanoate [PD_C] | 4-{2,15-dimethyltetracyclo[8.7.0.0^{2,7}.0^{11,15}]heptadec-12-en-14-yl}oxolan-2-one [PD_C]	16.89_342.2553n	1.18653
PD_A	1-Oleoyl-sn-glycero-3-phosphocholine [PD_A] | (2-{[(2R)-2-hydroxy-3-[(9Z)-octadec-9-enoyloxy]propyl phosphono]oxy}ethyl)trimethylazanium [PD_C] | (2-{[(2R)-2-hydroxy-3-[(11Z)-octadec-11-enoyloxy]propyl phosphono]oxy}ethyl)trimethylazanium [PD_C] | (2-{[(2R)-3-hydroxy-2-[(9Z)-octadec-9-enoyloxy]propyl phosphono]oxy}ethyl)trimethylazanium [PD_C] | (2-{[2-hydroxy-3-(octadec-6-enoyloxy)propyl phospho…	15.83_521.3484n	1.18394
PD_A	4-Methylquinolin-2-ol [PD_A] | 2-(Aminomethylidene)-2,3-dihydro-1H-inden-1-one [PD_A] | 3-Amino-2-naphthol [PD_A] | 5-Ethynyl-1H-indole [PD_A] | 7-Methyl-1(2H)-isoquinolinone [PD_A] | 7-Amino-2-naphthol [PD_C] | 1,2,3,4-Tetrahydro-3-isoquinolinecarboxylic acid [PD_C] | 1,4-Diaminonaphthalene [PD_C] | 1,8-Diaminonaphthalene [PD_C] | 1,2,3,4-Tetrahydroisoquinoline-6-carboxylic acid [PD_C] | 2,3-Dia…	4.77_142.0652m/z	1.18077
PD_A	3-(3,4-Dimethoxyphenyl)-2-propenoic acid [PD_A] | 3,5-Dimethoxycinnamic acid [PD_A] | 3,4-Dimethoxycinnamic acid [PD_A] | trans-2,3-Dimethoxycinnamic acid [PD_A] | 2,5-Dimethoxycinnamic acid [PD_A] | 6-Hydroxy-8-methoxy-3-methyl-3,4-dihydroisochromen-1-one [PD_A] | 2-Propenoic acid, 3-(2,4-dimethoxyphenyl)-, (E)- [PD_A] | trans-3,5-Dimethoxy-4-hydroxycinnamaldehyde [PD_C]	8.92_208.0733n	1.18008
PD_A	1-O-Hexadecyl-2-O-(2E-butenoyl)-sn-glyceryl-3-phosphocholine [PD_A] | Pyrrolidinium, 1-[(7R)-7-(acetyloxy)-4-hydroxy-4-oxido-3,5,9-trioxa-4-phosphapentacos-1-yl]-1-methyl-, inner salt [PD_C] | (2-{[(2R)-2-hydroxy-3-[(11Z)-icos-11-enoyloxy]propyl phosphono]oxy}ethyl)trimethylazanium [PD_C] | (2-{[(2R)-2-(acetyloxy)-3-[(9Z)-octadec-9-en-1-yloxy]propyl phosphonato]oxy}ethyl)trimethylazanium [PD_C] |…	16.36_549.3799n	1.17907
PD_A	Isocalolongic acid [PD_A] | 3-(5-Hydroxy-2,2,7,8-tetramethyl-6-oxo-7,8-dihydropyrano[3,2-g]chromen-10-yl)hexanoic acid [PD_A] | Mycophenolic acid IV [PD_A] | 7-Desmethylcitreoviridin [PD_C] | Gomisin J [PD_C] | [9b-Hydroxy-6-(hydroxymethyl)-6,9a-dimethyl-3-oxo-1,3a,4,5,5a,7,8,9-octahydrobenzo[e][2]benzofuran-5-yl] benzoate [PD_C] | Quassin [PD_C] | 4-hydroxy-2-(2-hydroxypropan-2-yl)-5-(3-methylbu…	13.53_388.1881n	1.17661
PD_A	1-Heptadecanoyl-sn-glycero-3-phosphocholine [PD_A] | LysoPC(17: 0/0: 0) [PD_A] | (2-aminoethoxy)[(2R)-3-hydroxy-2-(icosanoyloxy)propoxy]phosphinic acid [PD_C] | (2-aminoethoxy)[(2R)-2-hydroxy-3-(icosanoyloxy)propoxy]phosphinic acid [PD_C] | (2-{[(2R)-3-(heptadecanoyloxy)-2-hydroxypropyl phosphono]oxy}ethyl)trimethylazanium [PD_C] | [PD_C] | 3-[(2-hydroxyicosanoyl)oxy]-4-(trimethylazaniumyl)butano…	15.97_510.3555m/z	1.17618
PD_A	17,20,21-Trihydroxypregn-1-ene-3,11-dione [PD_A] | Hydrocortisone [PD_C] | 20.beta.-Hydroxyprednisolone [PD_C] | Cortisol [PD_C] | 2,3,14-Trihydroxypregn-7-ene-6,20-dione [PD_C] | 11-Epicortisol [PD_C] | 5.beta.-Pregnan-17,21-diol-3,11,20-trione [PD_C] | 1,3-Dihydroxy-4,4,6a,9,12b-pentamethyl-1,3,4,4a,5,6,6a,12,12a,12b-decahydro-2H,11H-benzo[f]pyrano[2,3-b]chromen-11-one [PD_C] | 4-Pregnen-6,17,2…	10.04_362.2089n	1.17381
PD_A	1-Palmitoyl-2-docosahexaenoyl-sn-glycero-3-phosphocholine [PD_A] | (2-{[(2R)-2-[(4Z,7Z,10Z,13Z,16Z,19Z)-docosa-4,7,10,13,16,19-hexaenoyloxy]-3-(hexadecanoyloxy)propyl phosphono]oxy}ethyl)trimethylazanium [PD_C] | (2-{[(2R)-2-[(4Z,7Z,10Z,13Z,16Z)-docosa-4,7,10,13,16-pentaenoyloxy]-3-[(9Z)-hexadec-9-enoyloxy]propyl phosphono]oxy}ethyl)trimethylazanium [PD_C] | (2-{[(2R)-2-[(7Z,10Z,13Z,16Z,19Z)-doco…	18.11_805.5618n	1.17065
PD_A	5-Bromo-DL-tryptophan [PD_A]	7.14_281.9995n	1.17025
PD_A	2-Oct-7-enylpentanedioic acid [PD_A] | 2-Pentenedioic acid, 2-octyl- [PD_A] | 8-[(E)-3-Hydroxybut-1-enyl]-1,5-dimethyl-6-oxabicyclo[3.2.1]octane-3,8-diol [PD_A] | 5-octyl-2-oxooxolane-3-carboxylic acid [PD_C] | (3E)-4-(1,2,4-trihydroxy-2,6,6-trimethylcyclohexyl)but-3-en-2-one [PD_C]	12.17_242.1516n	1.16781
PD_A	Methyl linolenate [PD_A] | Methyl .gamma.-linolenate [PD_A] | 9Z,11E,13E-Octadecatrienoic acid methyl ester [PD_A] | Pinolenic acid methyl ester [PD_A] | Androstane-3,17-diol, (3.beta.,5.alpha.,17.beta.)- [PD_C] | Androstane-3,17-diol, (3.alpha.,5.alpha.,17.beta.)- [PD_C] | 5.beta.-Androstane-3.beta.,17.beta.-diol [PD_C] | 5.beta.-Androstane-3.alpha.,17.beta.-diol [PD_C] | 8-(Hydroxymethyl)-4,11b…	16.71_292.2398n	1.16558
PD_A	16,16-Dimethylprostaglandin A1 [PD_A] | Acetylimbricatolic acid [PD_A] | 5-[(1S,2R,4aR)-5-(Acetyloxymethyl)-1,2,4a-trimethyl-2,3,4,7,8,8a-hexahydronaphthalen-1-yl]-3-methylpentanoic acid [PD_C] | Carbaprostacyclin methyl ester [PD_C] | Prostaglandin A1 ethyl ester [PD_C] | 11-Deoxy-16,16-dimethylprostaglandin E2 [PD_C] | 2,6,10-Dodecatriene-1,12-diol, 6-(hydroxymethyl)-10-methyl-2-(4-methyl-3-pen…	15.76_364.2608n	1.16024
PD_A	Isostearic acid [PD_A] | Palmitic acid ethyl ester [PD_A] | octadecanoic acid [PD_C] | ethyl hexadecanoate [PD_C] | 16-methylheptadecanoic acid [PD_C] | hexyl dodecanoate [PD_C] | 3-hydroxyoctadecan-2-one [PD_C] | Isooctadecanoic acid [PD_C] | Butyl myristate [PD_C] | 16-Methylheptadecanoic acid [PD_C] | Octadecanoic acid [PD_C] | Ethyl hexadecanoate [PD_C] | Stearic acid [PD_C]	16.68_284.2711n	1.1597
PD_A	Escitalopram [PD_A] | Citalopram [PD_A] | Escitalopram [PD_C] | (2E)-3-[3-(4-Fluorophenyl)-1-(1-methylethyl)-1H-indol-2-yl]-2-propenal [PD_C] | Cycloxydime [PD_C] | Xanthinol [PD_C]	8.74_325.1705m/z	1.15434
PD_A	Dextrorphan O-.beta.-D-glucuronide [PD_A] | Leonubiastrin [PD_C] | Gln-Met-Arg [PD_C] | 3,5-dihydroxy-7-{6-hydroxy-2-methyl-8-[(2-methylbutanoyl)oxy]-1,2,6,7,8,8a-hexahydronaphthalen-1-yl}-2-nitroheptanoic acid [PD_C] | nitro 3,5-dihydroxy-7-{6-hydroxy-2-methyl-8-[(2-methylbutanoyl)oxy]-1,2,6,7,8,8a-hexahydronaphthalen-1-yl}heptanoate [PD_C] | 2-(2,4-dihydroxy-6-methylbenzoyloxy)-2a-hydroxy-6,6,7…	5.08_434.2170m/z	1.15334
PD_A	Monolaurin [PD_A] | 1,3-dihydroxypropan-2-yl 10-methylundecanoate [PD_C] | (2R)-2,3-dihydroxypropyl 10-methylundecanoate [PD_C] | (2R)-2,3-dihydroxypropyl dodecanoate [PD_C] | 1,3-dihydroxypropan-2-yl dodecanoate [PD_C] | 2,3-dihydroxypropyl dodecanoate [PD_C] | 1-Monolaurin [PD_C]	14.64_274.2141n	1.15241
PD_A	Phe-Phe [PD_A] | Phenylalanylphenylalanine [PD_A] | Enalaprilat [PD_C] | 5,5-Dibenzylimidazolidine-2,4-dione [PD_C] | Cyclopeptine [PD_C] | 2-[(2,5-Dimethylanilino)methyl]-1H-isoindole-1,3(2H)-dione [PD_C]	7.40_313.1542m/z	1.15082
PD_A	8Z,14Z-Eicosadienoic acid [PD_A] | cis-11,14-Eicosadienoic acid [PD_C] | (1S,2S,8aR)-1-[(Z)-5-Hydroxy-3-methylpent-3-enyl]-2,5,5,8a-tetramethyl-3,4,4a,6,7,8-hexahydro-1H-naphthalen-2-ol [PD_C] | Linoleic acid ethyl ester [PD_C] | Sclareol [PD_C]	16.84_308.2710n	1.15001
PD_A	1,2-Dilinoleoylglycerol [PD_A] | (2S)-1-hydroxy-3-(tetradecanoyloxy)propan-2-yl (7Z,10Z,13Z,16Z)-docosa-7,10,13,16-tetraenoate [PD_C] | (2S)-1-(hexadecanoyloxy)-3-hydroxypropan-2-yl (5Z,8Z,11Z,14Z)-icosa-5,8,11,14-tetraenoate [PD_C] | (2S)-1-(hexadecanoyloxy)-3-hydroxypropan-2-yl (11Z,17Z)-icosa-8,11,14,17-tetraenoate [PD_C] | (2S)-1-[(9Z)-hexadec-9-enoyloxy]-3-hydroxypropan-2-yl (5Z,8Z,11Z)-icos…	19.19_616.5059n	1.14907
PD_A	Linoleic acid ethyl ester [PD_A] | (1S,2S,8aR)-1-[(Z)-5-Hydroxy-3-methylpent-3-enyl]-2,5,5,8a-tetramethyl-3,4,4a,6,7,8-hexahydro-1H-naphthalen-2-ol [PD_C] | 8Z,14Z-Eicosadienoic acid [PD_C] | 5.alpha.-Androstan-3.beta.-ol [PD_C] | Sclareol [PD_C] | N-Oleoylethanolamine [PD_C] | cis-11,14-Eicosadienoic acid [PD_C] | Geraniol [PD_C] | Lavandulol [PD_C] | Chrysanthemyl alcohol [PD_C] | Terpineol [PD…	14.21_309.2784m/z	1.14671
PD_A	4-Amino-2-(1,3-benzoxazol-2-yl)phenol [PD_A] | 5-Amino-2-(1,3-benzoxazol-2-yl)phenol [PD_C] | 4-Amino-1-methyl-5H-chromeno[3,4-c]pyridin-5-one [PD_C] | 2,7-Diamino-9H-xanthen-9-one [PD_C] | 2-(2-Methoxyanilino)nicotinic acid [PD_C] | 4-Methoxy-2-nitro-N-phenylaniline [PD_C] | 1-[4-(Acetylamino)phenyl]-5-oxo-3-pyrrolidinecarboxylic acid [PD_C]	6.95_227.0814m/z	1.14489
PD_A	2-Methylindole [PD_A] | 3-Methylindole [PD_A] | 3-methyl-1H-indole [PD_C] | 3-phenylpropanenitrile [PD_C] | 1-methyl-1H-indole [PD_C] | 1,2-dihydroisoquinoline [PD_C] | 1,2-dihydroquinoline [PD_C] | 2-methyl-1H-indole [PD_C] | 3-Methylindole [PD_C]	4.45_131.0729n	1.14305
PD_A	Pentaethylene glycol [PD_A] | Pentaethylene glycol [PD_C] | 1-(3-Cyclohexen-1-ylmethyl)-4-piperidinamine [PD_C] | 2,4,5-Trimethoxyamphetamine [PD_C] | Terbutaline [PD_C] | Escaline [PD_C] | 3,4,5-Trimethoxyamphetamine [PD_C] | 2,4,6-Trimethoxyamphetamine [PD_C] | 3,6,9,12-tetraoxatetradecane-1,14-diol [PD_C] | Pentaethylene glycol [PD_C] | {2,3-bis[(9Z,12Z,15Z)-octadeca-9,12,15-trienoyloxy]propox…	16.27_239.1487m/z	1.14197
PD_A	Arachidonic acid methyl ester [PD_A] | .omega.-3 Arachidonic acid methyl ester [PD_A] | 2-(4b,8,8,10a-Tetramethyl-2-methylidene-1,3,4,4a,5,6,7,8a,9,10-decahydrophenanthren-1-yl)acetic acid [PD_A] | Methasterone [PD_C] | 5.alpha.-Pregnan-3.alpha.-ol-20-one [PD_C] | Phenol, 5-(1,1-dimethylheptyl)-2-[(1S,3R)-3-hydroxycyclohexyl]- [PD_C] | 2-[(1r,3s)-3-Hydroxycyclohexyl]-5-(2-methyloctan-2-yl)phenol …	16.94_318.2553n	1.14014
PD_A	2-Linoleoyl-1-palmitoyl-sn-glycero-3-phosphoethanolamine [PD_A] | [(2R)-2-[(13Z,16Z)-docosa-13,16-dienoyloxy]-3-[(9Z)-tetradec-9-enoyloxy]propoxy]phosphonic acid [PD_C] | [(2R)-3-(hexadecanoyloxy)-2-[(5Z,8Z,11Z)-icosa-5,8,11-trienoyloxy]propoxy]phosphonic acid [PD_C] | [(2R)-2-[(6Z,9Z,12Z)-octadeca-6,9,12-trienoyloxy]-3-(octadecanoyloxy)propoxy]phosphonic acid [PD_C] | [(2R)-2-[(9Z,12Z,15Z)-octad…	18.24_716.5217m/z	1.1392
PD_A	Methyl stearate [PD_A] | Pristanic acid [PD_A] | 3-(Hexadecyloxy)-1,2-propanediol [PD_C] | nonadecane-1,2,4-triol [PD_C] | (9E)-octadec-9-enal [PD_C] | 2-tetradecylcyclobutan-1-one [PD_C] | octadec-9-enal [PD_C] | nonadecanoic acid [PD_C] | 2,6,10,14-tetramethylpentadecanoic acid [PD_C] | 10-methyloctadecanoic acid [PD_C] | methyl octadecanoate [PD_C] | propan-2-yl hexadecanoate [PD_C] | 4-hydrox…	16.68_299.2939m/z	1.13878
PD_A	5-Tetradecynoic acid [PD_A] | (1S,2S,5S)-6,8,9-Trimethyl-2-((E)-prop-1-en-1-yl)-3-oxabicyclo[3.3.1]non-7-ene [PD_A] | (E)-5-((1S,4R)-3,3-Dimethylbicyclo[2.2.1]heptan-2-yl)pent-3-en-2-one [PD_A] | 13-Tetradecynoic acid [PD_C] | 1-Hydroxy Vitamin D2 [PD_C] | 3-(4-(tert-Butyl)phenyl)-2-methylpropan-1-ol [PD_C] | Pellitorine [PD_C]	14.66_207.1743m/z	1.13844
PD_A	2,4-Dihydroxy-2H-1,4-benzoxazin-3(4H)-one [PD_A] | 2-(Methoxycarbonyl)nicotinic acid [PD_C] | 4-Methyl-3-nitrobenzoic acid [PD_C] | 5-Aminoisophthalic acid [PD_C] | 1-(4-Hydroxy-3-nitrophenyl)ethanone [PD_C] | Dechlorogriseofulvin [PD_C] | 4-(Methoxycarbonyl)nicotinic acid [PD_C] | 2-(2-amino-2-carboxyethyl)-5-oxooxolane-2-carboxylic acid [PD_C] | 4-amino-5-oxo-5-[(2-oxopropanoyl)oxy]pentanoic ac…	1.04_182.0447m/z	1.13437
PD_A	1-(1Z-Hexadecenyl)-sn-glycero-3-phosphocholine [PD_A] | (2-{[(2R)-3-[(1Z)-hexadec-1-en-1-yloxy]-2-hydroxypropyl phosphono]oxy}ethyl)trimethylazanium [PD_C]	15.95_479.3374n	1.13314
PD_A	Palmitic acid [PD_A] | 2-Methylpentadecanoic acid [PD_A] | 2-Hexyldecanoic acid [PD_A] | Myristic acid ethyl ester [PD_A] | Palmitic acid [PD_C] | 1-Cyclohexylethanol [PD_C] | 2-Ethylcyclohexanol [PD_C] | 1-Octen-3-ol [PD_C] | octanal [PD_C] | 2-methylheptan-4-one [PD_C] | 2,5-diethyloxolane [PD_C] | 6-methylhept-5-en-2-ol [PD_C] | octan-2-one [PD_C] | octan-3-one [PD_C] | (2Z)-oct-2-en-1-ol [PD_…	16.18_257.2471m/z	1.12978
PD_A	Muscone [PD_A] | 3-methylcyclopentadecan-1-one [PD_C] | 2-dodecylcyclobutan-1-one [PD_C] | (2E)-hexadec-2-enal [PD_C] | hexadec-11-enal [PD_C] | hexadec-2-enal [PD_C] | hexadec-9-enal [PD_C] | (Z)-11-Hexadecenal [PD_C] | 3-Methylcyclopentadecan-1-one [PD_C]	16.18_238.2294n	1.1274
PD_A	2-(2-Methoxy-1-naphthyl)ethanamine [PD_A] | 1-(4-Methoxyphenyl)-1-cyclopentanecarbonitrile [PD_C] | N-Methyl-2-(1-naphthyloxy)ethanamine [PD_C] | Cyclopentyl(hydroxy)phenylacetic acid [PD_C] | 3-(Benzylamino)cyclohex-2-en-1-one [PD_C] | 2-(1-Hydroxycyclopentyl)-2-phenylacetic acid [PD_C] | 3-(4-Toluidino)-2-cyclohexen-1-one [PD_C] | (2,2-Dimethyl-3,4-dihydro-2H-chromen-6-yl)acetic acid [PD_C] | B…	11.84_185.0961m/z	1.1243
PD_A	1-Palmitoylglycerol [PD_A] | 2-Palmitoyl-rac-glycerol [PD_A] | MG(0: 0/16: 0/0: 0) [PD_C] | 1,3-dihydroxypropan-2-yl hexadecanoate [PD_C] | (2S)-2,3-dihydroxypropyl hexadecanoate [PD_C] | (2R)-2,3-dihydroxypropyl 14-methylpentadecanoate [PD_C] | 1,3-dihydroxypropan-2-yl 14-methylpentadecanoate [PD_C] | 2,3-dihydroxypropyl hexadecanoate [PD_C]	16.18_330.2765n	1.12292
PD_A	Elaidic acid [PD_A] | Oleic acid [PD_C] | cis-Vaccenic acid [PD_C] | trans-13-Octadecenoic acid [PD_C] | Oleic acid [PD_C] | trans-Vaccenic acid [PD_C] | (Z)-6-Octadecenoic acid [PD_C] | Palmitoleic acid ethyl ester [PD_C]	16.68_282.2554n	1.12234
PD_A	Desmethylcitalopram [PD_A] | (S)-Desmethylcitalopram [PD_A] | Azaperone [PD_C] | 5-Fluoropentyl-3-pyridinoylindole [PD_C] | 4-tert-Butyl-N'-[(E)-(2-hydroxynaphthalen-1-yl)methylidene]benzohydrazide [PD_C] | 3-tert-Butyl-1-[(4-methylphenyl)sulfonyl]-1H-pyrazol-5-amine [PD_C] | Cys-Pro-Lys [PD_C] | 4-phenylpyridine [PD_C] | 2-phenylpyridine [PD_C] | 5-phenylpenta-2,4-dienenitrile [PD_C]	8.79_311.1548m/z	1.12088
PD_A	Andrograpanin [PD_A] | 16-Oxocleroda-3,13-dien-15-oic acid [PD_C] | Rhinocerotinoic acid [PD_C] | 15-Oxo-5Z,8Z,11Z,13E-eicosatetraenoic acid [PD_C] | (Z)-3-Methyl-5-(1,2,5,5-tetramethyl-7-oxo-3,4,4a,6-tetrahydro-2H-naphthalen-1-yl)pent-2-enoic acid [PD_C] | 18-Hydroxy-5Z,8Z,11Z,14Z,16E-eicosapentaenoic acid [PD_C] | 12-Hydroxy-5Z,8Z,10E,14Z,17Z-eicosapentaenoic acid [PD_C] | 5-Oxo-6E,8Z,11Z,14Z-e…	15.49_318.2191n	1.12047
PD_A	1-(3-Ethyl-2,4-dihydroxy-6-methoxyphenyl)-1-butanone [PD_A] | 3-(4-Allyl-2-methoxyphenoxy)-1,2-propanediol [PD_C] | 3-(3,4-Diethoxyphenyl)propanoic acid [PD_C]	12.77_238.1203n	1.11711
PD_A	trans-2-Dodecenal [PD_A] | trans-8, trans-10-Dodecadien-1-ol [PD_A] | (2E)-dodec-2-enal [PD_C] | (3E,6E)-dodeca-3,6-dien-1-ol [PD_C] | cyclododecanone [PD_C] | 2-ethyl-1,3,3-trimethylbicyclo[2.2.1]heptan-2-ol [PD_C] | (3E)-2,4,8-trimethylnona-3,7-dien-2-ol [PD_C] | 4,8a-dimethyl-decahydronaphthalen-4a-ol [PD_C] | (2Z)-2-butyloct-2-enal [PD_C] | dodec-7-enal [PD_C] | 3-ethoxy-3-methyl-6-(propan-2-…	14.45_182.1671n	1.11653
PD_A	3-Cyclopentylalanine [PD_A] | D-.alpha.-Cyclohexylglycine [PD_A] | 3-Piperidin-4-ylpropanoic acid [PD_C] | trans-4-(Aminomethyl)cyclohexanecarboxylic acid [PD_C] | Tranexamic Acid [PD_C] | 2-[1-(Aminomethyl)cyclopentyl]acetic acid [PD_C]	5.11_157.1103n	1.11378
PD_A	Norpropoxyphene [PD_A] | Norpropoxyphene [PD_C] | Ifenprodil [PD_C] | 3-methyl-4-(methylamino)-1,2-diphenylbutan-2-yl propanoate [PD_C] | 6-amino-4,4-diphenylheptan-3-yl acetate [PD_C] | 2-(diethylamino)ethyl 2,2-diphenylpropanoate [PD_C] | 4-[2-(4-benzylpiperidin-1-yl)-1-hydroxypropyl]phenol [PD_C] | 1,13-diethyl-10-[(furan-3-yl)methyl]-10-azatricyclo[7.3.1.0^{2,7}]trideca-2(7),3,5-trien-4-ol [P…	13.17_325.2036n	1.11291
PD_A	9-cis-Retinol [PD_A] | 17,17-Dimethyl-18-nor-5.beta.-androsta-1,13-diene-3.alpha.-ol [PD_A] | 13-cis-Retinol [PD_A] | Retinol [PD_A] | Totarol [PD_A] | (2E,4E,6E,8E)-3,7-dimethyl-9-(2,6,6-trimethylcyclohex-1-en-1-yl)nona-2,4,6,8-tetraen-1-ol [PD_C] | (2E,4Z,6E,8E)-3,7-dimethyl-9-(2,6,6-trimethylcyclohex-1-en-1-yl)nona-2,4,6,8-tetraen-1-ol [PD_C] | (2E,4E,6Z,8E)-3,7-dimethyl-9-(2,6,6-trimethylcycl…	16.94_286.2292n	1.11093
PD_A	Tetraethylene glycol [PD_A] | Anhydroecgonine methyl ester [PD_C] | 2-(1-ethoxyethoxy)propanoic acid [PD_C] | 2,3-dihydroxypropyl butanoate [PD_C] | 3,4,5-trihydroxy-3-methylhexanal [PD_C] | 2-{2-[2-(2-hydroxyethoxy)ethoxy]ethoxy}ethan-1-ol [PD_C] | Tetraethylene glycol [PD_C] | (4-hydroxy-2,2,6,6-tetramethylpiperidin-1-yl)oxidanyl [PD_C] | 4-Hydroxy-2,2,6,6-tetramethylpiperidin-1-yl)oxidanyl [PD…	15.95_195.1227m/z	1.11092
PD_A	Brefeldin C [PD_A] | (3E,11Z,13E)-6-Hydroxy-16-methyloxacyclohexadeca-3,11,13-trien-2-one [PD_A] | Dinor-12-oxophytodienoic acid [PD_C] | (5.xi.,9.xi.,18.xi.)-6-Hydroxy-3-oxolup-20(29)-en-28-oic acid [PD_C] | Colubrinic acid [PD_C] | (5.xi.,13.alpha.,14.beta.,17.alpha.,20S,24E)-21-Hydroxy-3-oxolanosta-8,24-dien-26-oic acid [PD_C] | 18.beta.-Glycyrrhetinic acid [PD_C] | 11-Keto-.beta.-boswellic ac…	14.16_247.1691m/z	1.10882
PD_A	(4,7,7-Trimethylbicyclo[4.1.0]hept-4-en-3-yl)methanol [PD_A] | 10-Hendecenoic acid [PD_C] | pentylbenzene [PD_C] | 1-(butan-2-yl)-4-methylbenzene [PD_C] | 2,4-dimethyl-1-(propan-2-yl)benzene [PD_C] | 1-methyl-4-(2-methylpropyl)benzene [PD_C] | 4-tert-Butyltoluene [PD_C] | Dihydrojasmone [PD_C] | 2-Hexyl-2-cyclopenten-1-one [PD_C] | (1R,5S)-2,6-Dimethyl-8-methylene-3-oxabicyclo[3.3.1]nonane [PD_C]	16.89_149.1325m/z	1.10754
PD_A	Dodeca-2(E),4(E)-dienoic acid [PD_A] | Lavandulyl acetate [PD_C] | Bornyl acetate [PD_C] | Geranyl acetate [PD_C] | L-Bornyl acetate [PD_C] | Dihydrocarvyl acetate [PD_C] | Isobornyl acetate [PD_C] | Terpinyl acetate [PD_C] | Neryl acetate [PD_C] | Linalyl acetate [PD_C] | Ethyl 2,2-dimethyl-3-(2-methyl-1-propenyl)cyclopropanecarboxylate [PD_C]	16.84_196.1463n	1.10039
PD_A	cis-Jasmone [PD_A] | 2,2-Dimethyl-3-phenyl-1-propanol [PD_C] | 1-(2-methoxypropan-2-yl)-4-methylbenzene [PD_C] | (butoxymethyl)benzene [PD_C] | 3-methyl-2-[(2E)-pent-2-en-1-yl]cyclopent-2-en-1-one [PD_C] | 5-phenylpentan-1-ol [PD_C] | 1-phenylpentan-2-ol [PD_C] | 2-methyl-4-phenylbutan-2-ol [PD_C] | 2-butyl-4-methylphenol [PD_C] | 3-methyl-2-[(2Z)-pent-2-en-1-yl]cyclopent-2-en-1-one [PD_C] | 2-me…	13.30_164.1202n	1.09816
PD_A	9H-Fluorene-1-carboxylic acid [PD_A] | Xanthyletin [PD_A] | 2-(2-Hydroxypropan-2-yl)-2,3-dihydro-7H-furo[3,2-g]chromen-7-one [PD_C] | .alpha.-Aminodiphenylacetic acid [PD_C] | Resveratrol [PD_C] | Kawainol [PD_C] | (Z)-Resveratrol [PD_C] | Resveratrol [PD_C] | Trioxsalen [PD_C] | 1,3-Benzenediol, 5-[(1Z)-2-(4-hydroxyphenyl)ethenyl]- [PD_C]	9.78_211.0753m/z	1.09779
PD_A	10-Undecynoic acid [PD_A] | Decahydronaphthalene-2-carboxylic acid [PD_A] | cis-Jasmone [PD_A] | 2-Methyl-1-(4-methylphenyl)propan-2-amine [PD_A] | 2,2-Dimethyl-3-phenyl-1-propanol [PD_A] | (.+/-.)-Dimethylamphetamine [PD_C] | N-Ethylamphetamine [PD_C] | 4'-Methylmethamphetamine [PD_C]	15.97_147.1168m/z	1.09595
PD_A	Nordiazepam [PD_A] | Nordazepam [PD_A] | 7-chloro-5-phenyl-2,3-dihydro-1H-1,4-benzodiazepin-2-one [PD_C]	11.66_270.0551n	1.09443
PD_A	2,3-Dihydroxypropyl octadecanoate [PD_A] | Hexadecylacetylglycerol [PD_C] | (2S)-2,3-dihydroxypropyl octadecanoate [PD_C] | 1,3-dihydroxypropan-2-yl octadecanoate [PD_C] | (2R)-2,3-dihydroxypropyl 16-methylheptadecanoate [PD_C] | 1,3-dihydroxypropan-2-yl 16-methylheptadecanoate [PD_C] | 1,2,3-trihydroxyhenicosan-4-one [PD_C] | Glyceryl stearates [PD_C] | 1-Stearoyl-rac-glycerol [PD_C]	16.68_358.3077n	1.094
PD_A	N-Palmitoyl-D-sphingosine [PD_A] | Cer(d18: 1/16: 0) [PD_C] | N-[(2S,3R,4E)-1,3-dihydroxyoctadec-4-en-2-yl]hexadecanamide [PD_C] | N-(1,3-dihydroxyoctadec-4-en-2-yl)hexadecanamide [PD_C] | (11Z)-N-[(2S)-1,3-dihydroxyoctadecan-2-yl]hexadec-11-enamide [PD_C] | N-[(2S,3S)-1,3,4-trihydroxyoctadecan-2-yl]hexadecanamide [PD_C] | N-(1,3,4-trihydroxyoctadecan-2-yl)hexadecanamide [PD_C]	17.55_520.5090m/z	1.09281
PD_A	trans-2-Dodecenal [PD_A] | trans-8, trans-10-Dodecadien-1-ol [PD_A] | 1-(3,3-Dimethylbicyclo[2.2.1]hept-2-yl)-1-propanol [PD_C] | (2E)-dodec-2-enal [PD_C] | (3E,6E)-dodeca-3,6-dien-1-ol [PD_C]	14.66_182.1671n	1.09185
PD_A	3-Bromo-2-hydroxybenzoic acid [PD_A] | 5-Bromoprotocatechualdehyde [PD_D]	0.49_215.9432n	1.09183
PD_A	5.beta.-Pregnane-3.alpha.,17,21-triol-11,20-dione [PD_A] | 3,6-Dihydroxy-4,4,6a,9,12b-pentamethyl-1,3,4,4a,5,6,6a,9,10,12,12a,12b-dodecahydro-2H,11H-benzo[f]pyrano[2,3-b]chromen-11-one [PD_A] | 3.beta.,5.beta.-Tetrahydrocortisone [PD_A] | 5.alpha.-Dihydrocortisol [PD_A] | Allotetrahydrocortisone [PD_A] | 5.alpha.-Pregnane-3.alpha.,17,21-triol-11,20-dione [PD_A] | 1,3-Dihydroxy-4,4,6a,9,12b-pentam…	10.88_364.2244n	1.0915
PD_A	Indole [PD_A] | 2-Phenylacetamide [PD_C] | Indole [PD_C] | 2-Phenylacetamide [PD_C] | DL-Octopamine [PD_C] | 2-Amino-1-phenylethan-1-one [PD_C] | 4-Methylbenzenecarboximidamide [PD_C] | Dopamine [PD_C] | Norphenylephrine [PD_C] | 4-Ethynylaniline [PD_C] | p-Toluamide [PD_C] | Dopamine [PD_C] | p-Octopamine [PD_C]	4.45_118.0651m/z	1.08935
PD_A	8-(3-Octyl-2-oxiranyl)octanoic acid [PD_A] | 6-Oxooctadecanoic acid [PD_C] | S-Hydroprene [PD_C] | 6-Hydroxyoctadec-4-enoic acid [PD_C] | 3-Oxostearic acid [PD_C]	16.58_299.2575m/z	1.08877
PD_A	5-Tetradecynoic acid [PD_A] | 13-Tetradecynoic acid [PD_A] | (5Z,8Z)-tetradeca-5,8-dienoic acid [PD_C] | 3,7-dimethylocta-1,6-dien-3-yl 2-methylpropanoate [PD_C] | 3,7-dimethylocta-1,6-dien-3-yl butanoate [PD_C] | ethyl (2E,6Z)-dodeca-2,6-dienoate [PD_C] | 2-(4-methylcyclohex-3-en-1-yl)propan-2-yl butanoate [PD_C] | (1S,2S,4S)-1,7,7-trimethylbicyclo[2.2.1]heptan-2-yl 2-methylpropanoate [PD_C] | 2…	17.01_224.1775n	1.08524
PD_A	1-Stearoyl-2-hydroxy-sn-glycero-3-phosphocholine [PD_A] | LysoPC(18: 0/0: 0) [PD_A] | LysoPC(0: 0/18: 0) [PD_A] | 1-O-Hexadecyl-2-O-acetyl-sn-glyceryl-3-phosphorylcholine [PD_A]	16.27_523.3642n	1.08381
PD_A	Glycocholic acid [PD_A] | Glycocholic acid [PD_C] | Andrastin F [PD_C] | Salmeterol [PD_C] | Piericidin A [PD_C] | Bimatoprost isopropyl ester [PD_C] | 15(R)-17-Phenyltrinorprostaglandin F2.alpha. isopropyl ester [PD_C] | Bimatoprost [PD_C]	12.33_448.3054m/z	1.08091
PD_A	1-Pentadecanoyl-sn-glycero-3-phosphocholine [PD_A] | LysoPC(15: 0/0: 0) [PD_A] | 1-Stearoyl-2-hydroxy-sn-glycero-3-phosphoethanolamine [PD_C] | (2-{[(2R)-2-hydroxy-3-(pentadecanoyloxy)propyl phosphono]oxy}ethyl)trimethylazanium [PD_C] | (2-aminoethoxy)[(2R)-3-hydroxy-2-(octadecanoyloxy)propoxy]phosphinic acid [PD_C] | (2-aminoethoxy)[(2R)-2-hydroxy-3-(octadecanoyloxy)propoxy]phosphinic acid [PD_C]	15.30_481.3168n	1.07879
PD_A	3-Hydroxy-2-((9Z,12Z)-octadeca-9,12-dienoyloxy)propyl 2-(trimethylazaniumyl)ethyl phosphate [PD_A] | 1-Linoleoyl-sn-glycero-3-phosphorylcholine [PD_A] | 1-(1Z-Hexadecenyl)-sn-glycero-3-phosphocholine [PD_C]	18.34_502.3291m/z	1.07679
PD_A	Ile-Trp [PD_A] | Leu-Trp [PD_A] | 3-Methoxyphencyclidine [PD_C] | Trp-Ile [PD_C] | Trp-Leu [PD_C] | .alpha.-Pyrrolidinooctanophenone [PD_C]	6.93_318.1807m/z	1.07451
PD_A	Jasmonic acid [PD_A] | (.+/-.)7-epi-Jasmonic acid [PD_A]	13.59_210.1251n	1.07439
PD_A	1-Palmitoyl-sn-glycero-3-phosphocholine [PD_A] | 1-Palmitoylphosphatidylcholine [PD_C] | (2-{[(2R)-2-(hexadecanoyloxy)-3-hydroxypropyl phosphono]oxy}ethyl)trimethylazanium [PD_C] | (2-{[3-(hexadecanoyloxy)-2-hydroxypropyl phosphonato]oxy}ethyl)trimethylazanium [PD_C] | (2-aminoethoxy)[2-hydroxy-3-(nonadecanoyloxy)propoxy]phosphinic acid [PD_C]	15.66_495.3326n	1.06746
PD_A	3,4-Dimethoxycinnamic acid [PD_A] | 3,5-Dimethoxycinnamic acid [PD_A] | 3-(3,4-Dimethoxyphenyl)-2-propenoic acid [PD_A] | trans-2,3-Dimethoxycinnamic acid [PD_A] | 2,5-Dimethoxycinnamic acid [PD_A] | 6-Hydroxy-8-methoxy-3-methyl-3,4-dihydroisochromen-1-one [PD_A] | 2-Propenoic acid, 3-(2,4-dimethoxyphenyl)-, (E)- [PD_A] | trans-3,5-Dimethoxy-4-hydroxycinnamaldehyde [PD_C]	10.43_208.0732n	1.06676
PD_A	1-Heptadecanoyl-sn-glycero-3-phosphocholine [PD_A] | LysoPC(17: 0/0: 0) [PD_C] | (2-aminoethoxy)[(2R)-3-hydroxy-2-(icosanoyloxy)propoxy]phosphinic acid [PD_C] | (2-aminoethoxy)[(2R)-2-hydroxy-3-(icosanoyloxy)propoxy]phosphinic acid [PD_C] | (2-{[(2R)-3-(heptadecanoyloxy)-2-hydroxypropyl phosphono]oxy}ethyl)trimethylazanium [PD_C] | 4-[4-(4-Methoxyphenyl)-1H-pyrazol-1-yl]piperidine [PD_C] | 5-Meth…	15.97_532.3376m/z	1.06599
PD_A	2-Oct-7-enylpentanedioic acid [PD_A] | 5-(6-Methyl-7-oxooctyl)furan-2(5H)-one [PD_C] | 4-Hydroxy-4-[(E)-3-hydroxybut-1-enyl]-3,5,5-trimethylcyclohex-2-en-1-one [PD_C] | 8-[(E)-3-Hydroxybut-1-enyl]-1,5-dimethyl-6-oxabicyclo[3.2.1]octane-3,8-diol [PD_C] | Methyl jasmonate [PD_C] | 3-Hydroxy-2-octylpentanedioic acid [PD_C] | 2-Pentenedioic acid, 2-octyl- [PD_C] | 1H,3H-Furo[3,4-c]furan-1-one, 6-hept…	14.14_225.1483m/z	1.05956
PD_A	5-Hydroxy-10,10-dimethyl-6-methylenebicyclo[7.2.0]undecan-2-one [PD_A] | 1-methyl-7-(prop-1-en-2-yl)-1,2,3,4,5,6,7,8-octahydronaphthalene-2,3-diol [PD_C] | 4,12,12-trimethyl-5-oxatricyclo[8.2.0.0Ã¢ÂÂ´,Ã¢ÂÂ¶]dodecan-9-one [PD_C] | 5-hydroxy-10,10-dimethyl-6-methylidenebicyclo[7.2.0]undecan-2-one [PD_C] | 3-(1-hydroxyethyl)-4a,5-dimethyl-1,2,4a,5,6,7,8,8a-octahydronaphthalen-2-one [PD_C] | [2-(1-…	16.54_222.1619n	1.0578
PD_A	5-Tetradecynoic acid [PD_A] | 13-Tetradecynoic acid [PD_A] | (5Z,8Z)-tetradeca-5,8-dienoic acid [PD_C] | 3,7-dimethylocta-1,6-dien-3-yl 2-methylpropanoate [PD_C] | 3,7-dimethylocta-1,6-dien-3-yl butanoate [PD_C] | ethyl (2E,6Z)-dodeca-2,6-dienoate [PD_C] | 2-(4-methylcyclohex-3-en-1-yl)propan-2-yl butanoate [PD_C] | (1S,2S,4S)-1,7,7-trimethylbicyclo[2.2.1]heptan-2-yl 2-methylpropanoate [PD_C] | 2…	16.51_224.1775n	1.05731
PD_A	Acetaminophen sulfate [PD_A] | 2-(1H-Indol-3-ylmethylene)malononitrile [PD_C] | 2-Chloro-10H-pyridazino[6,1-b]quinazolin-10-one [PD_C] | N''-(4-chloro-3-methoxy-1-oxo-1H-isochromen-7-yl)guanidine [PD_C] | {4-[(1R)-2-amino-1-hydroxyethyl]-2-hydroxyphenyl}oxidanesulfonic acid [PD_C] | [5-(2-amino-1-hydroxyethyl)-2-hydroxyphenyl]oxidanesulfonic acid [PD_C] | 6-(acetylsulfanyl)-hexahydrofuro[3,2-b]fu…	3.42_232.0272m/z	1.05568
PD_A	2-(Aminomethyl)phenol [PD_A] | 3-Hydroxybenzenemethanol [PD_C] | 2-Amino-m-cresol [PD_C] | 2-(4-Pyridinyl)ethanol [PD_C] | 2-Methylresorcinol [PD_C] | Orcinol [PD_C] | p-Hydroxy-o-toluidine [PD_C] | Methylhydroquinone [PD_C] | 4-Methylcatechol [PD_C] | 4-Amino-2-methylphenol [PD_C] | 4-(Benzyloxy)benzaldehyde [PD_C] | O-Benzylhydroxylamine [PD_C] | 2-Pyridylethanol [PD_C] | Pinosylvin [PD_C] | 3-…	3.38_107.0492m/z	1.05353
PD_A	1-(2,3,8,8-Tetramethyl-1,2,3,4,5,6,7,8-octahydro-2-naphthalenyl)ethanone [PD_A] | 1-[1,6-Dimethyl-4-(4-methyl-3-pentenyl)-3-cyclohexen-1-yl]ethanone [PD_A] | 2,6-di-tert-butyl-4-ethylphenol [PD_C] | (2E,6E)-4-ethyl-7,11-dimethyldodeca-2,6,10-trienal [PD_C] | 2,4-Bis(2-methylbutan-2-yl)phenol [PD_C] | 2,6-Di-tert-butyl-4-ethylphenol [PD_C] | 1-(2,3,8,8-Tetramethyl-1,2,3,4,5,6,7,8-octahydronaphthal…	15.56_234.1983n	1.05301
PD_A	5.alpha.-Androstan-3.beta.-ol-17-one glucosiduronate [PD_A] | Androstan-3-ol-17-one 3-glucuronide [PD_A] | Androsterone glucuronide [PD_A] | 5.alpha.-Androstan-17.beta.-ol-3-one glucosiduronate [PD_A]	12.72_466.2563n	1.053
PD_A	(3E,11Z,13E)-6-Hydroxy-16-methyloxacyclohexadeca-3,11,13-trien-2-one [PD_A] | Brefeldin C [PD_C] | Dinor-12-oxophytodienoic acid [PD_C]	15.78_264.1723n	1.05082
PD_A	(15:3)-Anacardic acid [PD_A] | Vitexilactone [PD_C] | 8-Iso-16-cyclohexyltetranorprostaglandin E2 [PD_C] | 10(S),17(S)-Dihydroxy-4Z,7Z,11E,13Z,15E,19Z-docosahexaenoic acid [PD_C] | 5-[5-(Acetyloxymethyl)-1,2,4a-trimethyl-7-oxo-3,4,8,8a-tetrahydro-2H-naphthalen-1-yl]-3-methylpentanoic acid [PD_C] | Iloprost [PD_C] | Mestranol [PD_C] | 17-Acetoxygrindelic acid [PD_C] | 1,9-Dideoxyforskolin [PD_C] |…	12.85_343.2264m/z	1.04734
PD_A	(E)-5-((1S,4R)-3,3-Dimethylbicyclo[2.2.1]heptan-2-yl)pent-3-en-2-one [PD_A] | 5-Tetradecynoic acid [PD_A] | (1S,2S,5S)-6,8,9-Trimethyl-2-((E)-prop-1-en-1-yl)-3-oxabicyclo[3.3.1]non-7-ene [PD_A] | 3-(4-(tert-Butyl)phenyl)-2-methylpropan-1-ol [PD_C] | 2,5-Di-tert-butylaniline [PD_C] | 2-(1-Adamantyl)pyrrolidine [PD_C]	15.06_189.1638m/z	1.04428
PD_A	Linoleoyl ethanolamide [PD_A] | (9Z,12Z)-N-(2-hydroxyethyl)octadeca-9,12-dienamide [PD_C] | N-(2-hydroxyethyl)octadeca-9,12-dienamide [PD_C]	15.73_323.2820n	1.03944
PD_A	1-Arachidoyl-2-hydroxy-sn-glycero-3-phosphocholine [PD_A] | 1-O-Hexadecyl-2-O-butanoyl-sn-glyceryl-3-phosphocholine [PD_A] | 1-Octadecyl-2-acetyl-sn-glycero-3-phosphocholine [PD_A]	16.36_551.3949n	1.03594
PD_A	2-[(3-Hydroxypyridin-2-yl)formamido]acetic acid [PD_A] | 2-Amino-2-(2-nitrophenyl)acetic acid [PD_C] | 2-Oxo-2,3-dihydro-1H-benzimidazole-5-carboxylic acid [PD_C] | 4-Methoxy-3-nitrobenzamide [PD_C] | 3-Cyano-2-hydroxy-6-methylisonicotinic acid [PD_C] | 2-(4-Nitrophenyl)acetohydrazide [PD_C] | 5,6-Dimethyl-2,3-pyrazinedicarboxylic acid [PD_C] | 2-Methoxy-6-nitrobenzonitrile [PD_C]	1.00_179.0451m/z	1.03509
PD_A	2'-O-Methylcytidine [PD_A] | 5-Methylcytidine [PD_C] | Benserazide [PD_C] | 4-amino-1-[(2R,3R,4S,5R)-3,4-dihydroxy-5-(hydroxymethyl)oxolan-2-yl]-5-methyl-1,2-dihydropyrimidin-2-one [PD_C] | (2S)-4-carbamoyl-2-{[(2S)-5-oxopyrrolidin-2-yl]formamido}butanoic acid [PD_C] | [PD_C] | 1-[(2S,3R,4S,5R)-3,4-dihydroxy-5-(hydroxymethyl)oxolan-2-yl]-4-imino-3-methyl-1,2,3,4-tetrahydropyrimidin-2-one [PD_C] |…	2.25_257.1008n	1.03505
PD_A	Methyl deoxycholate [PD_A] | Methyl chenodeoxycholate [PD_C] | .alpha.-Hyodeoxycholic acid methyl ester [PD_C] | 1,3-dihydroxypropan-2-yl (7Z,10Z,13Z,16Z)-docosa-7,10,13,16-tetraenoate [PD_C] | (2S)-2,3-dihydroxypropyl (7Z,10Z,13Z,16Z)-docosa-7,10,13,16-tetraenoate [PD_C] | 5-hydroxy-1-(4-hydroxy-3-methoxyphenyl)octadecan-3-one [PD_C]	16.41_406.3076n	1.03277
PD_A	Sclareolide [PD_A] | Hexadecanedioic acid [PD_A] | Zerumbone [PD_C] | Nootkatone [PD_C] | Germacrone [PD_C] | .alpha.-Cyperone [PD_C]	16.84_251.2003m/z	1.02375
PD_A	5-Tetradecynoic acid [PD_A] | .alpha.-Ionone [PD_C] | (E)-.alpha.-Ionone [PD_C] | .beta.-Damascone [PD_C] | (3E)-4-(2,4,6-Trimethyl-3-cyclohexen-1-yl)-3-buten-2-one [PD_C] | 13-Tetradecynoic acid [PD_C] | 2-Ethylhexyl sebacate [PD_C]	16.51_225.1847m/z	1.01999
PD_A	N,N-Bis(2-hydroxyethyl)dodecanamide [PD_A] | Lauroyl diethanolamide [PD_A] | N,N-bis(2-hydroxyethyl)dodecanamide [PD_C]	14.06_287.2457n	1.01962
PD_A	1-O-Octadecyl-sn-glyceryl-3-phosphorylcholine [PD_A] | 1-O-Hexadecyl-2-O-ethyl-sn-glycero-3-phosphocholine [PD_A] | (2-{[(2R)-2-hydroxy-3-(octadecyloxy)propyl phosphono]oxy}ethyl)trimethylazanium [PD_C]	16.56_509.3846n	1.01772
PD_A	Piperic acid [PD_A] | 8-Acetyl-7-methoxycoumarin [PD_C] | 7,8-Dimethyl-4-hydroxy-3-quinolinecarboxylic acid [PD_C] | (2E)-3-{3-[(1E)-2-Carboxyeth-1-en-1-yl]phenyl}prop-2-enoic acid [PD_C] | (4-Methyl-2-oxo-1(2H)-quinolinyl)acetic acid [PD_C] | 5,8-dimethyl-4-oxo-1,4-dihydro-3-quinolinecarboxylic acid [PD_C] | 1,6-Dimethyl-4-oxo-1,4-dihydro-3-quinolinecarboxylic acid [PD_C] | Austdiol [PD_C] | 2-[…	12.83_201.0546m/z	1.01717
PD_A	1-Arachidoyl-2-hydroxy-sn-glycero-3-phosphocholine [PD_A] | 1-Octadecyl-2-acetyl-sn-glycero-3-phosphocholine [PD_A] | 1-O-Hexadecyl-2-O-butanoyl-sn-glyceryl-3-phosphocholine [PD_A] | Aliskiren [PD_C]	16.73_551.3956n	1.01564
PD_A	16,16-Dimethylprostaglandin A1 [PD_A] | 11-Deoxy-16,16-dimethylprostaglandin E2 [PD_A] | Acetylimbricatolic acid [PD_C] | Carbaprostacyclin methyl ester [PD_C] | (5Z,9E)-4-Hydroxy-1,5,9-trimethyl-12-(propan-2-yl)-15-oxabicyclo[10.2.1]pentadeca-5,9-dien-2-yl acetate [PD_C] | Prostaglandin A1 ethyl ester [PD_C] | 2,6,10-Dodecatriene-1,12-diol, 6-(hydroxymethyl)-10-methyl-2-(4-methyl-3-penten-1-yl)-…	15.38_364.2608n	1.00782
PD_A	Trp-Phe [PD_A] | (2E)-2-(Morpholin-4-ylcarbonyl)-3-(3-phenoxyphenyl)prop-2-enenitrile [PD_C] | 2,5-Dimethyl-N'-[(E)-(3-phenoxyphenyl)methylidene]-3-furohydrazide [PD_C] | Phe-Trp [PD_C] | Gly-Phe-Phe [PD_C]	7.80_352.1651m/z	1.00719
PD_A	.gamma.-Dodecalactone [PD_A] | .delta.-Dodecalactone [PD_A] | cis-5-Dodecenoic acid [PD_A] | xi-Dihydro-5-octyl-2(3H)-furanone [PD_C] | xi-5-Dodecanolide [PD_C]	16.61_198.1620n	1.00715
PD_A	Androstadienone [PD_A] | 2,15-dimethyltetracyclo[8.7.0.0Ã‚Â²,Ã¢ÂÂ·.0Ã‚Â¹Ã‚Â¹,Ã‚Â¹Ã¢ÂÂµ]heptadeca-6,13-dien-5-one [PD_C]	15.47_270.1981n	1.00481
PD_A	Monoelaidin [PD_A] | 1,3-dihydroxypropan-2-yl (11Z)-octadec-11-enoate [PD_C] | 1,3-dihydroxypropan-2-yl (9Z)-octadec-9-enoate [PD_C] | (2S)-2,3-dihydroxypropyl (11Z)-octadec-11-enoate [PD_C] | (2S)-2,3-dihydroxypropyl (9Z)-octadec-9-enoate [PD_C] | 2-(octadecanoyloxy)propanoic acid [PD_C] | 3-[(2E)-hept-2-en-1-yloxy]-2-hydroxypropyl undecanoate [PD_C] | 1,3-dihydroxypropan-2-yl octadec-9-enoate […	16.34_356.2921n	0.999688
PD_A	1-Stearoyl-2-linoleoyl-sn-glycero-3-phosphoethanolamine [PD_A] | 1,2-Dioleoyl-sn-glycero-3-phosphoethanolamine [PD_A] | trimethyl(2-{[(2R)-2-[(9Z,12Z)-octadeca-9,12-dienoyloxy]-3-(pentadecanoyloxy)propyl phosphonato]oxy}ethyl)azanium [PD_C] | trimethyl(2-{[(2R)-3-[(9Z,12Z)-octadeca-9,12-dienoyloxy]-2-(pentadecanoyloxy)propyl phosphonato]oxy}ethyl)azanium [PD_C] | (2-aminoethoxy)[(2R)-2-[(13Z,16Z)…	18.88_743.5461n	0.998372
PD_A	2-Hydroxy-4-(octyloxyl)benzophenone [PD_A] | Hydrocortisone [PD_C] | 4-Pregnen-6,17,21-triol-3,20-dione [PD_C] | Cortisol [PD_C] | 5.beta.-Pregnan-17,21-diol-3,11,20-trione [PD_C] | 11-Epicortisol [PD_C] | (.+/-.)-11-Nor-.DELTA.9-tetrahydrocannabinol-9-carboxylic acid [PD_C] | 11-Nor-9-carboxy-.DELTA.9-tetrahydrocannabinol [PD_C] | 3-Hydroxy-4,4,6a,9,12b-pentamethyl-3,4,4a,6,6a,12,12a,12b-octahyd…	16.68_327.1948m/z	0.997137
PD_A	9,10-Dihydrojasmonic acid [PD_A] | Sedanolide [PD_A] | 3-Methyl-1-adamantanecarboxylic acid [PD_C] | Sabinyl acetate [PD_C] | Carvyl acetate [PD_C] | 4-Methyl-1-phenylpentan-3-one [PD_C] | 2-(1,2,3,4-Tetrahydronaphthalen-1-yl)ethan-1-ol [PD_C] | 4-Methyl-N-ethyl-norephedrine [PD_C]	16.01_177.1274m/z	0.992272
PD_A	L-Arachidonoylcarnitine [PD_A] | 7.alpha.-Hydroxy-3-oxo-4-cholestenoic acid [PD_C] | Hecogenin [PD_C] | Ruscogenin [PD_C] | (2S)-2,3-dihydroxypropyl (6Z,9Z,12Z,15Z,18Z,21Z)-tetracosa-6,9,12,15,18,21-hexaenoate [PD_C] | (6R)-6-[(1S,2R,9R,10S,11S,14R,15R)-9-hydroxy-2,15-dimethyl-5-oxotetracyclo[8.7.0.0^{2,7}.0^{11,15}]heptadec-6-en-14-yl]-2-methylheptanoic acid [PD_C] | 7',9',13'-trimethyl-5-methyl…	13.98_448.3419m/z	0.990959
PD_A	16,16-Dimethylprostaglandin A1 [PD_A] | 11-Deoxy-16,16-dimethylprostaglandin E2 [PD_A] | Acetylimbricatolic acid [PD_C] | (5Z,9E)-4-Hydroxy-1,5,9-trimethyl-12-(propan-2-yl)-15-oxabicyclo[10.2.1]pentadeca-5,9-dien-2-yl acetate [PD_C] | Prostaglandin A1 ethyl ester [PD_C] | Carbaprostacyclin methyl ester [PD_C] | 2,6,10-Dodecatriene-1,12-diol, 6-(hydroxymethyl)-10-methyl-2-(4-methyl-3-penten-1-yl)-…	15.59_364.2607n	0.990388
PD_A	Tadalafil [PD_A] | Tadalafil [PD_A] | (2R,8R)-2-(2H-1,3-benzodioxol-5-yl)-6-methyl-3,6,17-triazatetracyclo[8.7.0.0Ã‚Â³,Ã¢ÂÂ¸.0Ã‚Â¹Ã‚Â¹,Ã‚Â¹Ã¢ÂÂ¶]heptadeca-1(10),11,13,15-tetraene-4,7-dione [PD_C] | Methanone, [1-(5-bromopentyl)-1H-indol-3-yl](2,2,3,3-tetramethylcyclopropyl)- [PD_D]	11.14_389.1372n	0.989466
PD_A	1-Hexadecyl-2-(9Z-octadecenoyl)-sn-glycero-3-phosphoethanolamine [PD_A] | N-[6-(diethylamino)hexyl]-6-methoxy-4-methylquinolin-8-amine [PD_C] | (2S)-1-hydroxy-3-(icosanoyloxy)propan-2-yl (5R,6Z,8E,10E,12S,14Z)-5,12-dihydroxyicosa-6,8,10,14-tetraenoate [PD_C] | (2S)-3-hydroxy-2-(icosanoyloxy)propyl (5S,6Z,8E,10E,12R,14Z)-5,12-dihydroxyicosa-6,8,10,14-tetraenoate [PD_C] | (2R)-2-hydroxy-3-(icosanoy…	19.14_704.5584m/z	0.988506
PD_A	Methyl 2-(naphthalen-2-yloxy)propanoate [PD_A] | Dihydroresveratrol [PD_C] | 2-Pivaloyl-1,3-indandione [PD_C] | (2S)-2-(6-methoxynaphthalen-2-yl)propanoic acid [PD_C] | (4Z,9Z)-5-methyl-2,7-dioxabicyclo[9.2.2]pentadeca-1(13),4,9,11,14-pentaen-8-one [PD_C] | 7-hydroxy-8-(3-methylbut-2-en-1-yl)-2H-chromen-2-one [PD_C] | 4-methoxy-6-[(Z)-2-phenylethenyl]-5,6-dihydro-2H-pyran-2-one [PD_C] | R-Kawain …	11.03_230.0936n	0.983284
PD_A	Leu-Pro [PD_A] | Pro-Leu [PD_A] | Pro-Ile [PD_A] | Ile-Pro [PD_C] | 3-Allyl-5-isobutylimidazolidine-2,4-dione [PD_C] | Mescaline [PD_C] | Isoproterenol [PD_C]	4.21_229.1545m/z	0.981336
PD_A	2-(2-Methoxy-1-naphthyl)ethanamine [PD_A] | 1-(4-Methoxyphenyl)-1-cyclopentanecarbonitrile [PD_C] | Cyclopentyl(hydroxy)phenylacetic acid [PD_C] | 3-(Benzylamino)cyclohex-2-en-1-one [PD_C] | 2-(1-Hydroxycyclopentyl)-2-phenylacetic acid [PD_C] | (2,2-Dimethyl-3,4-dihydro-2H-chromen-6-yl)acetic acid [PD_C] | 3-(4-Toluidino)-2-cyclohexen-1-one [PD_C] | Benzhydrol [PD_C] | 2-Hydroxy-4-methoxy-5-(2-me…	13.06_185.0961m/z	0.981237
PD_A	trans-Cinnamic acid [PD_A] | 2'-Hydroxy-6'-methoxyacetophenone [PD_A] | L-(-)-3-Phenyllactic acid [PD_A] | Caffeoyl alcohol [PD_A] | Atropic acid [PD_A] | Tropic acid [PD_A] | DL-3-Phenyllactic acid [PD_A] | (2S)-2-Hydroxy-2-phenylpropanoic acid [PD_A] | trans-Cinnamic acid [PD_C] | 6-Hydroxy-2-methylindole [PD_C] | 2-Phenylmalonaldehyde [PD_C] | 3,4-Dihydro-1-isoquinolinol [PD_C] | 6,7-Dihydrois…	3.38_131.0492m/z	0.980916
PD_A	1-Stearoyl-2-arachidonyl-sn-glycero-3-phosphocholine [PD_A] | (2-{[(2R)-2-[(7Z,10Z,13Z,16Z)-docosa-7,10,13,16-tetraenoyloxy]-3-(hexadecanoyloxy)propyl phosphonato]oxy}ethyl)trimethylazanium [PD_C] | (2-{[(2R)-2-[(5Z,8Z,11Z,14Z)-icosa-5,8,11,14-tetraenoyloxy]-3-(octadecanoyloxy)propyl phosphonato]oxy}ethyl)trimethylazanium [PD_C] | (2-{[(2R)-2-[(8Z,11Z,14Z,17Z)-icosa-8,11,14,17-tetraenoyloxy]-3-(o…	18.55_809.5928n	0.978097
PD_A	1-Hexadecyl-2-(8Z,11Z,14Z-eicosatrienoyl)-sn-glycero-3-phosphocholine [PD_A] | 1-Octadecanoyl-2-octadecenoyl-sn-glycero-3-phosphocholine [PD_C] | (2S)-1-{[11-(3,4-dimethyl-5-pentylfuran-2-yl)undecanoyl]oxy}-3-hydroxypropan-2-yl 13-(3-methyl-5-pentylfuran-2-yl)tridecanoate [PD_C] | (2S)-1-hydroxy-3-{[11-(3-methyl-5-pentylfuran-2-yl)undecanoyl]oxy}propan-2-yl 13-(3,4-dimethyl-5-pentylfuran-2-yl)tri…	18.79_770.6050m/z	0.973386
PD_A	(2E,6E,10Z)-12-Hydroxy-10-(hydroxymethyl)-6-methyl-2-(4-methylpent-3-enyl)dodeca-2,6,10-trienoic acid [PD_A] | 16,18-Dihydroxy-3,13-clerodadien-15-oic acid [PD_A] | 15,16-Dihydroxy-8(17),13-labdadien-18-oic acid [PD_C] | 7,8-Epoxydihydrogrindelic acid [PD_C] | 5,6-Dihydroxy-8Z,11Z,14Z,17Z-eicosatetraenoic acid [PD_C] | Prostaglandin A1 [PD_C] | 5S,6R-Dihydroxy-7E,9E,11Z,14Z-eicosatetraenoic acid …	13.43_336.2296n	0.969226
PD_A	1-(1Z-Octadecenyl)-sn-glycero-3-phosphocholine [PD_A] | (2-{[(2R)-2-hydroxy-3-[(1Z)-octadec-1-en-1-yloxy]propyl phosphono]oxy}ethyl)trimethylazanium [PD_C]	16.49_507.3692n	0.964289
PD_A	1-Stearoyl-2-hydroxy-sn-glycero-3-phosphoethanolamine [PD_A] | 1-Pentadecanoyl-sn-glycero-3-phosphocholine [PD_C] | LysoPC(15: 0/0: 0) [PD_C]	16.27_482.3240m/z	0.96036
PD_A	Dodeca-2(E),4(E)-dienoic acid [PD_A] | Lavandulyl acetate [PD_C] | Geranyl acetate [PD_C] | Bornyl acetate [PD_C] | L-Bornyl acetate [PD_C] | Dihydrocarvyl acetate [PD_C] | Terpinyl acetate [PD_C] | Isobornyl acetate [PD_C] | Neryl acetate [PD_C] | Linalyl acetate [PD_C] | Ethyl 2,2-dimethyl-3-(2-methyl-1-propenyl)cyclopropanecarboxylate [PD_C]	13.93_196.1463n	0.950588
PD_C	Gabapentin [PD_C] | Gabapentin [PD_C] | 7,8-Diaminononanoic acid [PD_C] | Tropinone [PD_C] | 9-azabicyclo[3.3.1]nonan-3-one [PD_C] | 1-(1,4,5,6-tetrahydropyridin-2-yl)propan-1-one [PD_C] | 2-pentyl-1,3-oxazole [PD_C] | 4-butyl-2-methyl-1,3-oxazole [PD_C] | 2,4-dimethyl-5-propyl-1,3-oxazole [PD_C] | 4,5-dimethyl-2-propyl-1,3-oxazole [PD_C] | 4,5-diethyl-2-methyl-1,3-oxazole [PD_C] | 4,5-dimethyl-2…	2.60_172.1332m/z	2.74959
PD_C	4-[3-(4-carbamimidoylphenoxy)propoxy]benzene-1-carboximidamide [PD_C] | Norethindrone 2,3,4-tri-O-acetyl-.beta.-D-glucuronide methyl ester [PD_C] | 4-[(6,7-dimethoxy-2-methyl-1,2,3,4-tetrahydroisoquinolin-1-yl)methyl]-2-({6-methoxy-1-[(4-methoxyphenyl)methyl]-2-methyl-1,2,3,4-tetrahydroisoquinolin-7-yl}oxy)phenol [PD_C] | 4-[(6,7-dimethoxy-2-methyl-1,2,3,4-tetrahydroisoquinolin-1-yl)methyl]-2-{4-…	11.06_647.3072m/z	2.43098
PD_C	DL-2-Aminocaprylic acid [PD_C] | DL-2-Aminooctanoic acid [PD_C] | Pregabalin [PD_C] | 2-(2,6-Dimethylmorpholin-4-yl)ethanol [PD_C] | 3-Methyl-1-cyclohexanecarboxylic acid [PD_C] | Azocan-2-one [PD_C] | Methyl trans-vaccenate [PD_C] | .gamma.-Octalactone [PD_C] | cis-12-Octadecenoic acid methyl ester [PD_C] | Phytomonic acid [PD_C] | Oleic acid methyl ester [PD_C] | Pregabalin [PD_C] | cis-10-Nona…	5.90_160.1333m/z	2.42472
PD_C	N-[3-(1H-Imidazol-1-yl)propyl]-3-(trifluoromethyl)benzamide [PD_C] | 1-{3-carboxy-3-[(3-carboxy-3-hydroxypropyl)amino]-2-hydroxypropyl}-3-hydroxyazetidine-2-carboxylic acid [PD_C] | 2-[(2-{2-[bis(carboxymethyl)amino]ethoxy}ethyl)(carboxymethyl)amino]acetic acid [PD_C] | Imazapic [PD_C] | Ala-Trp [PD_C]	11.06_320.0981m/z	2.40535
PD_C	(2-hydroxyphenyl)oxidanesulfonic acid [PD_C] | (4-hydroxyphenyl)oxidanesulfonic acid [PD_C] | 2,5-dihydroxybenzene-1-sulfonic acid [PD_C] | (3-hydroxyphenyl)oxidanesulfonic acid [PD_C] | 2,5-Dihydroxybenzenesulfonic Acid [PD_C]	3.42_234.9646m/z	2.38168
PD_C	Kendomycin [PD_C] | 1-Oleoyl-L-.alpha.-lysophosphatidic acid [PD_C] | {3-hydroxy-2-[(9Z)-octadec-9-enoyloxy]propoxy}phosphonic acid [PD_C] | {2-hydroxy-3-[(9Z)-octadec-9-enoyloxy]propoxy}phosphonic acid [PD_C]	15.08_469.2925m/z	2.35914
PD_C	Carebastine [PD_C] | (2-aminoethoxy)[(2R)-3-hydroxy-2-[(5Z,8Z,11Z,14Z,17Z)-icosa-5,8,11,14,17-pentaenoyloxy]propoxy]phosphinic acid [PD_C] | (2-aminoethoxy)[(2R)-2-hydroxy-3-[(5Z,8Z,11Z,14Z,17Z)-icosa-5,8,11,14,17-pentaenoyloxy]propoxy]phosphinic acid [PD_C] | N-(2-{[2-(dimethylamino)ethyl](methyl)amino}-4-methoxy-5-{[4-(1-methyl-1H-indol-3-yl)pyrimidin-2-yl]amino}phenyl)prop-2-enamide [PD_C]	15.11_499.2700n	2.33319
PD_C	N,N-bis[4-(dimethylamino)butyl]hexanamide [PD_C] | 1-[2-(diethylamino)ethyl]-1-(3-methylbutyl)-3,3-bis(propan-2-yl)urea [PD_C] | 1-phenylheptadecane-1,3-dione [PD_C] | 5-{2-[1-(butan-2-yl)-7a-methyl-octahydro-1H-inden-4-ylidene]ethylidene}-2-methylidenecyclohexane-1,3-diol [PD_C] | 5-methyl-2-(propan-2-yl)cyclohexyl 2-[4-(2-methylpropyl)phenyl]propanoate [PD_C] | methyl docosa-4,7,10,13,16-pentae…	13.17_358.2817m/z	2.33028
PD_C	Codeine-6-.beta.-D-glucuronide [PD_C] | Dianix Orange S-G [PD_C] | Tyr-Gln-Lys [PD_C] | 2',14-Dimethyl-1',9a'-dihydro-4H-spiro[1,5-(epiminomethano)[1,4]oxazepino[3,4-b]quinazoline-3,9'-imidazo[1,2-a]indole]-3',7,13(1H,2'H,5H)-trione [PD_C] | Ilicicolin F [PD_C] | 3-[[2,2-Dimethyl-7-(2-methylbut-3-en-2-yl)-8H-pyrano[3,2-f]indol-6-yl]methyl]-2,3,6,7-tetrahydropyrrolo[1,2-a]pyrazine-1,4-dione [PD_C]…	10.24_476.1915m/z	2.29086
PD_C	Ethyl 3-(piperidin-4-yl)propanoate [PD_C] | 1-Amino(cyclohexyl)acetic acid ethyl ester [PD_C] | 1-methylpiperidin-4-yl butanoate [PD_C] | 2-(diethylamino)ethyl 2-methylprop-2-enoate [PD_C] | 2-(tert-Butylamino)ethyl 2-methylprop-2-enoate [PD_C] | [4-(propoxycarbonyl)phenyl]oxidanesulfonic acid [PD_C] | Pseudopelletierine [PD_C] | Gabapentin related compound A [PD_C] | 4-Ethyl-4-formylhexanenitril…	3.84_186.1489m/z	2.28092
PD_C	Silicristin [PD_C] | Silydianin [PD_C] | Silybin B [PD_C] | 5-Chloro-2-(1-piperidinyl)-4-pyrimidinecarboxylic acid [PD_C] | Diethyl 2-hydroxyphenylphosphonate [PD_C] | Diethyl 3-hydroxyphenylphosphonate [PD_C]	0.61_483.1309m/z	2.27717
PD_C	3-Propyl-1H-pyrazole-5-carboxylic acid [PD_C] | 4-(1H-Pyrazol-1-yl)butanoic acid [PD_C] | 3-(5-Methyl-1H-pyrazol-1-yl)propanoic acid [PD_C] | 3-(1-Methyl-1H-pyrazol-5-yl)propanoic acid [PD_C] | Ethyl 1-methyl-1H-imidazole-2-carboxylate [PD_C] | 2-(5-Methyl-1H-pyrazol-1-yl)propanoic acid [PD_C] | 1,3-Diazaspiro[4.4]nonane-2,4-dione [PD_C]	1.02_154.0743n	2.25168
PD_C	3-(1-methyl-1H-indol-3-yl)-4-(1-{1-[(pyridin-2-yl)methyl]piperidin-4-yl}-1H-indol-3-yl)-2,5-dihydro-1H-pyrrole-2,5-dione [PD_C] | Enzastaurin [PD_C]	15.11_269.6154m/z	2.2506
PD_C	[2-(Acetylamino)phenoxy]acetic acid [PD_C] | 5-Hydroxyindole-3-acetic acid [PD_C] | [3-(Acetylamino)phenoxy]acetic acid [PD_C] | Bavachinin [PD_C] | Licochalcone C [PD_C] | Licochalcone A [PD_C] | 1-Phenyl-5-(3,4,5-trimethoxybenzylidene)barbituric acid [PD_C] | L-Kynurenine [PD_C] | (2E)-4-Anilino-4-oxo-2-butenoic acid [PD_C] | 1-[(2S)-2-amino-2-carboxyethyl]-4-hydroxycyclohexa-2,5-diene-1-carbox…	7.09_192.0655m/z	2.24211
PD_C	2-[(2-Nitroanilino)carbonyl]benzoic acid [PD_C] | Asp-Met [PD_C] | 3-(1,3-Benzothiazol-2-yl)-4,5,6,7-tetrahydro-1-benzothiophen-2-amine [PD_C] | 3,5-Diphenylcyclopentane-1,2,4-trione [PD_C] | phenyl 1-hydroxynaphthalene-2-carboxylate [PD_C] | Phenyl 1-hydroxy-2-naphthoate [PD_C] | Met-Asp [PD_C] | (2S)-2-amino-4-[(2-carboxy-2-acetamidoethyl)sulfanyl]butanoic acid [PD_C] | 3-amino-3-{[1-carboxy-3-…	1.04_155.0284m/z	2.22342
PD_C	2-{5,7',9',13'-tetramethyl-16'-oxo-5',17'-dioxaspiro[oxane-2,6'-pentacyclo[10.7.0.0Ã‚Â²,Ã¢ÂÂ¹.0Ã¢ÂÂ´,Ã¢ÂÂ¸.0Ã‚Â¹Ã¢ÂÂ´,Ã‚Â¹Ã¢ÂÂ¸]nonadecane]-13'-yl}acetic acid [PD_C] | 4-{5,9-dihydroxy-2,6,6,11,15-pentamethyl-12,17-dioxotetracyclo[8.7.0.0Ã‚Â²,Ã¢ÂÂ·.0Ã‚Â¹Ã‚Â¹,Ã‚Â¹Ã¢ÂÂµ]heptadec-1(10)-en-14-yl}pentanoic acid [PD_C] | 4-(2-hydroxy-5-oxo-2,5-dihydrofuran-3-yl)-1,11,15,15-tetramethyl-5-oxatetra…	14.40_460.2823n	2.22196
PD_C	2-(3-hydroxy-4,5-dimethoxyphenyl)-5-[8-hydroxy-7-methoxy-2-(3,4,5-trimethoxyphenyl)-3,4-dihydro-2H-1-benzopyran-5-yl]-7-methoxy-3,4-dihydro-2H-1-benzopyran-8-ol [PD_C]	14.82_676.2536n	2.18856
PD_C	Pentamethylene bisacetamide [PD_C] | 2-(Trimethyl-1H-pyrazol-4-yl)ethan-1-ol [PD_C] | Ile-Ile-Lys [PD_C] | (7S,7aR)-N-Methylhexahydro-1H-1,6-epoxypyrrolizin-7-amine [PD_C] | Ethyl (4-amino-1-piperidinyl)acetate [PD_C] | (2S,3aS,7aS)-Octahydro-1H-indole-2-carboxylic acid [PD_C] | Milameline [PD_C] | 4-(4-Methyl-1-piperazinyl)butanoic acid [PD_C]	4.21_187.1441m/z	2.18673
PD_C	(5.Xi.,6.beta.)-7,11,12-Trihydroxy-6,20-epoxyabieta-8,11,13-trien-20-one [PD_C] | 6-((2E,7E)-6-Hydroxy-7-(5-hydroxy-3-methyl-2-oxocyclopent-3-en-1-ylidene)-6-methylhept-2-en-2-yl)-3-methyl-5,6-dihydro-2H-pyran-2-one [PD_C] | Microhelenin C [PD_C]	11.61_346.1774n	2.18413
PD_C	3-aminopyrrolidine-2-carboxylic acid [PD_C] | 1-aminopyrrolidine-2-carboxylic acid [PD_C] | 3-amino-1-hydroxy-4-methylpyrrolidin-2-one [PD_C] | 4-aminopyrrolidine-2-carboxylic acid [PD_C] | morpholine-4-carboxamide [PD_C] | 4-amino-5-oxopentanamide [PD_C] | 3-aminopyrrolidine-3-carboxylic acid [PD_C] | Cucurbitin [PD_C] | Piperazine-2-carboxylic acid [PD_C] | 2-Acetamido-N-methylacetamide [PD_C] …	10.82_131.0816m/z	2.1799
PD_C	Disperse Red 17 [PD_C] | Benzoic acid, 4-[[(2,4-diamino-7,8-dihydro-7-oxo-6-pteridinyl)methyl]methylamino]-, methyl ester [PD_C] | Fumaritine [PD_C] | 5-hydroxy-2-(2-hydroxy-1-methoxypropan-2-yl)-11-methyl-1H,2H,6H,11H-furo[2,3-c]acridin-6-one [PD_C] | methyl 10',11'-dimethoxy-4-oxo-5'-azaspiro[cyclohexane-1,2'-tricyclo[6.3.1.0Ã¢ÂÂ´,Ã‚Â¹Ã‚Â²]dodecane]-1'(12'),2,5,8',10'-pentaene-5'-carboxylate […	14.82_711.2879m/z	2.14714
PD_C	(5.beta.,8.alpha.,9.beta.,10.alpha.,13.alpha.,16.beta.)-16-Hydroxy-17-((3-methylbutanoyl)oxy)kauran-18-oic acid [PD_C] | 5-Heptenamide, 7-[(1R,2R,3S,5S)-2-[(3R)-3-(2,3-dihydro-1H-inden-2-yl)-3-hydroxy-1-propen-1-yl]-3-fluoro-5-hydroxycyclopentyl]-N-ethyl-, (5Z)- [PD_C] | 1-Hexadecanoyl-2-sn-glycero-3-phosphate [PD_C] | Mifepristone [PD_C] | Mifepristone [PD_C] | (12Z)-9,10,11,14,15,16,17,18,19,20…	15.11_443.2786m/z	2.135
PD_C	1-(methyldisulfanyl)-1-[(1E)-prop-1-en-1-ylsulfanyl]propane [PD_C] | (1E)-1-{[1-(methylsulfanyl)propyl]disulfanyl}prop-1-ene [PD_C] | 4-Cyclohexyl-1,3-thiazol-2-ylamine [PD_C] | 3-[N,N-Bis(2-hydroxyethyl)amino]-2-hydroxypropanesulfonic acid [PD_C] | N-[Tris(hydroxymethyl)methyl]-3-aminopropanesulfonic acid [PD_C]	6.48_227.0591m/z	2.12646
PD_C	Methyl 3-amino-4-methylbenzoate [PD_C] | N-Methyl-3,4-(methylenedioxy)benzylamine [PD_C] | 1,3-Diazaspiro[4.6]undecane-2,4-dione [PD_C] | 1-(2,3-Dihydro-1,4-benzodioxin-6-yl)methanamine [PD_C] | 1-(4-Hydroxyphenyl)-2-methylaminoethanone [PD_C] | 2-Methylbenzamide oxime [PD_C] | Benzocaine [PD_C] | Ethyl 2-aminobenzoate [PD_C] | Metolcarb [PD_C] | 2,8-Diazaspiro[5.5]undecane-1,7-dione [PD_C] | 1,2…	2.46_183.1129m/z	2.12573
PD_C	21-tert-butyl-N-{1-[(cyclopropanesulfonyl)carbamoyl]-2-ethylcyclopropyl}-16,16-dimethyl-3,19,22-trioxo-2,18-dioxa-4,20,23-triazatetracyclo[21.2.1.1^{4,7}.0^{6,11}]heptacosa-6(11),7,9-triene-24-carboxamide [PD_C]	15.15_401.6735m/z	2.11081
PD_C	(2-{[(2R)-2-hydroxy-3-[(9Z)-tetradec-9-enoyloxy]propyl phosphono]oxy}ethyl)trimethylazanium [PD_C] | 3-(4-hydroxyphenyl)-2-(octadeca-9,12-dienamido)propanoic acid [PD_C] | Bimatoprost diethylamide [PD_C] | 4-Hydroxy-1,4a-dimethyl-7-(propan-2-yl)-1,2,3,4,4a,5,8,8a-octahydronaphthalen-1-yl 6-deoxy-2-O-((2Z)-2-methylbut-2-enoyl)hexopyranoside [PD_C] | Propamocarb hydrochloride [PD_C] | {2-[hydroxy(4…	14.24_466.2928m/z	2.10682
PD_C	tert-Butyl 1,4-diazepane-1-carboxylate [PD_C] | Hexamethylene bisacetamide [PD_C] | 1-(4-Piperidinyl)-2-pyrrolidinone [PD_C] | 2,2',2'',2'''-(1,2-Ethanediyldinitrilo)tetrakisethanol [PD_C] | 3,3-diethyl-5-methylpiperidine-2,4-dione [PD_C] | octahydro-1H-quinolizine-1-carboxylic acid [PD_C] | Methyprylon [PD_C] | 1-(Cyclopropylcarbonyl)-4-piperidinylamine [PD_C] | 1-(Cyclopropylcarbonyl)-3-piperid…	1.55_201.1597m/z	2.10057
PD_C	1-Cyclohexyl-6,7-difluoro-1,2,3-benzotriazole [PD_C] | 5-Aminoimidazole-4-carboxamide [PD_C] | 2,4-Diamino-6-hydroxypyrimidine [PD_C]	12.80_270.1414m/z	2.09671
PD_C	3-[(7-carboxy-3-methylheptanoyl)oxy]-4-(trimethylazaniumyl)butanoate [PD_C] | 3-[(6-carboxy-2,4-dimethylhexanoyl)oxy]-4-(trimethylazaniumyl)butanoate [PD_C] | 3-[(8-carboxyoctanoyl)oxy]-4-(trimethylazaniumyl)butanoate [PD_C] | 3-[(3-hydroxyocta-2,5-dienoyl)oxy]-4-(trimethylazaniumyl)butanoate [PD_C] | 3-[(3-hydroxyocta-2,6-dienoyl)oxy]-4-(trimethylazaniumyl)butanoate [PD_C] | 3-[(3-hydroxyocta-3,…	6.53_332.2070m/z	2.09603
PD_C	(2R)-2-[(1-hydroxyethylidene)amino]-3-[(S)-prop-2-ene-1-sulfinyl]propanoic acid [PD_C]	2.89_219.0565n	2.08686
PD_C	3,4,5-trihydroxy-6-{[14-hydroxy-14-(1-hydroxyethyl)-2,15-dimethyltetracyclo[8.7.0.0^{2,7}.0^{11,15}]heptadecan-5-yl]oxy}oxane-2-carboxylic acid [PD_C]	13.45_512.2982n	2.08373
PD_C	5-[(2Z,8Z)-Pentadeca-2,8-dienyl]benzene-1,3-diol [PD_C] | Cardol diene [PD_C] | 4-Methoxy-2,6-dimethylphenol [PD_C] | 4-Hydroxynonenal alkyne [PD_C] | 7-Keto-8-aminopelargonic acid [PD_C] | Pentamethylene bisacetamide [PD_C] | Cannabigerol [PD_C] | Panthenol [PD_C] | Dexpanthenol [PD_C] | Calusterone [PD_C] | 4-Pregnene-20.beta.-ol-3-one [PD_C] | 4-Pregnene-20.alpha.-ol-3-one [PD_C] | 5-Pregnen-3…	1.08_170.1176m/z	2.08359
PD_C	Coatline B [PD_C] | Massarilactone D [PD_C] | (3R,5S,5aS,6R,7S,8R)-5-(.beta.-D-Glucopyranosyloxy)-8,8a-dihydroxyhexahydro-1H-3,6-methanocyclopenta[e][1,3]dioxepin-7-yl benzoate [PD_C] | .beta.-D-Glucopyranoside, 2-(3,4-dihydroxyphenyl)-3,4-dihydro-5,7-dihydroxy-2H-1-benzopyran-3-yl [PD_C] | methyl 3-(3-hydroxy-4-{[3,4,5-trihydroxy-6-({[3,4,5-trihydroxy-6-(hydroxymethyl)oxan-2-yl]oxy}methyl)oxan-2…	13.14_485.1653m/z	2.07778
PD_C	4-[(E)-5-Hydroxy-3-methylpent-3-enyl]-3,5,5-trimethylcyclohex-2-en-1-one [PD_C] | 15.alpha.-Hydroxyculmorin [PD_C] | Uvidin C [PD_C] | (4S,4aR)-4-(Hydroxymethyl)-3,4a,8,8-tetramethyl-4a,5,6,7,8,8a-hexahydronaphthalen-1(4H)-one [PD_C] | 4,11-Dimethyl-8-(propan-2-yl)-5,12-dioxatricyclo[9.1.0.04,6]dodecan-7-ol [PD_C] | 4-(Hydroxymethyl)-3,4a,8,8-tetramethyl-1,2,5,6,7,8a-hexahydronaphthalene-1,2-diol…	10.82_219.1743m/z	2.06613
PD_C	(6Z)-6-[(2E)-but-2-en-1-ylidene]-1,5,5-trimethylcyclohex-1-ene [PD_C] | heptylbenzene [PD_C] | 1-hexyl-2-methylbenzene [PD_C] | 7,8-Dihydro-.alpha.-ionone [PD_C] | (2E)-2-Heptylidenecyclohexanone [PD_C] | (5Z)-6,10-dimethylundeca-5,9-dien-2-one [PD_C] | (6E)-8-methyl-5-(propan-2-yl)nona-6,8-dien-2-one [PD_C] | 4-(2,6,6-trimethylcyclohex-1-en-1-yl)butan-2-one [PD_C] | 6-(propan-2-yl)-decahydronaph…	18.53_177.1638m/z	2.06301
PD_C	2-[(4,6-diamino-3-{[3-amino-6-(1-aminoethyl)-3,4-dihydro-2H-pyran-2-yl]oxy}-2-hydroxycyclohexyl)oxy]-5-methyl-4-(methylamino)oxane-3,5-diol [PD_C]	14.66_253.6311m/z	2.0532
PD_C	tert-Butyl 4-(1H-indol-4-yl)piperazine-1-carboxylate [PD_C] | (-)-Indolactam V [PD_C] | 1-Piperidinepropanenitrile, 4-methyl-3-(methyl-7H-pyrrolo[2,3-d]pyrimidin-4-ylamino)-.beta.-oxo-, (3R,4R)- [PD_C]	14.82_625.3482m/z	2.04632
PD_C	10H-Phenothiazine-2-carbonitrile [PD_C] | Glu-Ser [PD_C] | Ammelide [PD_C] | (1H-Tetraazol-5-yl)acetic acid [PD_C] | 1-Methyl-3-nitro-1H-1,2,4-triazole [PD_C] | 6-amino-1,3,5-triazine-2,4-diol [PD_C] | Ammelide [PD_C] | N-Acetylglycine [PD_C] | 2-acetamidoacetic acid [PD_C] | (2S)-2-amino-3-oxobutanoic acid [PD_C] | (2S)-2-amino-4-oxobutanoic acid [PD_C] | 3-amino-4-oxobutanoic acid [PD_C] | 3-ca…	0.61_257.0740m/z	2.03395
PD_C	1,3-dihydroxypropan-2-yl (9Z)-tetradec-9-enoate [PD_C] | (2S)-2,3-dihydroxypropyl (9Z)-tetradec-9-enoate [PD_C] | Dibutyl nonanedioate [PD_C]	14.98_300.2297n	2.02533
PD_C	{[(2R,3S,4R,5R)-5-(2-amino-6-oxo-6,9-dihydro-1H-purin-9-yl)-3,4-dihydroxyoxolan-2-yl]methoxy}({[({[({[(2R,3S,4R,5R)-5-(2-amino-6-oxo-6,9-dihydro-1H-purin-9-yl)-3,4-dihydroxyoxolan-2-yl]methoxy}(hydroxy)phosphoryl)oxy](hydroxy)phosphoryl}oxy)(hydroxy)phosphoryl]oxy})phosphinic acid [PD_C] | C.I. Acid Red 114 [PD_C]	13.61_869.0435m/z	2.01735
PD_C	Ala-Pro [PD_C] | Pro-Ala [PD_C] | Prolylalanine [PD_C] | (2S)-1-[(2S)-2-aminopropanoyl]pyrrolidine-2-carboxylic acid [PD_C] | 2-[(pyrrolidin-2-yl)formamido]propanoic acid [PD_C]	2.57_186.1005n	2.01644
PD_C	Palmitoleoyl ethanolamide [PD_C] | Palmitoleoylethanolamde [PD_C] | 2,4,6-Tri-tert-butylaniline [PD_C] | Spiroxamine [PD_C] | 2,3-dimethylbicyclo[2.2.1]hept-2-ene [PD_C] | 3-(prop-2-en-1-yl)cyclohex-1-ene [PD_C] | (9Z)-N-(2-hydroxyethyl)hexadec-9-enamide [PD_C] | (4E,14Z)-2-aminooctadeca-4,14-diene-1,3-diol [PD_C] | 2-amino-1-hydroxyoctadec-4-en-3-one [PD_C] | ({8-tert-butyl-1,4-dioxaspiro[4.5]de…	14.45_262.2525m/z	2.01561
PD_C	N-Phthalyl-L-tryptophan [PD_C] | 3,3'-(2-Oxopropane-1,3-diyl)bis(3-hydroxyindolin-2-one) [PD_C] | Buxifoliadine H [PD_C] | Glycine, N-[[1,2-dihydro-4-hydroxy-2-oxo-1-(phenylmethyl)-3-quinolinyl]carbonyl]- [PD_C] | Glycine, N-[(4-hydroxy-1-methyl-7-phenoxy-3-isoquinolinyl)carbonyl]- [PD_C] | N-(4-{1-hydroxy-2-[(propan-2-yl)amino]ethyl}phenyl)methanesulfonamide [PD_C] | Sotalol [PD_C] | 4-{4-[bis(2…	5.56_317.0905m/z	2.01346
PD_C	1-(4-Chlorophenyl)-2,4,6(1H,3H,5H)-pyrimidinetrione [PD_C] | 2-Chloro-4-fluoro-5-nitrobenzaldehyde [PD_C] | 4-Phenyl-5-methyl-1,2,3-thiadiazole [PD_C] | 2-Amino-4-phenylthiazole [PD_C] | 4-Phenyl-1,3-dihydro-2H-imidazole-2-thione [PD_C] | 2-[(2-amino-2-carboxyethyl)sulfanyl]butanedioic acid [PD_C] | 6-[(4-Chlorophenyl)amino]pyrimidine-2,4(1H,3H)-dione [PD_C]	7.88_221.0120m/z	2.00678
PD_C	{[5-(6-amino-9H-purin-9-yl)-4-hydroxy-2-({[hydroxy({[hydroxy(3-hydroxy-3-{[2-({2-[(10-hydroxydeca-2,8-dien-4-ynoyl)sulfanyl]ethyl}carbamoyl)ethyl]carbamoyl}-2,2-dimethylpropoxy)phosphoryl]oxy})phosphoryl]oxy}methyl)oxolan-3-yl]oxy}phosphonic acid [PD_C] | {[5-(6-amino-9H-purin-9-yl)-4-hydroxy-2-({[hydroxy({[hydroxy(3-hydroxy-2,2-dimethyl-3-{[2-({2-[(3-phenylprop-2-enoyl)sulfanyl]ethyl}carbamoyl)e…	0.83_930.1909m/z	2.0016
PD_C	Wampetin [PD_C] | 6-Methoxy-2-quinolinecarbonitrile [PD_C] | 2-Phenylpyrimidine-5-carbaldehyde [PD_C] | 2-(Prop-1-en-2-yl)-1,2-dihydro-6H-[1,3]dioxolo[5,6][1]benzofuro[3,2-c]furo[3,2-g]chromen-6a(12aH)-ol [PD_C] | Propylthiouracil [PD_C] | 2-Amino-5-phenyl-3-furonitrile [PD_C] | (4-Benzoyloxy-5-hydroxy-7-oxabicyclo[4.1.0]hept-2-en-6-yl)methyl benzoate [PD_C]	5.69_184.0625m/z	1.97461
PD_C	N-Methyl-L-phenylalanine [PD_C] | .alpha.-Methyl-DL-phenylalanine [PD_C] | L-Homophenylalanine [PD_C] | 2-Amino-3-phenylbutanoic acid [PD_C] | (2R)-2-Amino-4-phenylbutanoic acid [PD_C] | 2-Amino-4-phenylbutanoic acid [PD_C] | 2-Amino-3-(3-methylphenyl)propanoic acid [PD_C] | 2-Amino-3-(4-methylphenyl)propanoic acid [PD_C] | Fusaric acid [PD_C]	4.43_197.1285m/z	1.97321
PD_C	Cys-Pro [PD_C] | 1-Hydroxypyrene [PD_C] | Pro-Cys [PD_C] | 1-Hydroxypyrene [PD_C] | pyren-1-ol [PD_C] | 1-Hydroxypyrene [PD_C] | 1-(2-amino-3-sulfanylpropanoyl)pyrrolidine-2-carboxylic acid [PD_C] | 2-[(pyrrolidin-2-yl)formamido]-3-sulfanylpropanoic acid [PD_C] | 3-(Difluoromethyl)-1-methyl-1H-pyrazol-5-ol [PD_C] | ethyl 6-chloro-3,4-dihydro-2H-1-benzopyran-2-carboxylate [PD_C] | 2-fluoro-1,8-nap…	1.06_132.0257m/z	1.96161
PD_C	Succinimidyl-6-(biotinamido) hexanoate [PD_C] | 5-(3-methoxyphenyl)-3-[(1-phenylethyl)amino]-1-[4-(trifluoromethyl)phenyl]pyrrolidin-2-one [PD_C] | 2,5-dioxopyrrolidin-1-yl 6-(5-{2-oxo-hexahydro-1H-thieno[3,4-d]imidazol-4-yl}pentanamido)hexanoate [PD_C]	11.91_454.1874n	1.95704
PD_C	Arnicolide C [PD_C] | Trp(Dioxidation)-Arg [PD_C] | Buflomedil hydrochloride [PD_C] | 4-[2-[(E)-3-Hydroxyprop-1-enyl]-4-methylphenyl]-2-methyl-3-propanoyloxypentanoic acid [PD_C] | [5-Methyl-2-[2-(2-methylpropanoyloxymethyl)oxiran-2-yl]phenyl] 2-methylbutanoate [PD_C] | (2-{4-methyl-2-[(2-methylpropanoyl)oxy]phenyl}oxiran-2-yl)methyl 2-methylbutanoate [PD_C] | (2-{4-methyl-2-[(2-methylpropanoyl)o…	13.74_357.1668m/z	1.94502
PD_C	Bethanechol cation [PD_C] | 3-[(4-azaniumylbutyl)amino]propanoic acid [PD_C] | 1-(trimethylazaniumyl)propan-2-yl carbamate [PD_C] | N.epsilon.-Methyl-L-lysine [PD_C]	1.29_161.1285m/z	1.94162
PD_C	Rubranoside A [PD_C] | (1R,2R,5S,8S,9S,10R,11R)-11-methyl-6-methylidene-16-oxo-5-{[(2S,3R,4S,5S,6R)-3,4,5-trihydroxy-6-(hydroxymethyl)oxan-2-yl]oxy}-15-oxapentacyclo[9.3.2.1^{5,8}.0^{1,10}.0^{2,8}]heptadecane-9-carboxylic acid [PD_C] | 2-{4-hydroxy-2,3-bis[(4-hydroxy-3-methoxyphenyl)methyl]butoxy}oxane-3,4,5-triol [PD_C] | (2S,3R,4S,5S,6R)-3,4,5-trihydroxy-6-(hydroxymethyl)oxan-2-yl (1R,2R,5R,8R,…	11.61_459.2011m/z	1.93005
PD_C	3-[(7,16,17-trihydroxydocosa-4,8,10,12,14,19-hexaenoyl)oxy]-4-(trimethylazaniumyl)butanoate [PD_C] | 3-[(7,8,17-trihydroxydocosa-4,9,11,13,15,19-hexaenoyl)oxy]-4-(trimethylazaniumyl)butanoate [PD_C] | 3-({10-hydroxy-12-[5-hydroxy-3-oxo-2-(pent-2-en-1-yl)cyclopentyl]dodeca-4,7,11-trienoyl}oxy)-4-(trimethylazaniumyl)butanoate [PD_C] | 3-({10-hydroxy-12-[3-hydroxy-5-oxo-2-(pent-2-en-1-yl)cyclopentyl…	15.06_282.6500m/z	1.92302
PD_C	N-(4-Chlorophenyl)-2,2,2-trifluoroacetamide [PD_C] | 2-Chloro-N-(2,3,4-trifluorophenyl)acetamide [PD_C] | Quinomethionate [PD_C] | 5-(Thiophen-2-yl)thieno[2,3-d]pyrimidin-4-ol [PD_C] | Chinomethionate [PD_C] | francium [PD_D]	6.06_468.9910m/z	1.92172
PD_C	N-(4-Methyl-1,3-thiazol-2-yl)-2-phenylacetamide [PD_C] | 2-Amino-4-(4-methylphenyl)-3-thiophenecarbonitrile [PD_C] | 1H-Indole-1-acetic acid, 5-fluoro-2-methyl-3-(2-quinolinylmethyl)- [PD_C] | 2-Cyano-N-(3,4-difluorophenyl)acetamide [PD_C] | 2-Cyano-N-(2,4-difluorophenyl)acetamide [PD_C] | 4-(Difluoromethoxy)-3-methoxybenzohydrazide [PD_C]	5.69_197.0522m/z	1.92061
PD_C	2-amino-1,2,3,4,6,7-hexahydropteridin-4-one [PD_C] | 2-amino-3,4,5,6,7,8-hexahydropteridin-4-one [PD_C] | 2-Hydrazinoisonicotinohydrazide [PD_C] | 6-Hydrazinopyridine-2-carbohydrazide [PD_C] | ethyl 2-({2-[(1-ethoxy-1-oxo-3-sulfanylpropan-2-yl)amino]ethyl}amino)-3-sulfanylpropanoate [PD_C] | Mardepodect [PD_C] | 2-{4-[1-methyl-4-(pyridin-4-yl)-1H-pyrazol-3-yl]phenoxymethyl}quinoline [PD_C] | 2-({…	11.91_357.1507m/z	1.91891
PD_C	4-Chloro-7-hydroxy-3-methyl-1-indanone [PD_C] | (2E)-3-(4-Chlorophenyl)-2-butenoic acid [PD_C]	1.04_196.0283n	1.91035
PD_C	5'-Carboxymeloxicam [PD_C] | 2-{[hydroxy(4-hydroxy-2-methyl-1,1-dioxo-2H-1ÃŽÂ»Ã¢ÂÂ¶,2-benzothiazin-3-yl)methylidene]amino}-1,3-thiazole-5-carboxylic acid [PD_C] | Famotidine [PD_C] | 3-[({2-[(diaminomethylidene)amino]-1,3-thiazol-4-yl}methyl)sulfanyl]-N'-sulfamoylpropanimidamide [PD_C] | Famotidine [PD_C] | {[({[1-(4-amino-2-oxo-1,2-dihydropyrimidin-1-yl)-3-hydroxypropan-2-yl]oxy}methyl)(hydroxy…	6.03_382.0163m/z	1.91024
PD_C	(2-aminoethoxy)[(2R)-2-[(1Z,11Z)-octadeca-1,11-dien-1-yloxy]-3-[(6Z,9Z,12Z,15Z)-octadeca-6,9,12,15-tetraenoyloxy]propoxy]phosphinic acid [PD_C] | (2-aminoethoxy)[(2R)-2-[(1Z,9Z)-octadeca-1,9-dien-1-yloxy]-3-[(6Z,9Z,12Z,15Z)-octadeca-6,9,12,15-tetraenoyloxy]propoxy]phosphinic acid [PD_C] | (2-aminoethoxy)[(2R)-2-[(1Z)-hexadec-1-en-1-yloxy]-3-[(5Z,8Z,11Z,14Z,17Z)-icosa-5,8,11,14,17-pentaenoyloxy]pr…	18.13_721.5041n	1.90781
PD_C	Formestane [PD_C] | S-Bioallethrin [PD_C] | 16.alpha.-Hydroxy-4-androstene-3,17-dione [PD_C] | 4-Androsten-11.beta.-ol-3,17-dione [PD_C] | 7.alpha.-Hydroxyandrostenedione [PD_C] | (5.alpha.)-Androstane-3,11,17-trione [PD_C] | 16-Oxocafestol [PD_C] | 6.beta.-Hydroxy-17.alpha.-boldenone [PD_C] | 6.beta.-Hydroxyboldenone [PD_C]	9.47_285.1845m/z	1.90626
PD_C	15-(5-ethyl-3,4-dihydroxy-6-methylheptan-2-yl)-4,5-dihydroxy-2,16-dimethyl-9-oxatetracyclo[9.7.0.0Ã‚Â²,Ã¢ÂÂ·.0Ã‚Â¹Ã‚Â²,Ã‚Â¹Ã¢ÂÂ¶]octadecan-8-one [PD_C] | (2S)-1-hydroxy-3-(octanoyloxy)propan-2-yl (10E,12Z)-9-oxooctadeca-10,12-dienoate [PD_C] | (2S)-3-hydroxy-2-(octanoyloxy)propyl (10E,12Z)-9-oxooctadeca-10,12-dienoate [PD_C] | (2R)-2-hydroxy-3-(octanoyloxy)propyl (10E,12Z)-9-oxooctadeca-10,12-d…	16.04_477.3551m/z	1.90278
PD_C	trans-Androsterone [PD_C] | 5.alpha.-Androsterone [PD_C] | 5.beta.-Androsterone [PD_C] | 5.alpha.-Androstan-17.beta.-ol-3-one [PD_C] | 5-Androstene-3.beta.,17.beta.-diol [PD_C]	0.55_313.2135m/z	1.89594
PD_C	Captopril [PD_C] | Captopril [PD_C] | 1-(D-3-Mercapto-2-methyl-1-oxopropyl)-L-proline [PD_C] | (2S)-1-[(2S)-2-methyl-3-sulfanylpropanoyl]pyrrolidine-2-carboxylic acid [PD_C] | 1-(2-methyl-3-sulfanylpropanoyl)pyrrolidine-2-carboxylic acid [PD_C] | N-[4-(hydroxymethyl)-3-oxo-1-sulfanylhex-4-en-2-yl]acetamide [PD_C]	0.73_217.0763n	1.89274
PD_C	9-(chloromethyl)anthracene [PD_C]	1.04_226.0540n	1.88754
PD_C	cis-5,8,11,14-Eicosatetraenoic acid [PD_C] | 2.alpha.-Methyl-5.alpha.-androstan-3.alpha.-ol-17-one [PD_C] | 9-cis-Retinol [PD_C] | 17,17-Dimethyl-18-nor-5.beta.-androsta-1,13-diene-3.alpha.-ol [PD_C] | 13-cis-Retinol [PD_C] | 1.alpha.-Methyl-5.alpha.-androstan-3.alpha.-ol-17-one [PD_C] | Epimetendiol [PD_C] | (1R,4aR,5S)-5-[(E)-5-Hydroxy-3-methylpent-3-enyl]-1,4a-dimethyl-6-methylidene-3,4,5,7,8,…	12.67_269.2260m/z	1.88028
PD_C	2-(Trifluoromethyl)pyrimidine-4-carboxylic acid [PD_C] | 4-(Trifluoromethyl)-2-pyrimidinecarboxylic acid [PD_C] | 3-(Trifluoromethyl)pyrazine-2-carboxylic acid [PD_C] | 4-(Chloromethyl)-6,7-dimethyl-2H-chromen-2-one [PD_C] | N'-ethyl-N-nitro-N'-nitrosoguanidine [PD_C] | 1-(4-Fluorophenyl)-4-hydroxy-1H-pyrazole-3-carboxylic acid [PD_C]	1.08_206.0259m/z	1.87896
PD_C	5,7',9',13'-tetramethyl-5'-oxaspiro[oxane-2,6'-pentacyclo[10.8.0.0Ã‚Â²,Ã¢ÂÂ¹.0Ã¢ÂÂ´,Ã¢ÂÂ¸.0Ã‚Â¹Ã‚Â³,Ã‚Â¹Ã¢ÂÂ¸]icosan]-18'-ene-4,14',16'-triol [PD_C] | 16',19'-dihydroxy-5,7',9',13'-tetramethyl-5'-oxaspiro[oxane-2,6'-pentacyclo[10.8.0.0Ã‚Â²,Ã¢ÂÂ¹.0Ã¢ÂÂ´,Ã¢ÂÂ¸.0Ã‚Â¹Ã‚Â³,Ã‚Â¹Ã¢ÂÂ¸]icosane]-10'-one [PD_C] | 16',19'-dihydroxy-5,7',9',13'-tetramethyl-5'-oxaspiro[oxane-2,6'-pentacyclo[10.8.0.0Ã‚…	15.54_446.3028n	1.8783
PD_C	Tetrahydro-2,5-bis(4-hydroxy-3,5-dimethoxyphenyl)-3,4-furandimethanol [PD_C] | 1-{3-[4-amino-3-(4-phenoxyphenyl)-1H-pyrazolo[3,4-d]pyrimidin-1-yl]piperidin-1-yl}prop-2-en-1-one [PD_C] | (7S,9Z,11S,12R,13S,14R,15R,16R,17S,18R,19Z,21Z)-2,15,17,23-tetrahydroxy-18-(hydroxymethyl)-11-methoxy-3,7,12,14,16,22-hexamethyl-1'-(2-methylpropyl)-6,32-dioxo-8,33-dioxa-24,27,29-triazaspiro[pentacyclo[23.6.1.1Ã¢…	9.86_454.2071m/z	1.87342
PD_C	Chlorimuron ethyl [PD_C] | 4-Chloro-7-hydroxy-3-methyl-1-indanone [PD_C] | Calcium lactate [PD_C] | 1-chloro-3-[2-(hydroxymethyl)-5-nitro-1H-imidazol-1-yl]propan-2-ol [PD_C] | 3-(1H-imidazol-5-yl)-2-(phosphonoamino)propanoic acid [PD_C] | (4-phosphonobutyl)phosphonic acid [PD_C] | (2E)-3-(4-Chlorophenyl)-2-butenoic acid [PD_C] | 4-nitrophenyl chloroformate [PD_C] | 6-Amino-2,4-dichloro-3-ethylphe…	2.99_219.0176m/z	1.86927
PD_C	D-.alpha.-Cyclohexylglycine [PD_C] | 3-Cyclopentylalanine [PD_C] | trans-4-(Aminomethyl)cyclohexanecarboxylic acid [PD_C] | 2-[1-(Aminomethyl)cyclopentyl]acetic acid [PD_C] | Dimethocaine [PD_C] | Statine [PD_C] | 3-Piperidin-4-ylpropanoic acid [PD_C]	8.19_140.1070m/z	1.86754
PD_C	3-[2-(diethylamino)ethoxy]-6-{[2-(diethylamino)ethoxy]methyl}oxane-2,4,5-triol [PD_C] | (5S,6R,7E,9E,11Z,14Z)-6-{[(2R)-2-amino-3-{[(2S)-1-hydroxy-3-(octadecanoyloxy)propan-2-yl]oxy}-3-oxopropyl]sulfanyl}-5-hydroxyicosa-7,9,11,14-tetraenoic acid [PD_C] | (5S,6R,7E,9E,11Z,14Z)-6-{[(2R)-2-amino-3-[(2S)-3-hydroxy-2-(octadecanoyloxy)propoxy]-3-oxopropyl]sulfanyl}-5-hydroxyicosa-7,9,11,14-tetraenoic ac…	17.84_779.5386m/z	1.86689
PD_C	Neoandrographolide [PD_C] | (Z)-2-Oct-7-enylpent-2-enedioic acid [PD_C] | 1.alpha.-Methyl-5.alpha.-androstan-3.alpha.-ol-17-one glucuronide [PD_C] | 2.alpha.-Methyl-5.alpha.-androstan-3.alpha.-ol-17-one glucuronide [PD_C] | 3-(Hepta-1,3-dienyl)hexanedioic acid [PD_C] | 5-[(1E,3E)-Hepta-1,3-dienyl]-2,3-dihydroxycyclopentane-1-carboxylic acid [PD_C] | (3R)-3-Hydroxy-L-proline [PD_C] | cis-4-Hydroxy…	11.56_263.1250m/z	1.85993
PD_C	Asn-Trp [PD_C] | Asp-Trp [PD_C] | 1H-Indole-3-carboxylic acid, 1-(cyclohexylmethyl)- [PD_C] | Trp-Asn [PD_C] | Trp-Asp [PD_C] | Tyr-His [PD_C]	5.58_302.1131m/z	1.85987
PD_C	2-Acetamido-3-(4-hydroxy-3-methoxyphenyl)propanoic acid [PD_C] | 5-Isoxazoleacetic acid, 4,5-dihydro-3-(4-hydroxyphenyl)-, methyl ester [PD_C] | rac-trans-4-Cotininecarboxylic acid methyl ester [PD_C] | 2-acetamido-3-(4-hydroxy-3-methoxyphenyl)propanoic acid [PD_C] | 2-aminoacetyl 3-(4-hydroxy-3-methoxyphenyl)propanoate [PD_C] | (2S)-3-(4-hydroxyphenyl)-2-[(2S)-2-hydroxypropanamido]propanoic acid…	9.10_218.0810m/z	1.85915
PD_C	(2-aminoethoxy)[(2R)-2-(pentadecanoyloxy)-3-(tetradecanoyloxy)propoxy]phosphinic acid [PD_C] | (2-aminoethoxy)[(2R)-3-(pentadecanoyloxy)-2-(tetradecanoyloxy)propoxy]phosphinic acid [PD_C] | [2,3-bis(tetradecanoyloxy)propoxy][2-(methylamino)ethoxy]phosphinic acid [PD_C]	17.16_649.4678n	1.8583
PD_C	28-(2,3-dihydroxy-2-methylpropyl)-18,21,24,26,29,32,35-heptahydroxy-34-(1-hydroxyethyl)-23,31-dimethyl-12-thia-10,16,22,25,27,30,33,36-octaazapentacyclo[12.11.11.0Ã‚Â³,Ã‚Â¹Ã‚Â¹.0Ã¢ÂÂ´,Ã¢ÂÂ¹.0Ã‚Â¹Ã¢ÂÂ¶,Ã‚Â²Ã¢ÂÂ°]hexatriaconta-3(11),4,6,8,21,24,26,29,32,35-decaen-15-one [PD_C] | Methanone, 1-naphthalenyl(1-pentyl-2-phenyl-1H-pyrrol-3-yl)- [PD_C] | Quetiapine [PD_C] | 2-[2-(4-{2-thia-9-azatricyc…	0.65_406.1564m/z	1.85561
PD_C	(2S)-2-[(2S)-2-amino-5-carbamimidamidopentanamido]-3-hydroxypropanoic acid [PD_C] | (2S)-2-[(2S)-2-amino-3-hydroxypropanamido]-5-carbamimidamidopentanoic acid [PD_C] | 2-amino-3-({2-amino-5-[(diaminomethylidene)amino]pentanoyl}oxy)propanoic acid [PD_C] | Ser-Arg [PD_C] | Arg-Ser [PD_C] | 21',24'-dihydroxy-5,11',13',22'-tetramethyl-6-(propan-2-yl)-3',7',19'-trioxaspiro[oxane-2,6'-tetracyclo[15.6.1…	15.71_540.3219m/z	1.85326
PD_C	(4,7,7-Trimethylbicyclo[4.1.0]hept-4-en-3-yl)methanol [PD_C] | pentylbenzene [PD_C] | 1-(butan-2-yl)-4-methylbenzene [PD_C] | 2,4-dimethyl-1-(propan-2-yl)benzene [PD_C] | 1-methyl-4-(2-methylpropyl)benzene [PD_C] | 4-tert-Butyltoluene [PD_C] | Dihydrojasmone [PD_C] | 2-Hexyl-2-cyclopenten-1-one [PD_C] | (1R,5S)-2,6-Dimethyl-8-methylene-3-oxabicyclo[3.3.1]nonane [PD_C]	13.80_149.1326m/z	1.8509
PD_C	Cyclohexanecarboxylic acid, 1-phenyl-, 2-(4-morpholinyl)ethyl ester [PD_C] | Fentanyl [PD_C] | Acetylfentanyl 4-methylphenethyl [PD_C] | (1S)-(+)-Camphorquinone [PD_C] | Fentanyl [PD_C] | Marrubiin [PD_C] | 1,4a-Dimethyl-6-methylidene-5-[2-(5-oxo-2H-furan-4-yl)ethyl]-3,4,5,7,8,8a-hexahydro-2H-naphthalene-1-carboxylic acid [PD_C] | Buspirone [PD_C] | Buspirone [PD_C] | Dehydroandrographolide [PD_C…	11.16_350.2322m/z	1.84157
PD_C	N-(Benzylaminothiocarbonyl)benzamide [PD_C] | 2-(Benzylsulfanyl)-6-methoxy-1H-1,3-benzodiazole [PD_C] | N-(4-Ethoxyphenyl)-1,3-benzothiazol-2-amine [PD_C] | N-(4-Methylbenzoyl)-N'-phenylthiourea [PD_C] | N-Benzoyl-N'-(2-methylphenyl)thiourea [PD_C]	1.06_270.0825n	1.8414
PD_C	1-methanesulfinyl-1-(propyldisulfanyl)propane [PD_C] | 1-(methyldisulfanyl)-1-(propane-1-sulfinyl)propane [PD_C] | 1-(methyldisulfanyl)-1-[(1E)-prop-1-en-1-ylsulfanyl]propane [PD_C] | (1E)-1-{[1-(methylsulfanyl)propyl]disulfanyl}prop-1-ene [PD_C] | 4-Chloro-5-fluoro-2-methoxypyrimidine [PD_C] | Imidacloprid urea [PD_C] | 1-(4-Hydroxyphenyl)-4,5-dihydro-1H-1,2,3,4-tetrazole-5-thione [PD_C] | N-All…	6.06_195.0330m/z	1.84043
PD_C	Tyr-His-Lys [PD_C] | Strophanthidol [PD_C] | rac-N,N-Didesmethyl-O-desmethylvenlafaxine glucuronide [PD_C] | N-(3-Methylbut-2-EN-1-YL)-9H-purin-6-amine [PD_C] | [5-(5-Acetyloxypentan-2-yl)-6-methyl-3-methylidene-2-oxo-3a,4,7,7a-tetrahydro-1-benzofuran-4-yl] 3-methylpentanoate [PD_C] | N-(2-aminoethyl)-2-[4-(2,6-dioxo-1,3-dipropyl-2,3,6,7-tetrahydro-1H-purin-8-yl)phenoxy]ethanimidic acid [PD_C] | …	12.54_429.2246m/z	1.83635
PD_C	Glycerophosphocholine [PD_C] | Glutethimide [PD_C]	15.49_240.0994m/z	1.83426
PD_C	9-Nitro-3a,4,5,9b-tetrahydro-3H-cyclopenta[c]quinoline-4,6-dicarboxylic acid [PD_C] | Dehydroascorbic acid [PD_C] | Benzoic acid, 2-hydroxy-4-[[2-[[(4-methylphenyl)sulfonyl]oxy]acetyl]amino]- [PD_C] | Indapamide [PD_C] | trans-Aconitic acid [PD_C] | DL-Isocitric acid lactone [PD_C] | Benzoylprop-ethyl [PD_D] | ethyl 2-[N-(3,4-dichlorophenyl)-1-phenylformamido]propanoate [PD_D]	10.50_349.0397m/z	1.83061
PD_C	3-ethyl-1-{4-[4-(3-methylmorpholin-4-yl)-7-(pyrimidin-2-yl)-5H,6H,7H,8H-pyrido[3,4-d]pyrimidin-2-yl]phenyl}urea [PD_C]	14.16_474.2514n	1.82731
PD_C	5.alpha.-Dihydrocortisol [PD_C] | 17-Hydroxypregna-4,6-diene-3,20-dione [PD_C] | 21-Hydroxy-5.beta.-pregnane-3,11,20-trione [PD_C] | 10.beta.-Hydroxy-.DELTA.4-tibolone [PD_C] | 3.beta.,5.beta.-Tetrahydrocortisone [PD_C] | Cortodoxone [PD_C] | 21-Deoxycortisol [PD_C] | Corticosterone [PD_C] | 5.beta.-Pregnane-3.alpha.,17,21-triol-11,20-dione [PD_C] | 2-Hydroxymethyl-17.alpha.-methylandrosta-1,4-di…	10.61_329.2109m/z	1.82668
PD_C	1-Myristoyl-sn-glycero-3-phosphocholine [PD_C] | 2-(octadeca-9,12-dienamido)-3-phenylpropanoic acid [PD_C] | 2-(docosa-4,7,10,13,16,19-hexaenamido)-3-methylbutanoic acid [PD_C] | 5'-hydroxy-2',3,6,15'-tetramethyl-3a,4,5,6,7,7a-hexahydro-3H-spiro[furo[3,2-b]pyridine-2,14'-tetracyclo[8.7.0.0Ã‚Â²,Ã¢ÂÂ·.0Ã‚Â¹Ã‚Â¹,Ã‚Â¹Ã¢ÂÂ¶]heptadecan]-15'-en-8'-one [PD_C] | (2-{[(2R)-2-hydroxy-3-(tetradecanoyloxy)p…	17.74_450.2976m/z	1.826
PD_C	[(2S)-2,3-dihydroxypropoxy][(2R)-2-{[(5Z)-7-[(1R,2R,3R)-3-hydroxy-2-[(1E,3S)-3-hydroxyoct-1-en-1-yl]-5-oxocyclopentyl]hept-5-enoyl]oxy}-3-[(14-methylhexadecanoyl)oxy]propoxy]phosphinic acid [PD_C] | [(2S)-2,3-dihydroxypropoxy][(2R)-3-{[(5Z)-7-[(1R,2R,3R)-3-hydroxy-2-[(1E,3S)-3-hydroxyoct-1-en-1-yl]-5-oxocyclopentyl]hept-5-enoyl]oxy}-2-[(14-methylhexadecanoyl)oxy]propoxy]phosphinic acid [PD_C] | […	17.84_846.5221m/z	1.82007
PD_C	Gomisin D [PD_C] | Phomalone [PD_C] | methyl 3-(2,3-dihydroxy-3-methylbutyl)-4-hydroxybenzoate [PD_C] | 10',11'-bis(acetyloxy)-2'-[(acetyloxy)methyl]-1',5'-dimethyl-8'-oxaspiro[oxirane-2,12'-tricyclo[7.2.1.0Ã‚Â²,Ã¢ÂÂ·]dodecan]-5'-en-4'-yl 3-methylbutanoate [PD_C] | 17-hydroxy-17-(hydroxymethyl)-12-methyl-14-{[3,4,5-trihydroxy-6-(hydroxymethyl)oxan-2-yl]oxy}-8-oxapentacyclo[14.2.1.0Ã‚Â¹,Ã‚Â¹Ã‚Â³.…	12.62_277.1046m/z	1.81984
PD_C	9-Benzyl-9-azabicyclo[3.3.1]nonan-3-one [PD_C] | N-Benzyl-3-nitrobenzamide [PD_C] | N-[(4-Nitrophenyl)methyl]benzamide [PD_C] | N-Benzyl-4-nitrobenzamide [PD_C] | N-(2-Nitrophenyl)-2-phenylacetamide [PD_C] | 4-Methyl-N-(2-nitrophenyl)benzamide [PD_C] | 4-Methyl-N-(4-nitrophenyl)benzamide [PD_C] | Tyr-Gln [PD_C] | N-(3-Methylphenyl)-3-nitrobenzamide [PD_C]	4.23_274.1183m/z	1.81773
PD_C	4-nitrophenyl 4-(2,6-dioxo-1-propyl-2,3,6,7-tetrahydro-1H-purin-8-yl)benzene-1-sulfonate [PD_C] | 4-[4-({[4-chloro-3-(trifluoromethyl)phenyl]carbamoyl}amino)-3-fluorophenoxy]-N-methylpyridine-2-carboxamide [PD_C]	13.64_965.1581m/z	1.81482
PD_C	5,7',9',13'-tetramethyl-5'-oxaspiro[oxane-2,6'-pentacyclo[10.8.0.0Ã‚Â²,Ã¢ÂÂ¹.0Ã¢ÂÂ´,Ã¢ÂÂ¸.0Ã‚Â¹Ã‚Â³,Ã‚Â¹Ã¢ÂÂ¸]icosan]-18'-ene-4,14',16'-triol [PD_C] | 16',19'-dihydroxy-5,7',9',13'-tetramethyl-5'-oxaspiro[oxane-2,6'-pentacyclo[10.8.0.0Ã‚Â²,Ã¢ÂÂ¹.0Ã¢ÂÂ´,Ã¢ÂÂ¸.0Ã‚Â¹Ã‚Â³,Ã‚Â¹Ã¢ÂÂ¸]icosane]-10'-one [PD_C] | 16',19'-dihydroxy-5,7',9',13'-tetramethyl-5'-oxaspiro[oxane-2,6'-pentacyclo[10.8.0.0Ã‚…	14.82_446.3025n	1.81248
PD_C	Trp-Trp-Arg [PD_C] | propan-2-yl 2-[2-({2-[(2-amino-3-sulfanylpropyl)amino]-3-methylpentyl}oxy)-3-phenylpropanamido]-4-methanesulfonylbutanoate [PD_C] | 6-{[4,4,6a,6b,11,11,14b-heptamethyl-8a-({[3,4,5-trihydroxy-6-(hydroxymethyl)oxan-2-yl]oxy}carbonyl)-1,2,3,4,4a,5,6,6a,6b,7,8,8a,9,10,11,12,12a,14,14a,14b-icosahydropicen-3-yl]oxy}-5-hydroxy-3,4-bis({[3,4,5-trihydroxy-6-(hydroxymethyl)oxan-2-yl]ox…	15.00_560.2820m/z	1.8121
PD_C	5,7-dimethyl-2-(methylamino)-4-[(pyridin-3-yl)methyl]-1,3-benzothiazol-6-ol [PD_C] | N-Benzoyl-N'-[4-(dimethylamino)phenyl]thiourea [PD_C] | N-Benzyl-2-(phenylacetyl)hydrazinecarbothioamide [PD_C] | (2S)-2-{[(2S)-1-[(2S)-2-amino-3-(4-hydroxyphenyl)propanoyl]pyrrolidin-2-yl]formamido}-N-[(1S)-1-carbamoyl-2-phenylethyl]-3-phenylpropanamide [PD_C] | 2-({2-methoxy-2-[3-(trifluoromethyl)phenyl]ethyl}a…	11.06_616.2522m/z	1.80172
PD_C	Tetrahydro-2,5-bis(4-hydroxy-3,5-dimethoxyphenyl)-3,4-furandimethanol [PD_C] | 1-{3-[4-amino-3-(4-phenoxyphenyl)-1H-pyrazolo[3,4-d]pyrimidin-1-yl]piperidin-1-yl}prop-2-en-1-one [PD_C] | (7S,9Z,11S,12R,13S,14R,15R,16R,17S,18R,19Z,21Z)-2,15,17,23-tetrahydroxy-18-(hydroxymethyl)-11-methoxy-3,7,12,14,16,22-hexamethyl-1'-(2-methylpropyl)-6,32-dioxo-8,33-dioxa-24,27,29-triazaspiro[pentacyclo[23.6.1.1Ã¢…	9.55_454.2071m/z	1.80093
PD_C	(1R,6R)-6-Benzylcyclohex-3-enecarboxylic acid [PD_C] | 5-(4-Hydroxybenzylidene)-1,3-dimethyl-2,4,6(1H,3H,5H)-pyrimidinetrione [PD_C] | (Z)-Ethyl 3-((1S,2S)-2-phenylcyclopropyl)acrylate [PD_C] | 5-Nitro-N-(2-phenylethyl)-2-furamide [PD_C] | 5-(4-Ethoxybenzylidene)-2,4,6(1H,3H,5H)-pyrimidinetrione [PD_C]	6.06_131.0469m/z	1.7987
PD_C	sodium hydrogen sulfate [PD_C] | disodium sulfate [PD_C]	0.55_164.9205m/z	1.79486
PD_C	ethyl 4-{13-chloro-4-azatricyclo[9.4.0.0^{3,8}]pentadeca-1(11),3(8),4,6,12,14-hexaen-2-ylidene}piperidine-1-carboxylate [PD_C] | Loratadine [PD_C] | Loratadine [PD_C]	13.90_382.1438n	1.79185
PD_C	(2S)-1-(heptadecanoyloxy)-3-hydroxypropan-2-yl (5R,6R,7Z,9Z,11E,13E,15S,17Z)-5,6,15-trihydroxyicosa-7,9,11,13,17-pentaenoate [PD_C] | (2S)-2-(heptadecanoyloxy)-3-hydroxypropyl (5S,6S,7Z,9Z,11E,13E,15R,17Z)-5,6,15-trihydroxyicosa-7,9,11,13,17-pentaenoate [PD_C] | (2R)-3-(heptadecanoyloxy)-2-hydroxypropyl (5S,6S,7Z,9Z,11E,13E,15R,17Z)-5,6,15-trihydroxyicosa-7,9,11,13,17-pentaenoate [PD_C] | (2S)-3-…	17.26_676.4899m/z	1.79066
PD_C	3-(5-Sulfanyl-1,3,4-oxadiazol-2-yl)phenol [PD_C] | 5-(2-Hydroxyphenyl)-1,3,4-oxadiazole-2(3H)-thione [PD_C] | (3,4,5,6-tetrahydroxyoxane-2-carbonyloxy)sulfonic acid [PD_C] | 2,3,4-trihydroxy-6-oxo-5-(sulfooxy)hexanoic acid [PD_C] | 3,4,5-trihydroxy-6-(sulfooxy)oxane-2-carboxylic acid [PD_C] | [(5R)-5-[(1S)-1,2-dihydroxyethyl]-4-hydroxy-2-oxo-2,5-dihydrofuran-3-yl]oxidanesulfonic acid [PD_C] | [(2…	1.04_238.9855m/z	1.78988
PD_C	sodium 2-hydroxypropanoate [PD_C]	1.04_112.0137n	1.7895
PD_C	1-Stearoyl-2-oleoyl-sn-glycero-3-phosphoethanolamine [PD_C] | [(2R)-2-({7-[(1R,2R,3R,5S)-3,5-dihydroxy-2-[(1E,3S)-3-hydroxyoct-1-en-1-yl]cyclopentyl]heptanoyl}oxy)-3-(nonadecanoyloxy)propoxy]phosphonic acid [PD_C] | [(2R)-3-({7-[(1R,2R,3R,5S)-3,5-dihydroxy-2-[(1E,3S)-3-hydroxyoct-1-en-1-yl]cyclopentyl]heptanoyl}oxy)-2-(nonadecanoyloxy)propoxy]phosphonic acid [PD_C] | [(2R)-2-({7-[(1R,2R,3R,5S)-3,…	17.95_790.5349m/z	1.78882
PD_C	2-(4-Hydroxyphenyl)-1,3-thiazolidine-4-carboxylic acid [PD_C] | 2-(2-Hydroxyphenyl)-1,3-thiazolidine-4-carboxylic acid [PD_C] | Sodium diethyldithiocarbamate trihydrate [PD_C] | 4-Fluorobenzenesulfonamide [PD_C] | 3-Fluorobenzenesulfonamide [PD_C] | 6-(Pyridin-4-ylmethylthio)-7H-purine [PD_C] | 6-(Pyridin-2-ylmethylthio)-7H-purine [PD_C]	5.45_208.0436m/z	1.78436
PD_C	5-Androsten-3.beta.,16.alpha.-diol-17-one [PD_C] | 16-Oxoandrostenediol [PD_C] | 5.beta.-Androstan-3.alpha.-ol-11,17-dione [PD_C] | 6.beta.-Hydroxytestosterone [PD_C] | 4-Androstene-11.beta.,17.beta.-diol-3-one [PD_C] | 19-Hydroxytestosterone [PD_C] | 4-Hydroxytestosterone [PD_C] | 11-Oxoandrosterone [PD_C] | 7.alpha.-Hydroxytestosterone [PD_C] | 11.alpha.-Hydroxytestosterone [PD_C] | 3.beta.-Hyd…	12.54_287.2002m/z	1.78394
PD_C	Ser-Tyr [PD_C] | Tyr-Ser [PD_C] | 4-Chloro-3-(6,7,8,9-tetrahydro-5H-[1,2,4]triazolo[4,3-a]azepin-3-yl)aniline [PD_C] | Hydroxyvarenicline, N-trifluoroacetyl- [PD_C] | (2S)-2-[(2S)-2-amino-3-hydroxypropanamido]-3-(4-hydroxyphenyl)propanoic acid [PD_C] | 2-[2-amino-3-(4-hydroxyphenyl)propanamido]-3-hydroxypropanoic acid [PD_C] | 1-tert-butyl-2-methoxy-4-methyl-3,5-dinitrobenzene [PD_C] | 2-(2-amino…	6.06_307.0692m/z	1.77951
PD_C	1,2-Dioleoyl-sn-glycero-3-phosphoethanolamine [PD_C] | 4-[2,3-bis(octadec-9-enoyloxy)propoxy]-4-oxobutanoic acid [PD_C] | (2S)-3-hydroxy-2-{[(5Z)-7-[(1R,2R,3R)-3-hydroxy-2-[(1E,3S)-3-hydroxyoct-1-en-1-yl]-5-oxocyclopentyl]hept-5-enoyl]oxy}propyl icosanoate [PD_C] | (2S)-1-hydroxy-3-{[(5Z)-7-[(1R,2R,3R)-3-hydroxy-2-[(1E,3S)-3-hydroxyoct-1-en-1-yl]-5-oxocyclopentyl]hept-5-enoyl]oxy}propan-2-yl icos…	18.08_743.5446m/z	1.77898
PD_C	2',6'-Dihydroxy 4'-methoxydihydrochalcone [PD_C] | pentane-1,3,4-triol [PD_C] | 2-(2-methoxyethoxy)ethan-1-ol [PD_C] | 1,1,1-trimethoxyethane [PD_C] | Diethylene glycol monomethyl ether [PD_C] | but-3-ynal [PD_C] | furan [PD_C] | dimethoxyphosphinic acid [PD_C] | Dimethyl phosphate [PD_C] | Dimethyl hydrogen phosphate [PD_C] | ethoxyphosphonic acid [PD_C] | 2-phenylacetic acid [PD_C] | 2-methylbe…	7.88_159.0418m/z	1.77376
PD_C	Gln-Val [PD_C] | Val-Gln [PD_C] | Asn-Ile [PD_C] | Leu-Gly-Gly [PD_C] | Ile-Asn [PD_C] | Gly-Gly-Leu [PD_C] | Leu-Asn [PD_C] | Asn-Leu [PD_C]	1.39_245.1368n	1.77243
PD_C	2-(3,6-dihydroxy-9H-xanthen-9-yl)benzoic acid [PD_C]	5.69_334.0843n	1.77238
PD_C	(5E)-Heptadeca-5,16-diene-1,2,4-triol [PD_C] | Avocadyne [PD_C] | (6E)-Heptadeca-6,16-diene-1,2,4-triol [PD_C] | 1-[1,6-Dimethyl-4-(4-methyl-3-pentenyl)-3-cyclohexen-1-yl]ethanone [PD_C] | 1-(2,3,8,8-Tetramethyl-1,2,3,4,5,6,7,8-octahydro-2-naphthalenyl)ethanone [PD_C] | S-Hydroprene [PD_C]	14.90_267.2316m/z	1.76401
PD_C	(2-{[(2R)-2-[(9Z)-hexadec-9-enoyloxy]-3-(tetradecanoyloxy)propyl phosphonato]oxy}ethyl)trimethylazanium [PD_C] | (2-{[(2R)-2-(hexadecanoyloxy)-3-[(9Z)-tetradec-9-enoyloxy]propyl phosphonato]oxy}ethyl)trimethylazanium [PD_C] | (2-{[(2R)-3-(hexadecanoyloxy)-2-[(9Z)-tetradec-9-enoyloxy]propyl phosphonato]oxy}ethyl)trimethylazanium [PD_C] | (2-{[(2R)-3-[(9Z)-hexadec-9-enoyloxy]-2-(tetradecanoyloxy)pr…	17.60_703.5144n	1.76355
PD_C	N-[5-(4-Pyridinyl)-1,3,4-thiadiazol-2-yl]-2-thiophenecarboxamide [PD_C] | 5-(4-Chlorophenyl)-4-phenyl-4H-1,2,4-triazole-3-thiol [PD_C] | 4-(4-Chlorophenyl)-2,4-dihydro-5-phenyl-3H-1,2,4-Triazole-3-thione [PD_C] | 5-(2-Chlorophenyl)-4-phenyl-4H-1,2,4-triazol-3-yl hydrosulfide [PD_C] | 5-[(2-Chloro-4-fluorophenoxy)methyl]-4-ethyl-4H-1,2,4-triazole-3-thiol [PD_C] | Ethyl 3-(3-chlorophenyl)-3-oxoprop…	4.67_271.0102m/z	1.75651
PD_C	(10E,15Z)-9,12,13-Trihydroxyoctadeca-10,15-dienoic acid [PD_C] | (12Z,15Z)-7,9,10-Trihydroxyoctadeca-12,15-dienoic acid [PD_C] | (12Z,15Z)-9,10,11-Trihydroxyoctadeca-12,15-dienoic acid [PD_C] | 2,4-Dodecadienamide, N-(p-hydroxyphenethyl)-, (E,E)- [PD_C] | (11E,15Z)-9,10,13-Trihydroxyoctadeca-11,15-dienoic acid [PD_C] | 1-Dodecyl-1H-indole-2,3-dione [PD_C]	13.90_329.2314m/z	1.75552
PD_C	3-(2-Phenyl-1H-indol-1-yl)propanoic acid [PD_C] | 4-[(2-Phenylethyl)amino]-2H-chromen-2-one [PD_C] | 7-Methoxy-1-methyl-2-phenyl-4(1H)-quinolinone [PD_C] | 2-(Ethoxycarbonyl)-3-phenylindole [PD_C] | 3,5-dioxa-11-azapentacyclo[10.7.1.0Ã‚Â²,Ã¢ÂÂ¶.0Ã¢ÂÂ¸,Ã‚Â²Ã¢ÂÂ°.0Ã‚Â¹Ã¢ÂÂ´,Ã‚Â¹Ã¢ÂÂ¹]icosa-1(20),2(6),7,14,16,18-hexaene [PD_C] | 7-methoxy-1-methyl-2-phenyl-1,4-dihydroquinolin-4-one [PD_C] | 6-m…	12.93_553.2098m/z	1.75532
PD_C	Bilirubin [PD_C] | 3-(2-{[3-(2-carboxyethyl)-5-{[(2Z)-4-ethenyl-3-methyl-5-oxo-2,5-dihydro-1H-pyrrol-2-ylidene]methyl}-4-methyl-1H-pyrrol-2-yl]methyl}-5-{[(2Z)-3-ethenyl-4-methyl-5-oxo-2,5-dihydro-1H-pyrrol-2-ylidene]methyl}-4-methyl-1H-pyrrol-3-yl)propanoic acid [PD_C] | 3-(2-{[3-(2-carboxyethyl)-5-{[(2E)-4-ethenyl-3-methyl-5-oxo-2,5-dihydro-1H-pyrrol-2-ylidene]methyl}-4-methyl-1H-pyrrol-2-yl]me…	11.06_584.2635n	1.75109
PD_C	Bisphenol E [PD_C] | (S,S)-(-)-Hydrobenzoin [PD_C] | (2-hydroxyphenyl)methyl [PD_C] | (3-hydroxyphenyl)methyl [PD_C] | (4-hydroxyphenyl)methyl [PD_C] | 4-methoxyphenyl [PD_C] | phenoxymethyl [PD_C] | [3-(Benzyloxy)phenyl]methanol [PD_C] | (1R,2R)-1,2-diphenylethane-1,2-diol [PD_C] | (2E)-2-(hexa-2,4-diyn-1-ylidene)-1,6-dioxaspiro[4.5]dec-3-ene [PD_C] | ethyl 2-(naphthalen-1-yl)acetate [PD_C] | 2-…	6.06_108.0570m/z	1.74977
PD_C	Phosphorylcholine [PD_C] | DL-.beta.-Homoleucine [PD_C] | L-Isoleucine, methyl ester [PD_C] | L-Leucine, methyl ester [PD_C] | DL-Norleucine methyl ester [PD_C] | (3R)-3-Amino-4,4-dimethylpentanoic acid [PD_C] | 2-(Aminomethyl)-4-methylpentanoic acid [PD_C] | Phosphocholine [PD_C] | 2-Amino-5-methylhexanoic acid [PD_C] | 3-Methylisoleucine [PD_C] | N-Methyl-L-isoleucine [PD_C]	14.69_184.0734m/z	1.74666
PD_C	5-(3-Chloro-1-benzothien-2-yl)-1,3,4-oxadiazole-2-thiol [PD_C] | N-(3-Bromophenyl)hydrazinecarbothioamide [PD_D] | Picloram methyl ester [PD_D] | N-(4-Bromophenyl)hydrazinecarbothioamide [PD_D]	1.17_267.9521m/z	1.74614
PD_C	N-Isobutyl-2-{[5-(2-thienyl)isoxazol-3-yl]methoxy}acetamide [PD_C] | 4-Quinazolinamine, N-(4-chloro-2-fluorophenyl)-6,7-dimethoxy- [PD_C] | Isopropyl 6-methyl-4-(3-methyl-2-thienyl)-2-oxo-1,2,3,4-tetrahydro-5-pyrimidinecarboxylate [PD_C] | 1,1'-Disulfanediyldiazepan-2-one [PD_C] | 4-Methoxy-N-(4-phenyl-1,3-thiazol-2-yl)benzamide [PD_C]	10.50_333.0674m/z	1.7438
PD_C	2-amino-3-({[2,3-bis({[9-(3,4-dimethyl-5-propylfuran-2-yl)nonanoyl]oxy})propoxy](hydroxy)phosphoryl}oxy)propanoic acid [PD_C] | (2S)-2-amino-3-({[(2R)-2-{[(5Z,7R,8E,10Z,13Z,15E,17S,19Z)-7,17-dihydroxydocosa-5,8,10,13,15,19-hexaenoyl]oxy}-3-(tetradecanoyloxy)propoxy](hydroxy)phosphoryl}oxy)propanoic acid [PD_C] | (2S)-2-amino-3-({[(2R)-3-{[(5Z,7S,8E,10Z,13Z,15E,17R,19Z)-7,17-dihydroxydocosa-5,8,10…	17.92_406.7399m/z	1.742
PD_C	(-)-Caryophyllene oxide [PD_C] | [5-(Hydroxymethyl)-2,5,8a-trimethyl-1,4,4a,6,7,8-hexahydronaphthalen-1-yl]methanol [PD_C] | ((1S)-5-Methyl-1-(4-methylpent-3-en-1-yl)-2-oxabicyclo[2.2.2]octan-4-yl)methanol [PD_C] | 4(15)-Selinene-11,12-diol [PD_C] | 6-(2-Hydroxypropan-2-yl)-4,8a-dimethyl-2,3,4,4a,5,6,7,8-octahydro-1H-naphthalene-1,5-diol [PD_C] | 2,10-Bisaboladiene-1,4-diol [PD_C] | 1,4-Azulenedi…	9.49_221.1900m/z	1.7396
PD_C	3-Iodo-7-methoxy-1H-pyrrolo[2,3-c]pyridine [PD_C] | 3-Iodo-4-methoxy-5-azaindole [PD_C] | 3-Iodo-6-methoxy-1H-indazole [PD_C] | 1H-Indazole, 3-iodo-5-methoxy- [PD_C]	6.06_273.9594n	1.73877
PD_C	16-Oxocafestol [PD_C] | (1S,2R,10R,11S,15S)-2,15-dimethyltetracyclo[8.7.0.0Ã‚Â²,Ã¢ÂÂ·.0Ã‚Â¹Ã‚Â¹,Ã‚Â¹Ã¢ÂÂµ]heptadeca-3,6-diene-5,14-dione [PD_C] | 3,7-dimethylocta-1,6-dien-3-yl (2E)-3-phenylprop-2-enoate [PD_C] | 2-(4-methylcyclohex-3-en-1-yl)propan-2-yl (2E)-3-phenylprop-2-enoate [PD_C] | 14-hydroxy-14,15-dimethyltetracyclo[8.7.0.0^{2,7}.0^{11,15}]heptadeca-1,6,16-trien-5-one [PD_C] | 4,4'-Pro…	13.25_284.1773n	1.73853
PD_C	sodium (2E)-4-(octadecyloxy)-4-oxobut-2-enoate [PD_C] | 6-amino-2-(pentan-2-yloxy)-9-[5-(piperidin-1-yl)pentyl]-8,9-dihydro-7H-purin-8-one [PD_C] | (2-aminoethoxy)[(2R)-2-[(4Z,7Z,10Z,13Z,16Z,19Z)-docosa-4,7,10,13,16,19-hexaenoyloxy]-3-[(11Z)-octadec-11-enoyloxy]propoxy]phosphinic acid [PD_C] | (2-aminoethoxy)[(2R)-2-[(4Z,7Z,10Z,13Z,16Z,19Z)-docosa-4,7,10,13,16,19-hexaenoyloxy]-3-[(9Z)-octadec-9-e…	17.92_803.5390m/z	1.73728
PD_C	(2S,3S,4S,5R,6R)-6-{[14-(1,2-dihydroxyethyl)-14-hydroxy-2,15-dimethyl-17-oxotetracyclo[8.7.0.0Ã‚Â²,Ã¢ÂÂ·.0Ã‚Â¹Ã‚Â¹,Ã‚Â¹Ã¢ÂÂµ]heptadecan-4-yl]oxy}-3,4,5-trihydroxyoxane-2-carboxylic acid [PD_C] | 5-{[4,5-dihydroxy-6-(hydroxymethyl)-3-{[3,4,5-trihydroxy-6-(hydroxymethyl)oxan-2-yl]oxy}oxan-2-yl]oxy}-3,4-dihydroxy-6-({9-[(5-hydroxy-6-methyl-4-oxo-3,4-dihydro-2H-pyran-2-yl)oxy]-4-(hydroxymethyl)-4,6…	10.64_565.2618m/z	1.73724
PD_C	Phomalone [PD_C] | methyl 3-(2,3-dihydroxy-3-methylbutyl)-4-hydroxybenzoate [PD_C] | 2,6,9,11,13,14-hexahydroxy-3,7,10-trimethyl-11-(propan-2-yl)-15-oxapentacyclo[7.5.1.0Ã‚Â¹,Ã¢ÂÂ¶.0Ã¢ÂÂ·,Ã‚Â¹Ã‚Â³.0Ã‚Â¹Ã¢ÂÂ°,Ã‚Â¹Ã¢ÂÂ´]pentadecan-12-yl 1H-pyrrole-2-carboxylate [PD_C] | 10',11'-bis(acetyloxy)-2'-[(acetyloxy)methyl]-1',5'-dimethyl-8'-oxaspiro[oxirane-2,12'-tricyclo[7.2.1.0Ã‚Â²,Ã¢ÂÂ·]dodecan]-5'…	11.16_526.2651m/z	1.73646
PD_C	1-Isothiocyanato-7-(methylsulfinyl)heptane [PD_C] | Ile-Gly [PD_C] | Gly-Ile [PD_C] | 5-{2-[2-(1H-Tetraazol-5-yl)ethoxy]ethyl}-1H-tetraazole [PD_C] | Glycyl-L-norleucine [PD_C] | Leu-Gly [PD_C] | Glycyl-Isoleucine [PD_C] | Gly-Leu [PD_C] | Ala-Val [PD_C] | (3R,5S,5aR,6R,7S,9S,9aS,10R)-10-(Acetyloxy)-5a-((acetyloxy)methyl)-9-hydroxy-2,2,9-trimethyl-6-((2-methylbutanoyl)oxy)octahydro-2H-3,9a-methan…	6.72_233.0868m/z	1.73335
PD_C	Calcimycin [PD_C] | 3,3',5,5'-Tetramethylbisphenol [PD_C] | 2-Despiperidyl-2-(5-carboxypentylamine)repaglinide [PD_C] | Bisphenol B [PD_C] | Cylindrol A4 [PD_C] | {3-[(4Z,7Z,10Z,13Z,16Z)-docosa-4,7,10,13,16-pentaenoyloxy]-2-hydroxypropoxy}phosphonic acid [PD_C] | {3-[(7Z,10Z,13Z,16Z,19Z)-docosa-7,10,13,16,19-pentaenoyloxy]-2-hydroxypropoxy}phosphonic acid [PD_C] | 7-ethoxy-9-imino-9,10-dihydroacr…	15.30_507.2483m/z	1.72728
PD_C	4-{2-[(4-chlorophenyl)formamido]ethyl}morpholin-4-ium-4-olate [PD_C] | ({3-[2-(dimethylamino)ethyl]-1H-indol-4-yl}oxy)phosphonic acid [PD_C] | {[(2R,3S,4R,5R)-5-(6-amino-9H-purin-9-yl)-3,4-dihydroxyoxolan-2-yl]methoxy}({5-[(4S)-2-oxo-hexahydro-1H-thieno[3,4-d]imidazolidin-4-yl]pentanoyl}oxy)phosphinic acid [PD_C] | 8-Methoxy-2-oxo-N-phenyl-2H-chromene-3-carboxamide [PD_C] | N-(4-Methoxyphenyl)-2-…	13.25_591.1749m/z	1.72583
PD_C	4-Pyridylthioamide [PD_C] | 2-Pyridylthioamide [PD_C] | 2-(4-Chlorophenyl)-2,3-dihydro-1H-perimidine [PD_C] | Butyl 5H-[1,2,4]triazino[5,6-b]indol-3-yl sulfide [PD_C]	5.69_152.0363m/z	1.7252
PD_C	2-Naphthalenol, 1-[2-(2,4-dimethylphenyl)diazenyl]- [PD_C] | Cyclohexanone, 2,6-bis(4-pyridinylmethylene)-, (2E,6E)- [PD_C] | 1-[(E)-2-(2,5-dimethylphenyl)diazen-1-yl]naphthalen-2-ol [PD_C] | 9-methoxy-5,11-dimethyl-6H-pyrido[4,3-b]carbazole [PD_C] | 4-{[4-(dimethylamino)phenyl]imino}-1,4-dihydronaphthalen-1-one [PD_C] | 1-[2-(2,4-dimethylphenyl)diazen-1-yl]naphthalen-2-ol [PD_C] | C.I. Solvent O…	12.75_276.1267n	1.72462
PD_C	Bis(4-nitrophenyl) ether [PD_C] | N-(5-Bromo-2-pyridinyl)-2,2-dimethylpropanamide [PD_D] | 5-Bromo-2-(4-piperidinyloxy)pyridine [PD_D]	4.34_274.0549m/z	1.72407
PD_C	Methanimidamide, N'-(4-butyl-2-methylphenyl)-N-hydroxy- [PD_C] | Isoproturon [PD_C] | N-(3-Methoxyphenyl)-4-piperidinamine [PD_C] | 2,2,5,5,7-pentamethyl-1H,2H,3H,5H,6H-pyrrolo[3,2-b]pyridin-6-one [PD_C] | [PD_C] | N'-(4-butyl-2-methylphenyl)-N-hydroxymethanimidamide [PD_C] | 3,3-dimethyl-1-[4-(propan-2-yl)phenyl]urea [PD_C] | 1-[4-(pyrrolidin-1-yl)but-2-yn-1-yl]pyrrolidin-2-one [PD_C] | 2-(ethyl…	0.65_115.0696m/z	1.72052
PD_C	Methylenedioxypyrovalerone [PD_C] | 3-O-Acetyl-13-deoxyphomenone [PD_C] | Vincamone [PD_C] | 3-Hydroxy-6-[[(E)-3-hydroxy-2,4-dimethylhept-4-enoyl]amino]-2,4-dimethyl-5-oxohexanoic acid [PD_C] | Buflomedil [PD_C] | 4-Pyrimidinamine, N-cyclohexyl-2-(3,5-dimethyl-1H-pyrazol-1-yl)-6-methyl- [PD_C] | Buflomedil [PD_C] | [(6E,10E)-6,10-Dimethyl-3-methylidene-2-oxo-3a,4,5,8,9,11a-hexahydrocyclodeca[b]fu…	8.71_308.1852m/z	1.7194
PD_C	N-Acetyl-DL-valine [PD_C] | Ethyl morpholine-2-carboxylate [PD_C] | Betonicine [PD_C] | Betonicine [PD_C] | 3-Dehydrocarnitine [PD_C] | N-Isovaleroylglycine [PD_C]	2.73_159.0896n	1.71644
PD_C	octa-2,4,6-triyn-1-ol [PD_C] | 1-benzofuran [PD_C] | octa-3,5,7-triyn-1-ol [PD_C] | octa-2,3-dien-5,7-diyn-1-ol [PD_C] | 2,3-Benzofuran [PD_C]	5.69_118.0419n	1.7151
PD_C	N-Hydroxyphthalimide [PD_C] | 2H-3,1-Benzoxazine-2,4(1H)-dione [PD_C]	1.04_163.0264n	1.71469
PD_C	Oxycarboxin [PD_C] | [2-(2,4-Dichlorophenyl)-2-(1H-1,2,4-triazol-1-ylmethyl)-1,3-dioxolan-4-yl]methanol [PD_D] | Iprodione [PD_D] | 3-(3,5-dichlorophenyl)-2,4-dioxo-N-(propan-2-yl)imidazolidine-1-carboxamide [PD_D] | 3-(3,5-dichlorophenyl)-4-hydroxy-2-oxo-N-(propan-2-yl)-2,3-dihydro-1H-imidazole-1-carboxamide [PD_D] | Iprodione [PD_D] | Iprodione [PD_D]	14.87_312.0290m/z	1.71438
PD_C	(Z)-2-Oct-7-enylpent-2-enedioic acid [PD_C] | 3-(Hepta-1,3-dienyl)hexanedioic acid [PD_C] | 5-[(1E,3E)-Hepta-1,3-dienyl]-2,3-dihydroxycyclopentane-1-carboxylic acid [PD_C] | 2,2-Dimethylpropane-1,3-diyl bis(2-methylprop-2-enoate) [PD_C]	12.23_240.1359n	1.70681
PD_C	Ile-Ile-Lys [PD_C] | (3R)-3-{[(3R,5Z,8Z)-3-hydroxytetradeca-5,8-dienoyl]oxy}-4-(trimethylazaniumyl)butanoate [PD_C] | 3-{[(5Z,8Z)-3-hydroxytetradeca-5,8-dienoyl]oxy}-4-(trimethylazaniumyl)butanoate [PD_C] | 3-[(6-hydroxytetradeca-8,11-dienoyl)oxy]-4-(trimethylazaniumyl)butanoate [PD_C] | 3-[(7-hydroxytetradeca-9,11-dienoyl)oxy]-4-(trimethylazaniumyl)butanoate [PD_C] | 3-[(6-hydroxytetradeca-8,10-…	17.98_767.5390m/z	1.70639
PD_C	1,2,3-Thiadiazol-5-amine [PD_C] | 1,3,4-thiadiazol-2-amine [PD_C] | 1,1,1-trichloroheptane [PD_D]	0.49_102.0117m/z	1.70502
PD_C	5.alpha.-Pregn-2-en-20-one [PD_C] | (1S,2R,10R,11S,14R,15S)-15-methyl-14-(prop-2-en-1-yl)tetracyclo[8.7.0.0Ã‚Â²,Ã¢ÂÂ·.0Ã‚Â¹Ã‚Â¹,Ã‚Â¹Ã¢ÂÂµ]heptadec-6-en-14-ol [PD_C] | 3-[(8E,11E)-pentadeca-8,11-dien-1-yl]phenol [PD_C] | 2-(9-methoxy-3,7-dimethylnona-1,3,5,7-tetraen-1-yl)-1,3,3-trimethylcyclohex-1-ene [PD_C]	14.32_300.2447n	1.70314
PD_C	5-[(4-Methoxybenzyl)thio]-1,3,4-thiadiazole-2-thiol [PD_C] | 2,4-Diaminophenol dihydrochloride [PD_C] | 4-Chloro-1,1-dioxidotetrahydro-3-thienyl acetate [PD_C] | N-(2,4-Dichlorophenyl)-5-methyl-3-isoxazolecarboxamide [PD_D] | Methyl 3-(2,4-dichlorophenyl)-1H-pyrazole-5-carboxylate [PD_D]	6.06_234.9811m/z	1.70152
PD_C	6-amino-2-[2-({1-[2-(2-aminoacetamido)-3-(4-hydroxyphenyl)propanoyl]pyrrolidin-2-yl}formamido)acetamido]-N-(1-carbamoyl-2-phenylethyl)hexanamide [PD_C] | 1,3-bis(2,4,6-trimethylphenyl)-4,5-dihydro-3H-1lambda5-imidazol-1-ylium-2-ide [PD_C] | 10H-Phenoxazine-10-butanamine, 2-chloro-N,N-diethyl- [PD_C] | 3-methyl-3-(4-methylpent-3-en-1-yl)-3H,11H-pyrano[3,2-a]carbazole-5-carbaldehyde [PD_C] | 2-{[(c…	18.08_345.1727m/z	1.70104
PD_C	N,N-diethylmethoxycarbothioamide [PD_C] | N,N-diethyl(methylsulfanyl)formamide [PD_C] | Flavanone hydrazone [PD_C] | N-(4-Ethylphenyl)-1,3-benzoxazol-2-amine [PD_C] | 2-Phenyl-N-(pyridin-4-yl)cyclopropanecarboxamide [PD_C] | 2-azatricyclo[9.4.0.0^{3,8}]pentadeca-1(15),3,5,7,11,13-hexaene-2-carboximidic acid [PD_C] | 2-(1H-imidazol-1-yl)-1-(naphthalen-2-yl)ethan-1-ol [PD_C] | 3-[(3,5-dimethyl-1H-p…	5.69_131.0534m/z	1.69805
PD_C	2-({2-methoxy-2-[3-(trifluoromethyl)phenyl]ethyl}amino)ethyl 4-{2-[2-(9H-fluoren-9-yl)acetamido]ethyl}benzoate [PD_C]	13.66_616.2534n	1.69792
PD_C	3,3-dimethyl-7-oxo-6-{2-[(4-oxo-1,4-dihydro-1,5-naphthyridin-3-yl)formamido]-2-phenylacetamido}-4-thia-1-azabicyclo[3.2.0]heptane-2-carboxylic acid [PD_C] | {2-[(1-Methyl-1H-tetrazol-5-yl)thio]ethyl}amine [PD_C] | N-(2-Hydroxyphenyl)thiourea [PD_C] | 5,6-Trimethylene-2-thiouracil [PD_C] | 7-Chloro-6-[4-(diethylamino)phenyl]-5,8-quinolinedione [PD_C] | ethyl 3-(2-chlorophenyl)-5-methyl-1-phenyl-1H…	5.69_182.0469m/z	1.69289
PD_C	2,6-Diamino-4-(4-methoxyphenyl)-4H-thiopyran-3,5-dicarbonitrile [PD_C] | N-(3,4-Dimethoxyphenyl)-2,2,2-trifluoroacetamide [PD_C] | N-(3,5-Dimethoxyphenyl)-2,2,2-trifluoroacetamide [PD_C] | Nolatrexed [PD_C] | 1-(4-Chlorophenyl)-4,4,6-trimethyl-1,4-dihydro-2-pyrimidinethiol [PD_C] | 2-(5,7-Difluoro-2-methyl-1H-indol-3-yl)ethanamine [PD_C] | 2-[2-(2,3-dihydroxypropoxy)-2-oxoethyl]-2-hydroxybutanedi…	6.06_249.0600m/z	1.68962
PD_C	(2R)-N-(3-Ethoxypropyl)-2,4-dihydroxy-3,3-dimethylbutanamide [PD_C]	15.99_467.3340m/z	1.68908
PD_C	Jusneesiinol [PD_C] | 6,7-dimethoxy-3-[(2-oxo-2H-chromen-7-yl)oxy]-2H-chromen-2-one [PD_C] | 3,8,10,12-tetrahydroxy-1-methyl-11-oxo-6,11-dihydrotetracene-2-carboxylic acid [PD_C]	5.69_366.0735n	1.68785
PD_C	3-sulfanyl-2-(4-{5,9,16-trihydroxy-2,15-dimethyltetracyclo[8.7.0.0^{2,7}.0^{11,15}]heptadecan-14-yl}pentanamido)propanoic acid [PD_C] | N-(diphenylmethyl)-5-[2-(methylamino)propanamido]-3-(3-methylbutanoyl)-6-oxo-decahydropyrrolo[1,2-a][1,5]diazocine-8-carboxamide [PD_C]	14.90_544.3307m/z	1.68601
PD_C	5-[4-[(E)-3-Carboxy-3-hydroxyprop-1-enyl]-4-hydroxy-3,3,5-trimethylcyclohexyl]oxy-3-hydroxy-3-methyl-5-oxopentanoic acid [PD_C] | Asn-Phe-Arg [PD_C] | 2-(1-Piperazinyl)nicotinamide [PD_C] | methyl 2-{3-oxo-2-[(2E)-5-{[3,4,5-trihydroxy-6-(hydroxymethyl)oxan-2-yl]oxy}pent-2-en-1-yl]cyclopentyl}acetate [PD_C] | 3-({6-[(3,7-dimethylocta-1,6-dien-3-yl)oxy]-3,4,5-trihydroxyoxan-2-yl}methoxy)-3-oxopropa…	11.50_435.2229m/z	1.68562
PD_C	(2S)-3-hydroxy-2-{[(5Z)-7-[(1R,2R,3R)-3-hydroxy-2-[(1E,3S)-3-hydroxyoct-1-en-1-yl]-5-oxocyclopentyl]hept-5-enoyl]oxy}propyl octadecanoate [PD_C] | (2S)-1-hydroxy-3-{[(5Z)-7-[(1R,2R,3R)-3-hydroxy-2-[(1E,3S)-3-hydroxyoct-1-en-1-yl]-5-oxocyclopentyl]hept-5-enoyl]oxy}propan-2-yl octadecanoate [PD_C] | (2R)-2-hydroxy-3-{[(5Z)-7-[(1R,2R,3R)-3-hydroxy-2-[(1E,3S)-3-hydroxyoct-1-en-1-yl]-5-oxocyclopentyl]…	17.71_692.5216m/z	1.68401
PD_C	3-Isopropoxybenzohydrazide [PD_C] | (5aR,10aR)-Octahydrodipyrrolo[1,2-a:1',2'-d]pyrazine-5,10-dione [PD_C] | 4-Isopropoxybenzohydrazide [PD_C] | 1,4-Diacryloylpiperazine [PD_C] | 2-(4-Methylphenoxy)propanohydrazide [PD_C] | 4-(Methylamino)-4-(3-pyridyl)butyric acid [PD_C] | 1-(2-Furoyl)-4-piperidinamine [PD_C]	4.77_194.1056n	1.68338
PD_C	Bilirubin [PD_C] | 3-(2-{[3-(2-carboxyethyl)-5-{[(2Z)-4-ethenyl-3-methyl-5-oxo-2,5-dihydro-1H-pyrrol-2-ylidene]methyl}-4-methyl-1H-pyrrol-2-yl]methyl}-5-{[(2Z)-3-ethenyl-4-methyl-5-oxo-2,5-dihydro-1H-pyrrol-2-ylidene]methyl}-4-methyl-1H-pyrrol-3-yl)propanoic acid [PD_C] | 3-(2-{[3-(2-carboxyethyl)-5-{[(2E)-4-ethenyl-3-methyl-5-oxo-2,5-dihydro-1H-pyrrol-2-ylidene]methyl}-4-methyl-1H-pyrrol-2-yl]me…	12.33_585.2709m/z	1.67566
PD_C	Methyl 3,15,21-tris(hexopyranosyloxy)docosanoate [PD_C] | {2,3-bis[(4Z,7Z,10Z,13Z,16Z,19Z)-docosa-4,7,10,13,16,19-hexaenoyloxy]propoxy}[2-(methylamino)ethoxy]phosphinic acid [PD_C] | (2E,6E,10E)-3,7,11,15-Tetramethylhexadeca-2,6,10,14-tetraen-1-yl 6-deoxy-.alpha.-L-mannopyranosyl-(1->6)-[2,3,4-tri-O-acetyl-6-deoxy-.alpha.-L-mannopyranosyl-(1->2)]-.beta.-D-glucopyranoside [PD_C] | 2-[(2-{[4,5-dihy…	17.76_888.4941m/z	1.67494
PD_C	4-Pyridinamine, 2-chloro-5-fluoro-3-nitro- [PD_C] | Clopidol [PD_D] | 6-Amino-2,4-dichloro-3-methylphenol [PD_D] | 3,5-dichloro-2,6-dimethyl-1,4-dihydropyridin-4-one [PD_D] | Clopidol [PD_D]	5.43_190.9905n	1.67464
PD_C	2-Propenoic acid, 3-(2,4-dimethoxyphenyl)-, (E)- [PD_C] | 6,7-Dimethoxy-3-isochromanone [PD_C] | 2-Furanpropanoic acid, 3-carboxy-4-methyl-5-propyl- [PD_C] | 3,4,5-Trimethoxydihydrocinnamic acid [PD_C] | 2,4,5-Trimethoxydihydrocinnamic acid [PD_C] | 3,4-Dimethoxycinnamic acid [PD_C] | 3,5-Dimethoxycinnamic acid [PD_C] | 2,5-Dimethoxycinnamic acid [PD_C] | trans-2,3-Dimethoxycinnamic acid [PD_C] |…	10.85_241.1070m/z	1.67326
PD_C	Procyanidin B2 [PD_C] | Procyanidin B2 [PD_C] | Procyanidin B1 [PD_C] | ent-Epicatechin(4alpha->8)catechin [PD_C] | 2-Phenyl-4H-[1,3]thiazino[3,2-a]benzimidazol-4-ol [PD_C] | (2-Amino-4-phenyl-1,3-thiazol-5-yl)(phenyl)methanone [PD_C] | N-((2Z)-4-Phenyl-1,3-thiazol-2(3H)-ylidene)benzamide [PD_C] | 1-[3-fluoro-5-(trifluoromethyl)pyridin-2-yl]-4-{5-methanesulfonyl-2-[(1,1,1-trifluoropropan-2-yl)oxy…	13.25_561.1416m/z	1.6714
PD_C	Ethyl 4-[(4-fluorobenzoyl)amino]benzoate [PD_C] | 4-(4-Fluoroanilino)-2H-chromen-2-one [PD_C] | [(2R)-3-(acetyloxy)-2-{[(5Z)-7-[(1S,5R)-5-[(1E,3S)-3-hydroxyoct-1-en-1-yl]-4-oxocyclopent-2-en-1-yl]hept-5-enoyl]oxy}propoxy]phosphonic acid [PD_C] | [(2R)-2-(acetyloxy)-3-{[(5Z)-7-[(1S,5R)-5-[(1E,3S)-3-hydroxyoct-1-en-1-yl]-4-oxocyclopent-2-en-1-yl]hept-5-enoyl]oxy}propoxy]phosphonic acid [PD_C] | 2-[…	5.69_288.1032m/z	1.67135
PD_C	(3'S,5aR,6R,7S,9bR)-9b-(2-carboxy-1-hydroxyethyl)-7-[(R)-furan-3-yl(hydroxy)methyl]-3,3,5a,7-tetramethyl-5-oxo-decahydro-1H-spiro[naphtho[1,2-c]furan-6,2'-oxirane]-3'-carboxylic acid [PD_C]	13.25_506.2155n	1.6706
PD_C	1,2-Dioleoyl-sn-glycero-3-phosphoethanolamine [PD_C] | 1-Stearoyl-2-linoleoyl-sn-glycero-3-phosphoethanolamine [PD_C] | trimethyl(2-{[(2R)-2-[(9Z,12Z)-octadeca-9,12-dienoyloxy]-3-(pentadecanoyloxy)propyl phosphonato]oxy}ethyl)azanium [PD_C] | trimethyl(2-{[(2R)-3-[(9Z,12Z)-octadeca-9,12-dienoyloxy]-2-(pentadecanoyloxy)propyl phosphonato]oxy}ethyl)azanium [PD_C] | (2-aminoethoxy)[(2R)-2-[(13Z,16Z)…	17.98_766.5346m/z	1.6651
PD_C	2-(4-Amino-1-piperidinyl)ethanol [PD_C] | Azocan-2-one [PD_C] | 2-Amino-N,4-dimethylpentanamide [PD_C] | Heptanohydrazide [PD_C] | 1-Methylhexahydroazepin-4-one [PD_C] | 1-(2-Methoxyethyl)piperazine [PD_C] | 2-(Pentylamino)acetamide [PD_C] | N-(5-aminopentyl)acetamide [PD_C] | 4-[(3-aminopropyl)amino]butanal [PD_C] | 4-(aminomethyl)-1-methylpiperidin-4-ol [PD_C] | 2-(pentylamino)acetamide [PD_C] …	1.08_145.1336m/z	1.66482
PD_C	5-(3-Chloro-4-methoxyphenyl)-2-furaldehyde [PD_C] | 2-[(2-Fluorobenzyl)oxy]benzoic acid [PD_C] | 1-(2,4-Dihydroxyphenyl)-2-(4-fluorophenyl)ethanone [PD_C] | 2-[(4-Fluorobenzyl)oxy]benzoic acid [PD_C] | 4-[(4-Fluorophenoxy)methyl]benzoic acid [PD_C]	3.60_269.0587m/z	1.66225
PD_C	N-(3-Methylbutanoyl)valine [PD_C] | 2-octanamidoacetic acid [PD_C] | 2-(2-propylpentanamido)acetic acid [PD_C] | 2-[(5-methyl-3-oxohexyl)amino]propanoic acid [PD_C] | 2-[(1-hydroxyethylidene)amino]octanoic acid [PD_C] | methyl 1-hydroxy-2,2,5,5-tetramethylpyrrolidine-3-carboxylate [PD_C] | Capryloylglycine [PD_C] | tert-Butyl (2R)-2-(hydroxymethyl)-1-pyrrolidinecarboxylate [PD_C] | tert-Butyl (2S…	7.72_202.1438m/z	1.66206
PD_C	Bilirubin [PD_C] | 3-amino-4-({2-[(dimethylamino)methyl]phenyl}sulfanyl)benzonitrile [PD_C] | 4-(cyclopropylmethyl)-10,14,17-trihydroxy-N-[2-(3-phenyl-1,2,4-oxadiazol-5-yl)propan-2-yl]-12-oxa-4-azapentacyclo[9.6.1.0^{1,13}.0^{5,17}.0^{7,18}]octadeca-7(18),8,10,14-tetraene-15-carboxamide [PD_C] | 3-(2-{[3-(2-carboxyethyl)-5-{[(2Z)-4-ethenyl-3-methyl-5-oxo-2,5-dihydro-1H-pyrrol-2-ylidene]methyl}-4-…	11.06_584.2611m/z	1.66162
PD_C	Valdecoxib [PD_C] | 4-(5-methyl-3-phenyl-1,2-oxazol-4-yl)benzene-1-sulfonamide [PD_C] | Valdecoxib [PD_C]	0.61_314.0721n	1.65785
PD_C	PyroGlu-Asp-Arg [PD_C] | N-(2-Furanylmethyl)adenosine [PD_C] | [PD_C] | 5,13,23-trihydroxy-27-[4-hydroxy-3-(3-methylbut-2-en-1-yl)phenyl]-6,22-bis(3-methylbut-2-en-1-yl)-8,10,26,28-tetraoxaheptacyclo[15.11.0.0Ã‚Â¹,Ã¢ÂÂ¹.0Ã‚Â²,Ã¢ÂÂ·.0Ã‚Â¹Ã‚Â¹,Ã‚Â¹Ã¢ÂÂ¶.0Ã‚Â¹Ã¢ÂÂ¸,Ã‚Â²Ã¢ÂÂ·.0Ã‚Â²Ã¢ÂÂ°,Ã‚Â²Ã¢ÂÂµ]octacosa-2(7),3,5,11,13,15,20,22,24-nonaen-19-one [PD_C] | {2-[(benzenesulfinyl)methyl]-3-phenylcy…	6.48_365.1567m/z	1.6558
PD_C	D-erythro-Sphingosine-1-phosphate [PD_C] | 2,3-dihydroxypropanoyl octadec-9-enoate [PD_C] | (2S)-2,3-dihydroxypropyl 8-{3-[(2Z)-oct-2-en-1-yl]oxiran-2-yl}octanoate [PD_C] | (2S)-2,3-dihydroxypropyl (9Z)-11-(3-pentyloxiran-2-yl)undec-9-enoate [PD_C] | 1,3-dihydroxypropan-2-yl 8-{3-[(2Z)-oct-2-en-1-yl]oxiran-2-yl}octanoate [PD_C] | 1,3-dihydroxypropan-2-yl (9Z)-11-(3-pentyloxiran-2-yl)undec-9-enoat…	14.61_393.2607m/z	1.65463
PD_C	2-Propenamide, 2-cyano-3-[3-ethoxy-4-hydroxy-5-[(phenylthio)methyl]phenyl]- [PD_C] | Dihydromyricetin [PD_C] | {3,4,5-trihydroxy-6-[(2-{9-hydroxy-7-oxo-2H,3H,7H-furo[3,2-g]chromen-2-yl}propan-2-yl)oxy]oxan-2-yl}methyl (2E)-3-(4-hydroxy-3,5-dimethoxyphenyl)prop-2-enoate [PD_C] | [(2R,3S,4S,5R,6S)-3,4,5-trihydroxy-6-({2-[(2R)-9-hydroxy-7-oxo-2H,3H,7H-furo[3,2-g]chromen-2-yl]propan-2-yl}oxy)oxan-2-y…	6.01_338.0865m/z	1.65375
PD_C	(3S)-1-methoxyheptane-3-thiol [PD_C]	1.24_163.1158m/z	1.64945
PD_C	(3.beta.,9.beta.,10.alpha.)-3-Hydroxypregna-5,7-dien-20-one [PD_C] | 7,8-Dehydropregnenolone [PD_C] | Progesterone [PD_C] | all-trans-Retinoic acid methyl ester [PD_C] | (5.alpha.)-Androsta-2,16-dien-17-ol 17-acetate [PD_C] | 5,16-Pregnadien-3.beta.-ol-20-one [PD_C] | 9(11),(5.beta.)-Pregnen-3,20-dione [PD_C] | Cardoltriene [PD_C] | 9(11),16,(5.alpha.)-Pregnadien-3.beta.-ol-20-one [PD_C]	10.98_314.2243n	1.64835
PD_C	1,3-dihydroxypropan-2-yl (5Z,8Z,11Z,14Z,17Z)-icosa-5,8,11,14,17-pentaenoate [PD_C] | (2S)-2,3-dihydroxypropyl (5Z,8Z,11Z,14Z,17Z)-icosa-5,8,11,14,17-pentaenoate [PD_C] | (2S,6R)-9-[(2R)-6-hydroxy-2,7,8-trimethyl-3,4-dihydro-2H-1-benzopyran-2-yl]-2,6-dimethylnonanoic acid [PD_C] | 1-(4-hydroxy-3-methoxyphenyl)hexadecane-3,5-dione [PD_C]	15.64_376.2609n	1.64547
PD_C	2,3-dimethylbicyclo[2.2.1]hept-2-ene [PD_C] | 3-(prop-2-en-1-yl)cyclohex-1-ene [PD_C] | trans,cis-3,6-Nonadien-1-ol [PD_C] | (3Z,6Z)-nona-3,6-dien-1-ol [PD_C] | (6Z)-non-6-enal [PD_C] | (2Z,6Z)-nona-2,6-dien-1-ol [PD_C] | (2Z)-non-2-enal [PD_C] | 2,6-dimethylhept-5-enal [PD_C] | (4E)-non-4-enal [PD_C] | (2Z)-2-methyloct-2-enal [PD_C] | 2,2,6-trimethylcyclohexan-1-one [PD_C] | non-8-en-3-one [PD_C…	12.59_123.1169m/z	1.64542
PD_C	4-Methyl-N-((4-methyl-1-piperazinyl)carbonyl)benzenesulfonamide [PD_C] | 4-[(1,5-Dimethyl-3-oxo-2-phenyl-2,3-dihydro-1H-pyrazol-4-yl)amino]-4-oxobutanoic acid [PD_C] | N2-[2-(1H-Indol-3-yl)acetyl]-L-glutamine [PD_C] | 3-Hydroxy-N-(2-oxo-2,3-dihydro-1H-benzimidazol-5-yl)-2-naphthamide [PD_C] | Fenoxanil [PD_D]	1.08_342.0848m/z	1.64103
PD_C	{[(4S,6S)-4-({[(2R)-3-(hexadecanoyloxy)-2-[(5Z,8Z,11Z)-icosa-5,8,11-trienoyloxy]propoxy](hydroxy)phosphoryl}oxy)-2,3,5-trihydroxy-6-(phosphonooxy)cyclohexyl]oxy}phosphonic acid [PD_C] | {[(4S,6S)-4-({[(2R)-3-(hexadecanoyloxy)-2-[(8Z,11Z,14Z)-icosa-8,11,14-trienoyloxy]propoxy](hydroxy)phosphoryl}oxy)-2,3,5-trihydroxy-6-(phosphonooxy)cyclohexyl]oxy}phosphonic acid [PD_C] | {[(4S,6S)-2,3,5-trihydrox…	15.59_533.2262m/z	1.64039
PD_C	2-{[6-(dodecyloxy)-4,5-dihydroxy-2-(hydroxymethyl)oxan-3-yl]oxy}-6-(hydroxymethyl)oxane-3,4,5-triol [PD_C] | 4-tert-Butyldimethylsilyloxynebivolol [PD_C] | [6-Acetyloxy-7-hydroxy-1-(3-methylbutanoyloxy)-7-(3-methylbutanoyloxymethyl)-4a,5,6,7a-tetrahydro-1H-cyclopenta[c]pyran-4-yl]methyl 3-methylbutanoate [PD_C] | 13,14-Epoxyfluprostenol isopropyl ester [PD_C]	10.98_549.2676m/z	1.63964
PD_C	1-Palmitoyl-2-oleoyl-sn-glycero-3-phosphoethanolamine [PD_C] | 1-Palmitoyl-3-oleoyl-sn-glycero-2-phosphoethanolamine [PD_C] | (2-{[(2R)-2-[(9Z)-hexadec-9-enoyloxy]-3-(pentadecanoyloxy)propyl phosphonato]oxy}ethyl)trimethylazanium [PD_C] | (2-{[(2R)-3-[(9Z)-hexadec-9-enoyloxy]-2-(pentadecanoyloxy)propyl phosphonato]oxy}ethyl)trimethylazanium [PD_C] | (2-aminoethoxy)[(2R)-2-[(11Z)-icos-11-enoyloxy]…	18.08_735.5628m/z	1.63932
PD_C	Withanoside VI [PD_C] | 1-Phenyl-2,3,4,5-tetrahydro-1H-3-benzazepine-7,8-diol [PD_C] | 10-Hydroxy-2,4b,8-trimethyl-2-(2-((3,4,5-trihydroxy-6-(hydroxymethyl)tetrahydro-2H-pyran-2-yl)oxy)ethyl)dodecahydro-4a,10a-epoxyphenanthrene-8-carboxylic acid [PD_C] | 3-hydroxydodecanedioic acid [PD_C] | 1,4-dibutyl 2-hydroxybutanedioate [PD_C] | 2'-Deoxyadenosine [PD_C] | (2R,3S,5R)-5-(6-amino-9H-purin-9-yl)-…	10.17_269.1363m/z	1.63891
PD_C	2-[(2-{[4,5-dihydroxy-2-(hydroxymethyl)-6-{5',7,9,13-tetramethyl-5-oxaspiro[pentacyclo[10.8.0.0Ã‚Â²,Ã¢ÂÂ¹.0Ã¢ÂÂ´,Ã¢ÂÂ¸.0Ã‚Â¹Ã‚Â³,Ã‚Â¹Ã¢ÂÂ¸]icosane-6,2'-piperidine]oxy}oxan-3-yl]oxy}-5-hydroxy-6-(hydroxymethyl)-4-[(3,4,5-trihydroxyoxan-2-yl)oxy]oxan-3-yl)oxy]-6-(hydroxymethyl)oxane-3,4,5-triol [PD_C] | Tomatine [PD_C] | Tomatine [PD_C] | {[(2R,3S,4R,5R)-5-(4-amino-2-oxo-1,2-dihydropyrimidin-1-…	0.57_528.7708m/z	1.63732
PD_C	5-Amino-1-methyl-3-(methylsulfanyl)-1H-pyrazole-4-carbonitrile [PD_C] | 5-Fluoroindole-2-carboxylic acid [PD_C] | 6-Fluoro-1H-indole-2-carboxylic acid [PD_C] | 5-fluoro-1H-indole-2-carboxylic acid [PD_C] | 4-{[(2-amino-4-oxo-3,4,7,8-tetrahydropteridin-6-yl)methyl]amino}benzoic acid [PD_C] | (2S,5R,6R)-6-[(2R)-2-azido-2-phenylacetamido]-3,3-dimethyl-7-oxo-4-thia-1-azabicyclo[3.2.0]heptane-2-carbox…	3.02_359.0828m/z	1.63679
PD_C	1-(Dimethylamino)-3-(1-naphthyloxy)-2-propanol [PD_C] | 2-(Diethylamino)ethyl 3-amino-4-propoxybenzoate [PD_C] | Mianserin [PD_C] | 1-(2-Allylphenoxy)-3-(4-morpholinyl)-2-propanol [PD_C] | Esmolol [PD_C] | Heliotrine [PD_C] | 4-[5-(Hydroxymethyl)-8-methyl-3-oxabicyclo[3.3.1]non-7-en-2-yl]phenol [PD_C] | 3-[(3-hydroxynona-4,7-dienoyl)oxy]-4-(trimethylazaniumyl)butanoate [PD_C] | 3-[(3-hydroxynona-…	9.86_278.1747m/z	1.63611
PD_C	N-Benzyl-N'-(2-fluorophenyl)ethanediamide [PD_C] | 3-(2-(4-Hydroxy-3-methoxyphenyl)-3-(hydroxymethyl)-7-methoxy-2,3-dihydro-1-benzofuran-5-yl)propyl .beta.-D-glucopyranoside [PD_C] | 3-(1-Hydroxy-3-methylbutyl)-6-[2-hydroxy-4-methyl-6-[[(2R,3R,4S,5R)-3,4,5-trihydroxyoxan-2-yl]oxymethyl]phenoxy]-2-methoxybenzoic acid [PD_C] | 4-((2S,3R,4R)-4-(4-Hydroxy-3-methoxybenzyl)-3-(hydroxymethyl)tetrahydrof…	11.61_545.1999m/z	1.62724
PD_C	(2R)-N-[2-({2-[(2-{3-[(2R)-2,4-dihydroxy-3,3-dimethylbutanamido]propanamido}ethyl)disulfanyl]ethyl}carbamoyl)ethyl]-2,4-dihydroxy-3,3-dimethylbutanamide [PD_C] | N-(2-{[2-({2-[3-(2,4-dihydroxy-3,3-dimethylbutanamido)propanamido]ethyl}disulfanyl)ethyl]carbamoyl}ethyl)-2,4-dihydroxy-3,3-dimethylbutanamide [PD_C] | Bis(N-pantothenylamidoethyl) disulfide [PD_C] | Pantethine [PD_C] | N-(1-{4-[(2,4-dim…	11.06_587.2774m/z	1.62712
PD_C	O-Methylsterigmatocystin [PD_C] | Rabelomycin [PD_C] | 11,15-dimethoxy-6,8,20-trioxapentacyclo[10.8.0.0Ã‚Â²,Ã¢ÂÂ¹.0Ã‚Â³,Ã¢ÂÂ·.0Ã‚Â¹Ã¢ÂÂ´,Ã‚Â¹Ã¢ÂÂ¹]icosa-1(12),2(9),4,10,14,16,18-heptaen-13-one [PD_C] | 1-(2H-1,3-benzodioxol-5-yl)-3-(4-methoxy-1-benzofuran-5-yl)propane-1,3-dione [PD_C] | Butyl 5H-[1,2,4]triazino[5,6-b]indol-3-yl sulfide [PD_C] | Isocarbophos [PD_C]	5.69_303.0652m/z	1.62623
PD_C	1.alpha.-Methyl-5.alpha.-androstan-3.alpha.,17.beta.-diol glucuronide [PD_C] | 3-Methylhexahydropyrrolo[1,2-a]pyrazine-1,4-dione [PD_C] | cis-Tetrahydrophthalimide [PD_C] | 1,2,3,6-Tetrahydrophthalimide [PD_C] | Suberohydroxamic acid [PD_C] | 3-Acetamidophenol [PD_C] | 2-(Methylamino)benzoic acid [PD_C] | 2'-Hydroxyacetanilide [PD_C] | Acetaminophen [PD_C]	5.06_169.0972m/z	1.62452
PD_C	2',4-dimethyl-tetrahydrospiro[[1,3]dithiolo[4,5-c]furan-2,3'-oxolane] [PD_C] | 2',3a-dimethyl-tetrahydrospiro[[1,3]dithiolo[4,5-b]furan-2,3'-oxolane] [PD_C] | 2-oxoimidazolidine-1-carbothioamide [PD_C] | 1,3-Thiazole-4-carbonitrile [PD_C] | 1,2-Thiazole-3-carbonitrile [PD_C] | 1,3-Thiazole-2-carbonitrile [PD_C] | 4-Thiazolecarbonitrile [PD_C] | 3-(Ethylsulfanyl)-1H-1,2,4-triazol-5-ylamine [PD_C] …	1.89_128.0278m/z	1.62392
PD_C	3-Piperidone [PD_C] | piperidin-2-one [PD_C] | pyrrolidine-1-carbaldehyde [PD_C] | 2,4-dimethyl-2,5-dihydro-1,3-oxazole [PD_C] | (2R)-2-hydroxy-2-methylbutanenitrile [PD_C] | 2-ethyl-4,5-dihydro-1,3-oxazole [PD_C] | 4,4-dimethyl-4,5-dihydro-1,3-oxazole [PD_C] | N,N-dimethylprop-2-enamide [PD_C] | pyrrolidine-2-carbaldehyde [PD_C] | N,N-Dimethylacrylamide [PD_C] | N-Methyl-N-vinylacetamide [PD_C] …	3.52_99.0684n	1.6209
PD_C	6-fluoro-3-hydroxypyrazine-2-carboxamide [PD_C] | 5-Fluoro-3-nitro-2-pyridinamine [PD_C] | [(5-Bromo-2-fluorophenyl)methyl](ethyl)amine [PD_D] | [(5-Bromo-2-fluorophenyl)methyl]dimethylamine [PD_D]	5.43_195.9920m/z	1.62056
PD_C	Wedelolactone [PD_C] | 2-(2-Chloroethoxy)acetamide [PD_C] | 2-carboxybenzen-1-olate [PD_C] | {[(2R,3S,5R)-3-hydroxy-5-(6-oxo-6,9-dihydro-3H-purin-9-yl)oxolan-2-yl]methoxy}phosphonic acid [PD_C] | dIMP [PD_C] | 4-hydroxybenzoate [PD_C] | 3-(6-Oxopyrazolo[1,5-a]pyrido[3,4-e]pyrimidin-7(6H)-yl)propanoic acid [PD_C] | {[4,7,10-tris(phosphonomethyl)-1,4,7,10-tetraazacyclododecan-1-yl]methyl}phosphonic…	6.06_297.0379m/z	1.61961
PD_C	6-(2-{[(diaminomethylidene)carbamoyl]amino}-2-phenylacetamido)-3,3-dimethyl-7-oxo-4-thia-1-azabicyclo[3.2.0]heptane-2-carboxylic acid [PD_C]	11.50_434.1390n	1.6186
PD_C	Propyphenazone [PD_C] | Ibudilast [PD_C] | Benzenemethanol, 5-[2-[(2R,6S)-2,6-dimethyl-4-morpholinyl]-4-(4-morpholinyl)pyrido[2,3-d]pyrimidin-7-yl]-2-methoxy-, rel- [PD_C] | 2-{5,7',9',13'-tetramethyl-16'-oxo-5',17'-dioxaspiro[oxane-2,6'-pentacyclo[10.7.0.0Ã‚Â²,Ã¢ÂÂ¹.0Ã¢ÂÂ´,Ã¢ÂÂ¸.0Ã‚Â¹Ã¢ÂÂ´,Ã‚Â¹Ã¢ÂÂ¸]nonadecane]-13'-yl}acetic acid [PD_C] | 4-{5,9-dihydroxy-2,6,6,11,15-pentamethyl-12,17-dioxo…	15.11_483.2718m/z	1.61845
PD_C	2,3-dihydroxypropyl octanoate [PD_C] | Glyceryl monooctanoate [PD_C]	11.76_218.1518n	1.61613
PD_C	5-Hydroxy-10,10-dimethyl-6-methylenebicyclo[7.2.0]undecan-2-one [PD_C] | 1-methyl-7-(prop-1-en-2-yl)-1,2,3,4,5,6,7,8-octahydronaphthalene-2,3-diol [PD_C] | 4,12,12-trimethyl-5-oxatricyclo[8.2.0.0Ã¢ÂÂ´,Ã¢ÂÂ¶]dodecan-9-one [PD_C] | 5-hydroxy-10,10-dimethyl-6-methylidenebicyclo[7.2.0]undecan-2-one [PD_C] | 3-(1-hydroxyethyl)-4a,5-dimethyl-1,2,4a,5,6,7,8,8a-octahydronaphthalen-2-one [PD_C] | [2-(1-…	13.53_222.1621n	1.61546
PD_C	TDP-2 [PD_C] | N-[4-(5-amino-2,2-dimethyl-4-oxo-3,4-dihydro-2H-1-benzopyran-6-yl)-1-hydroxy-4-oxobutan-2-yl]acetamide [PD_C]	12.90_334.1524n	1.61481
PD_C	(2R)-2-amino-3-({2-amino-2-[(carboxymethyl)carbamoyl]ethyl}disulfanyl)propanoic acid [PD_C] | 2-amino-3-({2-amino-2-[(carboxymethyl)carbamoyl]ethyl}disulfanyl)propanoic acid [PD_C]	0.60_297.0448n	1.6146
PD_C	5-[(E)-(4-Nitrophenyl)diazenyl]-2,4,6(1H,3H,5H)-pyrimidinetrione [PD_C] | N-(3-Chlorophenyl)-N'-(4-pyridinylmethyl)thiourea [PD_C] | 5-Bromo-2-cyclohexylamino-3-nitropyridine [PD_D] | 2-Chloro-1-[1-(3-chloro-4-fluorophenyl)-2,5-dimethyl-1H-pyrrol-3-yl]ethanone [PD_D] | CP-607366 [PD_D]	1.08_161.5118m/z	1.61398
PD_C	5-Chloro-4,6,8-trihydroxy-7-methoxy-3-methyl-3,4-dihydroisochromen-1-one [PD_C] | (2S*,3R*)-2-Methyl-3-[3,4-(methylenedioxy)phenyl]glycidic acid methyl ester [PD_C] | Austdiol [PD_C]	10.50_275.0320m/z	1.61121
PD_C	Barbital [PD_C] | 5,5-diethyl-1,3-diazinane-2,4,6-trione [PD_C]	2.36_184.0849n	1.60844
PD_C	Linamarin [PD_C] | Diflorasone diacetate [PD_C] | 2-(acetyloxy)-1,2-bis(oxiran-2-yl)ethyl acetate [PD_C] | 4-({[(2R,3S,4S,5R)-2,3,4-trihydroxy-5-(hydroxymethyl)oxolan-2-yl]methyl}amino)butanoic acid [PD_C] | 1,3,4,5,6-pentahydroxy-1-(morpholin-4-yl)hexan-2-one [PD_C] | 2-(2-methylprop-2-enamido)pentanedioic acid [PD_C] | N-.alpha.-(tert-Butoxycarbonyl)-L-glutamic acid [PD_C] | Malonyl-L-carnitine…	6.85_248.1126m/z	1.60692
PD_C	(2S)-2-amino-3-({[(2R)-2-{[(5R,6Z,8E,10E,12S,14Z)-5,12-dihydroxyicosa-6,8,10,14-tetraenoyl]oxy}-3-(tetradecanoyloxy)propoxy](hydroxy)phosphoryl}oxy)propanoic acid [PD_C] | (2S)-2-amino-3-({[(2R)-3-{[(5S,6Z,8E,10E,12R,14Z)-5,12-dihydroxyicosa-6,8,10,14-tetraenoyl]oxy}-2-(tetradecanoyloxy)propoxy](hydroxy)phosphoryl}oxy)propanoic acid [PD_C] | (2S)-2-amino-3-({[(2R)-2-{[(5S,6E,8Z,11Z,13E,15R)-5,15-…	18.08_394.7399m/z	1.60392
PD_C	1-(4-methoxybutyl)-N-(2-methylpropyl)-N-[5-(morpholine-4-carbonyl)piperidin-3-yl]-1H-1,3-benzodiazole-2-carboxamide [PD_C] | 2-(2-amino-1,3-dihydroxyoctadec-4-en-1-yl)-6-(hydroxymethyl)oxane-2,3,4,5-tetrol [PD_C]	14.90_261.6554m/z	1.60233
PD_C	[(2-phenylethenesulfonyl)methyl]benzene [PD_C] | 2-Methoxy-5-(trifluoromethoxy)phenol [PD_C] | 1,3-bis(acetyloxy)propan-2-yl acetate [PD_C] | Triacetin [PD_C] | Triacetin [PD_C] | 2-(2-methyl-2-sulfanylpropanamido)-3-sulfanylpropanoic acid [PD_C] | 8-Methyl-2-(trifluoromethyl)quinolin-4-ol [PD_C] | N9-methyl-N9-{[4-(morpholine-4-sulfonyl)phenyl]methyl}-2-azatricyclo[6.3.1.0^{4,12}]dodeca-1(12),2,…	3.78_241.0681m/z	1.59935
PD_C	Aluminum hydroxide acetate (1:1:2) [PD_C] | 8-Chloroisoquinoline [PD_C] | 2-chloroquinoline [PD_C] | 2-{[(2E)-3-(4-hydroxyphenyl)prop-2-enoyl]oxy}butanedioic acid [PD_C] | 2-[(2-chloroethyl)amino]-1,3,2ÃŽÂ»Ã¢ÂÂµ-oxazaphosphinan-2-one [PD_C] | 2-amino-3-(2-chloroethyl)-1,3,2ÃŽÂ»Ã¢ÂÂµ-oxazaphosphinan-2-one [PD_C] | 2-(Methylthio)phenol [PD_C] | 5-Ethyl-2-thiophenecarbaldehyde [PD_C] | 2-methoxybe…	2.73_163.0182m/z	1.59661
PD_C	4-Deoxypyridoxine [PD_C] | (1S,2R)-2-(Aminocarbonyl)cyclohexanecarboxylic acid [PD_C] | Castanospermine [PD_C] | p-Octopamine [PD_C] | Norphenylephrine [PD_C] | .alpha.-Paxitriol [PD_C] | 4-Anisaldehyde [PD_C] | 3-Anisaldehyde [PD_C] | 3-Methoxy-5-pentyl-2-prenylphenol [PD_C] | 4-Methoxybenzaldehyde [PD_C]	8.58_154.0863m/z	1.59471
PD_C	L-Kynurenine [PD_C] | D-Kynurenine [PD_C] | 4-Formyl-2-methoxy-3-nitrophenyl acetate [PD_C] | (chloromethyl)benzene [PD_C] | 1-chloro-4-methylbenzene [PD_C] | Chlorotoluene [PD_C] | 4-Chlorotoluene [PD_C] | m-Chlorotoluene [PD_C] | 2-Chlorotoluene [PD_C] | ethyl fluoro(methyl)phosphinate [PD_C] | 4-[(Ethylamino)carbonylamino]benzoic acid [PD_C]	5.43_253.0554m/z	1.59162
PD_C	(3R)-3-[(2-methylpropanoyl)oxy]-4-(trimethylazaniumyl)butanoate [PD_C] | 2,6-Di-tert-butyl-4-methoxyphenol [PD_C] | (4S,4aR)-4-(Hydroxymethyl)-3,4a,8,8-tetramethyl-4a,5,6,7,8,8a-hexahydronaphthalen-1(4H)-one [PD_C] | 4-[(E)-5-Hydroxy-3-methylpent-3-enyl]-3,5,5-trimethylcyclohex-2-en-1-one [PD_C]	14.06_250.1880m/z	1.59091
PD_C	Ethofumesate [PD_C] | Ethofumesate [PD_C] | 2-Hydroxy-3-(10-methyl-2,7-dioxooxecan-5-yl)sulfanylpropanoic acid [PD_C] | 3-Chloro-4-(2-naphthyloxy)aniline [PD_C] | 1-Methyl-4-(1-piperazinylsulfonyl)piperazine [PD_C] | 1-(Phenylsulfonyl)cyclopentanecarboxylic acid [PD_C]	12.59_287.0937m/z	1.5904
PD_C	1,2-Di-(9Z,12Z,15Z-octadecatrienoyl)-sn-glycero-3-phosphocholine [PD_C] | (2S)-3-hydroxy-2-{[(5R,6R,7Z,9Z,11E,13E,15S,17Z)-5,6,15-trihydroxyicosa-7,9,11,13,17-pentaenoyl]oxy}propyl docosanoate [PD_C] | (2S)-1-hydroxy-3-{[(5S,6S,7Z,9Z,11E,13E,15R,17Z)-5,6,15-trihydroxyicosa-7,9,11,13,17-pentaenoyl]oxy}propan-2-yl docosanoate [PD_C] | (2R)-2-hydroxy-3-{[(5S,6S,7Z,9Z,11E,13E,15R,17Z)-5,6,15-trihydro…	17.95_791.5410m/z	1.59027
PD_C	Calpain Inhibitor II [PD_C] | Roxithromycin [PD_C] | Asn-Ile-Arg [PD_C] | Didemethylmifepristone [PD_C] | (2S)-2-amino-3-({hydroxy[(2R)-2-[(11Z)-icos-11-enoyloxy]-3-(pentadecanoyloxy)propoxy]phosphoryl}oxy)propanoic acid [PD_C] | (2S)-2-amino-3-({hydroxy[(2R)-3-[(11Z)-icos-11-enoyloxy]-2-(pentadecanoyloxy)propoxy]phosphoryl}oxy)propanoic acid [PD_C] | (2-aminoethoxy)[(2R)-2-{[(9S,10S,12Z)-9,10-di…	17.76_820.5073m/z	1.58988
PD_C	Alantolactone [PD_C] | Isoalantolactone [PD_C] | Naphtho[2,3-b]furan-2(4H)-one, 4a,5,6,7,8,8a,9,9a-octahydro-3,8a-dimethyl-5-methylene- [PD_C] | Costunolide [PD_C] | 6-Dehydropetasol [PD_C] | Turmeronol B [PD_C]	11.91_197.1325m/z	1.58968
PD_C	Phomalone [PD_C] | methyl 3-(2,3-dihydroxy-3-methylbutyl)-4-hydroxybenzoate [PD_C]	12.80_254.1151n	1.58856
PD_C	4-Phenyl-1-cyclohexene [PD_C] | (cyclohex-1-en-1-yl)benzene [PD_C] | 2-(1,2,3,4-Tetrahydronaphthalen-1-yl)ethan-1-ol [PD_C] | 4-Methyl-1-phenylpentan-3-one [PD_C] | 4-methyl-1-phenylpentan-2-one [PD_C] | 4-(4-methylphenyl)pentan-2-one [PD_C] | 2,4-dimethyl-4-phenyloxolane [PD_C] | 3-[4-(propan-2-yl)phenyl]propanal [PD_C] | 1-phenylhexan-2-one [PD_C] | 1-(4-butylphenyl)ethan-1-one [PD_C] | 2-Pheny…	16.89_159.1169m/z	1.58742
PD_C	(2-aminoethoxy)[(2R)-2-{[(8Z,11Z,14Z)-5,6-dihydroxyicosa-8,11,14-trienoyl]oxy}-3-(docosanoyloxy)propoxy]phosphinic acid [PD_C] | (2-aminoethoxy)[(2R)-3-{[(8Z,11Z,14Z)-5,6-dihydroxyicosa-8,11,14-trienoyl]oxy}-2-(docosanoyloxy)propoxy]phosphinic acid [PD_C] | [(2S)-2,3-dihydroxypropoxy][(2R)-2-{[(5Z)-7-[(1R,2R,3R)-3-hydroxy-2-[(1E,3S)-3-hydroxyoct-1-en-1-yl]-5-oxocyclopentyl]hept-5-enoyl]oxy}-3-[(1…	19.11_902.5854m/z	1.58523
PD_C	[3-(4-{2-butyl-1-[4-(4-chlorophenoxy)phenyl]-1H-imidazol-4-yl}phenoxy)propyl]diethylamine [PD_C]	15.03_288.6229m/z	1.58414
PD_C	2(1H)-Quinolinone, 3,4-dihydro-4-hydroxy-3-methoxy-4-(4-methoxyphenyl)- [PD_C] | N-(Phenoxyacetyl)phenylalanine [PD_C] | 4-[4-(Benzyloxy)anilino]-4-oxobutanoic acid [PD_C] | N-(4-Methoxybenzoyl)phenylalanine [PD_C] | N-Benzoyl-3-phenylisoserine methyl ester [PD_C] | 2-{[3-(Propan-2-yloxy)phenyl]carbamoyl}benzoic acid [PD_C] | 10-Oxomorphine [PD_C] | 4-Methoxy-N'-(phenylacetyl)benzohydrazide [PD_C…	5.16_317.1490m/z	1.5827
PD_C	Methyl 1,6-bis(acetyloxy)-11-hydroxy-7-oxoabieta-8,11,13-trien-18-oate [PD_C] | Deschlorothricin [PD_C] | Garcinone D [PD_C] | 5a,6-Dihydroxy-13-methoxy-5,5,7a,9,14b-pentamethyl-1,2,5a,6,7,7a,10,14,14a,14b-decahydro-5H-furo[3,4-i]oxepino[4,3-a]xanthene-3,12-dione [PD_C] | 3-(1-Hydroxy-3-methylbutyl)-6-[2-hydroxy-4-methyl-6-[(E)-3-oxobut-1-enyl]phenoxy]-2-methoxybenzoic acid [PD_C] | 4,5,16,17-tet…	13.25_461.2168m/z	1.57951
PD_C	(2R,3R,4S,5S,6R)-2-ethoxy-6-(hydroxymethyl)oxane-3,4,5-triol [PD_C] | (1R,2s,3S,4R,5s,6S)-4,6-dimethoxycyclohexane-1,2,3,5-tetrol [PD_C] | 2-ethoxy-6-(hydroxymethyl)oxane-3,4,5-triol [PD_C] | (2R,3S,4S,5R)-2-ethoxy-2,5-bis(hydroxymethyl)oxolane-3,4-diol [PD_C]	1.96_208.0945n	1.57943
PD_C	1-[2-Chloro-4-(methylsulfonyl)phenyl]piperazine [PD_C] | N-Acetylsulfamerazine [PD_C] | 4-(3-Methylphenyl)-2H-pyrido[4,3-e]-1,2,4-thiadiazin-3(4H)-one 1,1-dioxide [PD_C] | N-(Propan-2-yl)-10H-phenothiazine-10-carboxamide [PD_C] | N-(5-Amino-9,10-dioxo-9,10-dihydro-1-anthracenyl)benzamide [PD_C] | 2,5-Diamino-4,6-dihydroxypyrimidine [PD_C] | 2,6-diamino-3,4,5,6-tetrahydropyrimidine-4,5-dione [PD_C…	5.69_307.0865m/z	1.57308
PD_C	3-Methyl-1-phenylpent-1-yn-3-ol [PD_C] | 1-Phenyl-1-hexyn-3-ol [PD_C] | 2-Propyl-1-indanone [PD_C] | (3E)-6-phenylhex-3-en-2-one [PD_C] | (2Z)-4-methyl-2-phenylpent-2-enal [PD_C] | 1,4-dimethyl-1,2,3,6-tetrahydroazulen-6-one [PD_C] | 4,7-dimethyl-1,2,3,4-tetrahydronaphthalen-1-one [PD_C] | 6-Acetyl-1,2,3,4-tetrahydronaphthalene [PD_C]	16.94_174.1045n	1.57282
PD_C	3-[(3-hydroxydecanoyl)oxy]-4-(trimethylazaniumyl)butanoate [PD_C] | 3-[(7-hydroxydecanoyl)oxy]-4-(trimethylazaniumyl)butanoate [PD_C] | 3-[(6-hydroxydecanoyl)oxy]-4-(trimethylazaniumyl)butanoate [PD_C] | 3-[(2-hydroxydecanoyl)oxy]-4-(trimethylazaniumyl)butanoate [PD_C] | 3-[(8-hydroxydecanoyl)oxy]-4-(trimethylazaniumyl)butanoate [PD_C] | 3-[(5-hydroxydecanoyl)oxy]-4-(trimethylazaniumyl)butanoate …	9.94_331.2354n	1.57279
PD_C	N2-Acetyl-N-(2-(4-hydroxyphenyl)ethyl)-.alpha.-glutamine [PD_C] | Pethoxamid [PD_C] | Dimethyl 4-(2-furyl)-2,6-dimethyl-1,4-dihydro-3,5-pyridinedicarboxylate [PD_C] | 4-Amino-2-hydroxy-5-[[1-hydroxy-1-(5-oxo-6-bicyclo[4.1.0]hept-3-enyl)propan-2-yl]amino]-5-oxopentanoic acid [PD_C] | (3E,11Z,13E)-6-Hydroxy-16-methyloxacyclohexadeca-3,11,13-trien-2-one [PD_C] | Brefeldin C [PD_C] | Dinor-12-oxophyt…	11.37_309.1440m/z	1.57131
PD_C	Kahweol [PD_C] | all-trans-4-Ketoretinoic acid [PD_C] | 6.beta.-Hydroxynorethindrone [PD_C] | 6-Oxirane boldenone [PD_C] | 7-Oxoabieta-8,11,13-trien-18-oic acid [PD_C] | 3,3-(Ethylenedioxy)estra-5(10),9(11)-dien-17-one [PD_C]	13.32_314.1878n	1.57086
PD_C	5-Methyl-1,3-benzoxazol-2-amine [PD_C] | Thr-Pro [PD_C] | Resedine [PD_C] | Coronaridine [PD_C] | 1-(4-Ethoxyphenyl)urea [PD_C] | 3-Isoxazolecarboxamide, N,N-dicyclohexyl-5-cyclopropyl- [PD_C] | Ethyl 3,4-diaminobenzoate [PD_C] | 3-Amino-1-(2-amino-3-hydroxyphenyl)propan-1-one [PD_C]	9.60_181.0972m/z	1.56911
PD_C	Isouron [PD_C] | 9-hydroxyundec-10-enoic acid [PD_C] | 4-methyl-2-propyloxan-4-yl acetate [PD_C] | 3-oxononyl acetate [PD_C] | [(2S)-2,3-dihydroxypropoxy][(2R)-3-[(4Z,7Z,10Z,13Z,16Z,19Z)-docosa-4,7,10,13,16,19-hexaenoyloxy]-2-[(5Z,8Z,11Z)-icosa-5,8,11-trienoyloxy]propoxy]phosphinic acid [PD_C] | [(2S)-2,3-dihydroxypropoxy][(2R)-3-[(4Z,7Z,10Z,13Z,16Z,19Z)-docosa-4,7,10,13,16,19-hexaenoyloxy]-2-[(8…	19.43_423.2704m/z	1.56595
PD_C	Phenthoate [PD_C] | ethyl 2-{[dimethoxy(sulfanylidene)-ÃŽÂ»Ã¢ÂÂµ-phosphanyl]sulfanyl}-2-phenylacetate [PD_C] | Phenthoate [PD_C] | 4-[4-(2-carboxylatoeth-1-en-1-yl)-2,6-dimethoxyphenoxy]-3-hydroxy-4-oxobutanoate [PD_C] | 2,6-Diamino-4-chloropyrimidine 1-oxide [PD_C] | 4-Chloro-6-methoxy-1,3,5-triazin-2-amine [PD_C] | 2-Chloro-N-(4H-1,2,4-triazol-3-yl)acetamide [PD_C]	0.61_338.0646m/z	1.56517
PD_C	1H-Indole-3,5-dicarboxylic acid, 1-[3-[4-(decyloxy)phenoxy]-2-oxopropyl]-, 3-methyl ester [PD_C] | 5,5'-dihydroxy-4,4',8,8-tetramethyl-7-oxaspiro[bicyclo[3.2.1]octane-6,2'-oxolan]-3-en-2-one [PD_C] | 2-(2-carboxyethyl)-4-methyl-5-pentylfuran-3-carboxylic acid [PD_C] | 10-Hydroxy-2,4b,8-trimethyl-2-(2-((3,4,5-trihydroxy-6-(hydroxymethyl)tetrahydro-2H-pyran-2-yl)oxy)ethyl)dodecahydro-4a,10a-epoxyph…	12.75_537.2679m/z	1.56246
PD_C	(2S)-1-(hexadecanoyloxy)-3-hydroxypropan-2-yl (7Z,10Z,13Z,16Z)-docosa-7,10,13,16-tetraenoate [PD_C] | (2S)-1-hydroxy-3-(octadecanoyloxy)propan-2-yl (5Z,8Z,11Z,14Z)-icosa-5,8,11,14-tetraenoate [PD_C] | (2S)-1-hydroxy-3-(octadecanoyloxy)propan-2-yl (8Z,11Z,14Z,17Z)-icosa-8,11,14,17-tetraenoate [PD_C] | (2S)-1-hydroxy-3-[(11Z)-octadec-11-enoyloxy]propan-2-yl (8Z,11Z,14Z)-icosa-8,11,14-trienoate [PD_…	18.57_609.5232m/z	1.56191
PD_C	6-Methylsulfinylhexanenitrile [PD_C] | 4-methyl-7-(propan-2-yl)azulene-1-carbaldehyde [PD_C] | 1,5,8-trimethyl-6H,7H-naphtho[2,1-b]furan [PD_C] | [4-methyl-7-(prop-1-en-2-yl)azulen-1-yl]methanol [PD_C] | 4-Cumylphenol [PD_C] | 3-[(8-amino-7-oxononanoyl)oxy]-4-(trimethylazaniumyl)butanoate [PD_C] | 10-[(1-butylpiperidin-2-yl)methyl]-10H-phenothiazine [PD_C] | (3Z)-4-hydroxy-5-methylidene-3-tetrade…	0.63_177.1063m/z	1.56185
PD_C	Prostaglandin D2 methyl ester [PD_C] | 5.beta.-Pregnan-3.alpha.,17,20.beta.,21-tetrol-11-one [PD_C] | 3.beta.-Allotetrahydrocortisol [PD_C] | 5-(2-Acetoxy-12-hydroxytridecyl)-1,3-benzenediol [PD_C] | Allo-3.alpha.-tetrahydrocortisol [PD_C] | 15-Cyclohexylpentanorprostaglandin F2.alpha. [PD_C] | 15(S)-15-Methylprostaglandin E2 [PD_C] | Tetrahydrocortisol [PD_C] | Prostaglandin E2 methyl ester [PD_…	14.61_366.2399m/z	1.56161
PD_C	His-Asp [PD_C] | Asp-His [PD_C] | 1,2-Dimethyl-1H-imidazole-4-sulfonamide [PD_C] | 3,5-Dimethyl-1H-pyrazole-4-sulfonamide [PD_C] | 3-amino-3-{[1-carboxy-2-(1H-imidazol-5-yl)ethyl]carbamoyl}propanoic acid [PD_C] | (2S)-2-[(2S)-2-amino-3-(1H-imidazol-4-yl)propanamido]butanedioic acid [PD_C] | Cyanidin 3-galactoside cation [PD_C] | Cyanidin 3-glucoside cation [PD_C] | 2-(3,4-dihydroxyphenyl)-5,7-dih…	0.85_158.0374m/z	1.55654
PD_C	3-Hydroxy-5-methoxy-3-(methoxycarbonyl)-5-oxopentanoic acid [PD_C] | 3-(carboxymethyl)-3-hydroxyhexanedioic acid [PD_C] | 2-hydroxy-4-methoxy-2-(2-methoxy-2-oxoethyl)-4-oxobutanoic acid [PD_C] | 1,3,12-tris(hydroxymethyl)-2,4,6,9,11-pentaoxadodecane-1,3,5,7,10,12-hexacarbaldehyde [PD_C] | [1]Benzothiopyrano[4,3-b]indole, 6,11-dihydro- [PD_C] | 6H,11H-thiochromeno[4,3-b]indole [PD_C] | 2,3,5-Trifl…	6.22_220.0578m/z	1.55623
PD_C	8-methyl-8-azabicyclo[3.2.1]octan-3-yl 3-methoxy-2-phenylpropanoate [PD_C]	13.43_303.1831n	1.55592
PD_C	His-His [PD_C] | Simeconazole [PD_C] | 5-[1-hydroxy-6-(hydroxymethyl)-2,6-dimethyl-4-oxocyclohex-2-en-1-yl]-3-methylpenta-2,4-dienoate [PD_C] | (2R,3S,5R)-2-(hydroxymethyl)-5-{3H-imidazo[2,1-f]purin-3-yl}oxolan-3-ol [PD_C] | 2-(hydroxymethyl)-5-{3H-imidazo[2,1-f]purin-3-yl}oxolan-3-ol [PD_C] | 2-amino-1-[(2-methyl-4-methylidene-5-oxooxolan-2-yl)methyl]-6,7-dihydro-1H-purin-6-one [PD_C] | 5-(6-ami…	10.77_293.1355m/z	1.55537
PD_C	6-(4-Oxo-2-thioxo-1,3-thiazolidin-3-yl)hexanoic acid [PD_C] | aminophosphonic acid [PD_C] | 2-(2,4-Dinitrophenoxy)ethanol [PD_C] | 2-(hydroxymethyl)-6-({4-methanesulfinyl-1-[(sulfonatooxy)imino]butyl}sulfanyl)oxane-3,4,5-triol [PD_C] | 3,12-dithia-6,9-diazatricyclo[7.4.0.0^{2,7}]tridec-2(7)-en-8-one [PD_C] | 5-Nitroisophthalic acid [PD_C]	10.53_212.0198m/z	1.55466
PD_C	Ile-Gln [PD_C] | Leu-Gln [PD_C] | 3-[5-(2-Methylpropyl)-3,6-dioxopiperazin-2-yl]propanoic acid [PD_C] | N-L-.gamma.-Glutamyl-L-leucine [PD_C] | Gln-Ile [PD_C] | Leu-Glu [PD_C] | Ile-Glu [PD_C] | Glu-Ile [PD_C] | Gln-Leu [PD_C] | Isoleucyl-Glutamine [PD_C]	5.90_243.1336m/z	1.55444
PD_C	Phenytoin [PD_C] | Phenytoin [PD_C] | 2-(4-Methoxyphenyl)quinazolin-4-ol [PD_C] | Ethyl 4-[(anilinocarbonyl)amino]benzoate [PD_C] | Ethyl 4-[(4-aminobenzoyl)amino]benzoate [PD_C] | Trp-Pro [PD_C] | N-[3-(3,5-Dimethylphenyl)-1H-pyrazol-5-yl]-1,4-dioxane-2-carboxamide [PD_C] | 2-(3,4,5-Trimethoxyphenyl)-1H-benzimidazole [PD_C] | N-[4-(5-amino-2,2-dimethyl-4-oxo-3,4-dihydro-2H-1-benzopyran-6-yl)-1-h…	9.23_285.1230m/z	1.55438
PD_C	4-(1H-Imidazol-1-ylmethyl)benzonitrile [PD_C] | 9H-pyrido[2,3-b]indol-2-amine [PD_C] | 2-Amino-a-carboline [PD_C] | [PD_C] | (2-hydroxy-4-methylphenyl)oxidanesulfonic acid [PD_C] | (2-hydroxy-5-methylphenyl)oxidanesulfonic acid [PD_C] | (2-hydroxy-3-methylphenyl)oxidanesulfonic acid [PD_C] | (2-hydroxy-6-methylphenyl)oxidanesulfonic acid [PD_C] | (4-methoxyphenyl)oxidanesulfonic acid [PD_C] | (3-…	1.02_222.0429m/z	1.55388
PD_C	hexa-1,3,5-triene [PD_C] | 1-(prop-1-en-2-yl)-4-(propan-2-yl)benzene [PD_C] | 1-(prop-1-en-2-yl)-3-(propan-2-yl)benzene [PD_C] | Methylcyclopentadiene dimer [PD_C] | 4-tert-Butylstyrene [PD_C] | 4-Isopropylphenylacetaldehyde [PD_C] | 4-Methyl-1-phenyl-2-pentanol [PD_C] | 2-Mesityl-2-propanol [PD_C] | 3-Methyl-5-phenylpentan-1-ol [PD_C] | 4-Methyl-1-phenylpentan-3-ol [PD_C] | 1,4a-Dimethyl-4,4a,5,…	14.16_161.1326m/z	1.55278
PD_C	cis-Jasmone [PD_C] | 2,2-Dimethyl-3-phenyl-1-propanol [PD_C] | 1-(2-methoxypropan-2-yl)-4-methylbenzene [PD_C] | (butoxymethyl)benzene [PD_C] | 3-methyl-2-[(2E)-pent-2-en-1-yl]cyclopent-2-en-1-one [PD_C] | 5-phenylpentan-1-ol [PD_C] | 1-phenylpentan-2-ol [PD_C] | 2-methyl-4-phenylbutan-2-ol [PD_C] | 2-butyl-4-methylphenol [PD_C] | 3-methyl-2-[(2Z)-pent-2-en-1-yl]cyclopent-2-en-1-one [PD_C] | 2-me…	10.17_165.1274m/z	1.55261
PD_C	(2-aminoethoxy)[(2R)-3-hydroxy-2-(pentadecanoyloxy)propoxy]phosphinic acid [PD_C] | (2-aminoethoxy)[(2R)-2-hydroxy-3-(pentadecanoyloxy)propoxy]phosphinic acid [PD_C] | (2-{[(2R)-3-(dodecanoyloxy)-2-hydroxypropyl phosphono]oxy}ethyl)trimethylazanium [PD_C] | (2-{[2-(dodecanoyloxy)-3-hydroxypropyl phosphono]oxy}ethyl)trimethylazanium [PD_C]	13.85_439.2696n	1.55256
PD_C	(2S)-2-amino-3-({[(2R)-3-(hexadecanoyloxy)-2-{[(6E,8E,11E)-5-hydroxyicosa-6,8,11-trienoyl]oxy}propoxy](hydroxy)phosphoryl}oxy)propanoic acid [PD_C] | (2S)-2-amino-3-({[(2R)-2-(hexadecanoyloxy)-3-{[(6E,8E,11E)-5-hydroxyicosa-6,8,11-trienoyl]oxy}propoxy](hydroxy)phosphoryl}oxy)propanoic acid [PD_C] | (2S)-2-amino-3-({hydroxy[(2R)-3-(octadecanoyloxy)-2-{[(10E,12Z)-9-oxooctadeca-10,12-dienoyl]oxy}pro…	19.14_401.7659m/z	1.55151
PD_C	13-Hydroxy-6-(1-hydroxyethyl)-12,14-dimethyl-3-methylidene-15-nonyl-9-(propan-2-yl)-1-oxa-4,7,10-triazacyclopentadecane-2,5,8,11-tetrone [PD_C] | (2-aminoethoxy)[(2R)-3-hydroxy-2-[(11Z)-icos-11-enoyloxy]propoxy]phosphinic acid [PD_C] | (2-aminoethoxy)[(2R)-2-hydroxy-3-[(11Z)-icos-11-enoyloxy]propoxy]phosphinic acid [PD_C] | [(2R)-3-(decanoyloxy)-2-(tridecanoyloxy)propoxy]phosphonic acid [PD_C] | …	14.82_540.3663m/z	1.55066
PD_C	Aklomide [PD_C] | 2-Chloro-5-nitrobenzamide [PD_C] | 4-Chloro-3-nitrobenzamide [PD_C] | 2-Chloro-4-nitrobenzamide [PD_C] | 2-Chloro-4-nitro-6-trifluoromethylaniline [PD_C] | 3-Amino-5-bromo-2-fluoropyridine [PD_D]	0.60_222.9881m/z	1.55057
PD_C	1-Piperazineacetic acid, 4-(phenylmethyl)-, 2-[[2-hydroxy-3-(2-propen-1-yl)phenyl]methylene]hydrazide [PD_C] | 2-[2-(Benzyloxy)ethoxy]ethanol [PD_C] | Loliolide [PD_C] | 1-(3-Nitrophenyl)piperazine [PD_C] | 3-Hydroxyadamantan-1-carboxylic acid [PD_C] | 1,4a,6-Trimethyl-5-[(2,4,5-trihydroxy-3-methylidene-7-oxabicyclo[4.1.0]heptan-6-yl)methyl]-2,3,4,5,8,8a-hexahydronaphthalene-1-carboxylic acid [PD…	14.56_415.2088m/z	1.54729
PD_C	Taurocholic acid [PD_C] | Taurocholic acid [PD_C] | Tauro-alpha-muricholic acid [PD_C] | 2-[(4R)-4-[(1S,2S,5R,7R,9R,10R,11S,14R,15R,16S)-5,9,16-trihydroxy-2,15-dimethyltetracyclo[8.7.0.0^{2,7}.0^{11,15}]heptadecan-14-yl]pentanamido]ethane-1-sulfonic acid [PD_C] | 2-(4-{5,8,9-trihydroxy-2,15-dimethyltetracyclo[8.7.0.0^{2,7}.0^{11,15}]heptadecan-14-yl}pentanamido)ethane-1-sulfonic acid [PD_C] | 2-[…	14.90_269.6441m/z	1.5469
PD_C	4,8-dihydroxy-5,5,7,9-tetramethyl-16-[1-(2-methyl-1,3-thiazol-4-yl)prop-1-en-2-yl]-1-oxacyclohexadec-13-ene-2,6-dione [PD_C]	14.66_261.6172m/z	1.54638
PD_C	Phosphoric acid [PD_C] | phosphoric acid [PD_C] | Phosphate [PD_C] | disodium hydrogen phosphate [PD_C] | sodium dihydrogen phosphate [PD_C] | potassium acetate [PD_C] | 1,2-dibromo(phenyl)ethane [PD_D]	0.60_142.9481m/z	1.54595
PD_C	Prostaglandin A2 [PD_C] | 4-[3-Hexyl-4-(2-methoxy-2-oxoethyl)-2,5-dioxopyrrol-1-yl]butanoic acid [PD_C] | Kaurane-17,18-dioic acid [PD_C] | 13,14-Dihydro-15-ketoprostaglandin A2 [PD_C] | (2R,3S,4R,4aR,7R,8S)-8-[2-(Furan-3-yl)ethyl]-4a,7,8-trimethylspiro[2,3,5,6,7,8a-hexahydro-1H-naphthalene-4,2'-oxirane]-2,3-diol [PD_C] | Ala-Phe-Arg [PD_C] | Alogliptin [PD_C] | 2-{[6-(3-aminopiperidin-1-yl)-3-me…	11.50_357.2032m/z	1.54585
PD_C	Val-Ala-Lys [PD_C] | 2-(Methylamino)-1-(morpholin-4-yl)ethan-1-one [PD_C] | (4-Methyl-1-piperazinyl)acetic acid [PD_C] | 3-[Bis(2-hydroxyethyl)amino]propanenitrile [PD_C] | (3,5-Dimethyl-1H-pyrazol-1-yl)methanol [PD_C] | Ethosuximide [PD_C] | Arecaidine [PD_C] | 3-ethyl-3-methylpyrrolidine-2,5-dione [PD_C] | 2-amino-3-(2-methylidenecyclopropyl)propanoic acid [PD_C] | 1-methyl-1,2,5,6-tetrahydropy…	3.55_159.1129m/z	1.54461
PD_C	(3E)-4-(2,4,6-Trimethyl-3-cyclohexen-1-yl)-3-buten-2-one [PD_C] | .alpha.-Ionone [PD_C] | (E)-.alpha.-Ionone [PD_C] | .beta.-Damascone [PD_C]	12.98_192.1514n	1.54411
PD_C	2H-1,4-Benzoxazine-7-carboxylic acid, 3,4-dihydro-3-oxo-, methyl ester [PD_C] | 6-Methoxycarbonyl-2H-1,4-benzoxazin-3(4H)-one [PD_C] | 3-(2-Oxo-1,3-benzoxazol-3(2H)-yl)propanoic acid [PD_C] | 2-(5-Chloro-2-nitroanilino)ethanol [PD_C] | NADH [PD_C] | 2-(4-Chloro-2-nitroanilino)ethanol [PD_C] | (S)-(+)-2-Phenyl-N-(trifluoroacetyl)glycine [PD_C] | 4,5-Dimethoxy-2,3-dihydro-1H-isoindole-1,3-dione [PD…	4.08_230.0423m/z	1.54249
PD_C	Potassium chlorate [PD_C]	0.55_122.9246m/z	1.54121
PD_C	4-[4-(Phenylthio)phenyl]-1,3-thiazol-2-ylamine [PD_C] | 2,1,3-Benzothiadiazole-4-carbaldehyde [PD_C] | 1-[(4-Fluorophenyl)sulfonyl]-2-methyl-1H-benzimidazole [PD_C] | N-(2-oxothiolan-3-yl)-2-(thiophene-2-carbonylsulfanyl)propanamide [PD_C]	6.06_329.0164m/z	1.5407
PD_C	(2-{[(2R)-2-({7-[(1R,2R,3R,5S)-3,5-dihydroxy-2-[(1E,3S)-3-hydroxyoct-1-en-1-yl]cyclopentyl]heptanoyl}oxy)-3-(tetradecanoyloxy)propyl phosphono]oxy}ethyl)trimethylazanium [PD_C] | (2-{[(2R)-3-({7-[(1R,2R,3R,5S)-3,5-dihydroxy-2-[(1E,3S)-3-hydroxyoct-1-en-1-yl]cyclopentyl]heptanoyl}oxy)-2-(tetradecanoyloxy)propyl phosphono]oxy}ethyl)trimethylazanium [PD_C] | Bromociclen [PD_D]	18.37_403.7805m/z	1.54008
PD_C	Acetophenone [PD_C] | 4-Vinylphenol [PD_C] | 4-ethenylphenol [PD_C] | 2-phenylacetaldehyde [PD_C] | 2,3-dihydro-1-benzofuran [PD_C] | 2-methylbenzaldehyde [PD_C] | 3-methylbenzaldehyde [PD_C] | [PD_C] | 1-phenylethan-1-one [PD_C] | oct-7-en-3,5-diyn-1-ol [PD_C] | 2-phenyloxirane [PD_C] | 4-Methylbenzaldehyde [PD_C] | Phenylacetaldehyde [PD_C] | 2-Tolualdehyde [PD_C] | Styrene oxide [PD_C] | Aceto…	9.02_103.0543m/z	1.53478
PD_C	2-[(4,6-diamino-3-{[3-amino-6-(1-aminoethyl)-3,4-dihydro-2H-pyran-2-yl]oxy}-2-hydroxycyclohexyl)oxy]-5-methyl-4-(methylamino)oxane-3,5-diol [PD_C]	14.90_253.6311m/z	1.53233
PD_C	2-Chloro-N-[4-(1H-indol-3-yl)-1,3-thiazol-2-yl]acetamide [PD_C] | diethyl (benzylsulfanyl)phosphonate [PD_C] | 2-[2-(4-Sulfamoylphenoxy)ethylthio]acetic acid [PD_C] | Methyl 3-(morpholin-4-ylsulfonyl)thiophene-2-carboxylate [PD_C] | 6-Fluoronicotinic acid [PD_C] | 2-Fluoronicotinic acid [PD_C] | 3-Fluoro-4-pyridinecarboxylic acid [PD_C] | 1-fluoro-2-nitrobenzene [PD_C] | 3-Chloro-1H-indazole [PD_…	1.08_305.0349m/z	1.53135
PD_C	1-Palmitoyl-2-oleoyl-sn-glycero-3-phosphoethanolamine [PD_C] | (2S)-1-hydroxy-3-(icosanoyloxy)propan-2-yl (5R,6R,7Z,9Z,11E,13E,15S,17Z)-5,6,15-trihydroxyicosa-7,9,11,13,17-pentaenoate [PD_C] | (2S)-3-hydroxy-2-(icosanoyloxy)propyl (5S,6S,7Z,9Z,11E,13E,15R,17Z)-5,6,15-trihydroxyicosa-7,9,11,13,17-pentaenoate [PD_C] | (2R)-2-hydroxy-3-(icosanoyloxy)propyl (5S,6S,7Z,9Z,11E,13E,15R,17Z)-5,6,15-trihyd…	17.82_718.5375m/z	1.52996
PD_C	2,4-dinitrobenzene-1-sulfonic acid [PD_C] | 2,3-dinitrobenzene-1-sulfonic acid [PD_C] | calcium diacetate [PD_C] | 5-Chloropyrimidine-4-carboxylic acid [PD_D]	0.55_90.9926m/z	1.52953
PD_C	N-(2-{2-oxo-17'-oxa-7'-azaspiro[imidazolidine-4,4'-tetracyclo[8.7.0.0^{2,7}.0^{11,16}]heptadecane]-1'(10'),11',13',15'-tetraen-3-yl}ethyl)methanesulfonamide [PD_C]	11.50_418.1666n	1.52789
PD_C	2-[(3-hydroxybutan-2-yl)oxy]-6-(hydroxymethyl)oxane-3,4,5-triol [PD_C]	5.13_252.1206n	1.52706
PD_C	4-Chloro-N-ethylbenzenesulfonamide [PD_C] | Ethanesulfonic acid (4-chlorophenyl)amide [PD_C] | 4-Hydroxy-N,N-dimethylbenzenecarbothioamide [PD_C] | N-(4-Methoxyphenyl)ethanethioamide [PD_C]	5.45_220.0194m/z	1.52701
PD_C	3-oxotetradecanoic acid [PD_C] | 6-oxotetradecanoic acid [PD_C] | (1R,2S,5R)-5-methyl-2-(propan-2-yl)cyclohexyl 3-hydroxybutanoate [PD_C] | 5'-hydroxy-6'-(hydroxymethyl)-5-(1-hydroxypropyl)-2',3,6',11',15'-pentamethylspiro[oxolane-2,14'-tetracyclo[8.7.0.0Ã‚Â²,Ã¢ÂÂ·.0Ã‚Â¹Ã‚Â¹,Ã‚Â¹Ã¢ÂÂµ]heptadecan]-1'(10')-en-12'-one [PD_C] | 1-[5'-hydroxy-6',6'-bis(hydroxymethyl)-2',3,11',15'-tetramethylspiro[ox…	16.39_507.3657m/z	1.52672
PD_C	(2R,3R,4R,5S,6R)-3,4,5-trihydroxy-6-[(5-hydroxy-1H-indol-6-yl)oxy]oxane-2-carboxylic acid [PD_C] | Midazolam [PD_C] | 12-chloro-9-(2-fluorophenyl)-3-methyl-2,4,8-triazatricyclo[8.4.0.0Ã‚Â²,Ã¢ÂÂ¶]tetradeca-1(10),3,5,8,11,13-hexaene [PD_C] | 2-chloro-4-{2-[1-(4-fluorophenyl)-2,5-dimethyl-1H-imidazol-4-yl]ethynyl}pyridine [PD_C] | Midazolam [PD_C] | 4-[5-(1,2-dithiolan-3-yl)pentanamido]benzoic acid…	2.78_325.0793n	1.52654
PD_C	formyl chloride [PD_C] | Sodium dichloroacetate [PD_D] | chloromethyl chloroformate [PD_D] | Dichloroacetic acid [PD_D]	0.57_150.9324m/z	1.52484
PD_C	5-Heptenoic acid, 7-[(1R,4S,5S,6R)-6-[(1E,,3S,5Z)-3-hydroxy-1,5-octadien-1-yl]-2-oxabicyclo[2.2.1]hept-5-yl]-, (5Z)- [PD_C] | 11-Deoxy-11-methylene-15-ketoprostaglandin D2 [PD_C] | 15(R)-Methylprostaglandin A2 [PD_C] | (1S,4aR,5S)-5-[(E)-5-Methoxy-3-methyl-5-oxopent-3-enyl]-1,4a-dimethyl-6-methylidene-3,4,5,7,8,8a-hexahydro-2H-naphthalene-1-carboxylic acid [PD_C] | (6aR)-2-carboxy-6,6,9-trimethyl…	14.72_371.2186m/z	1.5246
PD_C	(3Z)-4-hydroxy-5-methylidene-3-tetradecylideneoxolan-2-one [PD_C] | 9-(3-methyl-5-pentylfuran-2-yl)nonanoic acid [PD_C] | 14-(hydroxymethyl)-5,9-dimethyltetracyclo[11.2.1.0Ã‚Â¹,Ã‚Â¹Ã¢ÂÂ°.0Ã¢ÂÂ´,Ã¢ÂÂ¹]hexadecane-5,14-diol [PD_C] | 11-(3-methyl-5-propylfuran-2-yl)undecanoic acid [PD_C] | 10-(3,4-dimethyl-5-propylfuran-2-yl)decanoic acid [PD_C] | 11-(5-ethyl-3,4-dimethylfuran-2-yl)undecanoic acid…	14.82_273.2209m/z	1.52327
PD_C	N-(Cyclohexylcarbamoyl)-4-methylbenzenesulfonamide [PD_C] | 4-Propyl-N-(2-pyridinylmethyl)benzenesulfonamide [PD_C] | Phe-Met [PD_C] | Met-Phe [PD_C] | Dimethenamid ethanesulfonic acid [PD_C] | Ethyl 1,6-dimethyl-4-phenyl-2-thioxo-1,2,3,4-tetrahydro-5-pyrimidinecarboxylate [PD_C] | Diclofensine [PD_D]	5.69_335.0814m/z	1.52183
PD_C	1-chloro-2-phenylbenzene [PD_C] | 1-chloro-3-phenylbenzene [PD_C] | 1-chloro-4-phenylbenzene [PD_C] | 4-Chlorobiphenyl [PD_C] | 2,3-Difluoro-N-methyl-6-nitroaniline [PD_C] | (4-Fluoro-3-trifluoromethylphenyl)hydrazine [PD_C] | (1E)-1-[(1-methanesulfinylpropyl)disulfanyl]prop-1-ene [PD_C] | 3-[(1-methanesulfinylpropyl)disulfanyl]prop-1-ene [PD_C] | 1-(methyldisulfanyl)-1-(prop-2-ene-1-sulfinyl)pro…	6.03_233.0104m/z	1.52165
PD_C	1-[4-(4-fluorophenyl)-5H,6H,7H,8H,9H,10H-cycloocta[b]pyridin-2-yl]piperazine [PD_C] | 3a-{1,8-dimethyl-1H,2H,3H,3aH,8H,8aH-pyrrolo[2,3-b]indol-3a-yl}-1,8-dimethyl-1H,2H,3H,3aH,8H,8aH-pyrrolo[2,3-b]indole [PD_C]	16.06_357.2451m/z	1.52112
PD_C	Dimefuron [PD_C] | 14-chloro-2-[3-(methylamino)propyl]-2-azatricyclo[9.4.0.0Ã‚Â³,Ã¢ÂÂ¸]pentadeca-1(15),3,5,7,11,13-hexaen-6-ol [PD_C] | 2-hydroxyacetic acid [PD_C] | ethaneperoxoic acid [PD_C] | 1,2,3-trioxolane [PD_C] | methyl hydrogen carbonate [PD_C] | Glycolic acid [PD_C] | N-[6-(2,6-dimethylmorpholin-4-yl)pyridin-3-yl]-2-methyl-4'-(trifluoromethoxy)-[1,1'-biphenyl]-3-carboxamide [PD_C] | 5-…	2.20_170.0654m/z	1.52025
PD_C	2-Hydroxypyridine [PD_C] | 3-Hydroxypyridine [PD_C] | 4-Hydroxypyridine [PD_C] | 2(1H)-Pyridinone [PD_C] | pyridin-2-ol [PD_C] | 1H-pyrrole-2-carbaldehyde [PD_C] | 1ÃŽÂ»Ã¢ÂÂµ-pyridin-1-one [PD_C] | 3-Pyridinol [PD_C] | 2-Pyridone [PD_C] | 4-Pyridinol [PD_C]	1.39_95.0371n	1.52021
PD_C	5,5',6,6',8,8'-Hexahydroxy-2,2'-dimethyl-2,2',3,3'-tetrahydro-4H,4'H-[9,9'-bibenzo[g]chromene]-4,4'-dione [PD_C]	12.31_518.1216n	1.51974
PD_C	.beta.-(2-Thienyl)-D-alanine [PD_C] | (4Z)-3-Amino-5-imino-1,5-dihydro-4H-pyrazol-4-one (4-fluorophenyl)hydrazone [PD_C] | Ala-Met [PD_C] | Met-Ala [PD_C] | 2-[(2S)-2-hydroxypropanamido]-4-(methylsulfanyl)butanoic acid [PD_C] | 2-acetamido-3-[(3-hydroxypropyl)sulfanyl]propanoic acid [PD_C] | 2-amino-4-[(3-carboxypropyl)sulfanyl]butanoic acid [PD_C] | 2-{[(tert-butoxy)carbonyl]amino}-3-sulfanylpro…	6.35_204.0689m/z	1.5195
PD_C	Ecdysone [PD_C] | 6-Ketotestosterone enanthate [PD_C] | Unoprostone isopropyl ester [PD_C] | 1,1,4,7-Tetramethyldecahydro-1H-cyclopropa[e]azulen-4-yl 6-deoxy-2-O-((2E)-3-methylpent-2-enoyl)hexopyranoside [PD_C] | 4-(2-{4-[2-(5,5,8,8-tetramethyl-5,6,7,8-tetrahydronaphthalen-2-yl)prop-1-en-1-yl]phenoxy}ethyl)morpholine [PD_C] | [(2R)-2-({7-[(1R,2R,3R,5S)-3,5-dihydroxy-2-[(1E,3S)-3-hydroxyoct-1-en-1…	15.08_447.3097m/z	1.51929
PD_C	2-Acetyl-3,5,5,6,8,8-hexamethyl-5,6,7,8- tetrahydronaphthalene [PD_C] | Galaxolide [PD_C] | 2,6-Dicyclohexylphenol [PD_C] | 1-(3,5,5,6,8,8-hexamethyl-5,6,7,8-tetrahydronaphthalen-2-yl)ethan-1-one [PD_C] | 4,6,6,7,8,8-hexamethyl-1H,3H,4H,6H,7H,8H-indeno[5,6-c]pyran [PD_C] | 1-(3-ethyl-5,5,8,8-tetramethyl-5,6,7,8-tetrahydronaphthalen-2-yl)ethan-1-one [PD_C] | Cyclopenta[g]-2-benzopyran, 1,3,4,6,7,8…	16.94_258.1981n	1.51856
PD_C	1H-Indazole-4-carboxamide, N-[(1,2-dihydro-6-methyl-2-oxo-4-propyl-3-pyridinyl)methyl]-1-(1-methylethyl)-6-[2-(4-methyl-1-piperazinyl)-4-pyridinyl]- [PD_C] | (2-{[(2R)-2-hydroxy-3-[(5Z,8Z,11Z,14Z,17Z)-icosa-5,8,11,14,17-pentaenoyloxy]propyl phosphono]oxy}ethyl)trimethylazanium [PD_C] | N-[(6-methyl-2-oxo-4-propyl-1,2-dihydropyridin-3-yl)methyl]-6-[2-(4-methylpiperazin-1-yl)pyridin-4-yl]-1-(propan…	15.06_541.3172n	1.51854
PD_C	N-[2-(3-Formyl-2,5-dimethyl-1H-pyrrol-1-yl)ethyl]acetamide [PD_C] | Heptanedioic acid, 1-(2-cyclopentylidenehydrazide) [PD_C] | Pilocarpine [PD_C] | Pilocarpine [PD_C] | Cerulenin [PD_C] | Ethyl 4-(1-hydroxy-1-methylethyl)-2-propyl-1H-imidazole-5-carboxylate [PD_C] | Amicarbazone [PD_C] | 1-(3,5-Dihydroxyphenyl)-2-[(1,1-dimethylethyl)amino]ethanone [PD_C] | Bufexamac [PD_C]	7.19_241.1545m/z	1.51587
PD_C	4,8-Dihydroxy-3,7,8-trimethyl-5,7-dihydropyrano[4,3-b]pyran-2-one [PD_C] | 2-Propenoic acid, 3-(1-hydroxy-6-methoxy-4-oxo-2-cyclohexen-1-yl)-, methyl ester [PD_C] | Genipin [PD_C] | 3,4,5-Trimethoxyphenyl acetate [PD_C] | Ethyl syringate [PD_C]	10.85_226.0838n	1.51478
PD_C	4-Isoxazolepropanoic acid, .alpha.-amino-2,3-dihydro-5-methyl-3-oxo- [PD_C] | 3H-Pyrazol-3-one, 1,2-dihydro-2-[6-(4-morpholinyl)-4-pyrimidinyl]-4-(1H-1,2,3-triazol-1-yl)- [PD_C] | 1-Allyl-6-hydroxy-2,4(1H,3H)-pyrimidinedione [PD_C] | 2,4-Dihydroxybenzohydrazide [PD_C] | Asp-Ala [PD_C] | Gly-Glu [PD_C] | .alpha.-Aspartylalanine [PD_C] | Ala-Asp [PD_C] | 1-(2-Methyl-5-nitro-1H-imidazol-1-yl)-2-prop…	2.81_169.0608m/z	1.51467
PD_C	trimethyl(2-{[(2R)-2-[(11Z)-octadec-11-enoyloxy]-3-(pentadecanoyloxy)propyl phosphonato]oxy}ethyl)azanium [PD_C] | trimethyl(2-{[(2R)-2-[(9Z)-octadec-9-enoyloxy]-3-(pentadecanoyloxy)propyl phosphonato]oxy}ethyl)azanium [PD_C] | trimethyl(2-{[(2R)-3-[(11Z)-octadec-11-enoyloxy]-2-(pentadecanoyloxy)propyl phosphonato]oxy}ethyl)azanium [PD_C] | [PD_C] | (2-aminoethoxy)[(2R)-2-[(13Z)-docos-13-enoyloxy…	18.34_745.5619n	1.51373
PD_C	Leu-Leu-amide [PD_C] | Ile-Ile [PD_C] | Leu-Ile [PD_C] | Leu-Leu [PD_C] | Leucylleucine [PD_C] | Ile-Leu [PD_C] | Leucyl-leucine [PD_C]	10.01_227.1753m/z	1.51312
PD_C	6-(difluoromethoxy)-2-[(3,4-dimethoxypyridin-2-yl)methanesulfinyl]-1H-1,3-benzodiazole [PD_C] | Pantoprazole [PD_C] | Pantoprazole [PD_C] | Scopolamine hydrobromide [PD_C] | Boc-(R)-.alpha.-(4-bromobenzyl)proline [PD_D] | 4-(4-Bromophenyl)-1-[(tert-butoxy)carbonyl]piperidine-4-carboxylic acid [PD_D] | 1-({7-[2-(2-amino-1,3-thiazol-4-yl)-2-[(1-carboxy-1-methylethoxy)imino]acetamido]-2-carboxy-8-ox…	18.37_784.1822m/z	1.51018
PD_C	1-Myristoyl-2-stearoyl-sn-glycero-3-phosphocholine [PD_C] | 1-Stearoyl-2-myristoyl-sn-glycero-3-phosphocholine [PD_C] | [3-(hexadecanoyloxy)-2-(octadecanoyloxy)propoxy][2-(methylamino)ethoxy]phosphinic acid [PD_C] | [2-(icosanoyloxy)-3-(tetradecanoyloxy)propoxy][2-(methylamino)ethoxy]phosphinic acid [PD_C] | [2-(hexadecanoyloxy)-3-(octadecanoyloxy)propoxy][2-(methylamino)ethoxy]phosphinic acid [P…	17.84_756.5525m/z	1.50842
PD_C	1-Palmitoyl-2-myristoyl-sn-glycero-3-phosphocholine [PD_C] | 1,2-Dipentadecanoyl-sn-glycero-3-phosphocholine [PD_C] | 1-Myristoyl-2-palmitoyl-sn-glycero-3-phosphocholine [PD_C] | 1,2-Dipalmitoyl-sn-glycero-3-phosphoethanolamine-N-methyl [PD_C] | (2-{[(2R)-2-(hexadecanoyloxy)-3-(tetradecanoyloxy)propyl phosphonato]oxy}ethyl)trimethylazanium [PD_C] | (2-{[(2R)-2,3-bis(pentadecanoyloxy)propyl phosph…	17.50_750.5030m/z	1.50544
PD_C	benzene [PD_C] | 2,6-dimethylnaphthalene [PD_C] | 1,7-dimethylnaphthalene [PD_C] | 1,2-dimethylnaphthalene [PD_C] | 1,4-dimethylnaphthalene [PD_C] | (hexa-1,3,5-trien-1-yl)benzene [PD_C] | Dimethylnaphthalene [PD_C] | 1,4-Dimethylnaphthalene [PD_C] | 1,2-Dimethylnapthalene [PD_C] | 2,6-Dimethylnaphthalene [PD_C] | 2-methylcyclopent-2-en-1-one [PD_C] | 3-methylcyclopent-2-en-1-one [PD_C] | 2,4-dim…	18.53_79.0543m/z	1.50531
PD_C	2-Amino-2-methyloctanoic acid [PD_C] | 3-Aminononanoic acid [PD_C] | 2,2,6,6-tetramethylpiperidine-1,4-diol [PD_C] | 3-methyl-2-(trimethylazaniumyl)pentanoate [PD_C]	7.61_173.1416n	1.5036
PD_C	2,4-Diphenylbutanoic acid [PD_C] | 4,4'-Dimethoxystilbene [PD_C] | N-(4-Ethoxyphenyl)-N'-ethylthiourea [PD_C] | N-(3-Methoxypropyl)-N'-phenylthiourea [PD_C] | N'-(4-Ethoxyphenyl)-N,N-dimethylcarbamimidothioic acid [PD_C] | (2S,3aR,7aS)-1-[(2S)-2-{[(1S)-1-carboxy-3-phenylpropyl]amino}propanoyl]-octahydro-1H-indole-2-carboxylic acid [PD_C] | 1-{2-[(1-carboxy-3-phenylpropyl)amino]propanoyl}-octahydr…	9.57_224.0973m/z	1.50355
PD_C	(2R)-2-[(1-hydroxyethylidene)amino]-3-(prop-2-en-1-ylsulfanyl)propanoic acid [PD_C] | (2S)-2-[(1-hydroxyethylidene)amino]-3-(prop-2-en-1-ylsulfanyl)propanoic acid [PD_C] | Ammonium xylene sulfonate [PD_C]	7.09_203.0616n	1.50172
PD_C	Barbital [PD_C] | 5,5-diethyl-1,3-diazinane-2,4,6-trione [PD_C] | Nudifloramide [PD_C] | 2-Methyl-4-nitroaniline [PD_C] | N-(Hydroxymethyl)nicotinamide [PD_C] | 3-(2-Pyrimidinyl)propanoic acid [PD_C]	2.07_185.0921m/z	1.49808
PD_C	1H-Indole-2,3-dione, 5-[[2-(methoxymethyl)-1-pyrrolidinyl]sulfonyl]- [PD_C] | {12-chloro-9-phenyl-2,4,5,8-tetraazatricyclo[8.4.0.0Ã‚Â²,Ã¢ÂÂ¶]tetradeca-1(10),3,5,8,11,13-hexaen-3-yl}methanol [PD_C] | 12-chloro-3-methyl-9-phenyl-2,4,5,8-tetraazatricyclo[8.4.0.0Ã‚Â²,Ã¢ÂÂ¶]tetradeca-1(10),3,5,8,11,13-hexaen-7-ol [PD_C] | .alpha.-Hydroxyalprazolam [PD_C] | 4-Hydroxyalprazolam [PD_C] | 3-(4-hydroxy-3…	6.72_369.0488m/z	1.49732
PD_C	Octyl gallate [PD_C] | Lactarolide A [PD_C] | 5,9-Dihydroxy-7-(hydroxymethyl)-5,7-dimethyl-4,5a,6,8,8a,9-hexahydro-1H-azuleno[5,6-c]furan-3-one [PD_C] | Dihydrophaseic acid [PD_C] | Artemisinin [PD_C] | 4-(2,7-Dihydroxy-6-methylheptan-2-yl)-3-hydroxybenzoic acid [PD_C] | octyl 3,4,5-trihydroxybenzoate [PD_C] | 6,7,9-trihydroxy-3,6,9-trimethyl-2H,3H,3aH,4H,5H,6H,7H,8H,9H,9bH-azuleno[4,5-b]furan-2-…	12.17_282.1465n	1.4966
PD_C	1,11-Undecanedicarboxylic acid [PD_C] | (2S)-2-[(2S)-2-amino-5-carbamimidamidopentanamido]-4-carbamoylbutanoic acid [PD_C] | 2-amino-4-[(2-amino-5-carbamimidamidopentanoyl)carbamoyl]butanoic acid [PD_C] | (2S)-2-[(2S)-2-amino-4-carbamoylbutanamido]-5-carbamimidamidopentanoic acid [PD_C] | Arg-Gln [PD_C] | Ala-Gly-Arg [PD_C] | Gln-Arg [PD_C] | 1-(4-(7H-Purin-6-yl)morpholin-2-yl)methanamine [PD_C]	12.90_267.1563m/z	1.49656
PD_C	6-methyl-8-thiatricyclo[7.4.0.0Ã‚Â²,Ã¢ÂÂ·]trideca-1(13),2,4,6,9,11-hexaene [PD_C] | 9H-thioxanthene [PD_C]	4.26_198.0505n	1.49465
PD_C	Solstitialin A 13-acetate [PD_C] | 8-Hydroxy-3-(7-hydroxyheptyl)-6-oxo-3,4-dihydroisochromene-7-carboxylic acid [PD_C]	12.33_645.2916m/z	1.49457
PD_C	disodium hydrogen phosphate [PD_C]	0.57_141.9408n	1.49307
PD_C	(2-{[(2S,3R)-3-hydroxy-2-[(5Z)-7-[(1R,2R,3R)-3-hydroxy-2-[(1E,3S)-3-hydroxyoct-1-en-1-yl]-5-oxocyclopentyl]hept-5-enamido]octadecyl phosphono]oxy}ethyl)trimethylazanium [PD_C] | (2-{[(2S,3R)-3-hydroxy-2-[(5Z)-7-[(1R,2R,5S)-5-hydroxy-2-[(1E,3S)-3-hydroxyoct-1-en-1-yl]-3-oxocyclopentyl]hept-5-enamido]octadecyl phosphono]oxy}ethyl)trimethylazanium [PD_C] | (2-{[(2S,3R)-3-hydroxy-2-[(5S,6S,7E,9E,11Z,…	18.53_800.5658m/z	1.49291
PD_C	5-Oxo-1-propyl-2-pyrrolidineacetic acid [PD_C] | (1-Phenoxypropan-2-yl)hydrazine [PD_C] | 2,2-Bis(hydroxymethyl)-3-quinuclidinone [PD_C] | Ecgonine [PD_C] | .alpha.-(1-Aminoethyl)-4-hydroxybenzyl alcohol [PD_C] | Phenylephrine [PD_C] | Synephrine [PD_C] | 8-Azaspiro[4.5]decane-7,9-dione [PD_C] | 3-[(4-Pyridinylmethyl)amino]-1-propanol [PD_C]	1.08_150.0920m/z	1.49241
PD_C	(2S)-2-amino-3-({hydroxy[(2R)-2-{[(5Z)-7-[(1R,2R,3R)-3-hydroxy-2-[(1E,3S)-3-hydroxyoct-1-en-1-yl]-5-oxocyclopentyl]hept-5-enoyl]oxy}-3-(octadecanoyloxy)propoxy]phosphoryl}oxy)propanoic acid [PD_C] | (2S)-2-amino-3-({hydroxy[(2R)-3-{[(5Z)-7-[(1R,2R,3R)-3-hydroxy-2-[(1E,3S)-3-hydroxyoct-1-en-1-yl]-5-oxocyclopentyl]hept-5-enoyl]oxy}-2-(octadecanoyloxy)propoxy]phosphoryl}oxy)propanoic acid [PD_C] | (…	15.52_430.7696m/z	1.49112
PD_C	cis-Guggulsterone [PD_C] | Levonorgestrel [PD_C] | Norgestrel [PD_C] | Dydrogesterone [PD_C] | Bisphenol G [PD_C] | Tibolone [PD_C] | Ethisterone [PD_C] | Pregna-4,16-diene-3,20-dione [PD_C]	10.64_312.2084n	1.49031
PD_C	(2-{[(2R)-2-[(9Z)-hexadec-9-enoyloxy]-3-[(9Z)-tetradec-9-enoyloxy]propyl phosphonato]oxy}ethyl)trimethylazanium [PD_C] | (2-{[(2R)-3-[(9Z)-hexadec-9-enoyloxy]-2-[(9Z)-tetradec-9-enoyloxy]propyl phosphonato]oxy}ethyl)trimethylazanium [PD_C] | (2-aminoethoxy)[(2R)-2-[(9Z,12Z)-octadeca-9,12-dienoyloxy]-3-(pentadecanoyloxy)propoxy]phosphinic acid [PD_C] | (2-aminoethoxy)[(2R)-3-[(9Z,12Z)-octadeca-9,1…	17.34_701.4984n	1.49008
PD_C	(1R,3S,5Z)-5-{2-[(1R,3aS,4E,7aR)-1-[(2R,5R)-5,6-dihydroxy-6-methylheptan-2-yl]-7a-methyl-octahydro-1H-inden-4-ylidene]ethylidene}-4-methylidenecyclohexane-1,3-diol [PD_C] | (6R)-6-[(1S,2R,5S,9S,10S,11S,14R,15R)-5,9-dihydroxy-2,15-dimethyltetracyclo[8.7.0.0^{2,7}.0^{11,15}]heptadec-7-en-14-yl]-2-methylheptanoic acid [PD_C] | 5,7',9',13'-tetramethyl-5'-oxaspiro[oxane-2,6'-pentacyclo[10.8.0.0Ã‚Â²,Ã¢…	15.03_432.3235n	1.48993
PD_C	4-Phenyl-1-cyclohexene [PD_C] | (cyclohex-1-en-1-yl)benzene [PD_C] | 2-(1,2,3,4-Tetrahydronaphthalen-1-yl)ethan-1-ol [PD_C] | 4-Methyl-1-phenylpentan-3-one [PD_C] | 4-methyl-1-phenylpentan-2-one [PD_C] | 4-(4-methylphenyl)pentan-2-one [PD_C] | 2,4-dimethyl-4-phenyloxolane [PD_C] | 3-[4-(propan-2-yl)phenyl]propanal [PD_C] | 1-phenylhexan-2-one [PD_C] | 1-(4-butylphenyl)ethan-1-one [PD_C] | 2-Pheny…	14.16_159.1169m/z	1.48768
PD_C	Methyl geranate [PD_C] | Acetylimbricatolic acid [PD_C] | 5-[(1S,2R,4aR)-5-(Acetyloxymethyl)-1,2,4a-trimethyl-2,3,4,7,8,8a-hexahydronaphthalen-1-yl]-3-methylpentanoic acid [PD_C] | 2-Hexyl-4-pentynoic acid [PD_C] | 10-Undecynoic acid [PD_C] | 16,16-Dimethylprostaglandin A1 [PD_C] | Carbaprostacyclin methyl ester [PD_C] | Decahydronaphthalene-2-carboxylic acid [PD_C] | cis-3-Hexenyl tiglate [PD_C]…	12.57_382.2947m/z	1.48729
PD_C	11.beta.-Hydroxyetiocholanolone [PD_C] | 5-Androstenetriol [PD_C] | Etiocholanedione [PD_C] | 5-Androstene-3.beta.,16.beta.,17.alpha.-triol [PD_C] | 5.alpha.-Androstane-3,17-dione [PD_C] | 3-Hydroxy-10,13-dimethyl-1,2,3,6,7,8,9,10,11,12,13,14,15,16-tetradecahydro-17H-cyclopenta[a]phenanthren-17-one [PD_C] | 5-Androstene-3.beta.,16.alpha.,17.alpha.-triol [PD_C] | Dehydroepiandrosterone [PD_C] | Ep…	11.08_289.2158m/z	1.48634
PD_C	1.alpha.-Methyl-5.alpha.-androstan-3.alpha.,17.beta.-diol glucuronide [PD_C]	14.16_482.2878n	1.486
PD_C	5-cyclopropyl-11-[(4-fluorophenyl)methyl]-2,7,8-trimethyl-3,4,5,6,7,8,9,10,11,12,13,14,15,16-tetradecahydro-2H-1,4,7,10,13-benzoxatetrazacyclooctadecine-6,9,12-trione [PD_C] | Cucurbitacin E [PD_C] | 6-{4,13-dihydroxy-1,6,6,11,15-pentamethyl-5,17-dioxotetracyclo[8.7.0.0Ã‚Â²,Ã¢ÂÂ·.0Ã‚Â¹Ã‚Â¹,Ã‚Â¹Ã¢ÂÂµ]heptadeca-3,7-dien-14-yl}-6-hydroxy-2-methyl-5-oxohept-3-en-2-yl acetate [PD_C] | 6-[16-(acetylo…	15.93_539.3023m/z	1.48313
PD_C	(2-aminoethoxy)[(2R)-2-[(13Z,16Z)-docosa-13,16-dienoyloxy]-3-hydroxypropoxy]phosphinic acid [PD_C] | (2-aminoethoxy)[(2R)-3-[(13Z,16Z)-docosa-13,16-dienoyloxy]-2-hydroxypropoxy]phosphinic acid [PD_C]	15.76_533.3479n	1.48302
PD_C	Panaxatriol [PD_C] | Jaeskeanadiol [PD_C] | ((1S)-5-Methyl-1-(4-methylpent-3-en-1-yl)-2-oxabicyclo[2.2.2]octan-4-yl)methanol [PD_C] | [5-(Hydroxymethyl)-2,5,8a-trimethyl-1,4,4a,6,7,8-hexahydronaphthalen-1-yl]methanol [PD_C] | 2,10-Bisaboladiene-1,4-diol [PD_C] | 4(15)-Selinene-11,12-diol [PD_C] | Bisabolol oxide A [PD_C] | ((1R,4S,5R,8S,9R)-4-Isopropyl-6,8,9-trimethyl-3-oxabicyclo[3.3.1]non-6-en-…	16.18_477.3936m/z	1.48252
PD_C	Ganaxolone [PD_C] | cis-4,10,13,16-Docosatetraenoic acid [PD_C] | N-(3-(Aminomethyl)benzyl)acetamidine [PD_C] | 1-(2-Pyridinyl)-4-piperidinylamine [PD_C] | 1-(4-Pyridinyl)-4-piperidinamine [PD_C]	10.82_377.2431m/z	1.48215
PD_C	(2S)-1-hydroxy-3-(octadecanoyloxy)propan-2-yl (5Z,7Z,10Z,13Z,16Z,19Z)-4-hydroxydocosa-5,7,10,13,16,19-hexaenoate [PD_C] | (2S)-3-hydroxy-2-(octadecanoyloxy)propyl (5Z,7Z,10Z,13Z,16Z,19Z)-4-hydroxydocosa-5,7,10,13,16,19-hexaenoate [PD_C] | (2R)-2-hydroxy-3-(octadecanoyloxy)propyl (5Z,7Z,10Z,13Z,16Z,19Z)-4-hydroxydocosa-5,7,10,13,16,19-hexaenoate [PD_C] | (2S)-2-hydroxy-3-(octadecanoyloxy)propyl (5…	17.11_649.5182m/z	1.48148
PD_C	N-(6-Amino-1-butyl-2,4-dioxo-1,2,3,4-tetrahydro-5-pyrimidinyl)-N-methylbenzamide [PD_C] | 7-(Triethylsilyl)-10-deacetylbaccatin III [PD_C] | (3S)-3-[(2E)-oct-2-enoyloxy]-4-(trimethylazaniumyl)butanoate [PD_C] | 3-hydroxy-4-oxo-3-[(trimethylazaniumyl)methyl]undec-5-enoate [PD_C] | [PD_C] | 3-(oct-3-enoyloxy)-4-(trimethylazaniumyl)butanoate [PD_C] | 3-(oct-6-enoyloxy)-4-(trimethylazaniumyl)butanoat…	5.43_330.1654m/z	1.48134
PD_C	Octyl .alpha.-ketoglutarate [PD_C] | 3-Hydroxy-2-[(Z)-oct-2-enyl]pentanedioic acid [PD_C] | 1-{2-[(pyrrolidin-2-yl)formamido]acetyl}pyrrolidine-2-carboxylic acid [PD_C] | Arg-Trp-Arg [PD_C] | 11.alpha.-Hydroxyprogesterone .beta.-D-glucuronide [PD_C]	12.51_539.2830m/z	1.47992
PD_C	8-chloro-15,16-dimethoxy-10-azatetracyclo[7.7.1.0Ã‚Â²,Ã¢ÂÂ·.0Ã‚Â¹Ã‚Â³,Ã‚Â¹Ã¢ÂÂ·]heptadeca-1(17),2,4,6,8,13,15-heptaene-11,12-dione [PD_C] | 4-[1-(4-Chlorobenzyl)-1H-benzimidazol-2-yl]-1,2,5-oxadiazol-3-amine [PD_C] | ethyl 3-(3,5-dichlorophenyl)-5-methyl-2,4-dioxo-1,3-oxazolidine-5-carboxylate [PD_D] | Chlozolinate [PD_D] | 6-Bromo-2-[3-(2-methylpropoxy)phenyl]quinoline-4-carboxylic acid [PD_D]	5.69_364.0348m/z	1.47636
PD_C	(6R)-6-[(1S,2S,5R,7S,9R,10R,11S,14R,15R)-5,9-dihydroxy-2,15-dimethyltetracyclo[8.7.0.0^{2,7}.0^{11,15}]heptadecan-14-yl]-2-methylheptanoic acid [PD_C] | (6R)-2-methyl-6-[(1S,2S,5R,7S,9R,10R,11S,14R,15R,16S)-5,9,16-trihydroxy-2,15-dimethyltetracyclo[8.7.0.0Ã‚Â²,Ã¢ÂÂ·.0Ã‚Â¹Ã‚Â¹,Ã‚Â¹Ã¢ÂÂµ]heptadecan-14-yl]heptanal [PD_C] | (3S,6R)-6-[(1S,2S,5R,7S,9R,10R,11S,14R,15R)-5,9-dihydroxy-2,15-dimethyltetr…	14.53_434.3393n	1.47628
PD_C	Sodium hexafluorosilicate [PD_C] | 4-bromobenzene-1,2-diol [PD_D] | 5-bromo-7-oxabicyclo[4.1.0]hepta-2,4-dien-2-ol [PD_D] | Ethyl 4,6-dibromo-5-hydroxy-2-methyl-1-benzofuran-3-carboxylate [PD_D]	0.49_376.9011m/z	1.47467
PD_C	4-hydroxy-3,5,5-trimethyl-4-{3-[(3,4,5-trihydroxy-6-{[(3,4,5-trihydroxy-6-methyloxan-2-yl)oxy]methyl}oxan-2-yl)oxy]butyl}cyclohex-2-en-1-one [PD_C] | 2-({4-[(1E)-3-hydroxybut-1-en-1-yl]-3,5,5-trimethylcyclohex-3-en-1-yl}oxy)-6-({[3,4,5-trihydroxy-6-(hydroxymethyl)oxan-2-yl]oxy}methyl)oxane-3,4,5-triol [PD_C] | N-(3-Fluoro-4-methylphenyl)-N'-(4-methylphenyl)urea [PD_C] | 13,14-Epoxyfluprostenol is…	14.69_534.2671m/z	1.4741
PD_C	5-[(diaminomethylidene)amino]-N-(4-nitrophenyl)-2-{2-[(5-oxopyrrolidin-2-yl)formamido]acetamido}pentanamide [PD_C]	12.17_462.1987n	1.47384
PD_C	sodium oxophosphinate [PD_C] | sodium dihydrogen phosphate [PD_C]	0.49_84.9453m/z	1.47355
PD_C	5-Methyl-4-(phenoxymethyl)-3-isoxazolecarboxylic acid [PD_C] | 2'-Deoxyadenosine [PD_C] | 1-(2,4-Dimethoxyphenyl)-1H-pyrrole-2,5-dione [PD_C] | N-(1,3-Dioxo-2,3-dihydro-1H-isoindol-5-yl)propanamide [PD_C] | Methyl 4-[(cyanoacetyl)amino]benzoate [PD_C] | Ethyl 2,4-dihydroxy-3-quinolinecarboxylate [PD_C] | 4-(3-Methyl-5-oxo-4,5-dihydro-1H-pyrazol-1-yl)benzoic acid [PD_C] | Ser-Tyr [PD_C] | Vindolin…	6.48_251.1024m/z	1.47289
PD_C	6-Amino-1,3,5-triazine-2,4-dithiol [PD_C] | chloro(methoxy)methane [PD_C] | 2-chloroethan-1-ol [PD_C] | 2-Chloroethanol [PD_C] | Chloromethyl methyl ether [PD_C] | 2-iodobenzoic acid [PD_C] | 1-amino-2-sulfanylethane-1-sulfinic acid [PD_C] | Selenocystamine [PD_D] | (4-Bromo-3-fluorophenyl)hydrazine [PD_D]	0.49_124.9738m/z	1.47194
PD_C	Acrylfentanyl [PD_C] | 4-[(E)-{[4-(octyloxy)phenyl]methylidene}amino]benzonitrile [PD_C] | N-phenyl-N-[1-(2-phenylethyl)piperidin-4-yl]prop-2-enamide [PD_C] | 3-[(12-hydroperoxyicosa-5,8,10,14-tetraenoyl)oxy]-4-(trimethylazaniumyl)butanoate [PD_C] | 3-({7-[2-(3-hydroxyoctylidene)-3-oxocyclopentyl]hept-5-enoyl}oxy)-4-(trimethylazaniumyl)butanoate [PD_C] | 3-({7-[2-(3-hydroxyoct-1-en-1-yl)-5-oxocyc…	9.57_168.1100m/z	1.47168
PD_C	Silychristin [PD_C] | Silydianin [PD_C] | Silybin [PD_C] | Silybin B [PD_C] | Torachrysone 8-glucoside [PD_C] | 2-(2-Oxo-8,9-dihydro-2H-furo[2,3-h]chromen-8-yl)propan-2-yl .beta.-D-glucopyranoside [PD_C] | Nodakenin [PD_C] | Eurycomanone [PD_C] | Ginkgolide A [PD_C] | 2-amino-3H-phenoxazin-3-one [PD_C] | 8-amino-3-azatricyclo[7.3.1.0Ã¢ÂÂµ,Ã‚Â¹Ã‚Â³]trideca-1(12),5,7,9(13),10-pentaene-2,4-dione [P…	2.89_447.1065m/z	1.46994
PD_C	3,3-Dimethylpyrrolidin-2-one [PD_C] | 3-Methylpiperidin-2-one [PD_C] | Caprolactam [PD_C] | 1-Piperidinecarbaldehyde [PD_C] | 2,4,5-trimethyl-2,5-dihydro-1,3-oxazole [PD_C] | piperidine-1-carbaldehyde [PD_C] | 1-(pyrrolidin-2-yl)ethan-1-one [PD_C] | azepan-2-one [PD_C] | 1-ethylpyrrolidin-2-one [PD_C] | 1-isocyano-2-methoxy-2-methylpropane [PD_C] | 2,2-dimethyl-3,4-dihydro-2H-pyrrol-1-ium-1-olate…	0.69_113.0841n	1.46866
PD_C	Butylbenzene [PD_C] | sec-Butylbenzene [PD_C] | 1,3-Diethylbenzene [PD_C] | 1,2,3,5-Tetramethylbenzene [PD_C] | Isobutylbenzene [PD_C] | 1,2,4,5-Tetramethylbenzene [PD_C] | tert-Butylbenzene [PD_C] | p-Cymene [PD_C] | 1-methyl-4-(propan-2-yl)benzene [PD_C] | 1-methyl-2-propylbenzene [PD_C] | 1-methyl-4-(prop-1-en-2-yl)cyclohexa-1,3-diene [PD_C] | 1-methyl-2-(propan-2-yl)benzene [PD_C] | 1-methyl-…	18.53_135.1169m/z	1.46809
PD_C	1-hydroxy-3,5,6-trimethoxy-10-methyl-9,10-dihydroacridin-9-one [PD_C] | 3-(3,4-dihydroxyphenyl)-N-[2-(3,4-dihydroxyphenyl)ethyl]prop-2-enamide [PD_C]	11.35_315.1102n	1.46778
PD_C	trisodium 2-({2-[bis(carboxylatomethyl)amino]ethyl}(carboxymethyl)amino)acetate [PD_C]	0.60_358.0360n	1.46733
PD_C	(2Z,6E,10Z)-12-Acetyloxy-10-(acetyloxymethyl)-6-methyl-2-(4-methylpent-3-enyl)dodeca-2,6,10-trienoic acid [PD_C] | Jasmonic acid [PD_C] | (.+/-.)7-epi-Jasmonic acid [PD_C] | 6-Hydrazino[1,2,4]triazolo[3,4-a]phthalazine [PD_C] | [5-(2,6-diamino-9H-purin-9-yl)oxolan-2-yl]methanol [PD_C] | N-[(furan-2-yl)methyl]-7H-purin-6-amine [PD_C] | Kinetin [PD_C] | Kinetin [PD_C] | N-(Furan-2-ylmethyl)-1H-pyra…	13.25_233.1146m/z	1.4667
PD_C	Desglymidodrine [PD_C] | Metanephrine [PD_C] | Tenuazonic acid [PD_C] | 4-[1-hydroxy-2-(methylamino)ethyl]-2-methoxyphenol [PD_C] | 3-acetyl-5-(butan-2-yl)-4-hydroxy-2,5-dihydro-1H-pyrrol-2-one [PD_C] | 2-amino-1-(2,5-dimethoxyphenyl)ethan-1-ol [PD_C] | 4-[(1R)-1-hydroxy-2-(methylamino)ethyl]-2-methoxyphenol [PD_C] | 2-[(1-oxoocta-1,2-dien-3-yl)amino]acetic acid [PD_C] | 2-[(1-oxoocta-1,3-dien-2-…	3.07_197.1052n	1.46655
PD_C	4-[5-(Benzylsulfanyl)-4-methyl-4H-1,2,4-triazol-3-yl]aniline [PD_C] | 15-Lipoxygenase Inhibitor I [PD_C] | 2-[3-phenyl-2-(sulfanylmethyl)butanamido]propanoic acid [PD_C] | Isopropyl 2-(acetylamino)-4,5,6,7-tetrahydro-1-benzothiophene-3-carboxylate [PD_C] | 2-Hydroxy-3-O-tigloyl-6-O-acetylswietenolide [PD_C]	15.78_314.1430m/z	1.46651
PD_C	1-Arachidonoylglycerol [PD_C] | 9-Deoxy-9-methylene-16,16-dimethylprostaglandin E2 [PD_C] | 2-Arachidonoylglycerol [PD_C]	15.88_343.2626m/z	1.46647
PD_C	[(1R,2R,3aR,5R,6E,10R,11S,13R,13aS)-1,2,3a,10,11-Pentaacetyloxy-2,5,8,8-tetramethyl-12-methylidene-4,9-dioxo-3,5,10,11,13,13a-hexahydro-1H-cyclopenta[12]annulen-13-yl] acetate [PD_C] | 3,4,5-trihydroxy-6-[3-(4-methoxybenzamido)-2-[4-(4-methyl-1,4-diazepan-1-yl)benzamido]phenoxy]oxane-2-carboxylic acid [PD_C] | (4aS,8aR,9R,10S,12bR)-10-((S)-Furan-3-yl(hexopyranosyloxy)methyl)-6,6,8a,10-tetramethyl…	11.08_633.2549m/z	1.46563
PD_C	(2-{[(2S,3R,4E)-2-[(8Z,11Z,14Z)-5,6-dihydroxyicosa-8,11,14-trienamido]-3-hydroxyhexadec-4-en-1-yl phosphono]oxy}ethyl)trimethylazanium [PD_C] | [(2R)-3-(docosanoyloxy)-2-[(8-{3-[(2Z)-oct-2-en-1-yl]oxiran-2-yl}octanoyl)oxy]propoxy]phosphonic acid [PD_C] | [(2R)-2-(docosanoyloxy)-3-[(8-{3-[(2Z)-oct-2-en-1-yl]oxiran-2-yl}octanoyl)oxy]propoxy]phosphonic acid [PD_C] | [(2R)-3-(docosanoyloxy)-2-{[(9Z)-…	18.08_756.5406m/z	1.46552
PD_C	(3R,5S)-5-[(2R)-2-[(1R,3aS,4E,7aR)-4-{2-[(1Z,3S,5R)-3,5-dihydroxy-2-methylidenecyclohexylidene]ethylidene}-7a-methyl-octahydro-1H-inden-1-yl]propyl]-3-hydroxy-3-methyloxolan-2-one [PD_C] | 14-acetyl-14-hydroxy-2,15-dimethyl-5-oxotetracyclo[8.7.0.0^{2,7}.0^{11,15}]heptadec-6-en-3-yl hexanoate [PD_C] | 5-(2-{4-[2-(3,5-dihydroxy-2-methylidenecyclohexylidene)ethylidene]-7a-methyl-octahydro-1H-inden-1…	14.93_444.2875n	1.46499
PD_C	heptadec-16-ene-1,2,4-triol [PD_C] | 12-hydroxyheptadecanoic acid [PD_C] | methyl 16-hydroxyhexadecanoate [PD_C] | cis-7-Hexadecenoic acid methyl ester [PD_C] | Methyl palmitoleate [PD_C] | Methyl hexadec-9-enoate [PD_C] | cis-10-Heptadecenoic acid [PD_C] | 11-cyclohexylundecanoic acid [PD_C] | (9E)-heptadec-9-enoic acid [PD_C] | heptadecane-2,4-dione [PD_C] | (10Z)-heptadec-10-enoic acid [PD_C] …	16.06_251.2367m/z	1.46264
PD_C	4-(2-Fluorophenyl)-3,4-dihydro-1(2H)-naphthalenone [PD_C] | (2E)-3-(4-Fluorophenyl)-1-(4-methylphenyl)prop-2-en-1-one [PD_C]	0.63_240.0955n	1.45992
PD_C	17.alpha.-Hydroxyprogesterone [PD_C] | Kaurane-17,18-dioic acid, 18-methyl ester, (4.alpha.,16.alpha.)- [PD_C] | 11.alpha.-Hydroxyprogesterone [PD_C] | 5.beta.-Pregnan-3.alpha.,17,20.beta.,21-tetrol-11-one [PD_C] | Allo-3.alpha.-tetrahydrocortisol [PD_C] | 5(S),6(R)-Lipoxin A4 methyl ester [PD_C] | (1S,4aR,5S)-5-[(E)-5-Methoxy-3-methyl-5-oxopent-3-enyl]-1,4a-dimethyl-6-methylidene-3,4,5,7,8,8a-he…	11.14_331.2263m/z	1.45916
PD_C	3,6-Dimethyl-4-octyne-3,6-diol [PD_C] | Piperitone [PD_C] | .alpha.,.beta.-Thujone [PD_C] | (+)-Camphor [PD_C] | (-)-.alpha.-Thujone [PD_C] | Rosiridol [PD_C] | (2,2,3-Trimethyl-3-cyclopenten-1-yl)acetaldehyde [PD_C] | (S)-(-)-Pulegone [PD_C] | Fenchone [PD_C] | (+)-cis-Verbenol [PD_C] | Cis/trans-(S)-(-)-limonene oxide [PD_C] | Carveol [PD_C] | (+)-Dihydrocervone [PD_C] | (-)-Myrtenol [PD_C] | (…	13.80_135.1169m/z	1.45891
PD_C	Proscillaridin A [PD_C] | Imazamox [PD_C] | Euphorbiasteroid [PD_C] | Imazamox [PD_C] | 4-Methylumbelliferyl heptanoate [PD_C] | (3,6,9-Trimethylidene-2-oxo-3a,4,5,6a,7,8,9a,9b-octahydroazuleno[4,5-b]furan-8-yl) acetate [PD_C]	15.43_288.1344m/z	1.45779
PD_C	3-Methoxyamphetamine [PD_C] | (1S)-(+)-Camphorquinone [PD_C] | Rhododendrol [PD_C] | 5-Hydroxyadamantan-2-one [PD_C] | trans-Anethole [PD_C] | cis-Pinonic acid [PD_C] | (.+/-.)-Anatoxin A [PD_C] | 2-Amino-4-tert-butylphenol [PD_C] | 5,8,11,14-Eicosatetraynoic acid [PD_C] | 1-(4-Methylphenyl)acetone [PD_C] | 3-Phenylbut-2-en-1-ol [PD_C] | 4-(propan-2-yl)benzaldehyde [PD_C] | 1-methoxy-4-[(1Z)-prop…	16.94_149.0962m/z	1.45447
PD_C	Biliverdin [PD_C] | Biliverdin [PD_C] | Okaramine D [PD_C] | 3-(2-{[(2Z)-3-(2-carboxyethyl)-5-{[(2Z)-4-ethenyl-3-methyl-5-oxo-2,5-dihydro-1H-pyrrol-2-ylidene]methyl}-4-methyl-2H-pyrrol-2-ylidene]methyl}-5-{[(2Z)-3-ethenyl-4-methyl-5-oxo-2,5-dihydro-1H-pyrrol-2-ylidene]methyl}-4-methyl-1H-pyrrol-3-yl)propanoic acid [PD_C] | 3-(2-{[3-(2-carboxyethyl)-5-[(3-ethenyl-4-methyl-5-oxo-2,5-dihydro-1H-pyrr…	14.19_582.2473m/z	1.45382
PD_C	SARÃ‚Â 377142.00 [PD_C] | (2S)-2-[(Z)-{[(2S)-1-[(2S)-2-[(Z)-[(2S)-2-[(Z)-[(2S)-2-amino-3-carboxy-1-hydroxypropylidene]amino]-1,3-dihydroxypropylidene]amino]-3-carboxypropanoyl]pyrrolidin-2-yl](hydroxy)methylidene}amino]-5-carbamimidamidopentanoic acid [PD_C]	10.98_588.2475n	1.45379
PD_C	Butoxyacetic acid [PD_C] | Ethyl ethoxyacetate [PD_C] | (2R,3R)-2-hydroxy-3-methylpentanoic acid [PD_C] | (5R)-5-hydroxyhexanoic acid [PD_C] | 5-hydroxyhexanoic acid [PD_C] | (2R)-2-hydroxy-4-methylpentanoic acid [PD_C] | 2-hydroxy-4-methylpentanoic acid [PD_C] | (2S)-2-hydroxy-4-methylpentanoic acid [PD_C] | 2-hydroxyhexanoic acid [PD_C] | 2-ethyl-2-hydroxybutanoic acid [PD_C] | (3R)-3-hydroxyhe…	6.03_132.0787n	1.4532
PD_C	3a-Hydroxy-3-(hydroxymethyl)-1,1,3,5-tetramethyl-2,4,5,6,7,7a-hexahydroindene-4-carboxylic acid [PD_C] | (1R,4S,4aS,8aS)-3,4-Bis(hydroxymethyl)-4a,8,8-trimethyl-5,6,7,8a-tetrahydro-1H-naphthalene-1,4-diol [PD_C] | 2-Dec-9-enylpentanedioic acid [PD_C] | (E)-2-Decylpent-2-enedioic acid [PD_C] | 1,4-dioxacycloheptadecane-5,17-dione [PD_C] | 5-{[(1R,2S,5R)-5-methyl-2-(propan-2-yl)cyclohexyl]oxy}-5-ox…	13.51_270.1826n	1.45295
PD_C	5,6-dihydro-1,10-phenanthroline-5,6-dione [PD_C] | 1,5-diisocyanatonaphthalene [PD_C] | 1,5-Naphthalene diisocyanate [PD_C]	2.99_210.0439n	1.45284
PD_C	Dexpanthenol [PD_C] | Panthenol [PD_C] | 3-(Dimethylaminomethyl)indole [PD_C] | 6-Hydroxytropinone [PD_C] | 7-Keto-8-aminopelargonic acid [PD_C] | N-Methyltryptamine [PD_C] | (2S,3aS,6aS)-Octahydrocyclopenta[b]pyrrole-2-carboxylic acid [PD_C] | rac-(1R,3aR,6aS)-Octahydrocyclopenta[c]pyrrole-1-carboxylic acid [PD_C] | Arecoline [PD_C] | .alpha.-Methyltryptamine [PD_C]	0.85_188.1281m/z	1.45161
PD_C	9-Decyn-1-ol [PD_C] | (+)-Isomenthone [PD_C] | Chrysanthemyl alcohol [PD_C] | Isoborneol [PD_C] | 1,4-Cineole [PD_C] | (-)-Isopinocampheol [PD_C] | Sabinene hydrate [PD_C] | Menthone [PD_C] | (+)-Dihydrocarveol [PD_C] | endo-Borneol [PD_C] | (-)-Citronellal [PD_C] | (-)-trans-Myrtanol [PD_C] | L-Isopulegol [PD_C] | Isomenthone [PD_C] | (-)-Menthone [PD_C] | Eucalyptol [PD_C] | Geraniol [PD_C] | N…	3.52_100.0573m/z	1.45114
PD_C	3-[2-(diethylamino)ethoxy]-6-{[2-(diethylamino)ethoxy]methyl}oxane-2,4,5-triol [PD_C] | 5-ethyl-4-methyl-2-pentyl-1,3-thiazole [PD_C] | 2-hexyl-4,5-dimethyl-1,3-thiazole [PD_C] | 4-ethyl-2-hexyl-1,3-thiazole [PD_C] | 2-pentyl-4-propyl-1,3-thiazole [PD_C] | 2-(hydroxymethyl)-6-{[(3E)-6-(19-methoxy-5,9,17,17-tetramethyl-16-{[3,4,5-trihydroxy-6-(hydroxymethyl)oxan-2-yl]oxy}-18-oxapentacyclo[10.5.2.0…	11.50_417.2358m/z	1.45107
PD_C	8-[2-(3,4-Dihydroxy-2,5-dimethoxyoxolan-3-yl)ethyl]-4a,7,8-trimethylspiro[2,3,5,6,7,8a-hexahydro-1H-naphthalene-4,2'-oxirane]-2,3-diol [PD_C]	14.16_430.2568n	1.45001
PD_C	4-Oxo-1-propyl-1,4-dihydro-3-quinolinecarboxylic acid [PD_C] | 8-Isopropyl-4-oxo-1,4-dihydro-3-quinolinecarboxylic acid [PD_C] | Nicardipine [PD_C] | Nicardipine [PD_C] | N-(2-Furylmethyl)-2-phenoxyacetamide [PD_C] | Staurosporine [PD_C] | 3-(2,5-Dimethyl-1H-pyrrol-1-yl)-4-hydroxybenzoic acid [PD_C] | Ethyl 3-(1H-indol-3-yl)-3-oxopropanoate [PD_C] | 2-(2,5-Dimethyl-1H-pyrrol-1-yl)-5-hydroxybenzoi…	8.35_480.2128m/z	1.44928
PD_C	Butanoic acid [PD_C] | 2-Butene-1,4-diol [PD_C] | 3-Hydroxy-2-butanone [PD_C] | butanoic acid [PD_C] | 2-methylpropanoic acid [PD_C] | 3-hydroxybutan-2-one [PD_C] | methyl propanoate [PD_C] | [PD_C] | 1-hydroxybutan-2-one [PD_C] | [PD_C] | propan-2-yl formate [PD_C] | 1,4-dioxane [PD_C] | (3R)-3-hydroxybutan-2-one [PD_C] | Butanoic acid [PD_C] | Ethyl acetate [PD_C] | Acetoin [PD_C] | Isopropyl f…	8.79_88.0525n	1.4491
PD_C	(2R)-1-(octadecyloxy)-3-[(9Z)-tetradec-9-enoyloxy]propan-2-yl (6Z,9Z,12Z,15Z)-octadeca-6,9,12,15-tetraenoate [PD_C] | (2S)-2-(octadecyloxy)-3-[(9Z)-tetradec-9-enoyloxy]propyl (6Z,9Z,12Z,15Z)-octadeca-6,9,12,15-tetraenoate [PD_C] | [PD_C]	1.50_278.5722m/z	1.44864
PD_C	N-(2'-Oxobi(cyclohex)yl)acetamide [PD_C] | Di(2,6-dimethyl-4-heptyl) phthalate [PD_C] | Di(3-methyl-4-octyl) phthalate [PD_C] | Di(5-nonyl) phthalate [PD_C] | Di(2-nonyl) phthalate [PD_C] | 2,5-Di-tert-butyl-1,4-benzoquinone [PD_C] | 2,2,5,7,8-Pentamethyl-6-hydroxychroman [PD_C] | 1,6-Dioxacyclohexadecane-7,16-dione [PD_C]	16.89_221.1534m/z	1.44814
PD_C	(3S)-2-[(2S)-2-{[(2S)-1-ethoxy-1-oxo-4-phenylbutan-2-yl]amino}propanoyl]-6,7-dimethoxy-1,2,3,4-tetrahydroisoquinoline-3-carboxylic acid [PD_C] | 2-{2-[(1-ethoxy-1-oxo-4-phenylbutan-2-yl)amino]propanoyl}-6,7-dimethoxy-1,2,3,4-tetrahydroisoquinoline-3-carboxylic acid [PD_C] | 3-[2-({1-[(2,2-dimethyl-1,3-dioxolan-4-yl)methoxy]-1-oxo-3-phenylpropan-2-yl}amino)-3-phenylpropanamido]propanoic acid [PD_C…	15.78_521.2258m/z	1.44732
PD_C	DL-Cystathionine [PD_C] | L-Cystathionine [PD_C] | Cys-Thr [PD_C] | L-Cystathionine [PD_C] | 2,3-Dihydro[1,3]thiazolo[3,2-a]benzimidazol-3-ol [PD_C] | Thr-Cys [PD_C] | 5-Chloro-2-(1-piperidinyl)-4-pyrimidinecarboxylic acid [PD_C]	5.85_206.0481m/z	1.44706
PD_C	8Z,14Z-Eicosadienoic acid [PD_C] | cis-11,14-Eicosadienoic acid [PD_C] | 2-(4,8,12-Trimethylcyclotetradeca-3,7,11-trien-1-yl)propan-2-ol [PD_C] | Sabinene [PD_C] | (4R)-1-methyl-4-(prop-1-en-2-yl)cyclohex-1-ene [PD_C] | (4S)-1-methyl-4-(prop-1-en-2-yl)cyclohex-1-ene [PD_C] | 1-methyl-4-(propan-2-yl)cyclohexa-1,4-diene [PD_C] | (1R,5R)-2,6,6-trimethylbicyclo[3.1.1]hept-2-ene [PD_C] | (3Z)-3,7-dime…	15.78_273.2573m/z	1.44622
PD_C	2-{14-[(ethoxycarbonyl)oxy]-17-hydroxy-2,15-dimethyl-5-oxotetracyclo[8.7.0.0Ã‚Â²,Ã¢ÂÂ·.0Ã‚Â¹Ã‚Â¹,Ã‚Â¹Ã¢ÂÂµ]heptadeca-3,6-dien-14-yl}-2-oxoethyl propanoate [PD_C]	16.01_488.2409n	1.445
PD_C	(-)-Isolongifolol [PD_C] | .alpha.-Bisabolol [PD_C] | Guaiol [PD_C] | Patchouli alcohol [PD_C] | Farnesol [PD_C]	18.53_205.1951m/z	1.4428
PD_C	(2S)-2-amino-3-({hydroxy[(2R)-2-{[(5Z)-7-[(1S,5R)-5-[(1E,3S)-3-hydroxyoct-1-en-1-yl]-4-oxocyclopent-2-en-1-yl]hept-5-enoyl]oxy}-3-(pentadecanoyloxy)propoxy]phosphoryl}oxy)propanoic acid [PD_C] | (2S)-2-amino-3-({hydroxy[(2R)-3-{[(5Z)-7-[(1S,5R)-5-[(1E,3S)-3-hydroxyoct-1-en-1-yl]-4-oxocyclopent-2-en-1-yl]hept-5-enoyl]oxy}-2-(pentadecanoyloxy)propoxy]phosphoryl}oxy)propanoic acid [PD_C] | (2-aminoe…	17.98_400.7399m/z	1.44217
PD_C	[(2R)-2-({7-[(1R,2R,3R,5S)-3,5-dihydroxy-2-[(1E,3S)-3-hydroxyoct-1-en-1-yl]cyclopentyl]heptanoyl}oxy)-3-[(17-methyloctadecanoyl)oxy]propoxy][(2S)-2,3-dihydroxypropoxy]phosphinic acid [PD_C] | [(2R)-3-({7-[(1R,2R,3R,5S)-3,5-dihydroxy-2-[(1E,3S)-3-hydroxyoct-1-en-1-yl]cyclopentyl]heptanoyl}oxy)-2-[(17-methyloctadecanoyl)oxy]propoxy][(2S)-2,3-dihydroxypropoxy]phosphinic acid [PD_C] | [(2R)-2-[(9Z)-o…	19.46_878.5850m/z	1.44168
PD_C	(3-methylbut-2-en-1-yl)benzene [PD_C] | pentacyclo[5.4.0.0^{2,6}.0^{3,10}.0^{5,9}]undecane [PD_C] | (1E)-pent-1-en-1-ylbenzene [PD_C] | cis-Jasmone [PD_C] | 2,2-Dimethyl-3-phenyl-1-propanol [PD_C] | 1-(2-methoxypropan-2-yl)-4-methylbenzene [PD_C] | (butoxymethyl)benzene [PD_C] | 3-methyl-2-[(2E)-pent-2-en-1-yl]cyclopent-2-en-1-one [PD_C] | 5-phenylpentan-1-ol [PD_C] | 1-phenylpentan-2-ol [PD_C] |…	18.53_147.1169m/z	1.43982
PD_C	4-({7-chloro-2-methoxy-1H,5H-benzo[b]1,5-naphthyridin-10-yl}imino)-2,6-bis(pyrrolidin-1-ylmethyl)cyclohexa-2,5-dien-1-one [PD_C]	16.10_259.6197m/z	1.43966
PD_C	(2S)-3-hydroxy-2-{[(5Z,8Z,11Z)-13-(3-pentyloxiran-2-yl)trideca-5,8,11-trienoyl]oxy}propyl tetradecanoate [PD_C] | (2S)-1-hydroxy-3-{[(5Z,8Z,11Z)-13-(3-pentyloxiran-2-yl)trideca-5,8,11-trienoyl]oxy}propan-2-yl tetradecanoate [PD_C] | (2R)-2-hydroxy-3-{[(5Z,8Z,11Z)-13-(3-pentyloxiran-2-yl)trideca-5,8,11-trienoyl]oxy}propyl tetradecanoate [PD_C] | (2S)-2-hydroxy-3-{[(5Z,8Z,11Z)-13-(3-pentyloxiran-2-…	17.55_618.4820m/z	1.43866
PD_C	3-Amino-2-hydroxyheptanoic acid [PD_C] | 13-hydroperoxyoctadeca-9,11,14-trienoate [PD_C] | Hexamethyldisilazane [PD_C] | Ala-Ile-Arg [PD_C] | (2S)-2-[(2S)-2-[(2S,3S)-2-amino-3-methylpentanamido]propanamido]-5-carbamimidamidopentanoic acid [PD_C] | L-Carnitine [PD_C]	15.36_323.2187m/z	1.43829
PD_C	18-(butan-2-yl)-9,21-bis(furan-3-ylmethyl)-1,3,4,10-tetramethyl-6-(2-methylpropyl)-12,15-bis(propan-2-yl)-1,4,7,10,13,16,19-heptaazacyclohenicosane-2,5,8,11,14,17,20-heptone [PD_C] | 1,1,1,2,2-pentachloroethane [PD_D]	17.92_417.7397m/z	1.43765
PD_C	tris(carboxyoxy)methyl hydrogen carbonate [PD_C] | 5-(3,5-Dichlorophenyl)-2-furoic acid [PD_D] | 5-(2,3-Dichlorophenyl)-2-furoic acid [PD_D] | 5-(2,5-Dichlorophenyl)-2-furoic acid [PD_D] | N-Allyl-N'-(4-bromophenyl)carbamimidothioic acid [PD_D] | [5-(Bromomethyl)-2-thiazolin-2-yl]phenylamine [PD_D]	8.06_269.9818m/z	1.43746
PD_C	2-[(6-Ethoxy-4-methyl-2-quinazolinyl)amino]-5,6-dihydro-4-pyrimidinol [PD_C] | N'-cyano-N-[4-(6-hydroxy-4-methyl-4,5-dihydropyridazin-3-yl)phenyl]-N''-methylguanidine [PD_C] | 5-hydroxy-1-(4-hydroxy-3-methoxyphenyl)decan-3-one [PD_C] | (4-hydroxy-3-methoxyphenyl)methyl 7-methyloctanoate [PD_C] | (1E)-5-(2-hydroxypropan-2-yl)-2-methyl-8-methylidene-7-oxocyclodec-1-en-1-yl acetate [PD_C] | 2-{5,8-d…	13.51_317.1718m/z	1.43559
PD_C	2-Docosahexaenoyl-1-palmitoyl-sn-glycero-3-phosphoethanolamine [PD_C] | (2-aminoethoxy)[(2R)-2-[(4Z,7Z,10Z,13Z,16Z,19Z)-docosa-4,7,10,13,16,19-hexaenoyloxy]-3-(hexadecanoyloxy)propoxy]phosphinic acid [PD_C] | (2-aminoethoxy)[(2R)-2-[(4Z,7Z,10Z,13Z,16Z)-docosa-4,7,10,13,16-pentaenoyloxy]-3-[(9Z)-hexadec-9-enoyloxy]propoxy]phosphinic acid [PD_C] | (2-aminoethoxy)[(2R)-2-[(7Z,10Z,13Z,16Z,19Z)-docosa…	18.11_763.5143n	1.43502
PD_C	Piperic acid [PD_C] | 8-Acetyl-7-methoxycoumarin [PD_C] | 7,8-Dimethyl-4-hydroxy-3-quinolinecarboxylic acid [PD_C] | (4-Methyl-2-oxo-1(2H)-quinolinyl)acetic acid [PD_C] | 5,8-dimethyl-4-oxo-1,4-dihydro-3-quinolinecarboxylic acid [PD_C] | 1,6-Dimethyl-4-oxo-1,4-dihydro-3-quinolinecarboxylic acid [PD_C] | Austdiol [PD_C] | 2-[(2-Furylmethyl)amino]benzoic acid [PD_C] | 1H-Benzofuro[2,3-c]azepin-1-on…	11.06_201.0546m/z	1.43461
PD_C	Alachlor OA [PD_C] | 1-Mesityl-5-oxo-3-pyrrolidinecarboxylic acid [PD_C] | Valylphenylalanine [PD_C] | 4-Methyl-6,7,8,9-tetrahydro-2H-pyrano[3,2-g]quinolin-2-one [PD_C] | 2-(3-Hexyl-4-methyl-2,5-dioxopyrrol-1-yl)-3-hydroxypropanoic acid [PD_C] | (2S)-2-(6-methoxynaphthalen-2-yl)propanoic acid [PD_C] | (4Z,9Z)-5-methyl-2,7-dioxabicyclo[9.2.2]pentadeca-1(13),4,9,11,14-pentaen-8-one [PD_C] | 7-hydro…	3.84_248.1279m/z	1.43342
PD_C	2,2-Bis(hydroxymethyl)-3-quinuclidinone [PD_C] | 4(1H)-Pyridinone, 5-acetyl-2,3-dihydro-2,6-dimethyl- [PD_C] | 1-(4-Methoxyphenyl)ethanone [PD_C] | m-Cresyl acetate [PD_C] | Phenylephrine [PD_C] | Ecgonine [PD_C] | Phenylephrine [PD_C] | 8-Azaspiro[4.5]decane-7,9-dione [PD_C] | Allyl 4-amino-1-piperidinecarboxylate [PD_C] | Synephrine [PD_C] | p-Toluamide [PD_C] | Allyl 3-amino-1-piperidinecarbox…	10.27_168.1019m/z	1.43336
PD_C	3,6,9,12-tetrakis(carboxymethyl)-3,6,9,12-tetraazatetradecanedioic acid [PD_C]	0.73_494.1850n	1.43265
PD_C	2-Hydroxy-6-aminopurine [PD_C] | Guanine [PD_C] | Guanine [PD_C] | 8-Oxoadenine [PD_C] | 2-(4-Methylpiperidin-1-yl)-5-(trifluoromethyl)aniline [PD_C] | Tricyclo[3.3.1.1(3,7)]decane-1-carboxamide, N-[2-(benzoylamino)-6-benzothiazolyl]- [PD_C] | 4,4'-Diazene-1,2-diylbis(4-cyanopentanoic acid) [PD_C] | 2-amino-6,7-dihydro-3H-purin-6-one [PD_C] | 6-amino-7H-purin-2-ol [PD_C] | 6-amino-7H-purin-8-ol […	3.65_152.0568m/z	1.43132
PD_C	D-Pipecolinic acid [PD_C] | Pentobarbital [PD_C] | Amobarbital [PD_C] | N-(3-Oxooctanoyl)-L-homoserine lactone [PD_C] | Tridecanoic acid [PD_C] | L-Pipecolic acid [PD_C]	8.35_259.1649m/z	1.4299
PD_C	DL-Arginine [PD_C] | DL-Arginine [PD_C] | L-Citrulline [PD_C] | L-Arginine [PD_C] | Citrulline [PD_C] | D-Citrulline [PD_C] | 4-Hydroxy-1,5-dimethyl-1,2-dihydropyrimidin-2-one [PD_C] | 5,6-Dimethyluracil [PD_C]	1.39_158.0925m/z	1.4293
PD_C	3-sulfanyl-2-(4-{5,9,16-trihydroxy-2,15-dimethyltetracyclo[8.7.0.0^{2,7}.0^{11,15}]heptadecan-14-yl}pentanamido)propanoic acid [PD_C] | N-(diphenylmethyl)-5-[2-(methylamino)propanamido]-3-(3-methylbutanoyl)-6-oxo-decahydropyrrolo[1,2-a][1,5]diazocine-8-carboxamide [PD_C] | 3-benzyl-5,6,12-trihydroxy-4,5,10,12-tetramethyl-1-oxo-1H,2H,3H,4H,5H,6H,6aH,9H,10H,11H,12H,15H,15bH-cycloundeca[e]isoindol-1…	15.26_544.3292m/z	1.42894
PD_C	3-({7-[3,5-dihydroxy-2-(3-hydroxyocta-1,5-dien-1-yl)cyclopentyl]hept-5-enoyl}oxy)-4-(trimethylazaniumyl)butanoate [PD_C] | 3-hydroxy-2-(4-{5,9,16-trihydroxy-2,15-dimethyltetracyclo[8.7.0.0^{2,7}.0^{11,15}]heptadecan-14-yl}pentanamido)propanoic acid [PD_C] | 6,10,23-trimethyl-4-azahexacyclo[12.11.0.0Ã‚Â²,Ã‚Â¹Ã‚Â¹.0Ã¢ÂÂ´,Ã¢ÂÂ¹.0Ã‚Â¹Ã¢ÂÂµ,Ã‚Â²Ã¢ÂÂ´.0Ã‚Â¹Ã¢ÂÂ¸,Ã‚Â²Ã‚Â³]pentacosane-1,10,11,12,14,…	15.03_270.6501m/z	1.42832
PD_C	Ethylenediaminetetraacetic acid [PD_C] | 2-({2-[bis(carboxymethyl)amino]ethyl}(carboxymethyl)amino)acetic acid [PD_C] | (acetyloxy)({2-[bis(acetyloxy)amino]ethyl})amino acetate [PD_C] | 3,4-diamino-3,4-bis(carboxymethyl)hexanedioic acid [PD_C] | N,N'-Ethylenedi-L-aspartic acid [PD_C] | Ethylenediaminetetraacetic acid [PD_C] | 4-Chloro-6-[4-(2-fluorophenyl)piperazin-1-yl]pyrimidine [PD_C]	0.65_292.0901n	1.42808
PD_C	Heptanedioic acid, 1-(2-cyclopentylidenehydrazide) [PD_C] | 4-(4-Phenyl-1H-pyrazol-1-yl)piperidine [PD_C] | Cerulenin [PD_C] | N-[2-(3-Formyl-2,5-dimethyl-1H-pyrrol-1-yl)ethyl]acetamide [PD_C] | 2-(4-Methyl-1-piperazinyl)quinoline [PD_C]	3.18_241.1545m/z	1.42543
PD_C	1-Monolinolenin [PD_C] | 9,11-Methane-epoxyprostaglandin F1.alpha. [PD_C] | 1,3-dihydroxypropan-2-yl (6Z,9Z,12Z)-octadeca-6,9,12-trienoate [PD_C] | 1,3-dihydroxypropan-2-yl (9Z,12Z,15Z)-octadeca-9,12,15-trienoate [PD_C] | (2S)-2,3-dihydroxypropyl (6Z,9Z,12Z)-octadeca-6,9,12-trienoate [PD_C] | (2S)-2,3-dihydroxypropyl (9Z,12Z,15Z)-octadeca-9,12,15-trienoate [PD_C] | 3-ethyl-4-(9-hydroxy-4,6,8,10-t…	16.56_352.2609n	1.42447
PD_C	1-methyl-4-[7-(trifluoromethyl)pyrrolo[1,2-a]quinoxalin-4-yl]piperazine [PD_C] | 4-(4-Methylpiperazin-1-yl)-7-(trifluoromethyl)pyrrolo[1,2-a]quinoxaline [PD_C] | 2-[3-(1H-Benzimidazol-2-yl)propyl]-1H-benzimidazole [PD_C] | 1-[3-cyano-4-(2,2-dimethylpropoxy)phenyl]-1H-pyrazole-4-carboxylic acid [PD_C] | 1'-Naphthoyl-2-methylindole [PD_C] | tert-Butyl 4-(2-chloropyrimidin-4-yl)piperazine-1-carboxyl…	14.90_299.1266m/z	1.42396
PD_C	10-ethoxy-1,5,9-trimethyl-11,14,15,16-tetraoxatetracyclo[10.3.1.0Ã¢ÂÂ´,Ã‚Â¹Ã‚Â³.0Ã¢ÂÂ¸,Ã‚Â¹Ã‚Â³]hexadecane [PD_C]	13.51_312.1929n	1.4228
PD_C	Methaqualone [PD_C] | N-Methyl-N-phenyl-1H-indole-2-carboxamide [PD_C] | 1-Methyl-N-phenyl-1H-indole-3-carboxamide [PD_C]	10.27_250.1113n	1.42171
PD_C	[(3,7,11,15,19,23,27,31,35-nonamethylhexatriaconta-2,6,10,14,18,22,26,30,34-nonaen-1-yl phosphonato)oxy]phosphonate [PD_C]	17.84_405.7397m/z	1.42038
PD_C	3-(4-((1,3-Dihydroxy-1-(4-hydroxy-3-methoxyphenyl)propan-2-yl)oxy)-3-methoxyphenyl)propyl 6-deoxy-.alpha.-L-mannopyranoside [PD_C] | Benzeneacetamide, N-[5-(1-methylethyl)-2-thiazolyl]- [PD_C] | N-(4-Fluorophenyl)-N'-(4-methoxybenzyl)urea [PD_C] | Benfuresate [PD_C] | 2-Propenamide, N-(4,5-dihydro-2-thiazolyl)-3-(4-ethylphenyl)-, (2E)- [PD_C] | 4-(2,6,6-Trimethyl-4-oxocyclohex-2-en-1-yl)butan-2-y…	5.93_274.1104m/z	1.41967
PD_C	2-(Hydroxymethyl)-3-methoxy-2H-furan-5-one [PD_C] | 3-Hydroxy-4-methoxy-2,3-dihydropyran-6-one [PD_C] | Dimethyl fumarate [PD_C] | 9H-Fluorene-1-carboxylic acid [PD_C] | diphenylethane-1,2-dione [PD_C] | phenanthrene-3,4-diol [PD_C] | 1,2-Diphenylethanedione [PD_C] | trans-2-Butene-1,4-dicarboxylic acid [PD_C] | (2E)-4-Ethoxy-4-oxo-2-butenoic acid [PD_C] | 3-Methyl-2-pentenedioic acid [PD_C]	1.04_128.0231m/z	1.4192
PD_C	(.+/-.)-Quinuclidinyl benzilate [PD_C] | N-(p-Amylcinnamoyl)anthranilic acid [PD_C] | Olopatadine [PD_C] | Olopatadine [PD_C] | Plinabulin [PD_C] | 5-{[3,5-diethoxy-4-(1H-pyrrol-1-yl)phenyl]methyl}pyrimidine-2,4-diamine [PD_C] | Norfloxacin [PD_C]	18.88_337.1666m/z	1.41908
PD_C	5-(6-Methyl-7-oxooctyl)furan-2(5H)-one [PD_C] | 1H,3H-Furo[3,4-c]furan-1-one, 6-heptyl-4,6-dihydro- [PD_C] | 4-Hydroxy-4-[(E)-3-hydroxybut-1-enyl]-3,5,5-trimethylcyclohex-2-en-1-one [PD_C] | Ethyl 6-isopropyl-2-methyl-4-oxo-2-cyclohexene-1-carboxylate [PD_C] | Methyl jasmonate [PD_C]	15.54_471.2713m/z	1.41606
PD_C	Butanediamide, N4-hydroxy-N1-[(1S)-1-(1H-indol-3-ylmethyl)-2-(methylamino)-2-oxoethyl]-2-(2-methylpropyl)-, (2R)- [PD_C] | Isouron [PD_C] | 3'-Hydroxystanozolol [PD_C] | (3E)-6-[5,13-dihydroxy-1-(hydroxymethyl)-6,6,11,15-tetramethyl-17-oxotetracyclo[8.7.0.0Ã‚Â²,Ã¢ÂÂ·.0Ã‚Â¹Ã‚Â¹,Ã‚Â¹Ã¢ÂÂµ]heptadec-7-en-14-yl]-6-hydroxy-2-methyl-5-oxohept-3-en-2-yl acetate [PD_C] | 3-hydroxypent-4-enenitrile [PD_C…	5.69_195.1129m/z	1.41584
PD_C	buta-1,3-diene [PD_C] | buta-1,2-diene [PD_C] | (1Z,3E)-cycloocta-1,3-diene [PD_C] | 1-ethenylcyclohex-1-ene [PD_C] | 4-ethenylcyclohex-1-ene [PD_C] | cyclooctyne [PD_C] | (2E,4E,6E)-octa-2,4,6-triene [PD_C] | (3E,5E)-octa-1,3,5-triene [PD_C] | (1R,7R,10R)-4,10,11,11-tetramethyl-3-methylidenetricyclo[5.3.1.0Ã‚Â¹,Ã¢ÂÂµ]undec-4-ene [PD_C] | Bicyclo[2.2.1]heptane-2-methanol [PD_C] | 6-Methyl-5-hept…	16.68_109.1012m/z	1.41476
PD_C	Gallic acid [PD_C] | Phloroglucinolcarboxylic acid [PD_C] | 3,4,5-trihydroxybenzoic acid [PD_C] | 2,4,6-trihydroxybenzoic acid [PD_C] | 2,3,4-trihydroxybenzoic acid [PD_C] | 2,3,4-Trihydroxybenzoic acid [PD_C] | Gallic acid [PD_C]	5.06_171.0288m/z	1.41442
PD_C	1-Palmitoyl-2-linoleoyl-sn-glycero-3-phosphocholine [PD_C] | 1,2-Dioleoyl-sn-glycero-3-phosphoethanolamine-N-methyl [PD_C] | 1,2-Dioleoyl-sn-glycero-3-phosphoethanolamine-N,N-dimethyl [PD_C] | 1-Hexadecanoyl-2-octadecadienoyl-sn-glycero-3-phosphocholine [PD_C] | (2S)-3-hydroxy-2-{[(5Z)-7-[(1R,2R,3R)-3-hydroxy-2-[(1E,3S)-3-hydroxyoct-1-en-1-yl]-5-oxocyclopentyl]hept-5-enoyl]oxy}propyl docosanoate …	18.65_771.5751m/z	1.41308
PD_C	11.alpha.-Hydroxyprogesterone [PD_C] | Allo-3.alpha.-tetrahydrocortisol [PD_C] | 5-Heptenoic acid, 7-[(1R,4S,5S,6R)-6-[(1E,,3S,5Z)-3-hydroxy-1,5-octadien-1-yl]-2-oxabicyclo[2.2.1]hept-5-yl]-, (5Z)- [PD_C] | 17.alpha.-Hydroxyprogesterone [PD_C] | 5.beta.-Pregnan-3.alpha.,17,20.beta.,21-tetrol-11-one [PD_C] | 11.beta.-Hydroxyprogesterone [PD_C] | 3.beta.-Allotetrahydrocortisol [PD_C] | 16.alpha.-Hy…	10.77_331.2262m/z	1.41152
PD_C	4,8-dihydroxy-5,5,7,9-tetramethyl-16-[1-(2-methyl-1,3-thiazol-4-yl)prop-1-en-2-yl]-1-oxacyclohexadec-13-ene-2,6-dione [PD_C]	14.87_261.6172m/z	1.41054
PD_C	Glycerophosphocholine [PD_C] | Glutethimide [PD_C]	15.28_240.0994m/z	1.41029
PD_C	Benzenesulfonamide, 4-[5-(4-chlorophenyl)-3-(trifluoromethyl)-1H-pyrazol-1-yl]- [PD_C] | 4-[5-(4-chlorophenyl)-3-(trifluoromethyl)-1H-pyrazol-1-yl]benzene-1-sulfonamide [PD_C] | C.I. Direct Black 38 [PD_C] | (2S)-2-amino-4-{[(1R)-1-[(carboxymethyl)-C-hydroxycarbonimidoyl]-2-{[(E)-1,2-dichloroethenyl]sulfanyl}ethyl]-C-hydroxycarbonimidoyl}butanoic acid [PD_D] | 2-amino-4-({1-[(carboxymethyl)carbam…	18.32_846.5392m/z	1.40857
PD_C	Asp-Arg [PD_C] | Promethazine sulfoxide [PD_C] | 7-Ethyl-10-(4-N-aminopentanoic acid)-1-piperidino)carbonyloxycamptothecin [PD_C] | Promethazine N-oxide [PD_C] | Arg-Asp [PD_C] | 5-{[1-({[(19S)-10,19-diethyl-19-hydroxy-14,18-dioxo-17-oxa-3,13-diazapentacyclo[11.8.0.0Ã‚Â²,Ã‚Â¹Ã‚Â¹.0Ã¢ÂÂ´,Ã¢ÂÂ¹.0Ã‚Â¹Ã¢ÂÂµ,Ã‚Â²Ã¢ÂÂ°]henicosa-1(21),2,4,6,8,10,15(20)-heptaen-7-yl]oxy}carbonyl)piperidin-4-yl]amino}…	8.58_601.2659m/z	1.40724
PD_C	(2,5-Dioxotetrahydrofuran-3-yl)acetic acid [PD_C] | 4-hydroxy-2-methyl-5-oxo-2,5-dihydrofuran-2-carboxylic acid [PD_C] | 2-methylidene-4-oxopentanedioic acid [PD_C] | (2Z)-4-oxohex-2-enedioic acid [PD_C]	15.21_158.0216n	1.40586
PD_C	Diethyl (1,3-dioxo-1,3-dihydro-2H-isoindol-2-yl)methylphosphonate [PD_C] | Phosphoric acid diethyl ester 5-phenylisoxazol-3-yl ester [PD_C] | (+)-Blebbistatin [PD_C] | Blebbistatin [PD_C] | 4-(4-Amino-3-nitrophenyl)-1(2H)-phthalazinone [PD_C] | N-(1H-Benzimidazol-2-yl)-4-nitrobenzamide [PD_C] | 1-hydroxy-3,5,6-trimethoxy-10-methyl-9,10-dihydroacridin-9-one [PD_C] | 3-(3,4-dihydroxyphenyl)-N-[2-(3…	12.12_315.1101m/z	1.40572
PD_C	[6-(3-acetyl-2,4,6-trihydroxyphenyl)-3-hydroxy-4,5-bis(3,4,5-trihydroxybenzoyloxy)oxan-2-yl]methyl 3,4,5-trihydroxybenzoate [PD_C] | 2-amino-N-({[4-chloro-2-(2-chlorobenzoyl)phenyl](methyl)carbamoyl}methyl)acetamide [PD_D]	19.43_809.1162m/z	1.40493
PD_C	[(2S)-3-({[(2R)-2-{[(8Z,11Z,14Z)-5,6-dihydroxyicosa-8,11,14-trienoyl]oxy}-3-[(22-methyltetracosanoyl)oxy]propoxy](hydroxy)phosphoryl}oxy)-2-hydroxypropoxy]phosphonic acid [PD_C] | [(2S)-3-({[(2R)-3-{[(8Z,11Z,14Z)-5,6-dihydroxyicosa-8,11,14-trienoyl]oxy}-2-[(22-methyltetracosanoyl)oxy]propoxy](hydroxy)phosphoryl}oxy)-2-hydroxypropoxy]phosphonic acid [PD_C] | [(2S)-3-({[(2R)-2-{[(5Z,7R,8E,10Z,13Z,1…	15.47_528.3001m/z	1.40332
PD_C	(2S)-2-amino-3-({hydroxy[(2R)-2-{[(5Z)-7-[(1S,5R)-5-[(1E,3S)-3-hydroxyoct-1-en-1-yl]-4-oxocyclopent-2-en-1-yl]hept-5-enoyl]oxy}-3-[(6Z,9Z,12Z)-octadeca-6,9,12-trienoyloxy]propoxy]phosphoryl}oxy)propanoic acid [PD_C] | (2S)-2-amino-3-({hydroxy[(2R)-3-{[(5Z)-7-[(1S,5R)-5-[(1E,3S)-3-hydroxyoct-1-en-1-yl]-4-oxocyclopent-2-en-1-yl]hept-5-enoyl]oxy}-2-[(6Z,9Z,12Z)-octadeca-6,9,12-trienoyloxy]propoxy]ph…	17.90_418.7401m/z	1.40127
PD_C	(2S)-1-hydroxy-3-(tetradecanoyloxy)propan-2-yl (9Z)-hexadec-9-enoate [PD_C] | (2S)-1-hydroxy-3-[(9Z)-tetradec-9-enoyloxy]propan-2-yl hexadecanoate [PD_C] | (2S)-3-hydroxy-2-[(9Z)-tetradec-9-enoyloxy]propyl hexadecanoate [PD_C] | (2S)-3-hydroxy-2-(tetradecanoyloxy)propyl (9Z)-hexadec-9-enoate [PD_C] | (2R)-2-hydroxy-3-(tetradecanoyloxy)propyl (7Z)-hexadec-7-enoate [PD_C] | (2R)-2-hydroxy-3-[(5Z)-t…	18.55_561.4486m/z	1.40032
PD_C	4-(methylsulfanyl)-2-(4-{5,9,16-trihydroxy-2,15-dimethyltetracyclo[8.7.0.0^{2,7}.0^{11,15}]heptadecan-14-yl}pentanamido)butanoic acid [PD_C] | 3-(4-hydroxyphenyl)-2-(4-{5,9,16-trihydroxy-2,15-dimethyltetracyclo[8.7.0.0^{2,7}.0^{11,15}]heptadecan-14-yl}pentanamido)propanoic acid [PD_C] | 2-(4-{5,9-dihydroxy-2,15-dimethyltetracyclo[8.7.0.0^{2,7}.0^{11,15}]heptadecan-14-yl}pentanamido)-3-(3,4-dihydr…	16.04_572.3606m/z	1.40004
PD_C	(9E)-cycloheptadec-9-en-1-one [PD_C] | (8E,11Z)-heptadeca-8,11-dienal [PD_C] | N-[(4Z,8Z)-1,3-dihydroxyoctadeca-4,8-dien-2-yl]hexadecanamide [PD_C] | N-[(2S,3R,4E,14Z)-1,3-dihydroxyoctadeca-4,14-dien-2-yl]hexadecanamide [PD_C] | 3-(heptacosanoyloxy)-4-(trimethylazaniumyl)butanoate [PD_C]	17.29_518.4932m/z	1.39944
PD_C	6,7-Dimethoxy-2-naphthoic acid [PD_C] | methyl 6-methyl-3-(2-methylpropyl)-4-(3-nitrophenyl)-4H,7H-thieno[2,3-b]pyridine-5-carboxylate [PD_C] | Triphenyl phosphates isopropylated [PD_C] | 2-amino-4-sulfobutanoic acid [PD_C] | (2S)-2-amino-4-sulfobutanoic acid [PD_C] | Altholactone [PD_C] | 1,3-Dihydroxy-7,8,9,10-tetrahydro-6H-benzo[c]chromen-6-one [PD_C]	3.52_216.0542m/z	1.39916
PD_C	(2E,4E,10Z)-N-(2-Methylpropyl)hexadeca-2,4,10-trienamide [PD_C] | Dihomo-.gamma.-linolenic acid methyl ester [PD_C] | 5(Z),8(Z),11(Z)-Eicosatrienoic acid methyl ester [PD_C] | 7.beta.,17.alpha.-Dimethyl-5.beta.-androstane-3.alpha.,17.beta.-diol [PD_C] | 7.alpha.,17.alpha.-Dimethyl-5.beta.-androstane-3.alpha.,17.beta.-diol [PD_C] | 5.beta.-Pregnane-3.alpha.,20.alpha.-diol [PD_C] | 5.alpha.-Pregnan…	17.13_338.3048m/z	1.39873
PD_C	Formestane [PD_C] | S-Bioallethrin [PD_C] | 16.alpha.-Hydroxy-4-androstene-3,17-dione [PD_C] | (5.alpha.)-Androstane-3,11,17-trione [PD_C] | 4-Androsten-11.beta.-ol-3,17-dione [PD_C] | 7.alpha.-Hydroxyandrostenedione [PD_C] | 16-Oxocafestol [PD_C] | 6.beta.-Hydroxy-17.alpha.-boldenone [PD_C]	7.96_285.1845m/z	1.39836
PD_C	2-Naphthyl isocyanide [PD_C] | 1-(2,5-dihydroxyphenyl)-1ÃŽÂ»Ã¢ÂÂµ-pyridin-1-ylium [PD_C] | 5-Fluoro-1H-pyrazolo[3,4-b]pyridin-3-amine [PD_C] | 6-Fluoro[1,2,4]triazolo[1,5-a]pyridin-2-ylamine [PD_C] | 5-ethenyl-2,4-dimethyl-1,3-thiazole [PD_C] | 2-ethyl-1,4-dihydropyridine-4-thione [PD_C] | 2-(pyridin-4-yl)ethane-1-thiol [PD_C] | 2-Chloro-1-N,1-N-dimethylbenzene-1,4-diamine [PD_C] | Sulfolane [PD…	1.08_153.0574m/z	1.39811
PD_C	trimethyl[(trimethylsilyl)oxy]silane [PD_C] | Hexamethyldisiloxane [PD_C] | 2-(1-ethoxyethoxy)propanoic acid [PD_C] | 2,3-dihydroxypropyl butanoate [PD_C] | 3,4,5-trihydroxy-3-methylhexanal [PD_C] | 2-Furancarboxylic acid, 5-[3-[4-[2-(4-fluorophenyl)ethoxy]phenyl]propyl]- [PD_C] | 5-(3-{4-[2-(4-fluorophenyl)ethoxy]phenyl}propyl)furan-2-carboxylic acid [PD_C] | 1H-Imidazole-4,5-dicarbohydrazide [P…	3.81_185.0787m/z	1.39808
PD_C	4-Quinazolinamine, 7-[3-(dimethylamino)propoxy]-2-(hexahydro-4-methyl-1H-1,4-diazepin-1-yl)-6-methoxy-N-(1-methyl-4-piperidinyl)- [PD_C] | Calpain Inhibitor IV [PD_C] | D-Leucinamide, N-[(phenylmethoxy)carbonyl]-L-leucyl-N-[(1S)-1-formyl-3-methylbutyl]- [PD_C] | 1,5-dimethyl-2-phenyl-4-[(propan-2-yl)amino]-2,3-dihydro-1H-pyrazol-3-one [PD_C] | 4-Quinazolinamine, 2-(hexahydro-4-methyl-1H-1,4-diaze…	15.52_508.3394m/z	1.39692
PD_C	(2S)-2-amino-3-({hydroxy[(2R)-2-{[(5Z)-7-[(1S,5R)-5-[(1E,3S)-3-hydroxyoct-1-en-1-yl]-4-oxocyclopent-2-en-1-yl]hept-5-enoyl]oxy}-3-(octadecanoyloxy)propoxy]phosphoryl}oxy)propanoic acid [PD_C] | (2S)-2-amino-3-({hydroxy[(2R)-3-{[(5Z)-7-[(1S,5R)-5-[(1E,3S)-3-hydroxyoct-1-en-1-yl]-4-oxocyclopent-2-en-1-yl]hept-5-enoyl]oxy}-2-(octadecanoyloxy)propoxy]phosphoryl}oxy)propanoic acid [PD_C] | (2S)-2-amin…	18.88_421.7634m/z	1.39687
PD_C	2-Methylindoline [PD_C] | 2-(2-Ethoxyethyl)pyridine [PD_C] | Benzenemethanamine, 4-amino-N,N-dimethyl- [PD_C] | 5,6,7,8-Tetrahydroisoquinoline [PD_C] | N1-Methyl-N1-phenyl-1,2-ethanediamine [PD_C] | 2-(2-Furyl)piperidine [PD_C] | 4-Amino-2,3,6-trimethylphenol [PD_C] | (.+/-.)-Norephedrine [PD_C] | (+)-Norpseudoephedrine [PD_C] | 2-Aminoindan [PD_C] | trans-2-Phenylcyclopropylamine [PD_C] | (2S)-2…	4.43_134.0965m/z	1.3966
PD_C	Chidamide [PD_C] | 5-hydroxy-8,8-dimethyl-6-(2-methylpropanoyl)-4-phenyl-2H,8H-pyrano[2,3-f]chromen-2-one [PD_C] | N-(2-amino-5-fluorophenyl)-4-{[3-(pyridin-3-yl)prop-2-enamido]methyl}benzamide [PD_C]	11.91_390.1473n	1.39613
PD_C	Ethylenediaminetetraacetic acid [PD_C] | 1,1-Bis(4-fluorophenyl)-2-butyne-1,4-diol [PD_C] | Hydroxypestalotin [PD_C] | 2-{[2-(5-carbamimidoyl-2-hydroxyphenoxy)-3,5-difluoro-6-[3-(1-methyl-4,5-dihydro-1H-imidazol-2-yl)phenoxy]pyridin-4-yl](methyl)amino}acetic acid [PD_C] | 2-({2-[bis(carboxymethyl)amino]ethyl}(carboxymethyl)amino)acetic acid [PD_C] | (acetyloxy)({2-[bis(acetyloxy)amino]ethyl})amin…	0.97_275.0871m/z	1.39564
PD_C	6-[2-Hydroxy-4-methyl-6-[[(2S,3R,4S,5R)-3,4,5-trihydroxyoxan-2-yl]oxymethyl]phenoxy]-2-methoxy-3-[3-methyl-1-[(2S,3R,4S,5R)-3,4,5-trihydroxyoxan-2-yl]oxybutyl]benzoic acid [PD_C]	15.73_668.2624m/z	1.39542
PD_C	6-Aminosaccharin [PD_C] | 7-amino-2,3-dihydro-1lambda6,2-benzothiazole-1,1,3-trione [PD_C] | (2Z)-3-chloroprop-2-enal [PD_C] | (2E)-3-chloroprop-2-enal [PD_C] | prop-2-enoyl chloride [PD_C] | 2-Amino-1,3-benzothiazole-6-carbonitrile [PD_C] | 1-methyl-1H-imidazole-2-sulfonyl chloride [PD_C] | 2-Methyl-1H-imidazole-5-sulfonyl chloride [PD_C] | 3,6-dichlorocyclohexa-3,5-diene-1,2-diol [PD_D]	1.37_198.0091m/z	1.39492
PD_C	2-[(2-Furylmethyl)amino]-2-methyl-1-propanol [PD_C] | (2S,3aS,7aS)-Octahydro-1H-indole-2-carboxylic acid [PD_C] | N-Boc-2,5-dihydro-1H-pyrrole [PD_C] | ethyl 1-methyl-1,2,5,6-tetrahydropyridine-3-carboxylate [PD_C] | Diacetone acrylamide [PD_C] | 2-octanamidoacetic acid [PD_C] | 2-(2-propylpentanamido)acetic acid [PD_C] | 2-[(5-methyl-3-oxohexyl)amino]propanoic acid [PD_C] | 2-[(1-hydroxyethylide…	1.32_202.1438m/z	1.3941
PD_C	Lynestrenol [PD_C] | all trans-Retinal [PD_C] | 17.beta.-Methyl-epi-testosterone [PD_C] | 1-Methylene-5.alpha.-androstan-3.alpha.-ol-17-one [PD_C] | (2.beta.,5.xi.,9.xi.)-Kaur-16-ene-2,18,19-triol [PD_C] | 13-cis-Retinal [PD_C] | 17-Methylene-4-androsten-3-one [PD_C] | 17.alpha.-Methyltestosterone [PD_C] | Norethandrolone [PD_C] | 5-[(Z)-5-Hydroxy-3-methylpent-3-enyl]-1,4a-dimethyl-6-methylidene-…	11.91_285.2209m/z	1.39291
PD_C	Indalone [PD_C] | Tuberonic acid [PD_C] | 2-Amino-2'-deoxyadenosine [PD_C] | 2-(6-amino-9H-purin-9-yl)-5-(aminomethyl)oxolane-3,4-diol [PD_C] | Longicaulenone [PD_C]	9.96_249.1094m/z	1.39181
PD_C	2-[(1-{2-[({1-[2-amino-3-(4-hydroxyphenyl)propanoyl]pyrrolidin-2-yl}methyl)amino]-3-phenylpropanoyl}pyrrolidin-2-yl)formamido]acetic acid [PD_C] | 6-amino-2-(2-{2-[2-formamido-4-(methylsulfanyl)butanamido]-4-methylpentanamido}-3-phenylpropanamido)hexanoic acid [PD_C]	14.87_294.6436m/z	1.39175
PD_C	Allyl 4-amino-1-piperidinecarboxylate [PD_C] | Allyl 3-amino-1-piperidinecarboxylate [PD_C] | Cyclo(alanylleucyl) [PD_C] | Cyclo(alanylisoleucyl) [PD_C]	16.58_386.2744m/z	1.39128
PD_C	(2S)-1-hydroxy-3-(tetradecanoyloxy)propan-2-yl (4Z,7Z,10Z,13Z,16Z)-docosa-4,7,10,13,16-pentaenoate [PD_C] | (2S)-1-hydroxy-3-(tetradecanoyloxy)propan-2-yl (7Z,10Z,13Z,16Z,19Z)-docosa-7,10,13,16,19-pentaenoate [PD_C] | (2S)-1-hydroxy-3-[(9Z)-tetradec-9-enoyloxy]propan-2-yl (7Z,10Z,13Z,16Z)-docosa-7,10,13,16-tetraenoate [PD_C] | (2S)-1-(hexadecanoyloxy)-3-hydroxypropan-2-yl (5Z,8Z,11Z,14Z,17Z)-icos…	19.01_614.4898n	1.39053
PD_C	4,4-Dimethyl-4,5-dihydro-1,3-oxazol-2-amine [PD_C] | 2-Amino-N-cyclopropylacetamide [PD_C] | 3-aminopiperidin-2-one [PD_C] | 4-nitrosopiperidine [PD_C] | 1-nitrosopiperidine [PD_C] | pyrrolidine-2-carboxamide [PD_C] | L-prolinamide [PD_C] | N-Nitrosopiperidine [PD_C] | 4-Methyl-1H-pyrazole [PD_C] | 4-methyl-1H-pyrazole [PD_C] | 1-methyl-1H-imidazole [PD_C] | 1H-pyrrol-2-amine [PD_C] | 2-methyl-1H…	4.10_115.0866m/z	1.38973
PD_C	1H-2-Benzopyran-1-one, 7-hydroxy-3-(2-hydroxypropyl)-5-methyl- [PD_C] | 3',4'-Dihydroinfectopyrone [PD_C] | Austalide D [PD_C] | 1'-Acetoxychavicol acetate [PD_C] | Nomilinic acid [PD_C] | Antibiotic LL-D253.gamma. [PD_C] | 2-(3-Hexyl-4-methyl-2,5-dioxopyrrol-1-yl)-3-hydroxypropanoic acid [PD_C]	16.01_267.1220m/z	1.38958
PD_C	4,5,16,17-tetrahydroxy-6,14,18-trimethyl-9-oxo-3,10-dioxapentacyclo[9.8.0.0Ã‚Â¹,Ã¢ÂÂ·.0Ã¢ÂÂ´,Ã‚Â¹Ã¢ÂÂ¹.0Ã‚Â¹Ã‚Â³,Ã‚Â¹Ã¢ÂÂ¸]nonadec-14-en-8-yl 2-hydroxy-2-methylbutanoate [PD_C] | (2S,3S,4S,5R,6R)-6-{[(1R,4R,5R,7R,9R,10S,13R,15S)-5-carboxy-15-hydroxy-9-methyl-14-methylidenetetracyclo[11.2.1.0^{1,10}.0^{4,9}]hexadecan-7-yl]oxy}-3,4,5-trihydroxyoxane-2-carboxylic acid [PD_C]	7.96_496.2308n	1.38749
PD_C	2-(5-Chloro-2-nitroanilino)ethanol [PD_C] | 2-(4-Chloro-2-nitroanilino)ethanol [PD_C] | 1-(1,3-Benzodioxol-5-yl)-5-oxo-3-pyrrolidinecarboxylic acid [PD_C] | 6-Fluoro-2-(trifluoromethyl)-4-quinolinol [PD_C] | 4-(2-Fluoro-4-nitrophenyl)morpholine [PD_C] | 8-Fluoro-2-(trifluoromethyl)quinolin-4-ol [PD_C] | 1,6-Anhydro-.beta.-D-glucose 2,3,4-tribenzoate [PD_C]	6.03_249.0640m/z	1.38522
PD_C	{[(2S,3S,4S,5S)-5-(6-amino-2-chloro-9H-purin-9-yl)-4-fluoro-3-hydroxyoxolan-2-yl]methoxy}phosphonic acid [PD_C]	18.65_784.0711m/z	1.3848
PD_C	1-Isonicotinoyl-4-piperidinylamine [PD_C] | Val-Gly-Val [PD_C] | 2-Ethyl-2-p-tolylmalonamide [PD_C] | N-Cyclohexyl-2-nitroaniline [PD_C] | 4-(4-Methylpiperazino)benzoic acid [PD_C]	2.38_238.1548m/z	1.38447
PD_C	Benzenesulfonamide, 4-[5-(4-chlorophenyl)-3-(trifluoromethyl)-1H-pyrazol-1-yl]- [PD_C] | 4-[5-(4-chlorophenyl)-3-(trifluoromethyl)-1H-pyrazol-1-yl]benzene-1-sulfonamide [PD_C] | C.I. Direct Black 38 [PD_C] | (2S)-2-amino-4-{[(1R)-1-[(carboxymethyl)-C-hydroxycarbonimidoyl]-2-{[(E)-1,2-dichloroethenyl]sulfanyl}ethyl]-C-hydroxycarbonimidoyl}butanoic acid [PD_D] | 2-amino-4-({1-[(carboxymethyl)carbam…	18.32_820.0758m/z	1.38418
PD_C	N-Oleoyltaurine [PD_C] | (9Z)-N-(2-sulfoethyl)octadec-9-enimidic acid [PD_C] | (2-{[(2S,3R,4E)-2-[(8Z,11Z,14Z)-5,6-dihydroxyicosa-8,11,14-trienamido]-3-hydroxyhexadec-4-en-1-yl phosphono]oxy}ethyl)trimethylazanium [PD_C]	17.66_779.5282m/z	1.3829
PD_C	Mesulergine [PD_C] | Bisindolylmaleimide III [PD_C] | Neomenthyldiphenylphosphine oxide [PD_C] | {[5-methyl-2-(propan-2-yl)cyclohexyl](phenyl)phosphoroso}benzene [PD_C] | ({6,11-dimethyl-6,11-diazatetracyclo[7.6.1.0^{2,7}.0^{12,16}]hexadeca-1(16),9,12,14-tetraen-4-yl}sulfamoyl)dimethylamine [PD_C] | N-benzyl-N-ethyl-2-(7-methyl-8-oxo-2-phenyl-8,9-dihydro-7H-purin-9-yl)acetamide [PD_C] | 2-Aminofl…	18.11_385.1667m/z	1.38187
PD_C	1-Octadecanoyl-2-octadecenoyl-sn-glycero-3-phosphocholine [PD_C] | [(2S)-2,3-dihydroxypropoxy][(2R)-2-[(7Z,10Z,13Z,16Z)-docosa-7,10,13,16-tetraenoyloxy]-3-(octadecanoyloxy)propoxy]phosphinic acid [PD_C] | [PD_C] | (2-{[(2R)-2-(docosanoyloxy)-3-[(9Z)-tetradec-9-enoyloxy]propyl phosphonato]oxy}ethyl)trimethylazanium [PD_C] | (2-{[(2R)-3-(hexadecanoyloxy)-2-[(11Z)-icos-11-enoyloxy]propyl phosphonato…	19.46_826.5717m/z	1.38172
PD_C	(2,5-Dimethyl-phenylsulfanyl)acetic acid [PD_C]	6.51_196.0549n	1.38114
PD_C	(2S,3S,4R,5R,6R)-3,4,5-trihydroxy-6-{[(2S,14S,16S)-18-hydroxy-2-(2-hydroxyacetyl)-14-methyl-17-oxapentacyclo[14.2.1.0Ã‚Â¹,Ã¢ÂÂµ.0Ã¢ÂÂ¶,Ã‚Â¹Ã¢ÂÂµ.0Ã¢ÂÂ¹,Ã‚Â¹Ã¢ÂÂ´]nonadecan-11-yl]oxy}oxane-2-carboxylic acid [PD_C] | 1-(1,2-Dihexanoylphosphatidyl)inositol [PD_C] | Hypocrealesate [PD_C] | 2-[3,4-dihydroxy-2,5-bis(hydroxymethyl)oxolan-2-yl]-3,4,5-trihydroxy-6-(hydroxymethyl)oxan-2-yl dodecanoate…	12.93_563.2460m/z	1.38065
PD_C	hexahydro-1H-pyrrolizin-1-ylmethyl (2E)-3-(4-{[3,4,5-trihydroxy-6-(hydroxymethyl)oxan-2-yl]oxy}phenyl)prop-2-enoate [PD_C] | (2S,3S,4S,5R,6R)-6-{[(1S,10R,11S,13R,14R,15S)-5,14-dihydroxy-15-methyltetracyclo[8.7.0.0Ã‚Â²,Ã¢ÂÂ·.0Ã‚Â¹Ã‚Â¹,Ã‚Â¹Ã¢ÂÂµ]heptadeca-2(7),3,5-trien-13-yl]oxy}-3,4,5-trihydroxyoxane-2-carboxylic acid [PD_C] | (2S,3S,4S,5R,6R)-6-{[(1S,10R,11S,13R,14R,15S)-5,13-dihydroxy-15-meth…	11.56_482.2385m/z	1.38014
PD_C	3,6,9,12,15,18,21,24-octaoxahexatriacontan-1-ol [PD_C] | Octapropylene glycol monobutyl ether [PD_C]	15.73_538.4077n	1.38006
PD_C	Ethyl 2-methyl-3-oxo-1,2,3,4-tetrahydro-6-quinoxalinecarboxylate [PD_C] | rac-trans-4-Cotininecarboxylic acid methyl ester [PD_C] | 4-Hydroxymephenytoin [PD_C] | 2-(2',3',4'-Trihydroxybutyl)quinoxaline [PD_C]	4.45_234.0997n	1.37992
PD_C	Pinolenic acid [PD_C] | 9Z,11E,13E-Octadecatrienoic acid [PD_C] | alpha-Linolenic acid [PD_C] | gamma-Linolenic acid [PD_C] | (9Z,12Z,15Z)-octadeca-9,12,15-trienoic acid [PD_C] | (6Z,9Z,12Z)-octadeca-6,9,12-trienoic acid [PD_C] | (8E,10E,12Z)-octadeca-8,10,12-trienoic acid [PD_C] | (9E,11Z,13E)-octadeca-9,11,13-trienoic acid [PD_C] | octadeca-9,12,15-trienoic acid [PD_C] | octadeca-8,10,12-trieno…	12.98_243.2106m/z	1.37812
PD_C	3,4,5-Trimethoxybenzoic acid [PD_C] | Prohexadione [PD_C] | L-DOPA methyl ester [PD_C] | 3-(4-Methoxyphenyl)-2-(4-methylphenyl)-2,3-dihydroquinazolin-4(1H)-one [PD_C] | Meconin [PD_C] | 2,5-Dihydroxycinnamic acid methyl ester [PD_C] | 4-Hydroxycoumarin [PD_C] | 2-(acetyloxy)-1,2-bis(oxiran-2-yl)ethyl acetate [PD_C] | Tetraisopropyl methylenediphosphonate [PD_C] | 2-hydroxy-3-(4-hydroxy-3-methoxyp…	9.21_195.0650m/z	1.37804
PD_C	(2-{[(2R)-2-[(5Z,8Z,11Z,14Z,17Z)-icosa-5,8,11,14,17-pentaenoyloxy]-3-(tetradecanoyloxy)propyl phosphonato]oxy}ethyl)trimethylazanium [PD_C] | (2-{[(2R)-2-[(5Z,8Z,11Z,14Z)-icosa-5,8,11,14-tetraenoyloxy]-3-[(9Z)-tetradec-9-enoyloxy]propyl phosphonato]oxy}ethyl)trimethylazanium [PD_C] | (2-{[(2R)-2-[(8Z,11Z,14Z,17Z)-icosa-8,11,14,17-tetraenoyloxy]-3-[(9Z)-tetradec-9-enoyloxy]propyl phosphonato]oxy}e…	17.47_751.5139n	1.3778
PD_C	3-[(2E,6E,10E,14E,18E,22E,26E)-3,7,11,15,19,23,27,31-octamethyldotriaconta-2,6,10,14,18,22,26,30-octaen-1-yl]benzene-1,2-diol [PD_C] | (cyclohexylmethyl)({[1-(4-methylphenyl)-1H-indol-3-yl]methyl})amine [PD_C]	16.18_350.2577m/z	1.37758
PD_C	Dihydroterrein [PD_C] | 4-Ethyl-5-hydroxy-3,5-dimethylfuran-2-one [PD_C] | Dimethyl pimelate [PD_C] | 3-Isobutylpentanedioic acid [PD_C] | Azelaic acid [PD_C] | Propanedioic acid, 2-(2-methylpropyl)-, 1,3-dimethyl ester [PD_C] | Azelaic acid [PD_C] | Dimethyl diethylmalonate [PD_C] | Dexpanthenol [PD_C]	7.67_189.1122m/z	1.376
PD_C	naphthalene [PD_C] | azulene [PD_C] | Naphthalene [PD_C] | 7,12-dimethyltetraphene [PD_C] | 5,6-dimethyltetraphene [PD_C] | 1,2-dimethyltetraphene [PD_C] | 9,10-dimethyltetraphene [PD_C] | (1,2-diphenylethenyl)benzene [PD_C] | 7,12-Dimethylbenz(a)anthracene [PD_C] | Triphenylethylene [PD_C] | (2E)-4-phenylbut-2-enal [PD_C] | (2E)-3-(4-methylphenyl)prop-2-enal [PD_C] | (2Z)-2-methyl-3-phenylprop-2…	16.89_129.0699m/z	1.37543
PD_C	N-Allyl-2-(phenylsulfanyl)acetamide [PD_C] | 5,7-Dihydroxy-2-phenyl-6-[3,4,5-trihydroxy-6-(hydroxymethyl)oxan-2-yl]-8-(3,4,5-trihydroxyoxan-2-yl)chromen-4-one [PD_C] | 1-nitro-3,5-dinitroso-1,3,5-triazinane [PD_C] | methyl 3-[5-(prop-1-yn-1-yl)thiophen-2-yl]propanoate [PD_C] | 4-Hydroxy-3-methyl-9,10-dioxo-9,10-dihydroanthracen-2-yl 6-O-.beta.-D-xylopyranosyl-.beta.-D-glucopyranoside [PD_C] | 8-[…	5.69_191.0524m/z	1.37543
PD_C	Phytolaccinic acid [PD_C] | 2-[(1S,2S,5R,6S,7S,10S,11S,13S,14Z,15R,17R)-13-(acetyloxy)-5,17-dihydroxy-2,6,10,11-tetramethyltetracyclo[8.7.0.0Ã‚Â²,Ã¢ÂÂ·.0Ã‚Â¹Ã‚Â¹,Ã‚Â¹Ã¢ÂÂµ]heptadecan-14-ylidene]-6-methylhept-5-enoic acid [PD_C] | 10-hydroxy-9-(hydroxymethyl)-2-(methoxycarbonyl)-2,6a,6b,9,12a-pentamethyl-1,2,3,4,4a,5,6,6a,6b,7,8,8a,9,10,11,12,12a,12b,13,14b-icosahydropicene-4a-carboxylic acid [P…	13.77_516.3453n	1.37541
PD_C	7-Hydroxy-3-(2-hydroxyethyl)-4-methyl-2H-chromen-2-one [PD_C] | 4-Ethoxy-7-methoxycoumarin [PD_C] | 4-Ethoxy-6-methoxycoumarin [PD_C] | 5-hydroxy-7-methoxy-2,6-dimethyl-4H-chromen-4-one [PD_C] | 5-hydroxy-7-methoxy-2,8-dimethyl-4H-chromen-4-one [PD_C] | (3Z,5Z)-6-(3,4-dihydroxyphenyl)-4-hydroxyhexa-3,5-dien-2-one [PD_C] | 6-(3,4-dihydroxyphenyl)-4-hydroxyhexa-3,5-dien-2-one [PD_C]	10.14_220.0734n	1.37533
PD_C	4,4-Dimethyl-1,3-cyclohexanedione [PD_C] | (1R,6S)-Bicyclo[4.1.0]heptane-7-carboxylic acid [PD_C] | Brefeldin A [PD_C]	13.19_303.1561m/z	1.37354
PD_C	4-(4-Ethylphenyl)butanoic acid [PD_C] | (4-Isobutylphenyl)acetic acid [PD_C] | 1-(4-Hydroxyphenyl)-1-hexanone [PD_C] | 2-methyl-1-phenylpropan-2-yl acetate [PD_C] | 4-phenylbutan-2-yl acetate [PD_C] | ethyl 4-phenylbutanoate [PD_C] | benzyl 3-methylbutanoate [PD_C] | 3-methylbutyl benzoate [PD_C] | 2-methylpropyl 2-phenylacetate [PD_C] | 2-phenylethyl butanoate [PD_C] | 2-phenylethyl 2-methylprop…	13.25_192.1151n	1.37338
PD_C	N-Glycolylneuraminic acid [PD_C] | Antibiotic TMC 264 [PD_C] | 2-Chloro-5-[2-phenyl-5-(4-pyridyl)-1H-imidazol-4-yl]phenol [PD_C] | 3,6-Diamino-9-(2-carboxyphenyl)xanthylium cation [PD_C] | N-(4-Chlorobenzoyl)-3-(2-oxo-1,2-dihydro-4-quinolinyl)alanine [PD_C] | 2-[(4-chlorophenyl)formamido]-3-(2-hydroxyquinolin-4-yl)propanoic acid [PD_C] | 4-(4-Chlorophenyl)-2-(morpholin-4-yl)quinazoline [PD_C] | 2…	8.50_370.0705m/z	1.3719
PD_C	N-Acetyltryptophan [PD_C] | Indigotin [PD_C] | Ethaboxam [PD_C] | 4-Formylbenzonitrile [PD_C] | 2H-indol-2-one [PD_C] | 5-(Benzoylamino)isophthalic acid [PD_C]	11.76_285.0628m/z	1.37174
PD_C	Leu-Tyr [PD_C] | Ile-Tyr [PD_C] | Tyr-Ile [PD_C] | Tyr-Leu [PD_C] | 8-hydroxymirtazapine [PD_C] | 1-[2-(1,3-Benzodioxol-5-ylamino)-2-oxoethyl]piperidine [PD_C] | Sclareolide [PD_C] | Phe-Pro [PD_C]	4.62_295.1648m/z	1.37096
PD_C	[(2R)-3-[(9Z)-hexadec-9-enoyloxy]-2-[(15Z)-tetracos-15-enoyloxy]propoxy]phosphonic acid [PD_C] | [PD_C] | [(2R)-2-[(13Z)-docos-13-enoyloxy]-3-[(11Z)-octadec-11-enoyloxy]propoxy]phosphonic acid [PD_C] | [(2R)-2-[(13Z)-docos-13-enoyloxy]-3-[(9Z)-octadec-9-enoyloxy]propoxy]phosphonic acid [PD_C] | [(2R)-2-(docosanoyloxy)-3-[(9Z,12Z)-octadeca-9,12-dienoyloxy]propoxy]phosphonic acid [PD_C] | [(2R)-2,3…	19.01_774.5997m/z	1.36912
PD_C	Lapatinib [PD_C] | 1,4-Diamino-2-methoxyanthraquinone [PD_C] | Ser-Phe [PD_C] | Tyr-Ala [PD_C] | 4-Amino-2,3-difluorophenol [PD_C] | 6-Amino-2,3-difluorophenol [PD_C] | 2-Amino-4,6-difluorophenol [PD_C] | 4-Amino-3,5-difluorophenol [PD_C]	5.13_291.0748m/z	1.36792
PD_C	2,2'-Dithiobis(benzothiazole) [PD_C] | 2-(1,3-benzothiazol-2-yldisulfanyl)-1,3-benzothiazole [PD_C] | 4-Methyl-N-(phenylsulfonyl)benzenesulfonamide [PD_C] | N-(3,4-Dichlorophenyl)-N'-(6-methoxy-1,3-benzothiazol-2-yl)urea [PD_D]	6.06_349.9903m/z	1.3678
PD_C	6-[3-(2-carboxyethyl)-5-[(4-ethenyl-3-methyl-5-oxo-2,5-dihydro-1H-pyrrol-2-yl)methyl]-4-methyl-1H-pyrrol-2-yl]-2-{[5-formyl-3-(2-hydroxyethyl)-4-methyl-1H-pyrrol-2-yl]methyl}-3-methyl-4-oxo-1H,4H,5H,6H-cyclopenta[b]pyrrole-5-carboxylic acid [PD_C] | 13-Acetyl-9-dihydrobaccatin III [PD_C]	12.33_630.2684n	1.36742
PD_C	1,3-dihydroxypropan-2-yl (4Z,7Z,10Z,13Z,16Z)-docosa-4,7,10,13,16-pentaenoate [PD_C] | 1,3-dihydroxypropan-2-yl (7Z,10Z,13Z,16Z,19Z)-docosa-7,10,13,16,19-pentaenoate [PD_C] | (2S)-2,3-dihydroxypropyl (4Z,7Z,10Z,13Z,16Z)-docosa-4,7,10,13,16-pentaenoate [PD_C] | (2S)-2,3-dihydroxypropyl (7Z,10Z,13Z,16Z,19Z)-docosa-7,10,13,16,19-pentaenoate [PD_C] | (4R,8S)-11-[(2R)-6-hydroxy-2,7,8-trimethyl-3,4-dihy…	16.96_404.2917n	1.36577
PD_C	7-(Difluoromethyl)-5-methyl-4,5,6,7-tetrahydro[1,2,4]triazolo[1,5-a]pyrimidine-2-carboxylic acid [PD_C] | 5-Chloro-2-(4-propionyl-1-piperazinyl)aniline [PD_C] | Captopril [PD_C] | 6-Chloro-3-(1,2,3,6-tetrahydro-4-pyridinyl)-1H-indole [PD_C] | (.+/-.)-Camphor-10-sulfonic acid [PD_C] | Methaqualone [PD_C] | O-Desmethylmetoclopramide [PD_C]	4.75_250.1105m/z	1.36527
PD_C	Dipyridamole mono-O-.beta.-D-glucuronide [PD_C] | Fenetylline [PD_C] | trans-Epoxysuccinyl-L-leucylamido(4-guanidino)butane [PD_C] | 3-[(7-carboxy-3,4-dimethylideneheptanoyl)oxy]-4-(trimethylazaniumyl)butanoate [PD_C] | 3-[(7-carboxy-2,3-dimethylideneheptanoyl)oxy]-4-(trimethylazaniumyl)butanoate [PD_C] | 3-[(9-carboxynona-5,8-dienoyl)oxy]-4-(trimethylazaniumyl)butanoate [PD_C] | 3-[(9-carboxynon…	12.20_341.1832m/z	1.36517
PD_C	trimethyl(2-{[(2R)-3-[(6Z,9Z,12Z,15Z)-octadeca-6,9,12,15-tetraenoyloxy]-2-{[(6E,8Z,11Z,14Z)-5-oxoicosa-6,8,11,14-tetraenoyl]oxy}propyl phosphono]oxy}ethyl)azanium [PD_C] | trimethyl(2-{[(2R)-2-[(6Z,9Z,12Z,15Z)-octadeca-6,9,12,15-tetraenoyloxy]-3-{[(6E,8Z,11Z,14Z)-5-oxoicosa-6,8,11,14-tetraenoyl]oxy}propyl phosphono]oxy}ethyl)azanium [PD_C] | trimethyl(2-{[(2R)-3-[(6Z,9Z,12Z,15Z)-octadeca-6,9,12,1…	18.37_419.7552m/z	1.3647
PD_C	3-sulfanyl-2-(4-{5,9,16-trihydroxy-2,15-dimethyltetracyclo[8.7.0.0^{2,7}.0^{11,15}]heptadecan-14-yl}pentanamido)propanoic acid [PD_C]	15.03_278.6388m/z	1.36442
PD_C	2-(3-Hydroxybenzylidene)malononitrile [PD_C] | 8-Hydroxyquinoline-2-carbonitrile [PD_C] | Rabelomycin [PD_C] | 2-(2-Hydroxybenzylidene)malononitrile [PD_C] | O-Methylsterigmatocystin [PD_C] | 11,15-dimethoxy-6,8,20-trioxapentacyclo[10.8.0.0Ã‚Â²,Ã¢ÂÂ¹.0Ã‚Â³,Ã¢ÂÂ·.0Ã‚Â¹Ã¢ÂÂ´,Ã‚Â¹Ã¢ÂÂ¹]icosa-1(12),2(9),4,10,14,16,18-heptaen-13-one [PD_C] | 1-(2H-1,3-benzodioxol-5-yl)-3-(4-methoxy-1-benzofuran-5-…	5.69_170.0469m/z	1.36421
PD_C	Pro-Val [PD_C] | 5-(4-Methylpiperazin-1-yl)-5-oxopentanoic acid [PD_C] | 3-Allyl-5-isobutylimidazolidine-2,4-dione [PD_C] | Dethiobiotin [PD_C] | L-N5-(1-Imino-3-pentenyl)ornithine [PD_C] | D-Desthiobiotin [PD_C] | Thr-Leu [PD_C] | Leu-Thr [PD_C] | Ile-Thr [PD_C] | 2-[2-(2-Aminoethoxy)phenoxy]ethanamine [PD_C] | Salsolinol [PD_C]	7.96_197.1285m/z	1.36421
PD_C	3-{2-[1-(5,5-difluoro-6-hydroxy-6-methylheptan-2-yl)-7a-methyl-octahydro-1H-inden-4-ylidene]ethylidene}-4-methylidenecyclohexan-1-ol [PD_C]	16.81_436.3165n	1.36405
PD_C	2-(2-Pyridyl)-4-quinolinecarboxylic acid [PD_C] | 2-Pyridin4-yl-quinoline-4-carboxylic acid [PD_C] | 5,8-Quinolinedione, 6-(phenylamino)- [PD_C] | 1H-Indene-1,2,3-trione 2-(phenylhydrazone) [PD_C] | 9-Methoxycanthin-6-one [PD_C] | 3-methoxy-1,6-diazatetracyclo[7.6.1.0Ã¢ÂÂµ,Ã‚Â¹Ã¢ÂÂ¶.0Ã‚Â¹Ã¢ÂÂ°,Ã‚Â¹Ã¢ÂÂµ]hexadeca-3,5,7,9(16),10,12,14-heptaen-2-one [PD_C] | 7-methoxy-1,6-diazatetracyclo[7.6.1.0…	5.03_289.0373m/z	1.36335
PD_C	N-Benzyl-2-chloronicotinamide [PD_C] | N-(3-Chloro-2-methylphenyl)nicotinamide [PD_C] | 2-Chloro-N-(4-methylphenyl)nicotinamide [PD_C] | 4-Chloro-N-(4-pyridinylmethyl)benzamide [PD_C] | 2-Chloro-N'-phenylbenzohydrazide [PD_C]	7.80_246.0560n	1.36216
PD_C	1,3-Benzenediol, 4-chloro-6-[5-[[2-(4-morpholinyl)ethyl]amino]-1,2-benzisoxazol-3-yl]- [PD_C] | Phenol, 4-[4-(4-fluorophenyl)-5-(4-pyridinyl)-1H-imidazol-2-yl]- [PD_C] | (3R,5S,5aR,6R,7S,9S,9aS,10R)-10-(Acetyloxy)-5a-((acetyloxy)methyl)-9-hydroxy-2,2,9-trimethyloctahydro-2H-3,9a-methano-1-benzoxepine-5,6,7-triyl trifuran-3-carboxylate [PD_C] | tris(4-aminophenyl) phosphate [PD_C] | Tedizolid [PD_…	10.14_354.1001m/z	1.36114
PD_C	Roxithromycin [PD_C] | N-(2-sec-Butylphenyl)isonicotinamide [PD_C] | N-(2,6-Diisopropylphenyl)-5-methyl-3-isoxazolecarboxamide [PD_C] | N-Mesityl-N'-phenylurea [PD_C] | N-Benzyl-D-phenylalanine methyl ester [PD_C] | Mepronil [PD_C] | Mepronil [PD_C] | 4-[3-(tert-butylamino)-2-hydroxypropoxy]-2-methyl-1,2-dihydroisoquinolin-1-one [PD_C] | 2-(Methylamino)-N-(2-phenylethyl)benzamide [PD_C]	10.37_287.1750m/z	1.36059
PD_C	p-Hydroxymandelic acid [PD_C] | Gallacetophenone [PD_C] | 1-(Hexopyranosyloxy)-4a-hydroxy-7-(hydroxymethyl)-1,4a,5,7a-tetrahydrocyclopenta[c]pyran-5-yl 4-hydroxybenzoate [PD_C] | Diketene [PD_C] | Phloroacetophenone [PD_C] | Catalposide [PD_C] | 4-(.beta.-D-Glucopyranosyloxy)-3-hydroxybenzyl 4-hydroxy-3,5-dimethoxybenzoate [PD_C] | 3,5-Dihydroxy-4-methylbenzoic acid [PD_C] | Methyl 3,4-dihydroxyb…	8.24_169.0495m/z	1.35989
PD_C	2-[(prop-2-en-1-yl)amino]-3-sulfanylpropanoic acid [PD_C] | prop-2-en-1-yl 2-amino-3-sulfanylpropanoate [PD_C] | N-[2-(ethylsulfanyl)-2-oxoethyl]ethanimidic acid [PD_C] | S-Allyl-L-Cysteine [PD_C] | 4-Aminotetrahydro-2H-thiopyran-4-carboxylic acid [PD_C] | Ethyl 1,3-thiazolidine-4-carboxylate [PD_C] | 2-amino-3-[(1Z)-prop-1-en-1-ylsulfanyl]propanoic acid [PD_C] | 2-amino-3-(prop-2-en-1-ylsulfanyl…	7.80_323.1097m/z	1.35955
PD_C	Ethyl 4-acetyl-5-oxohexanoate [PD_C] | 4-(Cyclohexyloxy)-4-oxobutanoic acid [PD_C] | (4Z)-dec-4-enedioic acid [PD_C] | (5Z)-dec-5-enedioic acid [PD_C] | 2-oxo-5-pentyloxolane-3-carboxylic acid [PD_C] | 6-butyl-2-oxooxane-3-carboxylic acid [PD_C] | 1,2,2-trimethylcyclopentane-1,3-dicarboxylic acid [PD_C] | 2-(1-carboxyethyl)-5-methylcyclopentane-1-carboxylic acid [PD_C] | 2,3-dihydroxydec-4-ynoic …	9.57_200.1047n	1.3595
PD_C	2,3-bis(nitrooxy)propan-1-ol [PD_C] | 2-hydroxy-3-(nitrooxy)propyl nitrate [PD_C] | Pestheic acid [PD_C] | 3-Chloro-6-hydroxy-2-(4-hydroxy-2-methoxy-6-methoxycarbonylphenoxy)-4-methylbenzoic acid [PD_C] | Isodihydromaldoxin [PD_C] | 4'-Acetoxy-7-hydroxy-6-methoxyisoflavone [PD_C] | 4-{(1E)-3-[4-(Carboxymethoxy)phenyl]-3-oxo-1-propenyl}benzoic acid [PD_C] | 2-({bis[(2-chloroethyl)amino]phosphoryl}…	5.69_365.0428m/z	1.35808
PD_C	Phomalone [PD_C] | methyl 3-(2,3-dihydroxy-3-methylbutyl)-4-hydroxybenzoate [PD_C]	12.59_254.1151n	1.35693
PD_C	(2-{[(2R)-3-(hexadecanoyloxy)-2-[(8-{3-[(2Z)-oct-2-en-1-yl]oxiran-2-yl}octanoyl)oxy]propyl phosphono]oxy}ethyl)trimethylazanium [PD_C] | (2-{[(2R)-2-(hexadecanoyloxy)-3-[(8-{3-[(2Z)-oct-2-en-1-yl]oxiran-2-yl}octanoyl)oxy]propyl phosphono]oxy}ethyl)trimethylazanium [PD_C] | (2-{[(2R)-3-(hexadecanoyloxy)-2-{[(9Z)-11-(3-pentyloxiran-2-yl)undec-9-enoyl]oxy}propyl phosphono]oxy}ethyl)trimethylazanium …	17.06_773.5559n	1.35477
PD_C	N-[2-(5-Methoxy-1H-indol-3-yl)ethyl]-2-furamide [PD_C] | 2-(3,4,5-Trimethoxyphenyl)-1H-benzimidazole [PD_C] | 2-{[3-(Propan-2-yloxy)phenyl]carbamoyl}benzoic acid [PD_C] | Ethyl 4-[(anilinocarbonyl)amino]benzoate [PD_C] | N-{4-[4-(Acetylamino)phenoxy]phenyl}acetamide [PD_C] | 2(1H)-Quinolinone, 3,4-dihydro-4-hydroxy-3-methoxy-4-(4-methoxyphenyl)- [PD_C] | 4-[4-(Benzyloxy)anilino]-4-oxobutanoic aci…	5.56_317.1490m/z	1.35372
PD_C	(3.beta.,5.Xi.,9.Xi.,18.Xi.)-23,28-Dihydroxy-28-oxoolean-12-en-3-yl .beta.-D-glucopyranosiduronic acid [PD_C] | Hymeglusin [PD_C] | 2-[6-(cyclopentylamino)-8-(methylamino)-9H-purin-9-yl]-5-(hydroxymethyl)oxolane-3,4-diol [PD_C] | 6-[1-(4-methanesulfonylphenyl)prop-1-en-2-yl]-1,1,4,4-tetramethyl-1,2,3,4-tetrahydronaphthalene [PD_C]	13.11_347.1824m/z	1.35346
PD_C	4-([1,1'-Biphenyl]-4-yloxy)aniline [PD_C] | Quinoline, 4-[3-(2-pyridinyl)-1H-pyrazol-4-yl]- [PD_C] | 4-Amino-2,6-diphenyl-5-pyrimidinecarbonitrile [PD_C] | 3-(2-{[3-(2-carboxylatoethyl)-5-[(4-ethenyl-3-methyl-5-oxo-2,5-dihydro-1H-pyrrol-2-ylidene)methyl]-4-methyl-2H-pyrrol-2-ylidene]methyl}-5-[(3-ethenyl-4-methyl-5-oxo-2,5-dihydro-1H-pyrrol-2-ylidene)methyl]-4-methyl-1H-pyrrol-3-yl)propanoate [PD…	14.93_545.2202m/z	1.35174
PD_C	1-Stearoyl-2-oleoyl-sn-glycero-3-phosphoethanolamine [PD_C] | (2-aminoethoxy)[(2R)-2-[(9Z)-octadec-9-enoyloxy]-3-(octadecanoyloxy)propoxy]phosphinic acid [PD_C] | (2-aminoethoxy)[(2R)-3-[(9Z)-octadec-9-enoyloxy]-2-(octadecanoyloxy)propoxy]phosphinic acid [PD_C] | {2-[(11Z)-icos-11-enoyloxy]-3-(pentadecanoyloxy)propoxy}[2-(methylamino)ethoxy]phosphinic acid [PD_C] | {3-[(11Z)-icos-11-enoyloxy]-2-(…	17.95_768.5524m/z	1.3517
PD_C	(2S)-1-hydroxy-3-(tetradecanoyloxy)propan-2-yl (9Z)-hexadec-9-enoate [PD_C] | (2S)-1-hydroxy-3-[(9Z)-tetradec-9-enoyloxy]propan-2-yl hexadecanoate [PD_C] | (2S)-3-hydroxy-2-[(9Z)-tetradec-9-enoyloxy]propyl hexadecanoate [PD_C] | (2S)-3-hydroxy-2-(tetradecanoyloxy)propyl (9Z)-hexadec-9-enoate [PD_C] | (2R)-2-hydroxy-3-(tetradecanoyloxy)propyl (7Z)-hexadec-7-enoate [PD_C] | (2R)-2-hydroxy-3-[(5Z)-t…	18.55_538.4600n	1.35062
PD_C	2-butyl-1,3-thiazolidine [PD_C] | 2-(2-methylpropyl)-1,3-thiazolidine [PD_C] | N-(2,5-dimethyl-1H-pyrrol-1-yl)-6-(morpholin-4-yl)pyridazin-3-amine [PD_C] | Ethyl N-Boc-5-hydroxypiperidine-3-carboxylate [PD_C] | 3-[(3-hydroxyhex-4-enoyl)oxy]-4-(trimethylazaniumyl)butanoate [PD_C] | 3-[(3-oxohexanoyl)oxy]-4-(trimethylazaniumyl)butanoate [PD_C] | 3-[(5-oxohexanoyl)oxy]-4-(trimethylazaniumyl)butanoat…	12.98_291.1925m/z	1.34904
PD_C	Plumbagine [PD_C] | Auranticin A [PD_C] | 10-Norparvulenone [PD_C] | 7-Hydroxy-3-(2-hydroxyethyl)-4-methyl-2H-chromen-2-one [PD_C] | N-Acetyl-O-methyltyrosine [PD_C] | 3,4,5-Trimethoxycinnamic acid [PD_C] | Phenyl .beta.-D-galactopyranoside [PD_C] | 1-Hydroxy-2-naphthoic acid [PD_C] | Flavaspidic acid AB [PD_C] | 1-Hydroxy-2-naphthoic acid [PD_C] | 2-(2-Acetyl-3,5-dihydroxy-4,6-dimethylphenyl)ace…	8.50_221.0806m/z	1.34793
PD_C	(2S)-2-amino-3-({[(2R)-2-{[(5Z,7R,8E,10Z,13Z,15E,17S,19Z)-7,17-dihydroxydocosa-5,8,10,13,15,19-hexaenoyl]oxy}-3-[(6Z,9Z,12Z)-octadeca-6,9,12-trienoyloxy]propoxy](hydroxy)phosphoryl}oxy)propanoic acid [PD_C] | (2S)-2-amino-3-({[(2R)-3-{[(5Z,7S,8E,10Z,13Z,15E,17R,19Z)-7,17-dihydroxydocosa-5,8,10,13,15,19-hexaenoyl]oxy}-2-[(6Z,9Z,12Z)-octadeca-6,9,12-trienoyloxy]propoxy](hydroxy)phosphoryl}oxy)propa…	18.11_431.7478m/z	1.34541
PD_C	(2-aminoethoxy)[(2R)-2-hydroxy-3-[(1Z,9Z)-octadeca-1,9-dien-1-yloxy]propoxy]phosphinic acid [PD_C]	16.10_463.3060n	1.34398
PD_C	Cinnamoylglycine [PD_C] | N-Cinnamoylglycine [PD_C] | (6-Methoxybenzofuran-3-yl)-acetic acid [PD_C] | Plumbagine [PD_C] | 3-Formyl-6-methylchromone [PD_C] | 4,8-Dihydroxy-6-methoxy-3-methyl-3,4-dihydroisochromen-1-one [PD_C] | 1H-2-Benzopyran-1-one, 6-hydroxy-8-methoxy-3-methyl- [PD_C] | Mono-O-methylcurvulinic acid [PD_C] | 2-Benzylidenesuccinic acid [PD_C] | DL-Indole-3-lactic acid [PD_C] | 5-M…	10.82_189.0546m/z	1.34362
PD_C	5(Z),8(Z),11(Z)-Eicosatrienoic acid methyl ester [PD_C] | Dihomo-.gamma.-linolenic acid methyl ester [PD_C] | 7.beta.,17.alpha.-Dimethyl-5.beta.-androstane-3.alpha.,17.beta.-diol [PD_C] | Urushiol I [PD_C] | 5.beta.-Pregnane-3.alpha.,20.alpha.-diol [PD_C] | 5.alpha.-Pregnane-3.alpha.,20.alpha.-diol [PD_C] | 7.alpha.,17.alpha.-Dimethyl-5.beta.-androstane-3.alpha.,17.beta.-diol [PD_C]	17.13_320.2710n	1.34355
PD_C	cis-Jasmone [PD_C] | 2,2-Dimethyl-3-phenyl-1-propanol [PD_C] | 1-(2-methoxypropan-2-yl)-4-methylbenzene [PD_C] | (butoxymethyl)benzene [PD_C] | 3-methyl-2-[(2E)-pent-2-en-1-yl]cyclopent-2-en-1-one [PD_C] | 5-phenylpentan-1-ol [PD_C] | 1-phenylpentan-2-ol [PD_C] | 2-methyl-4-phenylbutan-2-ol [PD_C] | 2-butyl-4-methylphenol [PD_C] | 3-methyl-2-[(2Z)-pent-2-en-1-yl]cyclopent-2-en-1-one [PD_C] | 2-me…	15.13_165.1274m/z	1.34331
PD_C	(2S)-1-hydroxy-3-(octanoyloxy)propan-2-yl octadecanoate [PD_C] | (2R)-2-hydroxy-3-(octanoyloxy)propyl octadecanoate [PD_C] | (2S)-1-hydroxy-3-(octanoyloxy)propan-2-yl 16-methylheptadecanoate [PD_C] | (2R)-2-hydroxy-3-(octanoyloxy)propyl 16-methylheptadecanoate [PD_C] | (2S)-1-(decanoyloxy)-3-hydroxypropan-2-yl hexadecanoate [PD_C] | (2R)-3-(decanoyloxy)-2-hydroxypropyl hexadecanoate [PD_C] | (2S)…	17.82_484.4125n	1.34291
PD_C	Lys-Arg [PD_C] | 10-Hydroxy-1-(2-methylpropylidene)-4-propan-2-yl-4H-pyrazino[2,1-b]quinazoline-3,6-dione [PD_C] | D-Aspartic acid, N-[(phenylmethoxy)carbonyl]-, 4-(1,1-dimethylethyl) ester [PD_C] | 5,6-dihydroxy-4,5,6-trimethyl-2,8-dioxa-13-azatricyclo[8.5.1.0^{13,16}]hexadeca-10(16),11-diene-3,7-dione [PD_C] | N2-Acetyl-N-(2-(4-hydroxyphenyl)ethyl)-.alpha.-glutamine [PD_C]	5.58_341.1704m/z	1.34259
PD_C	5-[(4-methoxyphenyl)methylidene]-1,3-thiazolidine-2,4-dione [PD_C] | 1-Methyl-3-(difluoromethyl)pyrazole-4-carboxylic acid, ethyl ester [PD_C] | Pyocyanin [PD_C] | (3Z)-3-(1H-Pyrrol-2-ylmethylene)-1,3-dihydro-2H-indol-2-one [PD_C] | 1-methoxyphenazine [PD_C] | 2-amino-9,10-dihydroacridin-9-one [PD_C] | 5-methyl-1,5-dihydrophenazin-1-one [PD_C] | 2-aminoacridin-1-ol [PD_C] | Pyocyanin [PD_C] | 4-[…	5.56_249.0417m/z	1.34214
PD_C	Dinor-12-oxophytodienoic acid [PD_C] | Brefeldin C [PD_C] | (3E,11Z,13E)-6-Hydroxy-16-methyloxacyclohexadeca-3,11,13-trien-2-one [PD_C]	13.01_264.1715n	1.34167
PD_C	Aniline [PD_C] | 3-Methylpyridine [PD_C] | 1,2-Diphenylhydrazine [PD_C] | 1,2-Dihydro-5,6-acenaphthylenediamine [PD_C] | Benzidine [PD_C] | 1,2-Benzenediamine, N-phenyl- [PD_C] | Benzidine [PD_C] | 4-Picoline [PD_C] | 1,4-Benzenediamine, N-phenyl- [PD_C] | aniline [PD_C] | 3-methylpyridine [PD_C] | 2-methylpyridine [PD_C] | 1H-azepine [PD_C] | 4-methylpyridine [PD_C] | 4-Methylpyridine [PD_C] | 3…	3.02_93.0574m/z	1.3405
PD_C	5-[4-(4-{2-[2-methoxy-4-(trifluoromethyl)phenyl]ethyl}-3-methylpiperazin-1-yl)-4-methylpiperidine-1-carbonyl]-4,6-dimethylpyrimidine [PD_C] | 5-[4-(4-{2-methoxy-1-[4-(trifluoromethyl)phenyl]ethyl}-3-methylpiperazin-1-yl)-4-methylpiperidine-1-carbonyl]-4,6-dimethylpyrimidine [PD_C]	15.15_533.2962n	1.34
PD_C	Methyl deoxycholate [PD_C] | .alpha.-Hyodeoxycholic acid methyl ester [PD_C] | Methyl chenodeoxycholate [PD_C] | Docosahexaenoic acid ethyl ester [PD_C] | Unoprostone isopropyl ester [PD_C]	14.21_389.3044m/z	1.33991
PD_C	13-Acetyl-9-dihydrobaccatin III [PD_C] | [PD_D]	14.19_613.2649m/z	1.3398
PD_C	(2-{[(2R)-2-{[(5Z,7Z,10Z,13Z,16Z,19Z)-4-hydroxydocosa-5,7,10,13,16,19-hexaenoyl]oxy}-3-[(6Z,9Z,12Z,15Z)-octadeca-6,9,12,15-tetraenoyloxy]propyl phosphono]oxy}ethyl)trimethylazanium [PD_C] | (2-{[(2R)-3-{[(5Z,7Z,10Z,13Z,16Z,19Z)-4-hydroxydocosa-5,7,10,13,16,19-hexaenoyl]oxy}-2-[(6Z,9Z,12Z,15Z)-octadeca-6,9,12,15-tetraenoyloxy]propyl phosphono]oxy}ethyl)trimethylazanium [PD_C] | (2-{[(2R)-2-{[(4Z,8…	19.43_421.7711m/z	1.33956
PD_C	Propylhexedrine [PD_C] | (2-Cyclohexylpropyl)(methyl)amine [PD_C] | Pempidine [PD_C] | 2-Methyl-5-(propan-2-yl)cyclohexan-1-amine [PD_C] | (Z)-4-Decen-1-ol [PD_C] | .beta.-Citronellol [PD_C] | 9-Decen-1-ol [PD_C] | 2-Decen-1-ol, (E)- [PD_C]	13.82_139.1481m/z	1.33903
PD_C	10-Hydroxymorphine [PD_C] | [3-[(E)-2-(1,3-Benzodioxol-5-yl)ethenyl]oxiran-2-yl]-piperidin-1-ylmethanone [PD_C] | Morphine N-oxide [PD_C] | (1S,5R,13R,17S)-17-hydroxy-10-methoxy-12-oxa-4-azapentacyclo[9.6.1.0Ã‚Â¹,Ã‚Â¹Ã‚Â³.0Ã¢ÂÂµ,Ã‚Â¹Ã¢ÂÂ·.0Ã¢ÂÂ·,Ã‚Â¹Ã¢ÂÂ¸]octadeca-7(18),8,10-trien-14-one [PD_C] | 3-[(2-aminoethoxy)methyl]-2,5,9-trimethyl-7H-furo[3,2-g]chromen-7-one [PD_C] | 14-methyl-5,7,20,2…	10.82_301.1314n	1.339
PD_C	3,6,9,12,15,18,21,24,27-nonaoxanonatriacontan-1-ol [PD_C]	15.68_582.4345n	1.33881
PD_C	Ile-Glu [PD_C] | Leu-Glu [PD_C] | (2Z)-3,7-dimethylocta-2,6-dien-1-yl 3-oxobutanoate [PD_C] | 3-(3,4-dimethyl-5-pentylfuran-2-yl)propanoic acid [PD_C] | 14-(2,3-dihydroxy-6-methyl-5-methylideneheptan-2-yl)-4,5,11-trihydroxy-2,15-dimethyltetracyclo[8.7.0.0Ã‚Â²,Ã¢ÂÂ·.0Ã‚Â¹Ã‚Â¹,Ã‚Â¹Ã¢ÂÂµ]heptadec-9-en-8-one [PD_C] | 4,5,11-trihydroxy-14-{1-hydroxy-1-[3-(3-methylbutan-2-yl)oxiran-2-yl]ethyl}-2,15-d…	12.12_261.1457m/z	1.3379
PD_C	3-Hydroxy-1a,5-bis(hydroxymethyl)-5,6b-dimethyl-1,3,3a,4,6,6a-hexahydrocyclopropa[e]inden-2-one [PD_C] | 3-(2-Methyl-3-oxo-2,5,6,7,8,8a-hexahydro-1H-naphthalen-1-yl)propanoic acid [PD_C] | 3-Furancarboxylic acid, tetrahydro-4-methylene-2-octyl-5-oxo-, (2R,3S)-rel- [PD_C] | (3E,5E)-2-(4-Methoxy-4-oxobutyl)nona-3,5-dienoic acid [PD_C] | Palitantin [PD_C] | 2-(4-tert-Butylphenyl)cyclopropanecarboxyl…	10.32_219.1378m/z	1.33779
PD_C	Lys-Pro [PD_C] | (5aR,10aR)-Octahydrodipyrrolo[1,2-a:1',2'-d]pyrazine-5,10-dione [PD_C] | Pro-Lys [PD_C] | Eleutherazine B [PD_C] | 1,4-Diacryloylpiperazine [PD_C] | 4-(Methylamino)-4-(3-pyridyl)butyric acid [PD_C] | Amobarbital [PD_C]	2.33_227.1389m/z	1.33742
PD_C	Indoline [PD_C] | 2,3-dihydro-1H-indole [PD_C] | 2,3-dihydro-1H-isoindole [PD_C] | Indoline [PD_C]	7.40_119.0730n	1.33588
PD_C	3-Furancarboxylic acid, tetrahydro-4-methylene-2-octyl-5-oxo-, (2R,3S)-rel- [PD_C] | Palitantin [PD_C] | 3-Hydroxy-1a,5-bis(hydroxymethyl)-5,6b-dimethyl-1,3,3a,4,6,6a-hexahydrocyclopropa[e]inden-2-one [PD_C] | (3E,5E)-2-(4-Methoxy-4-oxobutyl)nona-3,5-dienoic acid [PD_C] | Multifidin [PD_C] | 4-amino-2-[6-(dimethylamino)-9H-purin-9-yl]-5-(hydroxymethyl)oxolan-3-ol [PD_C] | Puromycin aminonucleosid…	10.40_277.1406m/z	1.33557
PD_C	13-fluoro-2,15-dimethyltetracyclo[8.7.0.0^{2,7}.0^{11,15}]heptadec-7-en-14-one [PD_C] | Carisoprodol [PD_C] | 2-[(carbamoyloxy)methyl]-2-methylpentyl N-(propan-2-yl)carbamate [PD_C] | Carisoprodol [PD_C] | Carisoprodol [PD_C] | 3-{7'-hydroxy-4'b,8',8',10'a-tetramethyl-5-oxo-dodecahydro-2'H-spiro[oxolane-3,1'-phenanthrene]-2'-yl}-1-(4-methyl-5-oxooxolan-2-yl)butan-2-yl acetate [PD_C] | Dicyclohexy…	14.48_274.1856m/z	1.33482
PD_C	5-(1,2,3,4,5,6-hexahydroxyhexoxy)-6-hydroxy-3-methoxy-9-methyl-4,5-dihydro-3H-pyrano[3,4-h][1]benzoxepine-2,7-dione [PD_C] | Hymexelsin [PD_C] | [6-(2-butanamido-6-oxo-6,9-dihydro-1H-purin-9-yl)-2-hydroxy-2-oxo-tetrahydro-2H-2lambda5-furo[3,4-d][1,3,2]dioxaphosphol-4-yl]methyl butanoate [PD_C] | Dibutyryl-cGMP [PD_C] | 4-{[3-(N-methyl7-methoxynaphthalene-2-sulfonamido)-2-oxopyrrolidin-1-yl]methyl…	11.94_486.1370m/z	1.33454
PD_C	N-(4-Chloro-2-fluorophenyl)-2-(2-pyrimidylthio)acetamide [PD_C] | 5-(3-Chloro-4-fluorophenyl)-2-furaldehyde thiosemicarbazone [PD_C] | N-(1-Hydroxy-2-oxo-2-(2-thienyl)ethyl)benzenesulfonamide [PD_C] | 2,6-Dichloro-N-(4-fluorobenzyl)benzamide [PD_D] | 2-chloro-5-[(2-chlorophenyl)methyl]-4H,5H,6H,7H-thieno[3,2-c]pyridine [PD_D]	1.10_335.9770m/z	1.33314
PD_C	3-(Trifluoromethyl)cinnamic acid [PD_C] | sodium (2Z)-3-(4-hydroxy-3-methoxyphenyl)prop-2-enoate [PD_C] | [(2R,3S)-2,3,4-trihydroxy-3-methylbutoxy]phosphonic acid [PD_C] | 5-Bromo-N-(2,2-dimethoxyethyl)pyrimidin-2-amine [PD_D] | 2-{[(2,2-Dichlorocyclopropyl)methyl]thio}aniline [PD_D]	0.63_261.0108m/z	1.3326
PD_C	Cucurbitacin D [PD_C] | Ganoderic acid A [PD_C] | 3-Hydroxylup-20(29)-ene-23,27,28-trioic acid [PD_C] | (2-aminoethoxy)[(2R)-3-hydroxy-2-[(11Z)-icos-11-enoyloxy]propoxy]phosphinic acid [PD_C] | (2-aminoethoxy)[(2R)-2-hydroxy-3-[(11Z)-icos-11-enoyloxy]propoxy]phosphinic acid [PD_C] | Probucol [PD_C] | 2,6-di-tert-butyl-4-({2-[(3,5-di-tert-butyl-4-hydroxyphenyl)sulfanyl]propan-2-yl}sulfanyl)phenol …	15.52_530.3222m/z	1.33177
PD_C	Averantin [PD_C] | 3',4',5',6,7-Pentamethoxyisoflavone [PD_C] | Seneciphyllin [PD_C] | 4-Piperidinepropanoic acid, .beta.-oxo-1-[(phenylmethoxy)carbonyl]-, ethyl ester [PD_C]	4.29_372.1209m/z	1.33093
PD_C	(+)-Ecdysterone [PD_C] | 2,3,14,20,23,25-Hexahydroxycholest-7-en-6-one [PD_C] | (R)-Butyrylcarnitine [PD_C] | Isobutyryl-L-carnitine [PD_C] | Butyrylcarnitine [PD_C]	15.52_463.3031m/z	1.33005
PD_C	Entinostat [PD_C] | N-[(3-{3-fluoro-4-[4-(2-hydroxyacetyl)piperazin-1-yl]phenyl}-2-oxo-1,3-oxazolidin-5-yl)methyl]acetamide [PD_C] | 8-amino-7-fluoro-2-methyl-6-(4-methylpiperazin-1-yl)-10-oxo-4-oxa-1-azatricyclo[7.3.1.0^{5,13}]trideca-5,7,9(13),11-tetraene-11-carboxylic acid [PD_C] | 6-Amino-4-(4-methoxyphenyl)-3-methyl-1-phenyl-1,4-dihydropyrano[2,3-c]pyrazole-5-carbonitrile [PD_C] | 5-{[5-({5-…	17.90_359.1511m/z	1.32955
PD_C	(2-{[(2R)-2-{[(5Z,7Z,10Z,13Z,16Z,19Z)-4-hydroxydocosa-5,7,10,13,16,19-hexaenoyl]oxy}-3-[(5Z,8Z,11Z)-icosa-5,8,11-trienoyloxy]propyl phosphono]oxy}ethyl)trimethylazanium [PD_C] | (2-{[(2R)-3-{[(5Z,7Z,10Z,13Z,16Z,19Z)-4-hydroxydocosa-5,7,10,13,16,19-hexaenoyl]oxy}-2-[(5Z,8Z,11Z)-icosa-5,8,11-trienoyloxy]propyl phosphono]oxy}ethyl)trimethylazanium [PD_C] | (2-{[(2R)-2-{[(4Z,8Z,10Z,13Z,16Z,19Z)-7-hyd…	17.55_458.7755m/z	1.32814
PD_C	3,5-Difluoro-4-iodoaniline [PD_C] | 2,6-Difluoro-4-iodoaniline [PD_C] | Benzenesulfonamide, N,N'-(dithiodi-2,1-ethanediyl)bis[2,5-dichloro- [PD_D]	0.54_532.8610m/z	1.32784
PD_C	Prostaglandin F1.alpha. alcohol [PD_C] | Hexadecanedioic acid, 3,3,14,14-tetramethyl- [PD_C] | Ile-Ile-Arg [PD_C] | icosanedioic acid [PD_C] | 2-hydroxyethyl 12-hydroxyoctadec-9-enoate [PD_C] | 3,3,14,14-tetramethylhexadecanedioic acid [PD_C] | 2-{pentyl[5-(piperidin-1-yl)-[1,2,4]triazolo[1,5-a]pyrimidin-7-yl]amino}ethan-1-ol [PD_C] | 3-(1H-imidazol-5-yl)-2-tetradecanamidopropanoic acid [PD_C] | …	16.06_365.2664m/z	1.32747
PD_C	N-(5-Methyl-3-isoxazolyl)-4-nitrobenzamide [PD_C] | 5-Nitro-N-(3-pyridinylmethyl)-2-furamide [PD_C] | 4-[3-(azidomethyl)phenyl]-4-hydroxy-2-oxobut-3-enoic acid [PD_C] | 3-{[(4-Fluorophenyl)sulfanyl]methyl}-1-benzofuran-2-carboxylic acid [PD_C] | 3-{[(2-Fluorophenyl)sulfanyl]methyl}-1-benzofuran-2-carboxylic acid [PD_C]	3.42_286.0225m/z	1.32641
PD_C	Gly-Phe-.beta.-naphthylamide [PD_C] | Acobioside A [PD_C] | (5S,6R,7E,9E,11Z,14Z)-6-{[(2R)-2-amino-3-{[(2R)-1-(decanoyloxy)-3-(phosphonooxy)propan-2-yl]oxy}-3-oxopropyl]sulfanyl}-5-hydroxyicosa-7,9,11,14-tetraenoic acid [PD_C] | [PD_C] | (17E)-3-((2-O-Hexopyranosylhexopyranosyl)oxy)-14-hydroxycard-17-enolide [PD_C] | Glucofrugoside [PD_C]	9.62_712.3637m/z	1.32562
PD_C	14-(5,6-dimethylheptan-2-yl)-2,15-dimethyltetracyclo[8.7.0.0Ã‚Â²,Ã¢ÂÂ·.0Ã‚Â¹Ã‚Â¹,Ã‚Â¹Ã¢ÂÂµ]heptadecane-5,8-diol [PD_C] | 14-(3-hydroxy-5,6-dimethylheptan-2-yl)-2,15-dimethyltetracyclo[8.7.0.0Ã‚Â²,Ã¢ÂÂ·.0Ã‚Â¹Ã‚Â¹,Ã‚Â¹Ã¢ÂÂµ]heptadecan-5-ol [PD_C] | 7a-methyl-1-(6-methylheptan-2-yl)-4-[2-(2-methylidenecyclohexylidene)ethylidene]-octahydro-1H-indene [PD_C] | (1S,2R,5S,10S,11S,14R,15R)-14-[(2R,5R)…	18.53_401.3773m/z	1.32519
PD_C	methyl 3-(benzoyloxy)-8-(3-hydroxypropyl)-8-azabicyclo[3.2.1]octane-2-carboxylate [PD_C]	14.09_347.1729n	1.32483
PD_C	N-(3-Chlorophenyl)-5-nitro-2-furamide [PD_C] | N-(4-Chlorophenyl)-5-nitro-2-furamide [PD_C] | 4-hydroxy-3-(sulfooxy)benzoic acid [PD_C] | 2-hydroxy-3-(sulfooxy)benzoic acid [PD_C] | 3-hydroxy-5-(sulfooxy)benzoic acid [PD_C] | 3-hydroxy-4-(sulfooxy)benzoic acid [PD_C] | 5,6-dihydroxy-4-methoxy-1,3,2lambda6-benzodioxathiole-2,2-dione [PD_C] | 4-hydroxy-3-methoxy-5-(sulfooxy)cyclohexa-1,5-diene-1-ca…	5.56_267.0168m/z	1.32328
PD_C	(1S,2R,5S,10R,11S,15S)-5-hydroxy-2,15-dimethyltetracyclo[8.7.0.0^{2,7}.0^{11,15}]heptadec-7-en-14-one [PD_C] | (1S,2R,10R,11S,14S,15S)-14-hydroxy-2,15-dimethyltetracyclo[8.7.0.0^{2,7}.0^{11,15}]heptadec-6-en-5-one [PD_C] | (1S,2R,10R,11S,14R,15S)-14-hydroxy-2,15-dimethyltetracyclo[8.7.0.0^{2,7}.0^{11,15}]heptadec-6-en-5-one [PD_C] | (1S,2S,7S,10R,11S,15S)-2,15-dimethyltetracyclo[8.7.0.0^{2,7}.0^{…	15.03_253.1948m/z	1.31774
PD_C	(2S)-2-({7-[(1R,2R,3R,5S)-3,5-dihydroxy-2-[(1E,3S)-3-hydroxyoct-1-en-1-yl]cyclopentyl]-6-oxoheptanoyl}oxy)-3-hydroxypropyl hexadecanoate [PD_C] | (2S)-1-({7-[(1R,2R,3R,5S)-3,5-dihydroxy-2-[(1E,3S)-3-hydroxyoct-1-en-1-yl]cyclopentyl]-6-oxoheptanoyl}oxy)-3-hydroxypropan-2-yl hexadecanoate [PD_C] | (2R)-3-({7-[(1R,2R,3R,5S)-3,5-dihydroxy-2-[(1E,3S)-3-hydroxyoct-1-en-1-yl]cyclopentyl]-6-oxoheptanoyl}…	17.87_666.4831m/z	1.3154
PD_C	m-Toluthioamide [PD_C] | Thio-p-toluamide [PD_C] | 2-(Methylamino)-2,4,6-cycloheptatriene-1-thione [PD_C] | 4-methylbenzene-1-carbothioamide [PD_C] | N-phenylethanethioamide [PD_C]	1.08_151.0463n	1.31427
PD_C	magnesium(2+) ion bis(2-hydroxypropanoate) [PD_C] | 2-[(6-Chloro-3-pyridyl)methylthio]ethylamine [PD_C] | 2-(4,5-Dinitro-1H-imidazol-1-yl)ethanol [PD_C] | (5S)-4-(carbamoylamino)-5-hydroxy-2-oxo-2,5-dihydro-1H-imidazole-5-carboxylic acid [PD_C] | 4-(carbamoylamino)-5-hydroxy-2-oxo-2,5-dihydro-1H-imidazole-5-carboxylic acid [PD_C]	3.02_202.0328n	1.31369
PD_C	1-Ethynylcyclododecanol [PD_C] | 1-(Cyclododec-1-en-1-yl)ethanone [PD_C] | 2-decylfuran [PD_C] | (5E)-6,10-dimethyl-9-methylideneundec-5-en-2-one [PD_C] | (2E)-cyclotetradec-2-en-1-one [PD_C] | (2,4,4-trimethylpentan-2-yl)benzene [PD_C] | 1-ethyl-3,5-bis(propan-2-yl)benzene [PD_C] | 1,3-di-tert-butylbenzene [PD_C] | 1,4-di-tert-butylbenzene [PD_C] | (E)-beta-Damascone [PD_C] | Myristoleic acid [P…	16.94_191.1794m/z	1.31274
PD_C	5(Z),8(Z),11(Z)-Eicosatrienoic acid methyl ester [PD_C] | Dihomo-.gamma.-linolenic acid methyl ester [PD_C] | 5.beta.-Pregnane-3.alpha.,20.alpha.-diol [PD_C] | 5.alpha.-Pregnane-3.alpha.,20.alpha.-diol [PD_C] | 7.alpha.,17.alpha.-Dimethyl-5.beta.-androstane-3.alpha.,17.beta.-diol [PD_C]	18.53_285.2573m/z	1.31233
PD_C	1-Stearoyl-2-arachidonyl-sn-glycero-3-phosphocholine [PD_C] | Dodecyl sulfate triethanolamine [PD_C] | (2-{[(2R)-2-[(7Z,10Z,13Z,16Z)-docosa-7,10,13,16-tetraenoyloxy]-3-(hexadecanoyloxy)propyl phosphonato]oxy}ethyl)trimethylazanium [PD_C] | (2-{[(2R)-2-[(5Z,8Z,11Z,14Z)-icosa-5,8,11,14-tetraenoyloxy]-3-(octadecanoyloxy)propyl phosphonato]oxy}ethyl)trimethylazanium [PD_C] | (2-{[(2R)-2-[(8Z,11Z,14Z,…	18.81_848.5556m/z	1.31182
PD_C	N-[2-(3-Formyl-2,5-dimethyl-1H-pyrrol-1-yl)ethyl]acetamide [PD_C] | Pilocarpine [PD_C] | Pilocarpine [PD_C] | Amobarbital [PD_C] | 2-[(4-hydroxypyrrolidin-2-yl)formamido]-3-methylpentanoic acid [PD_C] | 2-[(4-hydroxypyrrolidin-2-yl)formamido]-4-methylpentanoic acid [PD_C] | (2S,4R)-1-[(2S,3S)-2-amino-3-methylpentanoyl]-4-hydroxypyrrolidine-2-carboxylic acid [PD_C] | (2S,4R)-1-[(2S)-2-amino-4-meth…	7.19_209.1284m/z	1.31137
PD_C	Adicardin [PD_C] | 2-Oxo-2H-chromen-7-yl 6-O-.beta.-D-xylopyranosyl-.beta.-D-glucopyranoside [PD_C] | methyl 4'-(hydroxymethyl)-5'-oxo-1-{[3,4,5-trihydroxy-6-(hydroxymethyl)oxan-2-yl]oxy}-4a,7a-dihydro-1H,5'H-spiro[cyclopenta[c]pyran-7,2'-furan]-4-carboxylate [PD_C] | Benzenesulfonamide, N-[2-[[[3-(4-chlorophenyl)-2-propen-1-yl]methylamino]methyl]phenyl]-4-methoxy- [PD_C] | [PD_C] | (2S,3R,4R,5R,…	13.17_472.1807n	1.31053
PD_C	1.alpha.-Methyl-5.alpha.-androstan-3.alpha.,17.beta.-diol glucuronide [PD_C] | 9,10-Dihydrojasmonic acid [PD_C] | 8,10-Dihydroxy-3-longipinen-5-one, diangeloyl [PD_C]	15.21_447.2738m/z	1.31036
PD_C	4,4a-dimethyl-7-oxo-6-(propan-2-ylidene)-decahydronaphthalen-2-yl (2E)-3-(methylsulfanyl)prop-2-enoate [PD_C]	16.66_336.1746n	1.31008
PD_C	3-[(2-Chloro-3-pyridinyl)amino]-2-cyclohexen-1-one [PD_C] | 1-[(2-Chlorophenoxy)acetyl]piperazine [PD_C] | 4-Chloro-N-cyclohexyl-2-nitroaniline [PD_C] | Tetrahydroharmine [PD_C] | 1'H-Spiro[cyclohexane-1,2'-quinazolin]-4'(3'H)-one [PD_C] | 3-(2,5-Dimethyl-1H-pyrrol-1-yl)-4-methoxyaniline [PD_C] | Dianicline [PD_C] | 3,4-Dihydroxy-4-phenyl-1,3-dihydroquinolin-2-one [PD_C] | Amfenac [PD_C] | 2-Fluo…	14.21_255.0887m/z	1.30943
PD_C	Silwet L77 [PD_C]	18.65_338.1749n	1.30919
PD_C	1-[3,4-dihydroxy-5-(hydroxymethyl)oxolan-2-yl]-4-hydroxy-1,2-dihydropyridin-2-one [PD_C]	9.02_243.0744n	1.3089
PD_C	1-Palmitoyl-2-docosahexaenoyl-sn-glycero-3-phosphocholine [PD_C] | 3,4,5-trihydroxy-6-{[(12-methyltetradecanoyl)oxy]methyl}oxan-2-yl 2,6,10,15,19,23-hexamethyltetracosa-2,4,6,8,10,12,14,16,18,22-decaenoate [PD_C] | [(2R)-2-({7-[(1R,2R,3R,5S)-3,5-dihydroxy-2-[(1E,3S)-3-hydroxyoct-1-en-1-yl]cyclopentyl]heptanoyl}oxy)-3-(henicosanoyloxy)propoxy]phosphonic acid [PD_C] | [(2R)-3-({7-[(1R,2R,3R,5S)-3,5…	18.71_819.5758m/z	1.30878
PD_C	N-[(2S,3R,4E)-1-{[(2R,3R,4R,5S,6R)-3,4-dihydroxy-6-(hydroxymethyl)-5-{[(2S,3R,4S,5R,6R)-3,4,5-trihydroxy-6-(hydroxymethyl)oxan-2-yl]oxy}oxan-2-yl]oxy}-3-hydroxyoctadec-4-en-2-yl]dodecanamide [PD_C] | (2S)-2-amino-3-({hydroxy[(2R)-2-{[(5Z,7Z,10Z,13Z,16Z,19Z)-4-hydroxydocosa-5,7,10,13,16,19-hexaenoyl]oxy}-3-[(11Z)-octadec-11-enoyloxy]propoxy]phosphoryl}oxy)propanoic acid [PD_C] | (2S)-2-amino-3-({h…	19.17_425.7661m/z	1.30871
PD_C	Benzoic acid, 4-hydroxy-3-[[2-(4-tricyclo[3.3.1.1(3,7)]dec-1-ylphenoxy)acetyl]amino]-, methyl ester [PD_C] | Ile-Asp-Lys [PD_C] | N-[1-(2-carbamoylpyrrolidin-1-yl)-3-(1H-imidazol-5-yl)-1-oxopropan-2-yl]-1-methyl-2,6-dioxo-1,3-diazinane-4-carboxamide [PD_C] | 1-(6-fluoro-3,4-dihydro-2H-1-benzopyran-2-yl)-2-{[2-(6-fluoro-3,4-dihydro-2H-1-benzopyran-2-yl)-2-hydroxyethyl]amino}ethan-1-ol [PD_C] | Met…	16.94_419.1876m/z	1.30741
PD_C	O-Desacetyl-N-desmethyldiltiazem [PD_C] | N-(2-Oxo-1-propyl-1,2,3,4-tetrahydroquinolin-6-yl)-1-phenylmethanesulfonamide [PD_C] | 3-hydroxy-2-(4-methoxyphenyl)-5-[2-(methylamino)ethyl]-2,3,4,5-tetrahydro-1,5-benzothiazepin-4-one [PD_C] | 2-Methyl[1,2,4]triazolo[1,5-a][1,3,5]triazin-7-ylamine [PD_C] | 7H-purine-2,6-diamine [PD_C] | Ethanone, 2-(4-chlorophenyl)-1-(1-pentyl-1H-indol-3-yl)- [PD_C] | E…	4.98_323.1208m/z	1.30726
PD_C	PyroGlu-Tyr-Arg [PD_C] | 2-(1-Piperazinyl)-1H-benzimidazole [PD_C] | Tetraethylene glycol monomethyl ether [PD_C] | 1-(4-Piperidinyl)-1H-1,2,3-benzotriazole [PD_C] | 3-Methoxy-4-(2-methylpropoxy)benzoic acid [PD_C] | 2-Aminoadenosine [PD_C] | Pyrazinamide [PD_C] | pyrazine-2-carboxamide [PD_C] | N-(pyrimidin-2-yl)formamide [PD_C] | N-(pyrimidin-5-yl)formamide [PD_C] | Pyrazinamide [PD_C] | cycloh…	10.45_247.0937m/z	1.30705
PD_C	3,5-dioxa-11-azapentacyclo[10.7.1.0Ã‚Â²,Ã¢ÂÂ¶.0Ã¢ÂÂ¸,Ã‚Â²Ã¢ÂÂ°.0Ã‚Â¹Ã¢ÂÂ´,Ã‚Â¹Ã¢ÂÂ¹]icosa-1(20),2(6),7,14,16,18-hexaene [PD_C] | 7-methoxy-1-methyl-2-phenyl-1,4-dihydroquinolin-4-one [PD_C] | 6-methoxy-1-methyl-2-phenyl-1,4-dihydroquinolin-4-one [PD_C] | 3-(2-Phenyl-1H-indol-1-yl)propanoic acid [PD_C] | 4-[(2-Phenylethyl)amino]-2H-chromen-2-one [PD_C] | 7-Methoxy-1-methyl-2-phenyl-4(1H)-quin…	12.72_553.2097m/z	1.30701
PD_C	3-Furancarboxylic acid, tetrahydro-4-methylene-2-octyl-5-oxo-, (2R,3S)-rel- [PD_C] | Palitantin [PD_C] | (3E,5E)-2-(4-Methoxy-4-oxobutyl)nona-3,5-dienoic acid [PD_C] | 3-Hydroxy-1a,5-bis(hydroxymethyl)-5,6b-dimethyl-1,3,3a,4,6,6a-hexahydrocyclopropa[e]inden-2-one [PD_C] | Pro-Glu [PD_C]	12.39_277.1406m/z	1.3064
PD_C	Heptaethylene glycol p-tert-octylphenyl ether [PD_C] | 6-(octylamino)-1,2,3,4-tetrahydropyrimidine-2,4-dione [PD_C] | (9E)-11-hydroxytridec-9-enoic acid [PD_C] | [9-methyl-6-(propan-2-yl)-1,4-dioxaspiro[4.5]decan-2-yl]methanol [PD_C] | (1R,2S,5R)-5-methyl-2-(propan-2-yl)cyclohexyl 2-hydroxypropanoate [PD_C] | 10-methyl-7-(propan-2-yl)-1,5-dioxaspiro[5.5]undecan-3-ol [PD_C] | (2-aminoethoxy)[(2R)-…	16.08_479.3341m/z	1.30608
PD_C	cyclohex-1-en-1-yl [PD_C] | 1,3-bis(propan-2-yl)benzene [PD_C] | (1Z,3Z,7Z)-1,7-dimethylcyclodeca-1,3,7-triene [PD_C] | [PD_C] | 1,4-Diisopropylbenzene [PD_C] | 3-Phenylhexane [PD_C] | 1,5,9-Cyclododecatriene [PD_C] | trans,trans,trans-1,5,9-Cyclododecatriene [PD_C] | 1-Propene, tetramer [PD_C] | trans,trans,cis-1,5,9-Cyclododecatriene [PD_C] | 5-Tert-butyl-m-xylene [PD_C] | 1,3-Diisopropylbenzen…	14.16_163.1482m/z	1.30604
PD_C	Avocadene acetate [PD_C] | 1,3-dihydroxypropan-2-yl (9Z)-hexadec-9-enoate [PD_C] | (2S)-2,3-dihydroxypropyl (9Z)-hexadec-9-enoate [PD_C] | 2,4-dihydroxyheptadec-16-en-1-yl acetate [PD_C] | 1,4-dihydroxyheptadec-16-en-2-yl acetate [PD_C] | 1,2-dihydroxyheptadec-16-en-4-yl acetate [PD_C] | 2,3-dihydroxypropyl hexadec-9-enoate [PD_C] | methyl 8-[3-(2-hydroxyoctyl)oxiran-2-yl]octanoate [PD_C]	16.79_328.2608n	1.30582
PD_C	5-Heptenamide, 7-[(1R,2R,3S,5S)-2-[(3R)-3-(2,3-dihydro-1H-inden-2-yl)-3-hydroxy-1-propen-1-yl]-3-fluoro-5-hydroxycyclopentyl]-N-ethyl-, (5Z)- [PD_C] | Mifepristone [PD_C] | Mifepristone [PD_C] | (2S)-2-amino-3-({hydroxy[(2R)-3-(pentadecanoyloxy)-2-[(15Z)-tetracos-15-enoyloxy]propoxy]phosphoryl}oxy)propanoic acid [PD_C] | (2S)-2-amino-3-({hydroxy[(2R)-2-(pentadecanoyloxy)-3-[(15Z)-tetracos-15-enoy…	18.95_876.5695m/z	1.30559
PD_C	[(carbamoylamino)sulfonyl]urea [PD_C] | [(5R)-5-[(1S)-1,2-dihydroxyethyl]-4-hydroxy-2-oxo-2,5-dihydrofuran-3-yl]oxidanesulfonic acid [PD_C] | [(2R)-2-[(1S)-1,2-dihydroxyethyl]-4-hydroxy-5-oxo-2,5-dihydrofuran-3-yl]oxidanesulfonic acid [PD_C] | [(5R)-5-[(1S)-1,2-dihydroxyethyl]-2-hydroxy-4-oxo-4,5-dihydrofuran-3-yl]oxidanesulfonic acid [PD_C] | 5-(3-Hydroxybenzylidene)rhodanine [PD_C]	1.27_220.9742m/z	1.30555
PD_C	5,6-Dimethyl-2,3-pyrazinedicarboxylic acid [PD_C] | 2-[(3-Hydroxypyridin-2-yl)formamido]acetic acid [PD_C] | 2-Amino-2-(2-nitrophenyl)acetic acid [PD_C] | Kifunensine [PD_C] | 4-Methoxy-3-nitrobenzamide [PD_C] | (2-oxo-3,4-dihydro-2H-pyrrol-5-yl)oxidanyl [PD_C] | 2-Amino-3-methyl-5-nitrobenzoic acid [PD_C]	3.42_197.0557m/z	1.30311
PD_C	2-(4-nitrophenoxy)oxane-3,4,5-triol [PD_C]	3.60_271.0689n	1.3029
PD_C	2-[(2-Methoxyanilino)carbonyl]benzoic acid [PD_C] | 7-Chloro-L-tryptophan [PD_C] | Sudan I [PD_C] | 6-(Benzylsulfanyl)-9H-purin-2-amine [PD_C] | 4-(2-Ethyl-2-methyltetrahydro-2H-pyran-4-yl)-1,3-thiazol-2-amine [PD_C] | 4-(Ethylaminomethyl)-2-methyl-5-[(methylthio)methyl]pyridin-3-ol [PD_C]	9.57_271.0849m/z	1.30251
PD_C	N-(carbamoylmethyl)-2-{2-[(1-{1-[2-acetamido-3-(4-hydroxyphenyl)propanoyl]pyrrolidine-2-carbonyl}-4-hydroxypyrrolidin-2-yl)formamido]acetamido}propanamide [PD_C] | Trp-Ser [PD_D] | Ser-Trp [PD_D] | (2S)-2-[(2S)-2-amino-3-hydroxypropanamido]-3-(1H-indol-3-yl)propanoic acid [PD_D] | 2-[2-amino-3-(1H-indol-3-yl)propanamido]-3-hydroxypropanoic acid [PD_D]	11.06_600.2760m/z	1.30157
PD_C	Pentamethylene bisacetamide [PD_C] | 3-[(3-methylbutyl)(nitroso)amino]butan-2-one [PD_C] | 1-hydroxy-2,2,5,5-tetramethylpyrrolidine-3-carboxamide [PD_C] | 1,7-dimethyl heptanedicarboximidate [PD_C] | Ethyl (4-amino-1-piperidinyl)acetate [PD_C] | 4-(4-Methyl-1-piperazinyl)butanoic acid [PD_C] | 3-(tert-Butoxycarbonylamino)pyrrolidine [PD_C]	4.64_186.1368n	1.30095
PD_C	Adipic acid [PD_C] | Pentanedioic acid, monomethyl ester [PD_C] | Isosorbide [PD_C] | 2-Methylglutaric acid [PD_C]	5.29_169.0472m/z	1.30084
PD_C	5-Amino-1-(3-chloro-4-methylphenyl)-1H-pyrazole-4-carbonitrile [PD_C] | PyroGlu-Cys [PD_C] | Chlordimeform hydrochloride [PD_C] | 4-fluoro-3-phenoxybenzoic acid [PD_C]	5.56_232.0526n	1.30074
PD_C	16,16-Dimethylprostaglandin E2 p-(p-acetamidobenzamido) phenyl ester [PD_C] | Methanone, 1-naphthalenyl[1-(4-penten-1-yl)-1H-indol-3-yl]- [PD_C] | Hydroxyzine [PD_C] | 2-(2-{4-[(4-chlorophenyl)(phenyl)methyl]piperazin-1-yl}ethoxy)ethan-1-ol [PD_C] | Hydroxyzine [PD_C] | 4,6-Quinazolinediamine, N4-[2-(4-phenoxyphenyl)ethyl]- [PD_C] | N4-[2-(4-phenoxyphenyl)ethyl]quinazoline-4,6-diamine [PD_C]	18.88_339.1620m/z	1.30057
PD_C	Chalcone [PD_C] | 2-(4-Methylphenyl)-1H-indole [PD_C] | 2,3-Diphenylpropanoic acid [PD_C] | Chalcone [PD_C] | 6-O-Isobutyrylbritannilactone [PD_C] | (E)-Chalcone [PD_C] | (2E)-1,3-diphenylprop-2-en-1-one [PD_C] | 1-methoxyphenanthrene [PD_C] | 3-phenyl-2H-chromene [PD_C]	14.11_191.0855m/z	1.30044
PD_C	Carbidopa [PD_C] | Porphobilinogen [PD_C] | 2,5-Dimethoxy-4-nitrophenethylamine [PD_C] | PyroGlu-Pro [PD_C]	4.52_226.0947n	1.30036
PD_C	Epoxiconazole [PD_C] | 1-{[3-(2-chlorophenyl)-2-(4-fluorophenyl)oxiran-2-yl]methyl}-1H-1,2,4-triazole [PD_C] | Epoxiconazole [PD_C] | (2R,3S)-Epoxiconazole [PD_C] | 4-{[(3R)-7-carbamoyl-1-sulfanylheptan-3-yl]sulfanyl}-4-oxobutanoic acid [PD_C] | Clinafloxacin [PD_C] | 1-chloro-2-(chlorodiphenylmethyl)benzene [PD_D]	9.02_330.0810m/z	1.29981
PD_C	10',11'-bis(acetyloxy)-2'-[(acetyloxy)methyl]-1',5'-dimethyl-8'-oxaspiro[oxirane-2,12'-tricyclo[7.2.1.0Ã‚Â²,Ã¢ÂÂ·]dodecan]-5'-en-4'-yl 3-methylbutanoate [PD_C] | 17-hydroxy-17-(hydroxymethyl)-12-methyl-14-{[3,4,5-trihydroxy-6-(hydroxymethyl)oxan-2-yl]oxy}-8-oxapentacyclo[14.2.1.0Ã‚Â¹,Ã‚Â¹Ã‚Â³.0Ã¢ÂÂ´,Ã‚Â¹Ã‚Â².0Ã¢ÂÂµ,Ã¢ÂÂ¹]nonadeca-5(9),6-dien-10-one [PD_C] | 17-hydroxy-12-(hydroxymethyl)-17-({…	15.59_508.2311n	1.29906
PD_C	(2-{[(2R)-2-hydroxy-3-[(1Z,9Z)-octadeca-1,9-dien-1-yloxy]propyl phosphono]oxy}ethyl)trimethylazanium [PD_C] | N-Octanoylsphingosine-1-phosphate [PD_C]	16.08_505.3532n	1.2989
PD_C	Pro-Tyr [PD_C] | Tyr-Pro [PD_C] | Oxadixyl [PD_C] | (2S,5R)-2-(5,6-dimethyl-1H-1,3-benzodiazol-1-yl)-5-(hydroxymethyl)oxolane-3,4-diol [PD_C] | (2S,4R)-1-[(2S)-2-amino-3-phenylpropanoyl]-4-hydroxypyrrolidine-2-carboxylic acid [PD_C] | 3-(4-hydroxyphenyl)-2-[(pyrrolidin-2-yl)formamido]propanoic acid [PD_C] | 1-[2-amino-3-(4-hydroxyphenyl)propanoyl]pyrrolidine-2-carboxylic acid [PD_C] | 5-(5-hydrox…	1.08_151.0617m/z	1.29877
PD_C	3-[(2-chlorophenyl)(hydroxy)methylidene]-1-[4-(trifluoromethoxy)phenyl]urea [PD_C] | Triflumuron [PD_C] | Triflumuron [PD_C] | Triflumuron [PD_C] | 5-hydroxy-4-oxo-2-(3,4,5-trihydroxyphenyl)-3,4-dihydro-2H-1-benzopyran-7-olate [PD_C] | Methyl 2-(4-chloro-3-nitrobenzoyl)benzoate [PD_C] | Delphinidin cation [PD_C] | Quercetagetinidin cation [PD_C]	1.04_342.0144m/z	1.2987
PD_C	N2-Methyl-2,3-pyridinediamine [PD_C] | 4,5,6,7-Tetrahydro-1H-1,2,3-benzotriazole [PD_C] | (1R,2R)-2-(1H-Imidazol-4-yl)cyclopropan-1-amine [PD_C] | 4-Cyclopropyl-1H-imidazol-2-amine [PD_C] | 2,5-Dimethyl-4-pyrimidinamine [PD_C] | 3,6-Dimethylpyridazin-4-amine [PD_C] | 3-[(2-cyanoethyl)amino]propanenitrile [PD_C] | 3,3'-Iminobispropanenitrile [PD_C]	16.51_123.0797n	1.29844
PD_C	3-(2-Methyl-3-oxo-2,5,6,7,8,8a-hexahydro-1H-naphthalen-1-yl)propanoic acid [PD_C] | 3-Furancarboxylic acid, tetrahydro-4-methylene-2-octyl-5-oxo-, (2R,3S)-rel- [PD_C] | Palitantin [PD_C] | 3-Hydroxy-1a,5-bis(hydroxymethyl)-5,6b-dimethyl-1,3,3a,4,6,6a-hexahydrocyclopropa[e]inden-2-one [PD_C] | (3E,5E)-2-(4-Methoxy-4-oxobutyl)nona-3,5-dienoic acid [PD_C] | 6-Ketotestosterone enanthate [PD_C] | D,L-…	11.56_219.1377m/z	1.29775
PD_C	Fumifungin [PD_C] | N-(3-((3-Hydroxy-6-methyloctanoyl)oxy)-8-methylnonanoyl)serine [PD_C]	16.15_449.3235m/z	1.29736
PD_C	4-[4-(Hydrazinesulfonyl)phenoxy]benzene-1-sulfonohydrazide [PD_C] | 1-Amino-9,10-dioxo-4-(phenylamino)-9,10-dihydroanthracene-2-sulfonic acid [PD_C] | 4-Chloro-N-(2-methyl-4-nitrophenyl)benzenesulfonamide [PD_C] | Pyrithiobac [PD_C] | Pyrithiobac [PD_C] | {[(E)-(3-methyl-1-{[3,4,5-trihydroxy-6-(hydroxymethyl)oxan-2-yl]sulfanyl}butylidene)amino]oxy}sulfonic acid [PD_C] | {[(E)-(1-{[3,4,5-trihydrox…	6.03_359.0467m/z	1.29727
PD_C	methyl 3-(3-hydroxy-4-{[3,4,5-trihydroxy-6-({[3,4,5-trihydroxy-6-(hydroxymethyl)oxan-2-yl]oxy}methyl)oxan-2-yl]oxy}phenyl)propanoate [PD_C] | 1-(2,2-difluoro-2H-1,3-benzodioxol-5-yl)-N-{1-[(2R)-2,3-dihydroxypropyl]-6-fluoro-2-(1-hydroxy-2-methylpropan-2-yl)-1H-indol-5-yl}cyclopropane-1-carboxamide [PD_C]	13.17_520.1797n	1.29717
PD_C	trimethyl(2-{[(2R)-2-[(6Z,9Z,12Z)-octadeca-6,9,12-trienoyloxy]-3-(pentadecanoyloxy)propyl phosphonato]oxy}ethyl)azanium [PD_C] | trimethyl(2-{[(2R)-2-[(9Z,12Z,15Z)-octadeca-9,12,15-trienoyloxy]-3-(pentadecanoyloxy)propyl phosphonato]oxy}ethyl)azanium [PD_C] | trimethyl(2-{[(2R)-3-[(6Z,9Z,12Z)-octadeca-6,9,12-trienoyloxy]-2-(pentadecanoyloxy)propyl phosphonato]oxy}ethyl)azanium [PD_C] | trimethyl(…	17.71_742.5384m/z	1.29496
PD_C	(2S,3R)-2-[(2S)-2-amino-3-methylbutanamido]-N-[(2S)-1,1-diamino-1-hydroxy-4-methylpentan-2-yl]-3-hydroxybutanamide [PD_C] | 4-carboxy-2-methoxy-6-[(2E,6E,10E,14E,18E,22E,26E)-3,7,11,15,19,23,27,31-octamethyldotriaconta-2,6,10,14,18,22,26,30-octaen-1-yl]benzen-1-olate [PD_D] | (2S)-1-{[11-(3,4-dimethyl-5-propylfuran-2-yl)undecanoyl]oxy}-3-hydroxypropan-2-yl 11-(3,4-dimethyl-5-pentylfuran-2-yl)unde…	17.66_712.5435m/z	1.29484
PD_C	(.+/-.)7-epi-Jasmonic acid [PD_C] | Jasmonic acid [PD_C] | 2-Oct-7-enylpentanedioic acid [PD_C] | 3-Hydroxy-2-octylpentanedioic acid [PD_C] | 2-Pentenedioic acid, 2-octyl- [PD_C]	11.64_243.1589m/z	1.29469
PD_C	3-[(4-Chlorophenyl)methyl]-1-cyclohexylurea [PD_C] | 2-(4-Chlorophenoxy)-N-[2-(dimethylamino)ethyl]-2-methylpropanamide [PD_C] | 3-(3-Chloroanilino)-5,5-dimethyl-2-cyclohexen-1-one [PD_C] | 1-Benzenesulfonyl-2,6-dimethylpiperidine [PD_C] | 3-[(4-Methylpiperidin-1-yl)methyl]-1H-indole [PD_C] | 7-Ethyl-3-(piperidin-4-yl)-1H-indole [PD_C] | Dihydrexidine [PD_C] | 4-Chloro-N-[2-(1-piperidinyl)ethyl]b…	14.21_267.1263m/z	1.29461
[truncated: 2,300 more rows]

## Sheet: S3b. Low Dose vs Placebo
Table S3b. Peaks Important to Differentiating Low Hemp Fiber and Placebo Study Groups Based on the OPLS-DA Model
Notes:
[truncated: 3,371 more rows]
